# Supplementary material for: Screen Time and Chronic Pain Health: Mendelian Randomization Study
Source: J Med Internet Res. 2026 Feb 9;28:e78233. doi: 10.2196/78233 (PMC12930148; doi:10.2196/78233)
Supplement: Multimedia Appendix 1 [file jmir_v28i1e78233_app1.xlsx]

## Sheet: Multimedia Appendix 1
Multimedia Appendix 1. Data source of the exposures and outcomes.
Traits	Consortium	Sample size	ncase	ncontrol	Population	Author	Year of publication	website
Time spent watching television	UK Biobank	437887	/	/	European	Ben Elsworth	2018	https://gwas.mrcieu.ac.uk/datasets/ukb-b-5192/
Time spent using computer	UK Biobank	360895	/	/	European	Ben Elsworth	2018	https://gwas.mrcieu.ac.uk/datasets/ukb-b-4522/
Length of mobile phone use	UK Biobank	456972	/	/	European	Ben Elsworth	2018	https://gwas.mrcieu.ac.uk/datasets/ukb-b-4094/
Multisite Chronic Pain (MCP)	UK Biobank	387649	/	/	European	Johnston KJA	2019	http://dx.doi.org/10.5525/gla.researchdata.822
Back pain for ≥3 months	UK Biobank	117404	80588	36816	European	Ben Elsworth	2018	https://gwas.mrcieu.ac.uk/datasets/ukb-b-8463/
Knee pain for ≥3 months	UK Biobank	97889	76910	20979	European	Ben Elsworth	2018	https://gwas.mrcieu.ac.uk/datasets/ukb-b-8906/
Neck or shoulder pain for ≥3 months	UK Biobank	105396	72887	32509	European	Ben Elsworth	2018	https://gwas.mrcieu.ac.uk/datasets/ukb-b-16118/
Headaches for ≥3 months	UK Biobank	91269	41719	49550	European	Ben Elsworth	2018	https://gwas.mrcieu.ac.uk/datasets/ukb-b-13092/
Hip pain for ≥3 months	UK Biobank	51516	40152	11364	European	Ben Elsworth	2018	https://gwas.mrcieu.ac.uk/datasets/ukb-b-133/
