# Supplementary material for: Screen Time and Chronic Pain Health: Mendelian Randomization Study
Source: J Med Internet Res. 2026 Feb 9;28:e78233. doi: 10.2196/78233 (PMC12930148; doi:10.2196/78233)
Supplement: Multimedia Appendix 2 [file jmir_v28i1e78233_app2.xlsx]

## Sheet: Multimedia Appendix 2
Multimedia Appendix 2. Characteristics of genetic instruments of Time spent watching television and their effect sizes with chronic pain.
SNP	CHR	BP	A1	A2	EAF	Exposure (Time spent watching television)					Outcome (MCP)			Outcome (Back pain for ≥3 months)			Outcome (Knee pain for ≥3 months)			Outcome (Neck or shoulder pain for ≥3 months)			Outcome (Headaches for ≥3 months)			Outcome (Hip pain for ≥3 months)
						Beta	SE	P-value	R-Square	F-statistic	Beta	SE	P-value	Beta	SE	P-value	Beta	SE	P-value	Beta	SE	P-value	Beta	SE	P-value	Beta	SE	P-value
rs10109061	8	144239859	G	A	0.443183	-0.00896843	0.00161936	3.05499e-08	3.96971e-05	17.3834	-0.00455541	0.00247224	0.065	-0.00226214	0.00194456	0.24	-0.00222098	0.00188733	0.24	-0.00139732	0.00203972	0.49	-0.000326087	0.00235718	0.89	-0.000541722	0.00262673	0.84
rs10189857	2	60713235	G	A	0.432324	0.0146862	0.00160509	5.70563e-20	0.000105867	46.3623	0.00775893	0.00245462	0.0016	0.0042335	0.00193023	0.0280001	0.00241536	0.00187193	0.2	0.00115301	0.00202457	0.57	-0.00364336	0.00233108	0.12	0.00255249	0.00261028	0.33
rs10269099	7	126371011	T	G	0.391234	0.00914889	0.00163238	2.08697e-08	3.98707e-05	17.4595	0.010369	0.00249108	3.1e-05	0.00181858	0.00196268	0.35	0.0021384	0.00190324	0.26	0.000789445	0.00205996	0.7	-0.000780581	0.00237293	0.74	-0.00224557	0.00264998	0.4
rs1040666	1	184694583	A	C	0.483893	0.00880045	0.00159028	3.13188e-08	3.86838e-05	16.9397	0.00911953	0.00242982	0.00017	0.00217742	0.00190861	0.25	0.00353954	0.00185777	0.0569994	0.00267438	0.00201077	0.18	-0.000318943	0.00231693	0.89	0.00401575	0.00257455	0.12
rs10739499	9	120514261	G	C	0.662566	-0.00923636	0.00168493	4.21146e-08	3.81461e-05	16.7042	-0.00682489	0.00257531	0.008	-0.000941569	0.00202099	0.64	-0.0021829	0.00196202	0.27	0.00105677	0.00212741	0.62	0.00021514	0.00243669	0.93	0.000224882	0.00273519	0.93
rs10765776	11	95656364	A	C	0.390712	-0.0113225	0.00163844	4.82823e-12	6.10371e-05	26.7289	-0.000477236	0.00250567	0.85	0.00425235	0.00196583	0.0309999	0.00210565	0.00190875	0.27	0.00284513	0.00206459	0.17	0.000216607	0.0023883	0.93	0.000314688	0.00265339	0.91
rs111901094	19	19513570	T	G	0.182164	0.0127107	0.00209757	1.36353e-09	4.81391e-05	21.0804	0.0148046	0.00320069	3.7e-06	0.00943392	0.00251211	0.00017	0.00149189	0.00243654	0.54	0.0042851	0.00262907	0.1	0.00017128	0.00303312	0.95	0.00338606	0.00337756	0.32
rs11191129	10	103606543	T	C	0.422818	-0.00984638	0.00160863	9.3006e-10	4.73205e-05	20.7219	0.000572762	0.00245683	0.82	0.00411947	0.00193155	0.0329997	-0.000121534	0.0018765	0.95	-0.00120473	0.002031	0.55	0.00733437	0.00234347	0.0017	0.00500126	0.0026142	0.0560003
rs11222919	11	131969663	G	T	0.175374	-0.0122141	0.00210245	6.26745e-09	4.31494e-05	18.8953	0.00583649	0.0032101	0.069	0.000316279	0.00252272	0.9	0.00156522	0.00245343	0.52	0.00277337	0.00264261	0.29	-0.00121426	0.00304541	0.69	0.00433562	0.00340077	0.2
rs11245482	10	126733546	C	T	0.385493	0.0101886	0.00163627	4.76292e-10	4.91816e-05	21.5369	0.00735707	0.00249928	0.0032	0.00141928	0.00196016	0.47	0.00505672	0.00190595	0.008	0.000272878	0.00206197	0.89	0.00416147	0.00237829	0.08	0.00464213	0.00265464	0.08
rs114600294	3	181419367	C	G	0.20804	0.0108211	0.00195538	3.12984e-08	3.85854e-05	16.8966	-0.00211822	0.00297266	0.48	-0.00211646	0.0023559	0.37	-0.000140654	0.00228263	0.95	0.00322375	0.00247324	0.19	0.000441279	0.00284943	0.88	0.000817013	0.00316843	0.8
rs114755463	5	152503110	A	G	0.16775	0.0132589	0.00214815	6.73287e-10	4.90864e-05	21.4953	0.00154839	0.00327526	0.64	0.00209028	0.00257773	0.42	-0.00123693	0.00249604	0.62	0.00112417	0.00271921	0.68	0.00103978	0.00311354	0.74	0.00400848	0.00348675	0.25
rs11662211	18	77618869	T	C	0.505628	-0.00944795	0.00159149	2.91093e-09	4.46262e-05	19.542	-0.00166813	0.00243178	0.49	-0.00155404	0.00191286	0.42	0.000309727	0.00185508	0.87	-0.000136425	0.0020047	0.95	0.00249565	0.00230837	0.28	0.00517514	0.00258402	0.0449997
rs11680095	2	181825956	T	C	0.592713	-0.00918965	0.00163427	1.8757e-08	4.0773e-05	17.8546	0.00286017	0.00249824	0.25	0.00153858	0.00197111	0.44	0.00100882	0.00190867	0.6	0.00273893	0.00206716	0.19	-0.000897802	0.00238002	0.709999	0.00127838	0.00266547	0.630001
rs11696187	20	58891882	T	C	0.160229	-0.0135653	0.00217137	4.17485e-10	4.95212e-05	21.6856	-0.00141067	0.00332265	0.67	0.00297592	0.00260384	0.25	0.00100142	0.00252963	0.69	0.000194433	0.0027366	0.94	-0.00156917	0.00315198	0.62	-0.00394841	0.00351717	0.26
rs11700249	20	11910800	G	T	0.408795	0.00943299	0.00162108	5.9217e-09	4.30103e-05	18.8344	0.00562373	0.00247493	0.023	0.00465275	0.00194734	0.017	-0.000995074	0.00188691	0.6	0.000858165	0.00203978	0.67	-0.00265146	0.00234989	0.26	-0.000907254	0.00263011	0.73
rs11714337	3	71582521	A	G	0.430094	-0.00991351	0.00161126	7.62015e-10	4.81783e-05	21.0976	-0.00796739	0.00246239	0.0012	-0.00039556	0.00193852	0.84	-0.001999	0.00187883	0.29	-0.0033585	0.0020394	0.1	0.000575425	0.00234259	0.81	-0.000743856	0.00261361	0.780001
rs11877758	18	35138110	G	T	0.312562	0.0110747	0.0017236	1.31583e-10	5.27064e-05	23.0806	0.0107561	0.00263562	4.5e-05	0.00208443	0.00206311	0.31	-0.00120424	0.00200171	0.55	0.00635281	0.0021637	0.00329997	0.00914209	0.00249495	0.00025	-0.00195047	0.00280252	0.49
rs12045585	1	243673099	A	G	0.131234	-0.0150612	0.00240961	4.09214e-10	5.17247e-05	22.6507	-0.00434245	0.00367123	0.24	-7.464e-05	0.00291539	0.98	-0.00101002	0.00281319	0.719999	-2.85413e-05	0.00306289	0.99	-0.00182006	0.00349505	0.6	0.00775672	0.00395646	0.05
rs12214364	6	67556372	G	T	0.415458	0.00904588	0.00164514	3.82933e-08	3.97443e-05	17.4041	0.00366073	0.0025138	0.15	0.000810939	0.00197637	0.68	0.003042	0.00191654	0.11	0.00277862	0.00207605	0.18	-0.00182742	0.00238736	0.44	0.000291444	0.00266682	0.91
rs12553324	9	23347865	G	C	0.415158	-0.0135646	0.00161525	4.54793e-17	8.93503e-05	39.1286	-0.00165629	0.00246706	0.5	-0.000758443	0.00194331	0.7	-0.00139356	0.00188322	0.46	0.000508845	0.00203425	0.8	0.00374565	0.00235288	0.11	0.00428452	0.00262776	0.1
rs1291871	10	11086083	C	T	0.514085	0.00916233	0.00159831	9.89545e-09	4.19408e-05	18.366	-0.000580046	0.00244183	0.81	-0.00211966	0.00191949	0.27	0.00143276	0.00186249	0.44	0.000835848	0.00201656	0.68	-0.00695275	0.00232399	0.00280001	0.000746096	0.00259392	0.77
rs13014947	2	193742999	A	G	0.574722	0.0106072	0.00162396	6.50325e-11	5.49999e-05	24.085	0.0026685	0.00248519	0.28	0.00381518	0.00195158	0.051	-0.00555335	0.0018974	0.00340001	-0.00290158	0.00204739	0.16	-0.000880336	0.00236501	0.709999	0.00235735	0.00264422	0.37
rs13107325	4	103188709	T	C	0.075099	0.0203199	0.00301818	1.66771e-11	5.73591e-05	25.1181	0.0340981	0.0046391	2e-13	0.00988463	0.00357026	0.00560003	0.0036806	0.00345926	0.29	0.00593929	0.0037328	0.11	-0.00866873	0.0043696	0.0470002	0.00480038	0.00480731	0.32
rs1324491	1	60350616	A	G	0.130982	0.0134128	0.00235749	1.27456e-08	4.09552e-05	17.9344	-0.00119873	0.00359754	0.74	0.00631968	0.00282974	0.0259998	0.00224085	0.0027413	0.41	-0.00145119	0.00298723	0.630001	-0.00547878	0.00343595	0.11	0.00219792	0.0038163	0.56
rs1344707	2	185766001	A	G	0.748938	-0.0110644	0.00183216	1.5508e-09	4.60376e-05	20.1601	-0.00775539	0.00280446	0.0057	0.000316139	0.00219678	0.89	-0.00293858	0.00213874	0.17	-0.00405556	0.00230838	0.0790005	-0.00106606	0.00265889	0.69	0.0025099	0.00297374	0.4
rs1499919	2	147862399	C	G	0.150937	0.0134743	0.00221936	1.26915e-09	4.65348e-05	20.3778	0.00486355	0.00339377	0.15	-0.0029088	0.00267936	0.28	0.00430832	0.00258162	0.0949992	-0.00198496	0.00280434	0.48	0.00523175	0.00324152	0.11	-0.0012131	0.00358952	0.74
rs1571709	21	40553980	C	T	0.366559	-0.0107346	0.00165141	8.01795e-11	5.35121e-05	23.4334	-0.00170934	0.00252086	0.5	-0.00221945	0.00198279	0.26	-0.00175109	0.00192009	0.36	-0.00107691	0.00207305	0.6	0.00273875	0.00238805	0.25	-0.00310776	0.00268061	0.25
rs1727332	12	123718301	T	C	0.753551	0.0131505	0.00184868	1.13174e-12	6.42324e-05	28.1282	0.00654826	0.00283472	0.021	0.000646918	0.00222828	0.77	0.00698123	0.00215449	0.0012	8.32584e-05	0.00233305	0.97	-0.00195318	0.00267798	0.47	0.00451622	0.00300387	0.13
rs17568389	7	8091876	A	T	0.513995	-0.0110339	0.00159411	4.46357e-12	6.08258e-05	26.6363	-0.00529154	0.00243508	0.03	-0.00469465	0.00191316	0.0140001	-0.000274507	0.00185611	0.88	8.43217e-06	0.0020114	1	-0.000887433	0.00231546	0.7	-0.00203365	0.0025906	0.43
rs17789218	6	100600097	C	T	0.243949	-0.0109161	0.00184925	3.56977e-09	4.39557e-05	19.2484	-0.00294097	0.00282968	0.3	0.000214574	0.00222126	0.92	-0.0022671	0.002154	0.29	0.0016085	0.00233282	0.49	-0.00177936	0.00269158	0.51	-0.000592923	0.00300214	0.84
rs178203	14	26959322	C	T	0.749551	0.012014	0.00183543	5.9255e-11	5.41908e-05	23.7306	0.0114974	0.00281016	4.3e-05	0.000810237	0.00221853	0.709999	0.00017947	0.00214857	0.93	0.00430205	0.00232481	0.064	0.00109109	0.0026661	0.68	-6.31311e-05	0.00298817	0.98
rs180396	13	60437497	T	C	0.746657	0.0100502	0.00183468	4.30395e-08	3.82129e-05	16.7335	0.0122303	0.00280096	1.3e-05	0.00470001	0.00221303	0.0340001	0.00216342	0.00214744	0.31	0.00525873	0.00232214	0.0239999	0.00204103	0.00265953	0.44	-0.000710263	0.00298352	0.81
rs1826510	5	24800012	A	G	0.828498	-0.0127337	0.00226447	1.87389e-08	4.60787e-05	20.1781	0.00224589	0.00345885	0.52	-0.00187765	0.00273289	0.49	0.00593906	0.00264785	0.025	-0.00485541	0.00286601	0.0899995	0.00418844	0.00329102	0.2	-0.000582961	0.00368265	0.87
rs184332798	18	53373610	A	G	0.026113	-0.0277737	0.00500326	2.83844e-08	3.9234e-05	17.1807	-0.00403045	0.00767323	0.6	0.000320488	0.00602643	0.96	-0.000149931	0.00586858	0.98	-0.00278513	0.00631678	0.66	0.00758735	0.00730744	0.3	0.00567479	0.00811923	0.48
rs1993092	6	98689604	C	T	0.389657	-0.00951741	0.00163099	5.36753e-09	4.30848e-05	18.867	-0.00459121	0.00249319	0.066	0.00142256	0.00196139	0.47	-0.00352803	0.00190394	0.064	0.000811398	0.00206056	0.69	0.0032583	0.00237371	0.17	-0.00545368	0.00264111	0.0389996
rs2073869	9	135763816	T	C	0.166613	-0.0138006	0.00213942	1.11388e-10	5.2891e-05	23.1614	-0.00268283	0.00327028	0.41	-0.00220939	0.00256887	0.39	-0.00351459	0.0024964	0.16	-0.00195214	0.00270084	0.47	0.00713658	0.00310845	0.0219999	-0.000671245	0.00347004	0.85
rs2106164	7	92661753	C	T	0.531731	-0.00938934	0.00159824	4.23355e-09	4.39023e-05	19.225	-0.00611966	0.00244075	0.012	-0.00142683	0.00191816	0.46	-0.000973158	0.00186485	0.6	-0.00205549	0.00201011	0.31	-0.00349966	0.00231899	0.13	-0.00381997	0.00258257	0.14
rs2185490	14	69732119	C	A	0.617654	0.00937259	0.0016448	1.20997e-08	4.14907e-05	18.1689	0.00647822	0.00251229	0.0099	0.00228808	0.00197551	0.25	-0.00093989	0.00191729	0.62	0.000295852	0.00207907	0.89	-0.00182476	0.00240263	0.450001	-0.000928922	0.00266095	0.73
rs2283	5	106773623	G	A	0.339277	-0.00926961	0.00167594	3.18426e-08	3.85236e-05	16.8696	-0.00239625	0.00256806	0.35	-0.00376955	0.00201394	0.061	0.000429119	0.00196043	0.83	0.000874747	0.00211565	0.68	-0.000608229	0.00243866	0.8	0.00238748	0.00272961	0.38
rs2352984	3	49948728	C	T	0.430943	0.0197571	0.00160408	7.3574e-35	0.000191449	83.8485	0.0132071	0.00244925	7e-08	0.00560365	0.00192951	0.00369999	0.00361824	0.00186822	0.0530005	0.00581459	0.00201969	0.004	0.000708288	0.00232927	0.760001	0.00296748	0.00259725	0.25
rs2479968	13	111969328	G	A	0.05112	0.0205886	0.00370246	2.68557e-08	4.11231e-05	18.0079	0.00938003	0.00569549	0.1	0.00652366	0.00442038	0.14	0.00769881	0.00428309	0.0719996	-0.00796326	0.00464556	0.0860003	-0.00601866	0.00538167	0.26	0.0076134	0.00600928	0.21
rs249960	5	96164771	G	A	0.182119	-0.0118041	0.00206636	1.11323e-08	4.15089e-05	18.1769	-0.000858048	0.00316097	0.79	-0.000615816	0.00247622	0.8	-0.00147946	0.00241717	0.54	-0.00328132	0.00260739	0.21	0.000688391	0.00300312	0.82	-0.000585525	0.0033436	0.86
rs262890	5	62930015	G	A	0.298989	0.0132392	0.00173776	2.56554e-14	7.3474e-05	32.1755	0.0080088	0.00265032	0.0025	0.00140552	0.00208688	0.5	0.000946197	0.00202585	0.64	6.40154e-05	0.0021898	0.98	0.00105083	0.0025252	0.68	0.000903436	0.00280712	0.75
rs2646351	4	55701312	A	G	0.452916	0.00891407	0.0015984	2.44884e-08	3.9378e-05	17.2437	0.00176425	0.00244271	0.47	0.000616352	0.0019254	0.75	-0.000826856	0.00186479	0.66	-0.00142888	0.00202063	0.48	0.00390004	0.00232632	0.0940005	-0.000366936	0.00259799	0.89
rs2678662	2	104446759	G	T	0.608337	0.0111458	0.00163238	8.61399e-12	5.91983e-05	25.9236	0.00632907	0.00249754	0.011	0.00157614	0.00196424	0.42	-0.00105718	0.00190357	0.58	0.00334664	0.00206385	0.1	-0.00432476	0.00237967	0.0690001	-0.00247231	0.00266441	0.35
rs2725371	8	30854033	G	A	0.695652	-0.0132649	0.00173462	2.05482e-14	7.45076e-05	32.6282	-0.0114328	0.00265155	1.6e-05	-0.00587248	0.0020843	0.00479999	-0.00434204	0.00201567	0.0309999	-0.00275465	0.00218609	0.21	-0.00334545	0.00251434	0.18	-0.00208094	0.00281196	0.46
rs2785820	13	54272778	C	A	0.739006	0.0119671	0.00181076	3.87232e-11	5.52442e-05	24.1919	0.00251785	0.0027732	0.36	-0.0044464	0.00217199	0.0409996	0.00150089	0.00210798	0.48	0.00136148	0.00228484	0.55	0.00679559	0.00263282	0.00980009	0.00535972	0.00292847	0.0669993
rs2857693	6	31588384	T	G	0.365548	0.0106577	0.00164635	9.57379e-11	5.26866e-05	23.0719	0.00853724	0.00252942	0.00074	0.00016866	0.00197853	0.93	0.00283242	0.00191637	0.14	0.00211412	0.00207377	0.31	0.00181262	0.00238252	0.450001	-0.00341965	0.00267454	0.2
rs2971638	2	107625202	G	A	0.497334	0.0104013	0.00158628	5.48866e-11	5.4092e-05	23.6873	0.00678166	0.00242597	0.0052	0.00133727	0.00191067	0.48	-0.00029488	0.00185585	0.87	0.00397852	0.00200445	0.0470002	-0.00039173	0.00230992	0.87	0.00183116	0.00258141	0.48
rs3138499	9	92219921	C	A	0.518183	0.0109638	0.00160508	8.45086e-12	6.0023e-05	26.2847	0.00558174	0.00245356	0.023	0.00424262	0.0019238	0.0269998	0.00165254	0.00187544	0.38	0.00317754	0.00202235	0.12	0.00261702	0.00233002	0.26	-0.00110084	0.00260612	0.67
rs34094119	8	10935898	G	A	0.525005	0.00908177	0.00159595	1.2666e-08	4.11361e-05	18.0136	-0.00363822	0.00243962	0.14	-0.00311598	0.00191923	0.1	-0.00319978	0.00185893	0.0850002	-0.00851285	0.0020101	2.30001e-05	-0.00283476	0.00232372	0.22	-0.00281943	0.0025884	0.28
rs34811474	4	25408838	A	G	0.230691	-0.0131563	0.00188722	3.14116e-12	6.14369e-05	26.9039	-0.0191705	0.00287811	2.7e-11	-0.00504239	0.00227619	0.0269998	-0.00639811	0.00221412	0.00389996	-0.00582693	0.00239309	0.015	-0.00111142	0.00275752	0.69	-0.00152688	0.00309576	0.62
rs35797019	3	93987306	G	A	0.392335	-0.00921437	0.00162787	1.51034e-08	4.04839e-05	17.728	-0.000592367	0.00248607	0.81	-0.00189328	0.00196001	0.33	-0.00237628	0.00190107	0.21	-0.00351308	0.00205017	0.0870001	0.00319321	0.00236191	0.18	-0.000735769	0.00264778	0.780001
rs362312	4	3237644	C	T	0.424168	-0.00952438	0.00161239	3.48404e-09	4.43136e-05	19.4051	-0.00538537	0.00246454	0.029	-0.00402738	0.00194118	0.0379997	-0.000162631	0.00187882	0.93	0.00104079	0.00203707	0.61	0.00271734	0.00235054	0.25	-6.32878e-05	0.00261365	0.98
rs3754970	2	162091836	C	T	0.502922	0.00970162	0.00159865	1.29004e-09	4.70591e-05	20.6074	0.00721682	0.0024439	0.0031	0.000998102	0.00192189	0.6	0.00201231	0.00186278	0.28	0.00324824	0.00201527	0.11	-0.00077893	0.00232007	0.74	0.00342511	0.00259038	0.19
rs3810496	20	62406886	C	T	0.61619	0.00937122	0.00164426	1.20262e-08	4.15387e-05	18.1899	0.00935298	0.00251101	0.0002	0.0032667	0.00197839	0.0990011	0.00235449	0.00191607	0.22	0.00198811	0.00207037	0.34	0.00165948	0.00238203	0.49	-0.00110033	0.00267811	0.68
rs4076457	15	78007213	T	C	0.256946	-0.0100378	0.00182359	3.70392e-08	3.84742e-05	16.8479	-0.00543286	0.00278133	0.051	0.000698582	0.00218808	0.75	-0.00163198	0.00212162	0.44	-0.00176138	0.00229384	0.44	0.000997397	0.00265131	0.709999	-0.00442064	0.00296441	0.14
rs4110177	5	88793281	A	G	0.367281	0.00942719	0.00165683	1.27117e-08	4.13051e-05	18.0876	0.00850102	0.00253151	0.00078	0.00191675	0.00198526	0.33	0.000801221	0.0019279	0.68	-0.000343662	0.00208689	0.87	0.000238617	0.00240439	0.92	1.45657e-06	0.0026769	1
rs4303732	2	100830040	C	T	0.40162	-0.0107277	0.00162133	3.67542e-11	5.53141e-05	24.2225	-0.00713836	0.00247591	0.0039	-6.91486e-05	0.00194501	0.97	0.00085399	0.00188821	0.649999	-0.00271897	0.00204312	0.18	-0.00236351	0.00235706	0.32	-0.00227918	0.00263346	0.39
rs4339469	6	98369230	G	T	0.62921	0.0125288	0.00164709	2.81341e-14	7.32441e-05	32.0748	0.00577175	0.00251892	0.022	-0.0034484	0.00198131	0.0819993	0.00239552	0.00191996	0.21	-0.00155511	0.0020753	0.450001	0.000409592	0.00239666	0.86	0.001418	0.00266522	0.59
rs4567133	9	22606560	A	C	0.810356	-0.0130235	0.00203837	1.66785e-10	5.21315e-05	22.8288	-0.0104733	0.00311297	0.00077	-0.00641843	0.00245301	0.0089	-0.00232838	0.00237798	0.33	-0.00677754	0.00257153	0.00840001	0.0029818	0.00295919	0.31	-0.00482164	0.00328493	0.14
rs4711634	6	40362751	A	G	0.552271	-0.0104307	0.0015978	6.65809e-11	5.38052e-05	23.5618	-0.00497387	0.00244187	0.042	4.14046e-05	0.00191828	0.98	-0.00117676	0.00186632	0.53	0.00194654	0.00201714	0.33	0.00425892	0.00232249	0.0669993	-0.00132815	0.00258878	0.61
rs472913	1	61095558	C	G	0.466857	-0.0106893	0.00159356	1.97565e-11	5.68795e-05	24.9081	-0.00209696	0.00243482	0.39	0.00117663	0.00191601	0.54	-0.00234284	0.00185845	0.21	-0.000879304	0.0020153	0.66	-0.00249771	0.00231794	0.28	-0.00256041	0.00258891	0.32
rs4747438	10	22124263	T	C	0.676512	-0.0118194	0.00170328	3.94327e-12	6.11441e-05	26.7757	-0.0124478	0.00261406	1.9e-06	-0.0058289	0.00204179	0.00430002	-0.00220548	0.00198543	0.27	-0.00195411	0.00214179	0.36	0.00151905	0.00247415	0.54	-0.00178268	0.00276898	0.52
rs4788616	16	72211984	G	T	0.391065	-0.0101834	0.00163103	4.27779e-10	4.93896e-05	21.628	-0.00212129	0.00249862	0.4	-0.000315597	0.00196242	0.87	0.00314068	0.00190509	0.0990011	-0.00413222	0.00205685	0.0449997	0.00206496	0.00236914	0.38	-0.00104657	0.00265918	0.69
rs4847408	1	93791437	C	G	0.649373	-0.010396	0.00166324	4.09269e-10	4.92155e-05	21.5518	-0.00583191	0.00254117	0.022	0.000905443	0.00200092	0.649999	-0.00196989	0.0019388	0.31	-0.00163293	0.00209411	0.44	-0.00435891	0.00241869	0.0719996	-0.00119298	0.00270171	0.66
rs494566	9	1785717	T	C	0.332086	0.0101656	0.00169592	2.04552e-09	4.58424e-05	20.0746	-0.00393305	0.00259094	0.13	-0.00382908	0.00203733	0.0599998	-0.00151307	0.00197432	0.44	-0.00571221	0.00214038	0.00759994	0.000527876	0.00246253	0.83	-0.00586787	0.00274439	0.0329997
rs57555420	1	97783448	T	C	0.281686	0.0101749	0.00177238	9.42238e-09	4.18957e-05	18.3463	-0.000592581	0.00270532	0.83	0.00245683	0.00213758	0.25	0.00282991	0.00207399	0.17	0.00243171	0.00223573	0.28	-0.000461295	0.00258505	0.86	0.00361942	0.00288432	0.21
rs6102912	20	41202935	C	T	0.41003	-0.0109087	0.00161539	1.44837e-11	5.75734e-05	25.212	-0.00593517	0.00247342	0.016	-0.000207631	0.00194107	0.91	-2.55348e-06	0.00188327	1	-0.000877188	0.00203668	0.67	-0.0023003	0.00234113	0.33	0.000371368	0.00261656	0.89
rs6125907	20	48730315	A	C	0.092033	0.0161817	0.0027597	4.53014e-09	4.37615e-05	19.1633	0.00305579	0.00421289	0.47	0.00269154	0.00330847	0.42	-0.00026864	0.0032159	0.93	0.00586692	0.00347536	0.0909997	0.00104907	0.00399317	0.79	-0.00269616	0.00445942	0.55
rs61743199	19	50161091	G	A	0.071839	0.0173842	0.0030792	1.64523e-08	4.03017e-05	17.6482	0.0089716	0.00468092	0.055	0.005268	0.00366824	0.15	0.00149989	0.00356983	0.67	0.00106039	0.00385994	0.780001	0.00338191	0.00444354	0.450001	0.00290444	0.00498046	0.56
rs61864793	10	85803372	C	T	0.251695	-0.0111416	0.00183429	1.24711e-09	4.67604e-05	20.4766	-0.00256056	0.00281131	0.36	-0.00464584	0.00220408	0.0350002	0.000557949	0.00214241	0.79	0.003013	0.00230566	0.19	0.00539563	0.0026629	0.0430002	0.00193126	0.00298507	0.52
rs62145951	2	68399586	C	T	0.263053	-0.0120253	0.00180403	2.63231e-11	5.60662e-05	24.5519	-0.00227869	0.00276219	0.41	-0.0013677	0.00217652	0.53	-0.000311181	0.00210663	0.88	-0.000653964	0.00227318	0.77	0.00295929	0.00262732	0.26	-0.00173554	0.00293325	0.55
rs62199883	2	215376706	A	C	0.48612	0.0138426	0.00159028	3.18964e-18	9.5735e-05	41.9249	0.00660059	0.00243028	0.0066	0.00183766	0.00190757	0.34	0.00124465	0.00185106	0.5	-0.000356869	0.00200563	0.86	-1.53474e-05	0.00230662	0.99	0.00125453	0.00257611	0.630001
rs6493583	15	53096084	G	C	0.137725	0.0133615	0.00232818	9.52191e-09	4.24032e-05	18.5685	0.00394623	0.00355119	0.27	0.00154763	0.00278753	0.58	-0.000943397	0.00270315	0.73	0.00195692	0.00293717	0.51	-0.00822449	0.00336927	0.015	0.0012708	0.00378459	0.74
rs6511708	19	10788813	C	T	0.664796	-0.0120822	0.00168508	7.49404e-13	6.50608e-05	28.491	-0.0125558	0.0025757	1.1e-06	-0.000257799	0.00201884	0.9	-0.00324954	0.00195143	0.0959997	-0.00374004	0.00211442	0.0769999	0.00214366	0.00244894	0.38	-0.00247839	0.00272051	0.36
rs6814554	4	152454334	A	G	0.47436	0.0135276	0.00159621	2.35434e-17	9.12574e-05	39.9639	0.00662849	0.00244119	0.0066	0.00191509	0.00192106	0.32	0.000727249	0.00185917	0.7	-0.00158316	0.00201288	0.43	0.00016059	0.00232605	0.94	-0.00143126	0.00259325	0.58
rs6850494	4	82291771	C	A	0.386016	0.00966003	0.00163429	3.40363e-09	4.42333e-05	19.37	0.0078852	0.00250026	0.0016	-9.14379e-05	0.00195968	0.96	-0.00053749	0.00190244	0.780001	0.00154107	0.0020589	0.450001	0.00247615	0.00237594	0.3	-0.00289998	0.00264432	0.27
rs6895658	5	124274035	C	T	0.193239	-0.0129815	0.0020131	1.12953e-10	5.25436e-05	23.0092	-0.0072355	0.00308186	0.019	-0.00243973	0.00241726	0.31	-0.00341083	0.00236039	0.15	-0.00363519	0.00254013	0.15	0.00668632	0.00292008	0.0219999	0.000907629	0.00328181	0.780001
rs6994132	8	92653740	C	T	0.579236	-0.00996299	0.00161092	6.22371e-10	4.83842e-05	21.1877	-0.00657609	0.00246033	0.0075	-0.00468864	0.00193491	0.015	-0.00265662	0.00188144	0.16	-0.00656343	0.00203137	0.0012	-0.0039492	0.00234049	0.0920005	-0.002498	0.00261651	0.34
rs7089973	10	116569565	A	C	0.380267	0.00929464	0.00164586	1.63002e-08	4.07182e-05	17.8306	0.00239815	0.00251507	0.34	0.00251179	0.0019754	0.2	0.00197109	0.00191928	0.3	0.000279218	0.00207984	0.89	0.00385263	0.00239747	0.11	-0.00437588	0.00266684	0.1
rs71658797	1	77967507	A	T	0.121135	0.0157577	0.0024403	1.06602e-10	5.28698e-05	23.1521	0.0160372	0.00370165	1.5e-05	0.00876107	0.00293415	0.00280001	0.00577588	0.0028235	0.0409996	0.000982976	0.00306596	0.75	-0.00346907	0.00355212	0.33	0.00792081	0.00393818	0.0439997
rs7184800	16	53509131	A	G	0.302842	-0.0134542	0.00173008	7.44793e-15	7.64351e-05	33.4724	-0.00207804	0.00264086	0.43	0.000378711	0.00207842	0.86	-0.00121305	0.0020127	0.55	-0.00221596	0.00217488	0.31	-0.00143784	0.00251329	0.57	0.00193713	0.0028192	0.49
rs72673939	8	118867693	C	G	0.183051	0.0121001	0.00205835	4.13892e-09	4.379e-05	19.1758	0.00477072	0.00314917	0.13	-0.00356659	0.00245774	0.15	-0.0038379	0.0023962	0.11	0.000375205	0.00259135	0.88	-0.00204021	0.00299335	0.5	0.00109659	0.00333664	0.74
rs72997052	11	107161768	C	G	0.12859	-0.0136096	0.00238355	1.13107e-08	4.15098e-05	18.1773	-0.00906018	0.00362779	0.013	-0.00465597	0.00287387	0.11	-0.00486244	0.00279437	0.0819993	-0.00632346	0.00301201	0.0359998	-0.00353016	0.0034634	0.31	-0.00116844	0.00388978	0.760001
rs73571431	9	126136139	T	C	0.109769	0.0158383	0.00255272	5.48781e-10	4.90263e-05	21.469	0.00767626	0.00389502	0.049	0.0021295	0.0030502	0.49	0.00116289	0.00296401	0.69	-0.000255428	0.00321775	0.94	-0.00226925	0.00370491	0.54	0.00319043	0.00413498	0.44
rs73946726	2	117073427	A	C	0.02024	0.0319589	0.00570793	2.15548e-08	4.05083e-05	17.7387	0.01365	0.00885618	0.12	0.0128392	0.00682835	0.0599998	0.00807542	0.00656141	0.22	0.0180666	0.00720248	0.012	0.00421609	0.00826951	0.61	0.012715	0.00935915	0.17
rs749056	1	110037838	G	T	0.304306	-0.0100199	0.00173165	7.19404e-09	4.25095e-05	18.615	-0.0114122	0.00264188	1.6e-05	-0.00276244	0.00208563	0.19	-0.00179704	0.0020222	0.37	-0.00447676	0.00218814	0.0409996	-0.00434665	0.00251701	0.0840001	-0.000700713	0.00281918	0.8
rs749671	16	31088347	A	G	0.371805	-0.0110813	0.00164483	1.61636e-11	5.73616e-05	25.1192	-0.00809499	0.00251344	0.0013	0.00170049	0.00197519	0.39	0.0012311	0.00191854	0.52	0.0021856	0.00207409	0.29	-0.00217256	0.00238828	0.36	-0.00273924	0.0026697	0.3
rs7539775	1	3109151	A	G	0.743419	0.00996891	0.00181991	4.30905e-08	3.79126e-05	16.602	-0.00366692	0.00278859	0.19	-0.000374844	0.00219049	0.86	-0.00234082	0.00212587	0.27	0.00290045	0.00229252	0.21	-0.00511591	0.00264019	0.0530005	0.000944548	0.00295605	0.75
rs75499503	6	26145217	T	C	0.219683	-0.0184284	0.00194834	3.12352e-21	0.000116432	50.9898	-0.00621888	0.00298163	0.037	-0.00138586	0.00235107	0.56	-0.00191148	0.00227941	0.4	0.00359688	0.00246176	0.14	-0.00147346	0.00282505	0.6	0.00137181	0.00316903	0.67
rs75641275	1	98327133	C	A	0.14333	0.0154331	0.0022696	1.04677e-11	5.84907e-05	25.6137	0.0164143	0.00345848	2.1e-06	0.00246096	0.00271485	0.36	0.00471342	0.00262261	0.0719996	0.00387613	0.00285286	0.17	-0.00519869	0.00329895	0.12	0.0066	0.00363895	0.0700003
rs7708324	5	147920094	G	A	0.377232	-0.00988735	0.00163872	1.60365e-09	4.5933e-05	20.1143	-0.00149587	0.00250224	0.55	-0.000749186	0.00197423	0.7	-0.00146894	0.00191288	0.44	0.00311	0.00206745	0.13	0.00192127	0.00238709	0.42	-0.000275907	0.00266779	0.92
rs77273138	12	24092043	A	T	0.045412	0.0234767	0.00383992	9.72549e-10	4.77849e-05	20.9253	0.0163781	0.00584813	0.0051	0.00305619	0.00460622	0.51	0.00890354	0.0043864	0.0420001	0.000474168	0.00481697	0.92	-0.00501192	0.00556918	0.37	0.00681772	0.0062077	0.27
rs7798292	7	112974602	A	G	0.43452	-0.00972203	0.00160341	1.33318e-09	4.64484e-05	20.34	-0.00352733	0.00245052	0.15	-0.00085832	0.00192799	0.66	-0.000645598	0.0018735	0.73	-0.0018423	0.00202051	0.36	0.00350749	0.00232857	0.13	0.000926021	0.00260328	0.719999
rs78227853	15	44169073	T	C	0.024787	-0.0283605	0.00513927	3.42118e-08	3.88849e-05	17.0278	-0.0135139	0.00789211	0.087	-0.0100898	0.00615599	0.1	-0.0105877	0.00603956	0.08	-0.00302006	0.00649236	0.64	0.00694685	0.00748258	0.35	-0.0138952	0.00844588	0.1
rs7899206	10	127188859	G	T	0.492382	-0.00977557	0.00161031	1.27422e-09	4.77698e-05	20.9187	-0.000866744	0.00246032	0.72	0.00346262	0.00193534	0.0739997	-5.65243e-06	0.00188185	1	0.000712674	0.00203344	0.73	0.00307167	0.00233777	0.19	-0.000552175	0.00261449	0.83
rs7921418	10	133775231	A	G	0.252539	-0.0114778	0.00183118	3.65761e-10	4.97352e-05	21.7794	-0.00689135	0.00278946	0.013	-0.00536302	0.00220404	0.015	0.00204792	0.00214356	0.34	-0.00414032	0.00231776	0.0739997	6.86338e-05	0.00265792	0.98	0.00488411	0.00299377	0.1
rs79373894	15	73369053	C	T	0.034386	-0.0287273	0.00444001	9.79394e-11	5.48031e-05	23.9988	-0.00431595	0.00677663	0.52	-0.0113589	0.00536666	0.0340001	0.0040886	0.00519938	0.43	-0.000234287	0.00561324	0.97	0.00475774	0.00653196	0.47	0.00925582	0.00719318	0.2
rs801733	11	65934549	C	A	0.357688	-0.0124933	0.00165881	5.01671e-14	7.17191e-05	31.407	-0.00881882	0.00253478	0.0005	-0.00106723	0.00199703	0.59	-0.00179908	0.00193287	0.35	-0.00213143	0.00209482	0.31	-0.000656363	0.00240722	0.79	0.00256799	0.00269176	0.34
rs872169	2	24259188	G	C	0.205676	0.0113462	0.00196818	8.17459e-09	4.20642e-05	18.42	0.0027882	0.0030046	0.35	-0.0014098	0.00236725	0.55	-0.00296088	0.00229908	0.2	-0.000214191	0.00248296	0.93	0.00277578	0.00285105	0.33	0.00433947	0.00319218	0.17
rs883027	2	50600165	C	G	0.419695	0.00967893	0.00161279	1.95674e-09	4.56326e-05	19.9827	0.00123654	0.00246465	0.62	0.00172785	0.00193884	0.37	0.0018372	0.0018816	0.33	0.000670045	0.00203244	0.74	-0.00332348	0.0023453	0.16	0.00361713	0.00262938	0.17
rs898751	17	2291863	T	C	0.493393	0.0100214	0.00159121	3.0156e-10	5.02055e-05	21.9853	0.00398731	0.0024338	0.1	0.000869248	0.00190834	0.649999	-0.000550797	0.00186049	0.77	-0.000981316	0.00200292	0.62	0.00195545	0.00231559	0.4	0.00291916	0.00258932	0.26
rs9300594	13	100869905	G	A	0.253582	0.0112022	0.0018292	9.11988e-10	4.75048e-05	20.8026	0.00228818	0.00279829	0.41	-0.00267987	0.00219662	0.22	-0.00151558	0.00213011	0.48	0.000888034	0.0023094	0.7	0.000239281	0.00266458	0.93	0.00175619	0.0029635	0.55
rs9326862	5	112054547	T	A	0.530752	-0.00923038	0.0015925	6.78518e-09	4.24388e-05	18.5841	-0.00456147	0.00243515	0.061	-0.00173012	0.00191705	0.37	-0.00149241	0.00185641	0.42	-0.00169131	0.00201453	0.4	0.00247109	0.00231546	0.29	-0.00179802	0.0025869	0.49
rs9718104	6	166170539	G	T	0.058506	0.0214168	0.00339021	2.66261e-10	5.05309e-05	22.1278	-0.00854354	0.00518818	0.1	0.00121603	0.00406809	0.77	-0.0018263	0.00396837	0.649999	0.00165089	0.00432212	0.7	-0.00931162	0.00493843	0.0589997	-0.0029852	0.0054749	0.59
rs9834970	3	36856030	C	T	0.497804	-0.0089082	0.00158744	2.00376e-08	3.96772e-05	17.3748	-0.00113973	0.00242569	0.64	0.000511597	0.00191123	0.79	-0.000797235	0.001852	0.67	-5.34454e-06	0.00200776	1	0.00270587	0.00231389	0.24	0.0010025	0.00258284	0.7
rs9867121	3	114631548	A	C	0.184147	-0.0116984	0.00206031	1.36294e-08	4.11206e-05	18.0068	-0.00972511	0.00316198	0.0021	-0.00142947	0.00248561	0.57	-0.000171883	0.00241856	0.94	-0.000958584	0.00260211	0.709999	0.000221499	0.003001	0.94	-0.00278478	0.00335144	0.41
rs9867437	3	85676752	C	A	0.460371	-0.0103044	0.00160214	1.26228e-10	5.27568e-05	23.1026	-0.00425548	0.00244888	0.082	-0.000667266	0.00193169	0.73	-0.00260018	0.00186947	0.16	-0.00195866	0.00202218	0.33	0.00510876	0.00232761	0.0280001	-0.00361256	0.00260399	0.17
rs9880023	3	54178199	T	G	0.556427	0.00964695	0.00160796	1.97931e-09	4.59392e-05	20.117	0.0030528	0.00245864	0.21	-0.000702325	0.00193405	0.719999	-0.00272286	0.00187396	0.15	0.000164012	0.00203308	0.94	0.000566047	0.00233811	0.81	0.00307853	0.00261571	0.24
rs996234	5	59455212	A	G	0.516342	-0.0105421	0.00164809	1.58921e-10	5.55086e-05	24.3077	-0.00264688	0.00251705	0.29	-0.000118838	0.00198306	0.95	0.00101524	0.00192425	0.6	-0.00452222	0.00208029	0.0299999	0.00161417	0.00239165	0.5	-0.00165585	0.00267835	0.54
F-statistic was calculated using the following formulas: F=R2 (n-2)⁄(1-R^2) and R2=2×β2×MAF×(1-MAF), where F represents F-statistic, R2 represents the phenotypic variance explained by a genetic instrument, n is the sample size, β is the estimated genetic association of SNP with the exposure, MAF is the minor allele frequency. EAF: effect allele frequency; MCP: multisite chronic pain; SNP: single …
