# Supplementary material for: Screen Time and Chronic Pain Health: Mendelian Randomization Study
Source: J Med Internet Res. 2026 Feb 9;28:e78233. doi: 10.2196/78233 (PMC12930148; doi:10.2196/78233)
Supplement: Multimedia Appendix 3 [file jmir_v28i1e78233_app3.xlsx]

## Sheet: Multimedia Appendix 3
Multimedia Appendix 3. Characteristics of genetic instruments of Time spent using computer and their effect sizes with chronic pain.
SNP	CHR	BP	A1	A2	EAF	Exposure (Time spent using computer)					Outcome (MCP)			Outcome (Back pain for ≥3 months)			Outcome (Knee pain for ≥3 months)			Outcome (Neck or shoulder pain for ≥3 months)			Outcome (Headaches for ≥3 months)			Outcome (Hip pain for ≥3 months)
						Beta	SE	P-value	R-Square	F-statistic	Beta	SE	P-value	Beta	SE	P-value	Beta	SE	P-value	Beta	SE	P-value	Beta	SE	P-value	Beta	SE	P-value
rs10208088	2	221055873	T	C	0.579637	-0.0102417	0.00184887	3.03445e-08	5.11157e-05	18.4483	0.00228147	0.002465	0.35	0.00148688	0.00194053	0.44	0.00614303	0.00187982	0.00109999	0.00125325	0.00203233	0.54	-0.00169021	0.00234252	0.47	0.00161411	0.00261347	0.54
rs1037091	2	155652357	T	C	0.327191	-0.0154792	0.00198324	5.94987e-15	0.000105492	38.0754	0.00232848	0.00264164	0.38	0.00206168	0.00207473	0.32	-0.00212697	0.00202064	0.29	-0.000479805	0.00217668	0.83	0.00222872	0.00251398	0.38	0.000322262	0.00280273	0.91
rs10518019	4	67959875	G	A	0.476252	0.00994352	0.00182341	4.9456e-08	4.93253e-05	17.802	-0.00850869	0.00242888	0.00046	-0.00214905	0.00190901	0.26	-0.00675445	0.00185498	0.000269998	-7.06459e-05	0.00200206	0.97	-0.00112321	0.00231173	0.630001	-0.00258528	0.00258433	0.32
rs10828248	10	21824619	G	A	0.344788	0.0106528	0.00191806	2.79293e-08	5.12733e-05	18.5051	0.0129454	0.0025594	4.2e-07	0.00447181	0.00200502	0.0259998	0.00234778	0.00194396	0.23	0.00363679	0.00210414	0.0840001	0.000424436	0.00243046	0.86	0.000141476	0.00270816	0.96
rs11259902	15	83886529	A	C	0.200416	0.0129081	0.0022856	1.62726e-08	5.34012e-05	19.2732	-0.000844697	0.0030425	0.78	-0.0018061	0.00239467	0.450001	-0.000127152	0.0023178	0.96	0.00191632	0.00251712	0.450001	0.00298953	0.00289848	0.3	-0.00420613	0.00321712	0.19
rs112600282	2	156895797	G	A	0.110458	-0.0169117	0.00292271	7.19503e-09	5.62041e-05	20.2848	0.00183862	0.00387169	0.63	-0.0005465	0.00306585	0.86	0.000970011	0.00295434	0.74	-0.00072167	0.00320628	0.82	-0.00391301	0.00367833	0.29	-0.00326088	0.00414412	0.43
rs113851275	9	98297220	A	G	0.107713	0.018611	0.00294288	2.54751e-10	6.65797e-05	24.0298	-0.0092312	0.00390532	0.018	-0.000666854	0.00308648	0.83	-0.00467546	0.00299644	0.12	-0.0096281	0.00324012	0.00299999	-0.00222573	0.00372216	0.55	-0.0045981	0.00417867	0.27
rs11634155	15	26693096	C	T	0.335422	-0.0116134	0.00194762	2.47849e-09	6.01293e-05	21.7016	0.0106688	0.00259526	3.9e-05	-0.000544356	0.00203687	0.79	0.00147919	0.00197799	0.450001	0.00298068	0.00213236	0.16	0.00193532	0.0024611	0.43	0.000523065	0.00274233	0.85
rs11652437	17	79338469	A	C	0.323689	0.0127835	0.0019779	1.02533e-10	7.15491e-05	25.8234	-0.00493078	0.00263361	0.061	-0.00184816	0.00207256	0.37	-0.0046745	0.00200933	0.02	-0.0022013	0.0021767	0.31	0.00493113	0.00250246	0.0490004	-0.00119596	0.00280426	0.67
rs117405403	1	197744098	C	G	0.584606	0.0116237	0.00184813	3.18616e-10	6.56209e-05	23.6837	0.00397028	0.00246155	0.11	0.00176111	0.00193848	0.36	-0.000527405	0.00187952	0.780001	0.000765648	0.0020381	0.709999	0.00110928	0.00234653	0.64	0.000668645	0.00262203	0.8
rs11749912	5	88065628	G	A	0.574515	-0.0128828	0.00185453	3.7402e-12	8.11402e-05	29.2853	0.0048378	0.00247117	0.05	2.12484e-05	0.00193783	0.99	-0.00231563	0.00188392	0.22	0.00073768	0.00203222	0.719999	0.00172207	0.00234969	0.46	-0.00464209	0.00262415	0.0769999
rs11766392	7	69838127	T	G	0.284846	-0.0127364	0.00202434	3.14148e-10	6.60896e-05	23.8528	-0.00460507	0.00269436	0.087	-0.00407223	0.00212481	0.0549997	-0.0028551	0.00206079	0.17	-0.00215573	0.00222632	0.33	-0.00130163	0.00255903	0.61	-0.0037691	0.00288341	0.19
rs11942953	4	163753973	C	T	0.536706	-0.010456	0.00183909	1.30491e-08	5.43694e-05	19.6226	0.00204821	0.00244923	0.4	0.0017866	0.00193227	0.36	0.000598052	0.00187038	0.75	-0.000235791	0.0020234	0.91	-0.00131007	0.0023343	0.57	-0.0043817	0.00261399	0.0940005
rs12128707	1	72588119	G	A	0.263894	0.012036	0.00207896	7.06243e-09	5.62813e-05	20.3127	0.00741002	0.002773	0.0075	0.00102987	0.00217638	0.64	0.00311113	0.00210903	0.14	0.00465055	0.00228713	0.0420001	0.000226649	0.00262672	0.93	0.00118864	0.00293942	0.69
rs12145677	1	110023610	A	G	0.297237	0.0155784	0.00199851	6.44048e-15	0.000101388	36.594	-0.0115233	0.00265617	1.4e-05	-0.00230704	0.0020968	0.27	-0.00242067	0.00203361	0.23	-0.00383849	0.00219983	0.0810009	-0.00369841	0.00253077	0.14	-3.63605e-05	0.00283653	0.99
rs1229984	4	100239319	C	T	0.97263	-0.0344455	0.00552202	4.43642e-10	6.3171e-05	22.7994	-0.00887813	0.00819371	0.28	-0.00291405	0.00573525	0.61	0.00688188	0.00573345	0.23	6.79866e-05	0.00601866	0.99	-0.0179281	0.00671023	0.00749998	0.00433667	0.00800276	0.59
rs12521638	5	166458770	G	A	0.447056	0.0100771	0.00183811	4.19793e-08	5.02047e-05	18.1194	-0.00599081	0.00244671	0.014	-0.00193198	0.00192724	0.32	-0.000689349	0.0018742	0.709999	-0.00184063	0.00202438	0.36	-0.00616573	0.00233377	0.00819993	-0.00128496	0.00260685	0.62
rs12553324	9	23347865	G	C	0.415898	0.0174747	0.00185204	3.89582e-21	0.000148363	53.551	-0.00165629	0.00246706	0.5	-0.000758443	0.00194331	0.7	-0.00139356	0.00188322	0.46	0.000508845	0.00203425	0.8	0.00374565	0.00235288	0.11	0.00428452	0.00262776	0.1
rs12820967	12	38921745	C	T	0.322363	0.0118918	0.00196682	1.48296e-09	6.17828e-05	22.2984	0.00186883	0.00261862	0.48	0.00439313	0.00206506	0.0329997	-0.00195443	0.00199618	0.33	-0.000703262	0.00216111	0.74	-0.000927464	0.00249003	0.709999	0.0028506	0.0027827	0.31
rs12946454	17	43208121	T	A	0.268016	-0.0122367	0.00206474	3.09443e-09	5.87518e-05	21.2043	0.0145279	0.00274724	1.2e-07	0.00423679	0.00215476	0.0490004	0.00209996	0.00208964	0.31	0.00690588	0.0022568	0.00219999	0.0041604	0.00260147	0.11	0.00414966	0.00290372	0.15
rs13262595	8	143316970	G	A	0.560611	0.0156317	0.00183749	1.78347e-17	0.00012038	43.4494	-0.00799064	0.00244666	0.0011	-0.00131932	0.00192301	0.49	-0.00241599	0.00186641	0.2	-0.00285483	0.00202183	0.16	0.0028567	0.0023318	0.22	-0.00562181	0.00259593	0.0299999
rs13422733	2	102010245	T	C	0.125533	-0.0151513	0.00276095	4.07172e-08	5.04001e-05	18.1899	-0.00122714	0.00367607	0.74	-0.00178171	0.00289408	0.54	0.00299676	0.00280842	0.29	-0.00138985	0.00303788	0.649999	-5.2966e-05	0.00350417	0.99	0.00235468	0.00390139	0.55
rs136553	22	27255675	T	C	0.376531	0.0113107	0.00188527	1.97911e-09	6.00654e-05	21.6785	0.00197636	0.002517	0.43	0.00515901	0.00197567	0.00899995	-0.00408136	0.00191803	0.0329997	-0.000912445	0.00207131	0.66	0.000358284	0.00238523	0.88	-0.00322504	0.00266141	0.23
rs1395020	4	139690326	A	G	0.302632	-0.0109994	0.0019928	3.39829e-08	5.10675e-05	18.4309	-0.00137624	0.00265292	0.6	-0.000483545	0.00208555	0.82	0.000988987	0.00202443	0.630001	-0.00385549	0.00218844	0.0779992	-0.00361488	0.00253401	0.15	0.00466599	0.00282174	0.0980009
rs1448355	11	131286685	T	C	0.618488	0.0122611	0.00188604	7.98008e-11	7.09461e-05	25.6058	-0.00852093	0.00251325	0.0007	-0.00262978	0.00197441	0.18	0.001007	0.00191622	0.6	-0.00166992	0.00207174	0.42	0.00245065	0.00238408	0.3	-0.00518762	0.00266379	0.051
rs1469249	5	113837198	A	G	0.210879	-0.0129674	0.00224793	7.99347e-09	5.59645e-05	20.1983	0.008433	0.00299019	0.0048	-0.00435948	0.00235063	0.064	0.00485144	0.00226887	0.032	-0.00201084	0.0024713	0.42	-0.00798746	0.00284843	0.005	-0.000273575	0.00317249	0.93
rs147543875	10	101624164	T	C	0.02267	-0.0363216	0.0064215	1.54717e-08	5.84592e-05	21.0987	0.0134656	0.00845488	0.11	-0.000932105	0.00672735	0.89	0.00145114	0.00647501	0.82	0.0209088	0.00708172	0.0032	0.012837	0.00807722	0.11	0.00966229	0.00905755	0.29
rs1648906	18	35311651	A	G	0.321177	-0.0110407	0.00196941	2.06942e-08	5.31526e-05	19.1834	0.00567105	0.00262054	0.03	0.00537758	0.00205474	0.0089	-0.00097146	0.00199239	0.630001	0.00274309	0.00215718	0.2	0.00319604	0.00248828	0.2	0.00155252	0.00277402	0.58
rs166835	15	47716037	T	C	0.556188	-0.0108229	0.00184312	4.30429e-09	5.7828e-05	20.8709	-0.00626051	0.0024539	0.011	-0.00173789	0.0019301	0.37	-0.00394646	0.00186789	0.0350002	-0.000850405	0.002023	0.67	0.00293838	0.00233332	0.21	-0.0035976	0.00260515	0.17
rs16912540	11	13271422	G	A	0.136623	-0.0158246	0.00266109	2.73667e-09	5.90772e-05	21.3218	-0.00203748	0.00357239	0.57	-0.00196384	0.00279138	0.48	0.00484398	0.00271841	0.0749998	0.00161807	0.00292774	0.58	-0.0061639	0.00335568	0.0659994	-0.00207395	0.00377837	0.58
rs17167210	7	133339343	A	G	0.435554	-0.0113974	0.00184149	6.04599e-10	6.38713e-05	23.0522	0.0012316	0.00245188	0.62	0.00441018	0.00192522	0.0219999	-0.000786024	0.00186792	0.67	-0.0012055	0.00202492	0.55	0.000524824	0.00233703	0.82	0.00136929	0.00260115	0.6
rs17789218	6	100600097	C	T	0.245186	0.0126948	0.00211958	2.10746e-09	5.96509e-05	21.5289	-0.00294097	0.00282968	0.3	0.000214574	0.00222126	0.92	-0.0022671	0.002154	0.29	0.0016085	0.00233282	0.49	-0.00177936	0.00269158	0.51	-0.000592923	0.00300214	0.84
rs1987942	13	54004785	C	T	0.616935	-0.0110584	0.0018952	5.38062e-09	5.77998e-05	20.8608	-0.0137833	0.00252217	4.6e-08	-0.00487091	0.0019787	0.0140001	-0.000130745	0.00192404	0.95	-0.00184325	0.0020834	0.38	-0.00551663	0.00239504	0.021	-0.00326342	0.00266762	0.22
rs2032780	2	215073935	C	T	0.405991	0.0123498	0.00187519	4.52161e-11	7.3563e-05	26.5503	-0.00379534	0.0024966	0.13	-0.00273544	0.00196787	0.16	-0.00278063	0.0019041	0.14	-0.00383811	0.00206804	0.0629999	-0.000208076	0.00237913	0.93	0.00100058	0.00265604	0.709999
rs2041687	2	60405620	G	T	0.549172	0.0117094	0.00186949	3.76626e-10	6.7892e-05	24.5034	0.0104567	0.00248654	2.6e-05	0.00158876	0.00195919	0.42	0.00135989	0.00190131	0.47	0.000549181	0.00206029	0.79	0.00074056	0.00237794	0.760001	0.00236109	0.00264366	0.37
rs2068625	4	159856739	C	T	0.698468	0.0141749	0.00198926	1.03542e-12	8.4635e-05	30.5468	-0.00839832	0.0026473	0.0015	-0.00168963	0.00207705	0.42	-0.00261305	0.00201853	0.2	0.0002862	0.00218369	0.9	0.0056856	0.00252304	0.0239999	0.00327372	0.00280963	0.24
rs206965	12	120856332	C	T	0.791153	-0.0129444	0.00224327	7.91182e-09	5.5371e-05	19.9841	0.00312727	0.0029975	0.3	-0.000780305	0.0023476	0.74	-0.00120995	0.00227969	0.6	-0.00084116	0.00246907	0.73	-0.000100557	0.00286499	0.97	0.000318336	0.0031695	0.92
rs2120461	1	8447722	T	C	0.661091	0.0121844	0.00192646	2.53624e-10	6.65247e-05	24.0099	0.00142077	0.00255886	0.58	-0.00336665	0.00202121	0.0959997	-0.00180007	0.00195507	0.36	-0.00049245	0.00212331	0.82	0.00674062	0.00244732	0.00589997	-0.00739502	0.00272636	0.00669993
rs2220599	5	7378854	G	C	0.36947	0.0123126	0.00189671	8.49541e-11	7.06341e-05	25.4932	0.00301469	0.00252897	0.23	-0.000734927	0.00198697	0.709999	-0.00283083	0.00192644	0.14	0.00128755	0.00208453	0.54	0.00268139	0.00241069	0.27	-0.00226418	0.00268332	0.4
rs246723	5	140519166	G	A	0.590096	-0.0106669	0.00187103	1.19048e-08	5.50442e-05	19.8661	0.00404696	0.00249183	0.1	-0.00138998	0.00195783	0.48	0.0025378	0.0019054	0.18	0.00233007	0.00205705	0.26	-0.0004925	0.00237613	0.84	0.0040194	0.00264555	0.13
rs2588543	4	37000406	T	C	0.67203	0.0109083	0.00195019	2.22595e-08	5.24526e-05	18.9308	-0.00618813	0.0025972	0.017	-0.00458605	0.00203803	0.0239999	0.00115905	0.0019768	0.56	-0.00167931	0.00213941	0.43	-0.00169656	0.00246169	0.49	0.00134249	0.00274584	0.62
rs2734833	11	113292920	A	G	0.606682	0.0123753	0.00187149	3.77784e-11	7.30881e-05	26.3789	-0.00578118	0.00249236	0.02	-0.00428289	0.00195918	0.0290001	-3.38408e-05	0.00190413	0.99	-0.00211889	0.0020549	0.3	0.00102249	0.00237074	0.67	0.000512749	0.00264154	0.85
rs2748985	1	1853184	C	T	0.544439	0.012497	0.00183369	9.41199e-12	7.74707e-05	27.9608	0.00317516	0.00244418	0.19	-0.00252961	0.00192335	0.19	-0.00136864	0.00186743	0.46	0.00128608	0.00201983	0.52	0.00188957	0.00232353	0.42	0.000455376	0.00259574	0.86
rs2761438	1	110752139	G	A	0.623567	-0.0113335	0.0018818	1.71541e-09	6.03016e-05	21.7637	0.00210304	0.00250678	0.4	0.00306449	0.00197026	0.12	0.00194612	0.00191082	0.31	-0.00110405	0.00206734	0.59	0.00301357	0.00238134	0.21	0.00315719	0.00266159	0.24
rs2765042	14	103990745	A	G	0.36718	-0.0115691	0.00190097	1.15844e-09	6.21997e-05	22.4488	-0.00231255	0.00253009	0.36	-0.000520677	0.00198649	0.79	-0.000342408	0.00192751	0.86	0.00166415	0.00209164	0.43	-0.00341048	0.00240504	0.16	-0.00169294	0.00268199	0.53
rs306755	20	3099752	C	T	0.47539	0.0103722	0.00182847	1.40637e-08	5.3661e-05	19.3669	-0.0111441	0.00243544	4.7e-06	-0.00103411	0.00191375	0.59	0.000304758	0.00185672	0.87	-0.00279937	0.00201169	0.16	0.0013997	0.00230855	0.54	0.000295598	0.00259866	0.91
rs34238696	5	161356241	G	A	0.106778	-0.016816	0.00296029	1.34282e-08	5.39407e-05	19.4679	0.00702362	0.00395082	0.075	0.0080641	0.00308987	0.00909997	0.00458678	0.00301157	0.13	-0.00146478	0.0032403	0.649999	-0.00348235	0.00374404	0.35	-0.000996701	0.00416406	0.81
rs3730399	16	67229019	G	A	0.064399	-0.0227905	0.00372131	9.10707e-10	6.25904e-05	22.5898	0.00312592	0.00492532	0.53	-0.000255595	0.00387331	0.95	-0.00107427	0.00374793	0.77	-0.00334496	0.00408644	0.41	-0.00556476	0.00466952	0.23	0.00208002	0.00525178	0.69
rs422115	5	102634340	T	A	0.250875	0.0122611	0.00211216	6.4364e-09	5.65068e-05	20.3941	-0.00343705	0.00280589	0.22	-0.00297727	0.00221708	0.18	-0.000181077	0.00214825	0.93	-0.000614682	0.00233128	0.79	0.00216575	0.0026832	0.42	-0.00171146	0.00300052	0.57
rs4696111	4	152671405	C	T	0.490015	-0.0104271	0.00182732	1.15509e-08	5.43405e-05	19.6122	0.00817092	0.00243355	0.00079	0.00183304	0.00191399	0.34	-4.97108e-06	0.00185213	1	-0.000187877	0.00200655	0.93	0.00408529	0.00231499	0.0779992	-0.00239918	0.00258599	0.35
rs4704043	5	72159179	T	C	0.713608	0.0116082	0.00201843	8.86628e-09	5.50783e-05	19.8785	0.000317151	0.00268543	0.91	-0.000537579	0.0021143	0.8	-0.00166953	0.00204657	0.41	-0.000465602	0.00221873	0.83	-0.00025713	0.002559	0.92	-0.00312845	0.00283475	0.27
rs4852252	2	71539301	C	T	0.563856	0.0101929	0.00183907	2.98318e-08	5.11003e-05	18.4427	-0.00251029	0.00244978	0.31	-0.00229394	0.00192725	0.23	-0.00054036	0.00187173	0.77	0.00328937	0.00202213	0.1	0.000673739	0.00232349	0.77	-0.00108304	0.00259815	0.68
rs56229818	15	58662232	C	T	0.484413	-0.0101193	0.00182588	2.98781e-08	5.11504e-05	18.4608	-0.00396125	0.0024294	0.1	-0.00112572	0.00191468	0.56	0.00165288	0.00185589	0.37	-0.00290974	0.0020056	0.15	0.00141852	0.00231594	0.54	-0.005858	0.00257262	0.0230001
rs58638214	19	31864938	T	C	0.397608	-0.0128312	0.00186929	6.686e-12	7.88676e-05	28.465	-0.00230265	0.00249299	0.36	0.00076934	0.00195805	0.69	0.000540187	0.00190119	0.780001	-0.000874254	0.00205469	0.67	-0.00282924	0.00236736	0.23	-1.42371e-05	0.00265419	1
rs6028090	20	59856465	A	G	0.55468	0.0125335	0.00185058	1.26365e-11	7.7605e-05	28.0093	-0.000322824	0.0024634	0.9	-0.00332922	0.00193449	0.0850002	-0.000834523	0.00188296	0.66	0.00173663	0.00203298	0.39	-0.00157634	0.00233821	0.5	-0.00339851	0.0026157	0.19
rs613872	18	53210302	T	G	0.826663	-0.01571	0.00241465	7.71172e-11	7.07298e-05	25.5277	0.015584	0.00320655	1.2e-06	0.00720367	0.00253969	0.00460002	0.00349113	0.00246456	0.16	0.0037055	0.00265879	0.16	-0.00333331	0.00305662	0.28	0.00139446	0.00343912	0.69
rs6449708	5	50851575	C	T	0.531571	-0.0105772	0.00183288	7.8892e-09	5.57156e-05	20.1085	0.00840208	0.00244107	0.00058	0.00350675	0.00191796	0.0669993	0.000779495	0.00186613	0.68	0.00360794	0.00201543	0.0729995	0.00277823	0.0023261	0.23	0.00590834	0.00259152	0.0230001
rs6780848	3	8179920	G	T	0.269946	0.0113678	0.00205698	3.26773e-08	5.09348e-05	18.383	-0.00144889	0.00274232	0.6	0.00177905	0.00215703	0.41	-0.00349764	0.00208807	0.0940005	-0.00189995	0.00226408	0.4	0.00016726	0.00259418	0.95	-0.00389883	0.00291292	0.18
rs6935828	6	140811367	T	C	0.556131	0.0101667	0.00183639	3.0903e-08	5.10296e-05	18.4172	0.00466147	0.00244582	0.057	0.00140047	0.00192804	0.47	-0.000877784	0.00186883	0.64	-0.00108033	0.00201897	0.59	-0.000815287	0.00232403	0.73	-0.00276884	0.00260097	0.29
rs6956825	7	127032807	G	C	0.439834	-0.0112227	0.00183746	1.01061e-09	6.20626e-05	22.3994	-0.00100924	0.00244913	0.68	0.00126076	0.00192603	0.51	-0.0025887	0.00186334	0.16	-0.00109437	0.00201808	0.59	-0.00243179	0.00233123	0.3	0.00353576	0.0025901	0.17
rs7020477	9	116827760	G	A	0.266981	-0.011973	0.00206714	6.95281e-09	5.61089e-05	20.2504	-0.00841272	0.0027607	0.0023	-0.000716707	0.0021653	0.74	-0.00103961	0.00210751	0.62	-0.00313122	0.00227469	0.17	-0.00298421	0.0026209	0.25	-0.00188842	0.0029371	0.52
rs707926	6	31748820	A	G	0.150465	0.0145369	0.00254823	1.16545e-08	5.40245e-05	19.4981	-0.00647016	0.00338223	0.056	-0.000377214	0.00266663	0.89	-0.00487532	0.00258985	0.0599998	-0.00214946	0.00281028	0.44	-0.00415384	0.00322939	0.2	-0.00157832	0.00360997	0.66
rs7209653	17	19882084	C	T	0.294886	-0.013395	0.00200189	2.21383e-11	7.46155e-05	26.9302	0.0022104	0.00266499	0.41	0.000890787	0.00209447	0.67	0.00408827	0.00203548	0.0449997	-4.70189e-05	0.00219697	0.98	0.0026241	0.00253697	0.3	-0.000422966	0.00282602	0.88
rs7281293	21	34291496	C	A	0.247862	0.0126268	0.00212857	2.99161e-09	5.94462e-05	21.455	0.000305905	0.00283025	0.91	-0.000888605	0.00222637	0.69	0.0033174	0.00215922	0.12	-0.000674392	0.0023343	0.77	0.000309361	0.00269508	0.91	0.00236969	0.00301447	0.43
rs72828532	6	19065342	C	T	0.179279	0.0156839	0.00238162	4.53688e-11	7.23874e-05	26.126	-0.00474962	0.00316333	0.13	-0.00129107	0.00250539	0.61	-0.000568809	0.00242206	0.81	-0.00157824	0.00262417	0.55	-0.00141627	0.00302237	0.64	0.00152688	0.00336435	0.649999
rs72847500	6	37643909	C	T	0.121024	0.015805	0.00281055	1.87176e-08	5.31456e-05	19.1809	-0.00552052	0.00374966	0.14	-0.00129687	0.00293855	0.66	-0.000261941	0.0028488	0.93	0.00180934	0.00308673	0.56	0.00520823	0.00355804	0.14	0.00231558	0.00400316	0.56
rs7288455	22	39966547	G	A	0.566933	-0.0105482	0.00184611	1.10517e-08	5.46353e-05	19.7186	0.00216695	0.00245807	0.38	0.00390593	0.00192803	0.0430002	-0.000181854	0.0018723	0.92	-0.000735762	0.00202466	0.719999	0.00180393	0.00233792	0.44	-0.00433811	0.00260944	0.0959997
rs7335281	13	66815983	G	A	0.779306	-0.0131066	0.00220412	2.74088e-09	5.90893e-05	21.3262	-0.000907862	0.00294293	0.76	-0.00110108	0.00231047	0.630001	0.00467991	0.00224442	0.0369999	0.00141542	0.00242355	0.56	-0.00195787	0.00278805	0.48	0.00419969	0.00311987	0.18
rs73578186	9	126334485	T	C	0.323945	-0.0122916	0.00196159	3.70105e-10	6.61759e-05	23.884	0.00538169	0.00261099	0.039	-0.000701976	0.0020505	0.73	-0.00260612	0.00199041	0.19	0.00479209	0.00215149	0.0259998	0.000566087	0.00247875	0.82	-0.000608095	0.00278246	0.83
rs7526112	1	93747683	G	T	0.361752	-0.0108478	0.00189836	1.10156e-08	5.43393e-05	19.6117	0.00619991	0.00252433	0.014	-0.000635041	0.00198881	0.75	0.00206117	0.00192524	0.28	0.00186614	0.00207979	0.37	0.00485552	0.00240161	0.0430002	0.00132586	0.00268391	0.62
rs75550998	2	146486095	T	G	0.053578	-0.0223915	0.00409541	4.56524e-08	5.08473e-05	18.3514	-0.00195296	0.0054049	0.72	-0.00518243	0.00430656	0.23	0.00011813	0.00416092	0.98	-0.00499558	0.00450379	0.27	-0.00295306	0.00516006	0.57	-0.000511894	0.00583437	0.93
rs7564844	2	215335556	A	G	0.700653	-0.0123434	0.00199054	5.60945e-10	6.39113e-05	23.0666	0.0072624	0.00265172	0.0062	0.0019312	0.0020878	0.35	0.00157943	0.00202246	0.43	0.00251948	0.00219112	0.25	0.00269224	0.00252225	0.29	0.00244311	0.0028214	0.39
rs76112266	2	201087157	G	C	0.166004	-0.0162576	0.00245477	3.52313e-11	7.31856e-05	26.4141	-0.000315669	0.00325496	0.92	-0.00237115	0.00257327	0.36	-0.000106599	0.00248845	0.97	-0.00279768	0.00270104	0.3	-0.0064771	0.00311275	0.0369999	-0.00347027	0.00348179	0.32
rs7630869	3	49522543	T	C	0.304231	0.0161134	0.00197969	3.97389e-16	0.000109919	39.6734	-0.0108611	0.00264278	4e-05	-0.00566972	0.002083	0.00649995	-0.000874814	0.00201521	0.66	0.000169786	0.00218287	0.94	0.00104915	0.00251112	0.68	-0.00225442	0.00281373	0.42
rs76824303	3	62459819	C	A	0.099986	-0.0204431	0.00312149	5.78663e-11	7.52163e-05	27.1471	-0.00319446	0.00417304	0.44	0.00231307	0.00326632	0.48	0.00325989	0.00317594	0.3	-0.00165744	0.00343337	0.630001	-0.00681901	0.00396851	0.0860003	-0.0016763	0.0044372	0.709999
rs7904398	10	67954193	T	C	0.503287	-0.0102001	0.001828	2.40625e-08	5.20188e-05	18.7742	0.00181128	0.00243385	0.46	0.00290293	0.00191202	0.13	0.0007832	0.00185846	0.67	0.000628665	0.00201142	0.75	-3.11663e-05	0.00231738	0.99	0.000166679	0.00257644	0.95
rs7968738	12	90281747	A	G	0.263717	-0.0124184	0.00207961	2.35076e-09	5.98886e-05	21.6147	0.00480599	0.00278021	0.084	0.00217087	0.00217605	0.32	0.000403365	0.00211237	0.85	-0.00189882	0.00228275	0.41	0.00200343	0.00263984	0.450001	-0.00107387	0.00294961	0.719999
rs79720045	4	39797668	C	T	0.400744	-0.0127624	0.00189765	1.75146e-11	7.82301e-05	28.2349	0.0049022	0.0025283	0.053	0.00023184	0.00198846	0.91	0.000918068	0.00192458	0.630001	0.00503125	0.00208461	0.016	0.00261991	0.00241044	0.28	0.00253373	0.00268474	0.35
rs806795	6	26205293	A	G	0.470383	0.0103555	0.00182406	1.36941e-08	5.34301e-05	19.2836	-0.00469624	0.00243809	0.054	-0.00399734	0.00190998	0.0359998	-0.00307632	0.00185869	0.0980009	-0.000379557	0.00200534	0.85	0.00025902	0.00230773	0.91	-0.00377878	0.00257935	0.14
rs8102851	19	32208909	C	T	0.217206	0.012967	0.00224428	7.56839e-09	5.71779e-05	20.6363	0.00824044	0.00298898	0.0058	0.000887244	0.00235425	0.709999	-0.000589032	0.00226736	0.8	-0.00651936	0.0024651	0.00819993	-0.00266793	0.00282278	0.34	0.00221159	0.00317516	0.49
rs9375188	6	98555272	T	C	0.483548	0.0158521	0.00183171	4.96107e-18	0.000125509	45.3008	-0.00582405	0.00244068	0.017	0.00295506	0.00191979	0.12	-0.00171907	0.00186083	0.36	0.00134804	0.00201012	0.5	0.000246532	0.00232364	0.92	-0.00208711	0.00258589	0.42
rs9537571	13	57604700	A	G	0.095569	0.0189538	0.00310676	1.05522e-09	6.21034e-05	22.4141	-0.00329602	0.00412533	0.42	-0.00595451	0.00325768	0.0680002	-0.00244429	0.00314867	0.44	-0.00548432	0.00341138	0.11	0.00104657	0.00392296	0.79	-0.00135893	0.00441721	0.760001
F-statistic was calculated using the following formulas: F=R2 (n-2)⁄(1-R^2) and R2=2×β2×MAF×(1-MAF), where F represents F-statistic, R2 represents the phenotypic variance explained by a genetic instrument, n is the sample size, β is the estimated genetic association of SNP with the exposure, MAF is the minor allele frequency. EAF: effect allele frequency; MCP: multisite chronic pain; SNP: single …
