# Supplementary material for: Screen Time and Chronic Pain Health: Mendelian Randomization Study
Source: J Med Internet Res. 2026 Feb 9;28:e78233. doi: 10.2196/78233 (PMC12930148; doi:10.2196/78233)
Supplement: Multimedia Appendix 4 [file jmir_v28i1e78233_app4.xlsx]

## Sheet: Multimedia Appendix 4
Multimedia Appendix 4. Characteristics of genetic instruments of Length of mobile phone use and their effect sizes with chronic pain.
SNP	CHR	BP	A1	A2	EAF	Exposure (Length of mobile phone use)					Outcome (MCP)			Outcome (Back pain for ≥3 months)			Outcome (Knee pain for ≥3 months)			Outcome (Neck or shoulder pain for ≥3 months)			Outcome (Headaches fo ≥3 months)			Outcome (Hip pain for ≥3 months)
						Beta	SE	P-value	R-Square	F-statistic	Beta	SE	P-value	Beta	SE	P-value	Beta	SE	P-value	Beta	SE	P-value	Beta	SE	P-value	Beta	SE	P-value
rs10107145	8	10758213	G	A	0.545254	-0.0182426	0.0028565	1.69895e-10	0.000165033	75.4277	-0.00512814	0.00244435	0.036	-0.00217837	0.00191969	0.26	-0.000194281	0.00186266	0.92	-0.00785315	0.00201326	9.59997e-05	-0.000879152	0.00232678	0.709999	-0.00640923	0.00259261	0.0129999
rs10807124	6	33404064	A	G	0.2743	-0.017611	0.00318245	3.1339e-08	0.000123476	56.4316	-0.00799029	0.00272	0.0033	-0.00471294	0.00213969	0.0280001	-0.00569593	0.00208092	0.00619998	-0.00339548	0.00224744	0.13	-0.0010759	0.00258813	0.68	-0.00244541	0.00289465	0.4
rs10828247	10	21822856	G	A	0.343628	0.0172939	0.00299121	7.40052e-09	0.000134913	61.6596	0.0128086	0.00256292	5.8e-07	0.00433803	0.00200784	0.0309999	0.0023137	0.00194678	0.23	0.00334366	0.00210763	0.11	0.000252475	0.00243418	0.92	-4.59309e-05	0.00271157	0.99
rs11229008	11	57118840	A	G	0.062576	-0.03269	0.0059464	3.85336e-08	0.000125373	57.2988	0.00404755	0.00506028	0.42	0.00547857	0.00399621	0.17	-0.0016087	0.00387606	0.68	-0.00404079	0.00417563	0.33	0.00246953	0.00485844	0.61	-0.000870524	0.0053778	0.87
rs11236714	11	70424559	T	C	0.196112	-0.0201455	0.00358029	1.83606e-08	0.000127963	58.4829	-0.00436762	0.00306027	0.15	-0.00146022	0.00241257	0.55	0.00127173	0.00233419	0.59	8.90652e-05	0.00252498	0.97	-0.00214887	0.00291644	0.46	-0.00332062	0.003255	0.31
rs1156389	5	103925589	C	T	0.298535	-0.018261	0.00310608	4.12467e-09	0.000139663	63.8306	-0.00563036	0.00265416	0.034	-0.00398598	0.00209142	0.0569994	-0.000985772	0.00202782	0.630001	0.000173163	0.00219248	0.94	-0.00517503	0.00252558	0.04	0.00190268	0.00281336	0.5
rs11655813	17	2119101	T	C	0.355002	0.0180482	0.00296548	1.15696e-09	0.000149172	68.1772	-0.00181461	0.0025366	0.47	-0.00232028	0.00199285	0.24	-0.00146342	0.00193105	0.450001	0.000162167	0.00209153	0.94	-0.000982169	0.00241701	0.68	0.000145234	0.00269904	0.96
rs11682846	2	157008703	T	C	0.4851	-0.0174897	0.0028617	9.86082e-10	0.000152809	69.8398	-0.00402293	0.00244685	0.1	-0.000733727	0.00192757	0.7	8.04486e-05	0.00186367	0.97	0.000349028	0.00202143	0.86	0.00118327	0.00233153	0.61	0.000315855	0.00259698	0.9
rs12145998	1	204969419	T	C	0.2656	-0.0192764	0.0032479	2.93783e-09	0.000144958	66.2511	-0.00350345	0.00277228	0.21	0.00281022	0.00218382	0.2	0.000978149	0.00212013	0.64	-0.0017526	0.00230281	0.450001	0.00031861	0.00264449	0.9	-0.00655977	0.00296339	0.0269998
rs12437348	14	36606550	A	G	0.70999	0.0171814	0.00313514	4.24688e-08	0.000121566	55.5588	-0.00693287	0.00267927	0.0097	-0.00297626	0.00210176	0.16	-0.000241133	0.00204782	0.91	0.00177997	0.00220933	0.42	0.0011106	0.00254914	0.66	0.000963325	0.00283886	0.73
rs1320650	11	115788307	A	T	0.366862	0.0170678	0.00294939	7.17008e-09	0.000135328	61.849	-0.00302729	0.00252707	0.23	0.000123619	0.0019883	0.95	0.000644503	0.00192347	0.74	-0.00224619	0.00208293	0.28	-0.00127211	0.00239992	0.6	-0.00283039	0.00267551	0.29
rs13266457	8	106086786	T	C	0.329512	-0.0171077	0.00303105	1.66e-08	0.000129323	59.1043	-0.00548928	0.0025903	0.034	-0.000155355	0.00204331	0.94	0.000346227	0.00197978	0.86	-0.0017716	0.00214634	0.41	-0.00276638	0.00246242	0.26	-0.00443427	0.00276649	0.11
rs1512142	4	47004305	A	G	0.442868	-0.0165422	0.00287071	8.29226e-09	0.000135036	61.7156	-0.00842994	0.00245576	0.0006	-2.46997e-05	0.00193181	0.99	-0.000266586	0.00187225	0.89	-0.00134032	0.00202627	0.51	-0.00311958	0.00233428	0.18	-0.00174564	0.0026133	0.5
rs17374152	5	93236948	G	A	0.238614	-0.0194639	0.00333369	5.26586e-09	0.000137655	62.9127	0.00167532	0.00284281	0.56	0.00274415	0.00224602	0.22	7.20566e-05	0.00217814	0.97	0.000990082	0.002357	0.67	0.000392667	0.00270726	0.88	0.0025827	0.00303214	0.39
rs1892417	1	41779673	C	T	0.228705	0.0261752	0.00339829	1.33469e-14	0.000241716	110.484	0.00536934	0.00290171	0.064	0.000206521	0.00228368	0.93	-0.00201305	0.00221371	0.36	0.00627272	0.00239321	0.00879995	-0.000412568	0.00276368	0.88	-0.00377873	0.00307488	0.22
rs2161220	5	80241904	A	G	0.247775	0.020678	0.00330612	3.9889e-10	0.000159387	72.8466	0.00502627	0.00283509	0.076	0.00352046	0.00221886	0.11	0.00245967	0.00216398	0.26	0.00392088	0.00232791	0.0920005	0.00334463	0.00268725	0.21	-0.0034158	0.00299936	0.25
rs2836920	21	40512918	G	T	0.395507	0.0186093	0.0029344	2.27135e-10	0.000165591	75.6824	0.000670367	0.00250877	0.79	0.000139317	0.00197301	0.94	-0.000237433	0.00191196	0.9	0.00159061	0.00206607	0.44	0.00270256	0.00237853	0.26	-0.00209901	0.00267099	0.43
rs28713780	7	3321415	C	T	0.64133	-0.0169264	0.00296068	1.0838e-08	0.000131806	60.2394	-0.0106886	0.00253017	2.4e-05	-0.00288871	0.00198603	0.15	-0.000545919	0.00193118	0.780001	-0.00222864	0.00208555	0.29	-0.00798326	0.00240449	0.000899995	-0.00248968	0.00267547	0.35
rs344868	2	140095800	T	C	0.246686	0.0182437	0.00330055	3.24877e-08	0.000123702	56.5351	0.00899905	0.00282372	0.0014	-0.000563643	0.00222039	0.8	0.0031618	0.00214855	0.14	0.00174356	0.00232112	0.450001	0.000390126	0.00267765	0.88	0.000601952	0.00299708	0.84
rs359265	2	60456410	A	G	0.606832	0.0210087	0.00292138	6.41483e-13	0.000210608	96.2618	0.00758396	0.00249702	0.0024	0.000565389	0.00196556	0.77	0.00168998	0.00191287	0.38	0.00116891	0.00206717	0.57	0.00141398	0.00238599	0.55	-0.000103152	0.00266639	0.97
rs6063374	20	47832997	G	A	0.780632	0.0293938	0.00343028	1.04459e-17	0.000295911	135.262	-0.0020737	0.00293001	0.48	-0.00408209	0.00230949	0.0769999	-0.000903103	0.0022437	0.69	-0.00274016	0.0024252	0.26	0.00276755	0.0027871	0.32	-0.00324292	0.00311142	0.3
rs6131703	20	15754684	G	A	0.386407	-0.0175428	0.00291888	1.85394e-09	0.000145933	66.6967	-0.00511818	0.00250014	0.041	-0.00149625	0.00196229	0.450001	-0.000786567	0.00190321	0.68	-0.000395343	0.00206177	0.85	-0.00226658	0.00237947	0.34	7.31645e-06	0.00264587	1
rs6718176	2	175205487	G	C	0.512907	-0.0181808	0.00284585	1.67487e-10	0.000165161	75.4859	-0.00156048	0.00243621	0.52	0.00100782	0.00191206	0.6	-0.00195287	0.00186037	0.29	-0.00165539	0.0020098	0.41	-0.00340499	0.00231717	0.14	0.000495823	0.00258161	0.85
rs6780051	3	56193150	T	G	0.058017	0.0396786	0.00608299	6.89711e-11	0.000172084	78.6509	0.0105691	0.00519254	0.042	0.00139534	0.00404869	0.73	-0.00290315	0.00392435	0.46	0.00142191	0.00428667	0.74	-0.00542973	0.00495788	0.27	-0.00802254	0.00547881	0.14
rs77878475	16	18058548	A	T	0.084173	-0.0317881	0.00530701	2.10058e-09	0.000155792	71.2034	-0.00348784	0.00450889	0.44	0.00220355	0.0035988	0.54	0.0021941	0.00347029	0.53	0.00292261	0.00375661	0.44	0.00228552	0.00436531	0.6	0.00129057	0.00480107	0.79
rs78166132	5	161239986	C	T	0.093501	-0.0305197	0.00490418	4.87111e-10	0.000157897	72.1656	-0.00180707	0.00420539	0.67	0.00695268	0.00330606	0.0350002	0.000517354	0.00321258	0.87	0.000702082	0.00346094	0.84	2.9876e-05	0.00398869	0.99	0.000233959	0.00443509	0.96
rs7859831	9	126205754	T	C	0.139231	-0.0230639	0.00411641	2.10775e-08	0.000127502	58.2722	0.00718446	0.00350822	0.041	-1.21185e-06	0.0027557	1	0.00455273	0.00267883	0.089	0.00464801	0.00290327	0.11	-0.00384194	0.00334671	0.25	-0.000446943	0.00374031	0.9
rs8015465	14	46848641	G	A	0.534359	0.0188417	0.00284814	3.70448e-11	0.000176667	80.7456	0.00716863	0.00243663	0.0033	0.00349917	0.00191261	0.0669993	0.0003697	0.00186006	0.84	0.0029917	0.00200919	0.14	0.00510149	0.00231242	0.0269998	-0.00241638	0.00258921	0.35
rs849527	2	206592525	G	A	0.546604	-0.0162815	0.00287842	1.54579e-08	0.000131392	60.0501	-0.00229193	0.00246066	0.35	0.000549641	0.0019341	0.780001	-0.0025779	0.00187899	0.17	-0.00235625	0.00203356	0.25	-0.00227135	0.00234586	0.33	0.000514984	0.00261993	0.84
rs853946	10	120166472	T	C	0.468166	0.0160079	0.00284286	1.79257e-08	0.000127607	58.32	0.00285067	0.00243168	0.24	0.000749453	0.00191169	0.7	-0.00149086	0.00185694	0.42	-0.00130773	0.00200045	0.51	-0.000638913	0.0023104	0.780001	-0.000474414	0.00258321	0.85
rs9788682	15	78802586	A	G	0.211809	0.0190325	0.00349203	5.02939e-08	0.000120948	55.2761	-0.000975829	0.00298999	0.74	-6.70794e-05	0.00235201	0.98	0.000291317	0.00227682	0.9	0.00533683	0.00246801	0.0309999	-0.00114898	0.00284866	0.69	0.00278557	0.00317604	0.38
rs9896202	17	77778227	C	T	0.497709	-0.0209348	0.00284534	1.87282e-13	0.000219128	100.157	-0.00822739	0.00243457	0.00073	-0.00207372	0.00191602	0.28	-0.00206826	0.0018602	0.27	-0.0019984	0.00200628	0.32	-0.00138109	0.00231132	0.55	-0.000334135	0.00258502	0.9
F-statistic was calculated using the following formulas: F=R2 (n-2)⁄(1-R2) and R2=2×β2×MAF×(1-MAF), where F represents F-statistic, R^2 represents the phenotypic variance explained by a genetic instrument, n is the sample size, β is the estimated genetic association of SNP with the exposure, MAF is the minor allele frequency. EAF: effect allele frequency; MCP: multisite chronic pain; SNP: single …
