# Supplementary material for: Screen Time and Chronic Pain Health: Mendelian Randomization Study
Source: J Med Internet Res. 2026 Feb 9;28:e78233. doi: 10.2196/78233 (PMC12930148; doi:10.2196/78233)
Supplement: Multimedia Appendix 5 [file jmir_v28i1e78233_app5.xlsx]

## Sheet: Multimedia Appendix 5
Multimedia Appendix 5. Characteristics of genetic instruments of multisite chronic pain.
SNP	CHR	BP	A1	A2	EAF	Beta	SE	P-value	R-Square	F-statistic
rs10259354	7	3487414	G	A	0.306232	0.0146793	0.00264917	3e-08	9.15599e-05	35.4962
rs10888692	1	50991473	C	G	0.568081	-0.0143259	0.0024546	5.3e-09	0.000100713	39.0451
rs10992729	9	96181075	C	T	0.667679	0.0157618	0.00258764	1.1e-09	0.000110247	42.7417
rs11079993	17	50301552	G	T	0.618505	-0.017286	0.00251042	5.7e-12	0.00014101	54.67
rs11599236	10	106454672	T	C	0.590893	0.0137892	0.00249503	3.3e-08	9.19293e-05	35.6394
rs11751591	6	33794215	G	A	0.847175	0.0214053	0.00338958	2.7e-10	0.000118642	45.9969
rs11786084	8	142651709	G	A	0.666422	-0.0144791	0.00259101	2.3e-08	9.32094e-05	36.1357
rs12435797	14	73797669	G	T	0.81628	-0.0172843	0.0031399	3.7e-08	8.96044e-05	34.738
rs12537376	7	114025053	A	G	0.608981	0.0150788	0.00250452	1.7e-09	0.000108284	41.9806
rs13135092	4	103198082	A	G	0.917472	-0.0327828	0.00443738	1.5e-13	0.000162748	63.0991
rs13136239	4	140908755	G	A	0.655021	0.0141059	0.00256094	3.6e-08	8.99248e-05	34.8622
rs1434074	2	80711752	T	A	0.747217	0.0155343	0.00283399	4.2e-08	9.11608e-05	35.3414
rs1443914	13	53917230	T	C	0.471983	0.0162156	0.00243609	2.8e-11	0.00013106	50.8117
rs17474406	5	122732342	G	A	0.980239	-0.0491806	0.00880977	2.4e-08	9.37041e-05	36.3275
rs1946247	5	160836620	T	G	0.141109	-0.0190308	0.00348908	4.9e-08	8.77883e-05	34.0339
rs2006281	14	104327732	C	T	0.496931	0.0134934	0.0024458	3.4e-08	9.10325e-05	35.2917
rs2183271	10	21957229	T	C	0.640751	-0.0140394	0.00253689	3.1e-08	9.07428e-05	35.1793
rs2386584	15	91539572	T	G	0.614618	-0.0166445	0.00250006	2.8e-11	0.000131241	50.8817
rs2424245	20	19649716	C	T	0.874375	0.0230271	0.00367577	3.7e-10	0.000116488	45.1616
rs285026	16	77100089	G	T	0.430596	-0.0137932	0.00245488	1.9e-08	9.32933e-05	36.1683
rs56203712	4	25342606	A	G	0.763875	0.0195579	0.00292494	2.3e-11	0.000137987	53.4977
rs61883178	11	16317779	C	A	0.833484	-0.0207943	0.00326734	2e-10	0.000120025	46.5329
rs62263345	3	107252190	A	G	0.862183	-0.0214531	0.0035429	1.4e-09	0.000109374	42.403
rs6478241	9	119252629	A	G	0.364798	0.0149283	0.00251948	3.1e-09	0.00010328	40.0402
rs6770476	3	136073920	C	T	0.71069	-0.0153908	0.00268094	9.4e-09	9.74083e-05	37.7637
rs6869446	5	65570607	T	C	0.615589	-0.0143645	0.00250261	9.5e-09	9.76557e-05	37.8596
rs6926377	6	145105354	A	C	0.707178	-0.0154511	0.00267711	7.9e-09	9.88738e-05	38.3319
rs6966540	7	95727967	T	C	0.627156	-0.0139057	0.00251636	3.3e-08	9.04312e-05	35.0586
rs7628207	3	49754970	T	C	0.177016	0.0195319	0.00318241	8.4e-10	0.000111153	43.0931
rs7798894	7	21552995	A	T	0.288463	0.015261	0.00269861	1.6e-08	9.56057e-05	37.0648
rs9899380	17	43173131	C	G	0.426767	0.0139204	0.00247158	1.8e-08	9.48103e-05	36.7564
F-statistic was calculated using the following formulas: F=R2 (n-2)⁄(1-R2) and R2=2×β2×MAF×(1-MAF), where F represents F-statistic, R2 represents the phenotypic variance explained by a genetic instrument, n is the sample size, β is the estimated genetic association of SNP with the exposure, MAF is the minor allele frequency. EAF: effect allele frequency; SNP: single nucleotide polymorphisms.
