# Supplementary material for: Screen Time and Chronic Pain Health: Mendelian Randomization Study
Source: J Med Internet Res. 2026 Feb 9;28:e78233. doi: 10.2196/78233 (PMC12930148; doi:10.2196/78233)
Supplement: Multimedia Appendix 6 [file jmir_v28i1e78233_app6.xlsx]

## Sheet: Multimedia Appendix 6
Multimedia Appendix 6. Putative causal effect of screen time on chronic pain from 2-sample Mendelian randomization analysis.
Exposure	Outcome	No.SNPs	Method
			IVW				Weighted median				MR-Egger					MR-PRESSO				MRlap
			Beta	OR(95%CI)	P_value		Beta	OR(95%CI)	P-value		Intercept.P	Beta	OR(95%CI)	P-value		Outlier-corrected Beta	Outlier-correctedOR(95%CI)	P-value		int_crosstrait	int_crosstrait_SE	uncorrected_Beta	ORuncorrected(95%CI)	Puncorrected	corrected_Beta	ORcorrected(95%CI)	Pcorrected	Test_difference	P_difference
Time spent watching television	MCP	97	0.475066	1.61(1.49-1.74)	1.05397e-31		0.476557	1.61(1.49-1.75)	3.18738e-31		0.529145	0.586737	1.80(1.26-2.57)	0.00167858		0.474059	1.61(1.50-1.72)	2.9796e-23		0.081455	0.0066	0.361944	1.44(1.35-1.52)	5.77183e-33	0.427765	1.53(1.43-1.65)	3.57234e-30	-8.79379	1.44604e-18
Time spent using computer		75	-0.183721	0.83(0.75-0.92)	0.00054438		-0.207457	0.81(0.74-0.89)	5.21675e-06		0.42501	-0.39613	0.67(0.40-1.14)	0.146732		-0.232748	0.79(0.73-0.86)	6.33795e-07		-0.0116214	0.0067	-0.163834	0.85(0.77-0.94)	0.00128809	-0.208218	0.81(0.71-0.92)	0.00165208	3.26516	0.00109402
Length of mobile phone use		29	0.198848	1.22(1.11-1.34)	2.14874e-05		0.215236	1.24(1.14-1.35)	9.41081e-07		0.0857508	-0.200486	0.82(0.52-1.28)	0.387798		0.214846	1.24(1.15-1.34)	1.05233e-05		0.0234546	0.0057	0.249571	1.28(1.13-1.45)	8.17588e-05	0.330276	1.39(1.18-1.64)	0.000103856	-3.29195	0.000994936
Time spent watching television	Back pain for ≥3 months	97	0.128391	1.14(1.09-1.19)	2.40768e-08		0.126486	1.12(1.07-1.20)	7.71224e-06		0.0168406	0.365294	1.44(1.18-1.75)	0.000420167		NA	NA	NA		0.0261757	0.0059	0.201837	1.22(1.12-1.33)	2.67667e-06	0.238	1.27(1.14-1.41)	8.46393e-06	-3.6029	0.0003
Time spent using computer		75	-0.0638199	0.94(0.89-0.98)	0.00995428		-0.0702742	0.93(0.88-0.99)	0.0236677		0.74531	-0.02391	0.98(0.76-1.25)	0.848728		-0.0704339	0.93(0.89-0.98)	0.00464912		-0.0117939	0.0052	-0.147722	0.86(0.78-0.95)	0.00361072	-0.184669	0.83(0.73-0.94)	0.00427877	2.1875	0.0287062
Length of mobile phone use		29	0.0191007	1.02(0.97-1.07)	0.430314		0.00905697	1.01(0.95-1.07)	0.767128		0.0322231	-0.234295	0.79(0.63-0.99)	0.0505257		NA	NA	NA		-0.00436225	0.005	0.0417346	1.04(0.84-1.29)	0.702824	0.0598635	1.06(0.79-1.43)	0.690506	-0.501183	0.616243
Time spent watching television	Knee pain for ≥3 months	97	0.0874246	1.09(1.05-1.13)	7.10105e-06		0.103667	1.11(1.05-1.17)	5.32155e-05		0.158896	0.206703	1.23(1.04-1.46)	0.0184487		NA	NA	NA		0.0324127	0.0063	0.176979	1.19(1.1-1.3)	3.8105e-05	0.202896	1.22(1.11-1.36)	0.000113632	-2.04944	0.040419
Time spent using computer		75	-0.0863091	0.92(0.88-0.96)	3.19754e-05		-0.0733773	0.93(0.88-0.98)	0.00860758		0.680519	-0.128817	0.88(0.72-1.07)	0.223476		NA	NA	NA		-0.00796478	0.0051	-0.148783	0.86(0.78-0.95)	0.00272085	-0.187605	0.83(0.73-0.94)	0.00347828	2.73926	0.0061578
Time spent using mobile phone		29	0.016812	1.02(0.98-1.06)	0.391183		0.000429659	1(0.95-1.05)	0.987325		0.135872	-0.132685	0.88(0.72-1.06)	0.192232		NA	NA	NA		-0.00861884	0.0047	0.0546215	1.06(0.88-1.27)	0.562578	0.0809982	1.08(0.84-1.39)	0.527259	-0.77574	0.437903
Time spent watching television	Neck or shoulder pain for ≥3 months	97	0.108959	1.12(1.06-1.17)	1.18369e-05		0.100297	1.11(1.04-1.17)	0.000935856		0.490112	0.183959	1.20(0.97-1.49)	0.101029		0.117477	1.12(1.07-1.18)	1.91626e-06		0.0346968	0.0062	0.153017	1.17(1.08-1.26)	0.000166112	0.172687	1.19(1.08-1.31)	0.000698695	-2.42469	0.0153215
Time spent using computer		75	-0.0443675	0.96(0.91-1)	0.0518224		-0.0110226	0.99(0.93-1.05)	0.716983		0.265057	-0.170089	0.84(0.67-1.06)	0.140796		NA	NA	NA		-0.0214355	0.0055	-0.119333	0.89(0.8-0.99)	0.0272062	-0.142502	0.87(0.76-0.99)	0.0413481	1.49182	0.135747
Length of mobile phone use		29	0.0807574	1.08(1.03-1.14)	0.000660196		0.0861334	1.09(1.03-1.16)	0.00603355		0.263684	-0.0529951	0.95(0.75-1.20)	0.661016		NA	NA	NA		-0.0185481	0.0058	0.310578	1.36(1.06-1.75)	0.0143789	0.436333	1.55(1.1-2.17)	0.0118619	-2.86186	0.00421159
Time spent watching television	Headaches for ≥3 months	97	-0.0505447	0.95(0.90-1)	0.0654953		-0.00197519	1(0.93-1.07)	0.954145		0.678611	-0.100313	0.90(0.71-1.15)	0.416304		-0.0597054	0.94(0.90-0.99)	0.0246254		-0.0109164	0.0058	-0.0529007	0.95(0.86-1.05)	0.287253	-0.0598301	0.94(0.83-1.06)	0.333659	0.612652	0.540107
Time spent using computer		75	0.0309125	1.03(0.98-1.09)	0.259603		0.0185702	1.02(0.95-1.09)	0.611512		0.0251197	0.328703	1.39(1.07-1.80)	0.0157397		NA	NA	NA		0.0194305	0.0062	0.135663	1.15(1.01-1.3)	0.0313233	0.16388	1.18(1-1.38)	0.0445668	-1.56477	0.117637
Length of mobile phone use		29	0.073636	1.08(1.03-1.13)	0.00259767		0.0651269	1.07(0.996-1.14)	0.0636856		0.0724047	-0.15376	0.86(0.67-1.09)	0.225842		NA	NA	NA		-0.00509207	0.0055	0.214181	1.24(1.02-1.5)	0.0283564	0.295416	1.34(1.04-1.74)	0.025309	-2.23343	0.0255204
Time spent watching television	Hip pain for ≥3 months	97	0.0540993	1.06(1-1.11)	0.0345553		0.0808448	1.08(1.01-1.16)	0.0252487		0.295456	0.170974	1.19(0.95-1.48)	0.137008		NA	NA	NA		0.0189258	0.0057	0.121287	1.13(1.02-1.25)	0.0229056	0.137089	1.15(1.01-1.30)	0.0367086	-1.0752	0.282265
Time spent using computer		75	-0.0429472	0.96(0.91-1.01)	0.106361		-0.0238319	0.98(0.91-1.05)	0.535814		0.635232	-0.10581	0.90(0.69-1.17)	0.434494		NA	NA	NA		-0.00807099	0.0054	-0.0707785	0.93(0.81-1.08)	0.332972	-0.0851497	0.92(0.76-1.11)	0.368347	0.689617	0.490435
Length of mobile phone use		29	0.00749948	1.01(0.96-1.06)	0.783419		-0.00403499	1(0.92-1.08)	0.918572		0.0371627	-0.288828	0.75(0.57-0.98)	0.0457342		NA	NA	NA		-0.0107585	0.0057	-0.177839	0.84(0.63-1.1)	0.20852	-0.230344	0.79(0.55-1.16)	0.228139	1.00202	0.316333
P values are adjusted using Bonferroni correction; IVW results with P < .003 (0.05/18) are highlighted in red. IVW results with .003≤ P < .05 are highlighted in blue. IVW: inverse variance weighted; MCP: multisite chronic pain; OR: odds ratio.
