# Supplementary material for: Screen Time and Chronic Pain Health: Mendelian Randomization Study
Source: J Med Internet Res. 2026 Feb 9;28:e78233. doi: 10.2196/78233 (PMC12930148; doi:10.2196/78233)
Supplement: Multimedia Appendix 8 [file jmir_v28i1e78233_app8.xlsx]

## Sheet: Multimedia Appendix 8
Multimedia Appendix 8. Reverse Mendelian randomization analysis assessing the causal effect of chronic pain on screen time.
Exposure	Outcome	No.SNPs	Method
			IVW				Weighted median					MR Egger
			Beta	OR(95%CI)	P-value		Beta	OR(95%CI)	P-value		Intercept.P	Beta	OR(95%CI)	P-value
MCP	Time spent watching television	27	0.240711	1.27(1.16-1.4)	4.79785e-07		0.15598	1.17(1.08-1.27)	0.000124765		0.126673	0.560033	1.75(1.17-2.63)	0.0122434
	Time spent using computer	27	-0.029062	0.97(0.87-1.09)	0.608209		-0.0543879	0.95(0.87-1.03)	0.218564		0.198792	-0.349548	0.71(0.43-1.15)	0.172914
	Length of mobile phone use	27	0.251222	1.29(1.14-1.45)	3.38464e-05		0.178261	1.20(1.06-1.34)	0.00301513		0.63806	0.123797	1.13(0.66-1.94)	0.655956
Back pain for ≥3 months	Time spent watching television	1	/				/				/
	Time spent using computer	1
	Length of mobile phone use	1
Knee pain for ≥3 months	Time spent watching television	0	/				/				/
	Time spent using computer	0
	Time spent using mobile phone	0
Neck or shoulder pain for ≥3 months	Time spent watching television	0	/				/				/
	Time spent using computer	0
	Length of mobile phone use	0
Headaches for ≥3 months	Time spent watching television	1	/	0.9713(0.8808,1.0711)	0.559879		/	0.9732(0.8694,1.0894)	0.637085		/	-0.0990477	0.9057(0.4584,1.7896)	0.794154
	Time spent using computer	1	0.0325678	1.0331(0.7982,1.3371)	0.804546		0.117405	1.1246(0.9661,1.3091)	0.129867		0.52266	0.638894	1.8944(0.3567,10.0586)	0.507689
	Length of mobile phone use	1	-0.217839	0.8042(0.6480,0.9982)	0.0480738		-0.180437	0.8349(0.6696,1.0410)	0.108969		0.131873	0.815943	2.2613(0.8330,6.1387)	0.207607
Hip pain for ≥3 months	Time spent watching television	0	/				/				/
	Time spent using computer	0
	Length of mobile phone use	0
P values are adjusted using Bonferroni correction; IVW results with P < 0.003 (0.05/18) are highlighted in red. IVW results with 0.003≤ P < 0.05 are highlighted in blue. IVW: inverse variance weighted; MCP: multisite chronic pain; OR: odds ratio.
