# Supplementary material for: Screen Time and Chronic Pain Health: Mendelian Randomization Study
Source: J Med Internet Res. 2026 Feb 9;28:e78233. doi: 10.2196/78233 (PMC12930148; doi:10.2196/78233)
Supplement: Multimedia Appendix 9 [file jmir_v28i1e78233_app9.xlsx]

## Sheet: Multimedia Appendix 9
Multimedia Appendix 9. Causal effects of the screen time on chronic pain based on inverse variance weighted multivariable Mendelian randomization.
Exposure	Outcome	No.SNPs	Beta	SE	P	OR	Lci95	Uci95	conditional_F-statistic	PHeterogeneity	PIntercept
Time spent watching television	MCP	178	-0.40848	0.0482084	2.38711e-17	0.66466	0.604734	0.730524	12.3779	7.24377e-33	0.424681
Time spent using computer			0.0922554	0.0526367	0.0796567	1.09664	0.989149	1.21582	7.7538
Length of mobile phone use			-0.183658	0.045131	4.7125e-05	0.83222	0.761768	0.909188	5.76652
Time spent watching television	Back pain for ≥3 months	177	0.0944887	0.0258099	0.000251284	1.0991	1.04488	1.15613	12.3823	7.54758e-05	0.0778125
Time spent using computer			-0.0346534	0.0280547	0.216753	0.96594	0.914261	1.02054	7.80002
Length of mobile phone use			0.0375724	0.0240891	0.118826	1.03829	0.990405	1.08848	5.79559
Time spent watching television	Knee pain for ≥3 months	168	0.0712403	0.0712403	0.00227091	1.07384	1.02582	1.1241	12.194	0.0449925	0.530884
Time spent using computer			-0.0577638	-0.0577638	0.0220541	0.943873	0.898333	0.991722	7.71978
Length of mobile phone use			0.0131954	0.0131954	0.550408	1.01328	0.970334	1.05813	5.60364
Time spent watching television	Neck or shoulder pain for ≥3 months	177	0.0795393	0.026032	0.00224725	1.08279	1.02893	1.13947	12.3823	0.00168549	0.834499
Time spent using computer			-0.0470217	0.0282946	0.096541	0.954067	0.902598	1.00847	7.80002
Length of mobile phone use			0.0602869	0.0242837	0.0130424	1.06214	1.01277	1.11392	5.79559
Time spent watching television	Headaches for ≥3 months	177	-0.0369379	-0.0369379	0.208807	0.963736	0.909792	1.02088	12.3823	0.0047217	0.396608
Time spent using computer			0.0322587	0.0322587	0.312538	1.03278	0.970109	1.09951	7.80002
Length of mobile phone use			0.0485506	0.0485506	0.0767483	1.04975	0.994799	1.10773	5.79559
Time spent watching television	Hip pain for ≥3 months	177	0.0451137	0.029316	0.123835	1.04615	0.987731	1.10802	12.3823	0.339093	0.201852
Time spent using computer			-0.011554	0.0318709	0.71696	0.988513	0.928653	1.05223	7.80002
Length of mobile phone use			0.0211085	0.0273425	0.440112	1.02133	0.96804	1.07756	5.79559
MCP: multisite chronic pain; OR: odds ratio.
