# Supplementary material for: Screen Time and Chronic Pain Health: Mendelian Randomization Study
Source: J Med Internet Res. 2026 Feb 9;28:e78233. doi: 10.2196/78233 (PMC12930148; doi:10.2196/78233)
Supplement: Multimedia Appendix 10 [file jmir_v28i1e78233_app10.xlsx]

## Sheet: Multimedia Appendix 10
Multimedia Appendix 10. The top hit probes identified in summary data–based Mendelian randomization analysis after false discovery rate correction of screen time.
Traits	eQTL data	probeID	ProbeChr	Gene	Probe_bp	topSNP	topSNP_chr	topSNP_bp	A1	A2	Freq	b_GWAS	se_GWAS	P_GWAS	b_eQTL	se_eQTL	P_eQTL	b_SMR	se_SMR	P_SMR	P_HEIDI	nsnp_HEIDI	FDR
Time spent watching television	Adipose Subcutaneous	ENSG00000225383	10	SFTA1P	10826400	rs867221	10	10855297	T	G	0.397751	0.00597109	0.00162565	0.000239999	-0.327281	0.0376731	3.70832e-18	-0.0182445	0.00539286	0.00071675	0.00170255	20	0.0299696
		ENSG00000048740	10	CELF2	11047259	rs1291816	10	11131175	C	T	0.388548	0.00648019	0.00164195	7.90005e-05	0.0988826	0.0177258	2.42681e-08	0.0655342	0.0203405	0.00127365	0.412612	19	0.0417
		ENSG00000272983	10	RP11-508N22.12	38426265	rs17424426	10	38635785	T	C	0.0807771	-0.0140749	0.00341636	3.79997e-05	-0.714733	0.0766529	1.11741e-20	0.0196925	0.0052257	0.000164297	0.0954432	13	0.0141081
		ENSG00000187122	10	SLIT1	98757795	rs793517	10	98987522	C	T	0.283231	-0.00669008	0.00170474	8.70001e-05	0.522852	0.0477547	6.74058e-28	-0.0127954	0.00346358	0.000220531	0.885142	20	0.0176637
		ENSG00000151553	10	FAM160B1	116581503	rs7908665	10	116611337	A	G	0.48364	0.00828163	0.0015929	2e-07	-0.263621	0.0263993	1.75712e-23	-0.0314149	0.00681229	3.99765e-06	0.0835397	16	0.00134831
		ENSG00000203791	10	METTL10	126436718	rs965484	10	126453481	C	T	0.547035	0.0062733	0.00160763	9.49992e-05	-0.402459	0.0278098	1.82491e-47	-0.0155874	0.00413718	0.000164797	0.0124539	20	0.0141081
		ENSG00000175470	10	PPP2R2D	133747955	rs7096563	10	133770229	G	A	0.607362	-0.00683839	0.00166772	4.09996e-05	0.260876	0.034322	2.9421e-14	-0.0262132	0.00726369	0.000307619	4.03698e-05	9	0.0202466
		ENSG00000170955	11	PRKCDBP	6340176	rs2682121	11	6349463	A	G	0.116564	0.00793985	0.00226819	0.000460002	0.299861	0.0306969	1.53779e-22	0.0264784	0.00803515	0.000983072	0.0105368	8	0.0359132
		ENSG00000184014	11	DENND5A	9160372	rs12099067	11	9206279	A	G	0.113497	0.0124314	0.00260127	1.79999e-06	0.248687	0.0431005	7.9302e-09	0.0499881	0.0135819	0.00023279	0.0807832	5	0.0177596
		ENSG00000255243	11	CTD-2507G9.1	26210670	rs17243091	11	26184060	A	G	0.0674847	0.0121387	0.00324432	0.000179999	0.803409	0.109816	2.55598e-13	0.015109	0.00453565	0.000864837	0.404135	18	0.0333491
		ENSG00000162194	11	C11orf48	62430287	rs644616	11	62444798	G	T	0.734151	-0.00600154	0.00172416	0.0005	-0.373251	0.0418846	5.03886e-19	0.0160791	0.00495919	0.00118576	0.0272686	13	0.0395691
		ENSG00000168000	11	BSCL2	62457747	rs529220	11	62573481	G	A	0.978528	0.019798	0.00461982	1.79999e-05	-0.588683	0.0652509	1.84958e-19	-0.033631	0.00868808	0.000108418	0.022419	7	0.0109062
		ENSG00000214659	11	KRT8P26	65494410	rs2277304	11	65558309	T	C	0.210634	-0.00717231	0.00194507	0.000230001	-0.522655	0.0616814	2.38204e-17	0.0137228	0.00405863	0.000721837	0.000176908	20	0.0300016
		ENSG00000172803	11	SNX32	65601112	rs11227332	11	65623739	G	A	0.190184	0.00881234	0.00201347	1.2e-05	0.914226	0.0565059	7.05759e-59	0.00963913	0.00228154	2.39108e-05	0.0765872	20	0.00404793
		ENSG00000172543	11	CTSW	65647280	rs645900	11	65648135	A	G	0.809816	-0.00932177	0.00198665	2.69998e-06	0.56866	0.0357334	5.06896e-57	-0.0163925	0.00364226	6.77463e-06	0.0362523	20	0.00178556
		ENSG00000172500	11	FIBP	65651212	rs645900	11	65648135	A	G	0.809816	-0.00932177	0.00198665	2.69998e-06	-0.189189	0.0230228	2.07843e-16	0.0492723	0.0120922	4.60696e-05	0.119844	20	0.00609476
		ENSG00000255320	11	RP11-755F10.1	66012311	rs2236652	11	66002681	A	G	0.177914	0.00746041	0.00214791	0.00051	0.474343	0.0618902	1.79858e-14	0.0157279	0.00497147	0.00155817	0.0184946	13	0.0472282
		ENSG00000254458	11	RP11-867G23.13	66080324	rs523583	11	66070146	C	A	0.445808	-0.0064165	0.00161026	6.80002e-05	-0.235328	0.0411048	1.03389e-08	0.0272662	0.00833689	0.00107339	0.0780376	8	0.0382073
		ENSG00000158483	11	FAM86C1	71498556	rs10898585	11	71496244	G	T	0.567485	0.00585521	0.00161623	0.000290001	-0.626016	0.0330919	8.18249e-80	-0.00935313	0.00262869	0.000373545	0.0271134	17	0.0213929
		ENSG00000166037	11	CEP57	95523129	rs3748256	11	95521953	G	A	0.374233	-0.010284	0.00163499	3.2e-10	0.340601	0.0219754	3.51111e-54	-0.0301937	0.00518054	5.59975e-09	0.175836	20	7.77357e-06
		ENSG00000261098	11	RP11-819C21.1	107182858	rs7111266	11	107140595	C	T	0.312883	-0.00645249	0.00174578	0.000219999	0.465431	0.0371771	5.85556e-36	-0.0138635	0.00391094	0.000392918	0.00519398	20	0.0216893
		ENSG00000137714	11	FDX1	110300607	rs4754450	11	110297048	C	T	0.41411	0.00544029	0.0016154	0.000759994	0.397922	0.0326321	3.33805e-34	0.0136717	0.00421157	0.00116941	0.00310238	20	0.0395691
		ENSG00000149300	11	C11orf52	111788756	rs10502152	11	111791695	T	C	0.306748	0.0069331	0.00167928	3.59998e-05	0.213656	0.0330129	9.67769e-11	0.0324498	0.00932283	0.000500137	0.846936	13	0.0238264
		ENSG00000230911	11	PPIHP1	111900582	rs7945387	11	111817682	T	C	0.337423	0.00586985	0.00164323	0.000350002	-0.442736	0.0529703	6.36862e-17	-0.0132581	0.00403629	0.00102081	0.12267	19	0.0365227
		ENSG00000182985	11	CADM1	115039938	rs11215614	11	115465914	G	A	0.302658	0.00846414	0.00178366	2.1e-06	0.237749	0.0423465	1.97285e-08	0.0356012	0.00982311	0.000289831	0.0318098	12	0.0202466
		ENSG00000177103	11	DSCAML1	117298489	rs10488782	11	117673828	G	T	0.115542	0.00876549	0.00249112	0.000430002	0.666334	0.0573991	3.71831e-31	0.0131548	0.00390651	0.00075879	0.479058	13	0.0307783
		ENSG00000133704	12	IPO8	30781922	rs11051005	12	30783475	G	A	0.236196	0.0079105	0.0018305	1.5e-05	-0.293154	0.031291	7.34858e-21	-0.0269841	0.00687644	8.70404e-05	0.090392	20	0.00964685
		ENSG00000110888	12	CAPRIN2	30862486	rs10734793	12	30893500	C	T	0.319018	0.00736793	0.00169288	1.29999e-05	-0.246064	0.0308651	1.55821e-15	-0.0299431	0.00783831	0.000133397	0.0339142	20	0.0128598
		ENSG00000235884	12	LINC00941	30947977	rs2114899	12	30922028	A	G	0.197342	0.00971723	0.00200701	1.29999e-06	-0.530893	0.0611999	4.14531e-18	-0.0183036	0.00432941	2.36064e-05	0.651549	19	0.00404793
		ENSG00000139636	12	LMBR1L	49490919	rs10747561	12	49500509	T	C	0.331288	-0.00605756	0.00167943	0.000309999	-0.185252	0.0219257	2.93646e-17	0.032699	0.00985718	0.000908984	0.633206	19	0.0339207
		ENSG00000258017	12	RP11-386G11.10	49521565	rs7969967	12	49512017	T	C	0.327198	-0.00601253	0.00168348	0.000350002	-0.611185	0.0567278	4.56717e-27	0.0098375	0.00290185	0.000698721	0.316337	20	0.0295721
		ENSG00000139531	12	SUOX	56390964	rs705700	12	56389293	C	T	0.395706	-0.00812623	0.00161122	4.60002e-07	-0.192021	0.0241663	1.92917e-15	0.0423195	0.00993845	2.06119e-05	0.00652485	20	0.00386668
		ENSG00000123411	12	IKZF4	56401443	rs705700	12	56389293	C	T	0.395706	-0.00812623	0.00161122	4.60002e-07	0.261392	0.0392367	2.70264e-11	-0.0310883	0.00773122	5.79175e-05	0.460859	10	0.00712058
		ENSG00000197728	12	RPS26	56435637	rs10876864	12	56401085	A	G	0.58998	0.00824252	0.00160785	2.99999e-07	-1.15154	0.019185	0	-0.00715782	0.00140134	3.25883e-07	0.0247584	20	0.000226196
		ENSG00000110906	12	KCTD10	109886461	rs11066813	12	109918103	A	G	0.144172	0.00880614	0.00253058	0.0005	-0.319378	0.0407425	4.54387e-15	-0.0275728	0.00866911	0.00146982	0.00380732	14	0.0455446
		ENSG00000088992	12	TESC	117476728	rs12301568	12	117527177	A	G	0.194274	-0.00918057	0.00215299	2e-05	0.276388	0.0429229	1.20124e-10	-0.0332162	0.0093429	0.000377635	0.0177544	11	0.0213929
		ENSG00000022840	12	RNF10	120971283	rs614226	12	120974510	T	C	0.202454	-0.00975046	0.00211281	3.89996e-06	-0.196753	0.027254	5.22764e-13	0.0495569	0.012745	0.000100933	0.0494536	6	0.0103026
		ENSG00000188735	12	TMEM120B	122150658	rs7957751	12	122199655	G	A	0.0511247	0.0166296	0.00373973	8.70002e-06	-0.327058	0.0540703	1.45973e-09	-0.050846	0.0141918	0.000339975	0.774999	10	0.0208829
		ENSG00000033030	12	ZCCHC8	122957417	rs6489056	12	122999535	T	C	0.541922	-0.00576063	0.00159744	0.000309999	0.157395	0.0245501	1.44396e-10	-0.0365998	0.0116446	0.00167186	0.814722	19	0.0487578
		ENSG00000130921	12	C12orf65	123717463	rs2337934	12	123745359	G	A	0.768916	0.01255	0.00194533	1.09999e-10	0.265472	0.0341273	7.31713e-15	0.0472743	0.00951998	6.84196e-07	0.0532314	20	0.000385367
		ENSG00000235423	12	RP11-282O18.3	123736577	rs28569885	12	123897177	G	A	0.784254	0.0111835	0.00197788	1.6e-08	0.23554	0.0397746	3.18311e-09	0.0474803	0.0116103	4.32288e-05	0.0731408	15	0.00588336
		ENSG00000111328	12	CDK2AP1	123745528	rs1879380	12	123739111	A	G	0.221881	-0.0118794	0.00198834	2.30001e-09	-0.483744	0.0348279	7.32763e-44	0.0245572	0.00447444	4.05755e-08	0.000348771	20	4.02335e-05
		ENSG00000023516	13	AKAP11	42846289	rs2122242	13	42848853	A	G	0.237219	-0.00702836	0.00187188	0.00017	-0.233319	0.0259183	2.2144e-19	0.0301234	0.00869272	0.000529524	0.546439	20	0.0245028
		ENSG00000100461	14	RBM23	23369854	rs12589539	14	23396680	C	T	0.582822	-0.00697295	0.00160854	1.5e-05	0.222954	0.0340449	5.79936e-11	-0.0312753	0.00865211	0.000300626	0.0978697	12	0.0202466
		ENSG00000092036	14	HAUS4	23415437	rs2295687	14	23421096	G	A	0.542945	-0.00741675	0.00159604	3.40001e-06	-0.681602	0.0295841	1.87458e-117	0.0108814	0.00238876	5.23265e-06	0.198136	20	0.00151332
		ENSG00000100889	14	PCK2	24563262	rs3561	14	24550224	T	C	0.655419	0.00706619	0.00169067	2.90001e-05	0.188317	0.0257439	2.57377e-13	0.0375228	0.0103399	0.000284584	0.704135	13	0.0202466
		ENSG00000259015	14	RP11-109N23.6	73427303	rs1007934	14	73463479	A	G	0.398773	-0.00545246	0.00161374	0.000729995	-0.474678	0.0519066	5.97087e-20	0.0114866	0.00362427	0.00152772	0.553086	20	0.0467133
		ENSG00000258454	14	RP11-361H10.3	76702160	rs2166322	14	76668356	G	A	0.688139	0.00596841	0.00169933	0.000439997	0.471515	0.0554857	1.92965e-17	0.0126579	0.00389966	0.00117077	0.800754	15	0.0395691
		ENSG00000119715	14	ESRRB	76776957	rs8020004	14	76624700	G	A	0.687117	0.00593496	0.00169967	0.000479999	0.345185	0.0444739	8.39189e-15	0.0171936	0.0053993	0.00145051	0.809508	16	0.045148
		ENSG00000126214	14	KLC1	104028233	rs861537	14	104167075	T	C	0.691207	-0.00659342	0.00173504	0.000140001	0.207341	0.0285918	4.11356e-13	-0.0317999	0.00944741	0.000762695	0.0725701	15	0.0307783
		ENSG00000270108	14	RP11-73M18.6	104153913	rs2896489	14	104108743	G	A	0.693252	-0.00652998	0.00173566	0.00017	0.25083	0.0410447	9.89169e-10	-0.0260335	0.00812585	0.00135632	0.265539	11	0.0435845
		ENSG00000223509	15	RP11-632K20.7	32812049	rs11071882	15	32947806	C	T	0.807771	-0.00974548	0.00204354	1.89998e-06	0.296984	0.0510492	5.96987e-09	-0.0328148	0.00889744	0.000225915	0.225044	3	0.0176637
		ENSG00000247556	15	OIP5-AS1	41576188	rs7168307	15	41620534	G	A	0.285276	0.0072831	0.0018009	5.30005e-05	0.427237	0.0277461	1.68559e-53	0.017047	0.00435818	9.17292e-05	0.779342	20	0.00964685
		ENSG00000168806	15	LCMT2	43619974	rs1095386	15	43609509	G	A	0.124744	-0.00944356	0.00239401	8e-05	-0.296061	0.039309	5.0111e-14	0.0318973	0.00912814	0.000475134	0.00887541	20	0.0232788
		ENSG00000168803	15	ADAL	43622872	rs484029	15	43619560	C	T	0.124744	-0.00920844	0.00239475	0.00012	-0.875746	0.0487193	3.04085e-72	0.010515	0.00279639	0.000169785	0.000254366	20	0.0141081
		ENSG00000140265	15	ZSCAN29	43650370	rs2278857	15	43632549	C	T	0.320041	-0.00777323	0.00170417	5.1e-06	-0.337985	0.0342188	5.22899e-23	0.0229987	0.00555383	3.45706e-05	0.10635	20	0.00489703
		ENSG00000067369	15	TP53BP1	43699407	rs689781	15	43792097	C	T	0.107362	-0.0115906	0.00253615	4.90004e-06	-0.350408	0.0347963	7.47777e-24	0.0330774	0.00794817	3.15967e-05	0.0113512	20	0.00489703
		ENSG00000166762	15	CATSPER2	43920701	rs2467402	15	44024490	A	C	0.0981595	-0.0107395	0.00270319	7.10003e-05	-0.499005	0.0665514	6.47794e-14	0.0215218	0.00613061	0.000447178	0.015385	16	0.0224918
		ENSG00000249839	15	AC011330.5	43955852	rs2927071	15	43919081	C	T	0.278119	-0.00683404	0.00176264	0.000109999	-0.565113	0.0592167	1.38587e-21	0.0120932	0.00336669	0.000328118	0.0698961	20	0.0205479
		ENSG00000166763	15	STRCP1	43991686	rs694461	15	44096063	T	C	0.716769	0.00652044	0.00178401	0.000259998	-0.383374	0.0362987	4.48746e-26	-0.017008	0.00492421	0.000552408	0.00541628	20	0.0253925
		ENSG00000166938	15	DIS3L	66585555	rs7170930	15	66580853	T	C	0.097137	0.011085	0.0029759	0.0002	-0.528494	0.0461467	2.2855e-30	-0.0209747	0.00592126	0.000396702	0.00661809	13	0.0216893
		ENSG00000075131	15	TIPIN	66628544	rs11856814	15	66720726	T	G	0.107362	0.0127482	0.00304029	2.80001e-05	1.23204	0.0801064	2.22777e-53	0.0103472	0.00255775	5.22257e-05	0.0143079	16	0.00671293
		ENSG00000140398	15	NEIL1	75639296	rs8028277	15	75684085	G	A	0.289366	-0.00676888	0.00182162	0.0002	0.197868	0.0291167	1.07794e-11	-0.0342091	0.0104926	0.00111297	0.404857	9	0.0386255
		ENSG00000140400	15	MAN2C1	75648133	rs4886443	15	75732227	T	C	0.286299	-0.0066125	0.00182246	0.000290001	0.900018	0.0213802	0	-0.00734708	0.00203242	0.000300424	0.104493	20	0.0202466
		ENSG00000260274	15	RP11-817O13.8	75660496	rs8038760	15	75742095	C	A	0.287321	-0.00662142	0.00182288	0.000280001	0.478793	0.0320741	2.17578e-50	-0.0138294	0.00391833	0.00041649	0.167297	19	0.0222085
		ENSG00000103723	15	AP3B2	83328033	rs7163848	15	83398315	T	C	0.190184	-0.00664852	0.00196047	0.000700003	1.10349	0.0548686	5.85292e-90	-0.00602499	0.00180169	0.000825562	0.257335	20	0.0321923
		ENSG00000103227	16	LMF1	903634	rs3751667	16	1004554	T	C	0.207566	0.00694827	0.001896	0.00025	0.304578	0.0360365	2.86498e-17	0.0228128	0.00678498	0.000773108	0.342611	13	0.0310182
		ENSG00000167965	16	MLST8	2254249	rs27699	16	2256326	T	C	0.452965	0.00576862	0.00159854	0.000309999	0.263018	0.0227083	5.05616e-31	0.0219324	0.00636584	0.000570362	0.122761	19	0.025875
		ENSG00000183454	16	GRIN2A	9852376	rs11074593	16	10214306	A	G	0.793456	-0.00778879	0.00193565	5.69994e-05	-0.239425	0.0404999	3.38502e-09	0.0325312	0.00977964	0.000879679	0.785916	19	0.0335486
		ENSG00000197165	16	SULT1A2	28603264	rs4788084	16	28539848	T	C	0.355828	0.00635114	0.00161288	8.19993e-05	0.625222	0.0409855	1.53209e-52	0.0101582	0.00266425	0.000137411	0.115088	20	0.0128888
		ENSG00000184110	16	EIF3C	28699879	rs10499	16	28915527	A	G	0.696319	-0.00753394	0.00166404	5.99998e-06	-0.369881	0.0458088	6.7779e-16	0.0203686	0.00515782	7.84589e-05	0.929172	20	0.00892759
		ENSG00000259982	16	CDC37P1	28711615	rs2008514	16	28825605	A	G	0.334356	0.00699352	0.00162206	1.6e-05	0.744974	0.0500814	4.77179e-50	0.0093876	0.00226695	3.45693e-05	0.69407	20	0.00489703
		ENSG00000251417	16	RP11-1348G14.4	28814097	rs8049439	16	28837515	C	T	0.347648	0.00758568	0.00162128	2.90001e-06	-0.604621	0.0483857	7.86425e-36	-0.0125462	0.00286329	1.17736e-05	0.698322	20	0.00272403
		ENSG00000178952	16	TUFM	28853732	rs7187776	16	28857645	G	A	0.345603	0.00746631	0.00162157	4.09996e-06	0.257247	0.0215146	5.97827e-33	0.0290239	0.00675477	1.73284e-05	0.129652	20	0.00353753
		ENSG00000178188	16	SH2B1	28857921	rs2008514	16	28825605	A	G	0.334356	0.00699352	0.00162206	1.6e-05	-0.19968	0.0212244	5.05416e-21	-0.0350236	0.0089357	8.87257e-05	0.356291	20	0.00964685
		ENSG00000149922	16	TBX6	30097114	rs9928448	16	30072530	C	T	0.466258	-0.00556203	0.00159361	0.000479999	0.27644	0.0363985	3.08219e-14	-0.0201202	0.00634435	0.00151727	0.00857687	20	0.0465989
		ENSG00000090238	16	YPEL3	30103635	rs7205802	16	30114124	T	C	0.478528	-0.00566694	0.00159175	0.000369999	0.410252	0.0194414	7.62861e-99	-0.0138133	0.00393476	0.000447127	0.126553	20	0.0224918
		ENSG00000103496	16	STX4	31044210	rs7203999	16	31017554	C	T	0.632924	-0.00835244	0.00164428	3.79997e-07	-0.117639	0.0201376	5.16552e-09	0.0710006	0.0185226	0.00012649	0.000603315	12	0.0123657
		ENSG00000260911	16	RP11-196G11.2	31054471	rs7203999	16	31017554	C	T	0.632924	-0.00835244	0.00164428	3.79997e-07	-0.561431	0.039418	4.95488e-46	0.0148771	0.00310942	1.714e-06	0.000103843	20	0.000743556
		ENSG00000167395	16	ZNF646	31085743	rs732172	16	31050033	T	C	0.354806	0.00869925	0.00164478	1.2e-07	0.156794	0.0254838	7.61787e-10	0.055482	0.0138332	6.0516e-05	0.00237036	14	0.00712058
		ENSG00000178226	16	PRSS36	31150246	rs17708638	16	31171174	T	C	0.327198	0.00739702	0.00170807	1.5e-05	-0.158557	0.0244352	8.64748e-11	-0.0466521	0.0129514	0.000315662	0.177504	12	0.0202466
		ENSG00000260304	16	RP11-388M20.6	31193832	rs12929077	16	31232489	A	G	0.685072	-0.00683524	0.00170551	6.1e-05	0.259476	0.0390799	3.14481e-11	-0.0263425	0.00767749	0.000601066	0.0401615	20	0.026414
		ENSG00000103479	16	RBL2	53467889	rs9931702	16	53526551	T	C	0.4591	-0.00860292	0.00160329	8.09991e-08	-0.401459	0.0217154	2.61134e-76	0.0214291	0.00415847	2.56175e-07	0.000973903	20	0.000197568
		ENSG00000166971	16	AKTIP	53524952	rs7204496	16	53496598	A	G	0.457055	-0.0088102	0.00159288	3.2e-08	-0.168823	0.0308548	4.46154e-08	0.052186	0.0134161	0.000100323	0.200884	11	0.0103026
		ENSG00000213398	16	LCAT	67973653	rs7187289	16	67967878	C	A	0.184049	0.00786526	0.0021365	0.000230001	0.261226	0.0283088	2.76445e-20	0.030109	0.00880558	0.000627798	0.175701	20	0.0270655
		ENSG00000040199	16	PHLPP2	71671738	rs2334877	16	71833332	T	C	0.848671	-0.00857706	0.00217717	8.19993e-05	-0.586115	0.0421756	6.60255e-44	0.0146337	0.00386095	0.000150529	0.0188629	20	0.013931
		ENSG00000140830	16	TXNL4B	72078188	rs4788614	16	72188828	C	T	0.161554	-0.00811021	0.00218026	0.0002	0.341245	0.0503472	1.21992e-11	-0.0237665	0.00728812	0.00111021	0.267306	8	0.0386255
		ENSG00000261701	16	HPR	72088522	rs1424241	16	72078907	A	G	0.171779	-0.00764851	0.00207965	0.000239999	0.491003	0.0515342	1.60784e-21	-0.0155773	0.00454011	0.000601269	0.0148497	19	0.026414
		ENSG00000070444	17	MNT	2287354	rs2447095	17	2293420	G	A	0.52454	0.00952704	0.0015939	2.30001e-09	-0.172346	0.0304703	1.54764e-08	-0.0552786	0.0134552	3.98534e-05	0.439369	12	0.00553245
		ENSG00000132507	17	EIF5A	7210318	rs4796398	17	7208197	T	C	0.556237	0.00717957	0.00161278	8.50002e-06	-0.206423	0.0163368	1.34658e-36	-0.0347809	0.00828371	2.68443e-05	0.116174	11	0.00443634
		ENSG00000108947	17	EFNB3	7608520	rs3744259	17	7622209	A	G	0.327198	-0.00542625	0.00167501	0.0012	0.498755	0.0396873	3.20184e-36	-0.0108796	0.00346817	0.00170696	0.185458	15	0.0491618
		ENSG00000270091	17	RP11-78O7.2	19799903	rs2108978	17	19861458	T	C	0.390593	0.0065136	0.00162502	6.1e-05	-0.270525	0.0340286	1.8663e-15	-0.0240776	0.00672724	0.000344749	0.131016	16	0.0209904
		ENSG00000108599	17	AKAP10	19807615	rs2108978	17	19861458	T	C	0.390593	0.0065136	0.00162502	6.1e-05	0.199892	0.0302631	3.97135e-11	0.0325856	0.0095093	0.000610943	0.746757	10	0.0266701
		ENSG00000108784	17	NAGLU	40688190	rs1032070	17	40618251	T	C	0.246421	0.00664387	0.00178873	0.0002	-0.249442	0.0253268	6.92658e-23	-0.0266349	0.00766392	0.000510155	0.0043745	15	0.0240883
		ENSG00000108786	17	HSD17B1	40701232	rs597255	17	40705100	T	C	0.522495	0.00538833	0.00160214	0.000769999	-0.403512	0.0356562	1.08434e-29	-0.0133536	0.00414212	0.00126479	0.00182876	17	0.0416644
		ENSG00000108395	17	TRIM37	57059999	rs2333410	17	57137129	A	G	0.362986	0.0063843	0.00164542	0.0001	-0.509578	0.0330613	1.33629e-53	-0.0125286	0.00332973	0.000168121	0.017251	20	0.0141081
		ENSG00000182628	17	SKA2	57187312	rs1476596	17	56485358	G	A	0.375256	0.00759202	0.00163102	3.2e-06	0.209412	0.0288391	3.83131e-13	0.036254	0.00925143	8.90113e-05	0.0132936	20	0.00964685
		ENSG00000167447	17	SMG8	57286761	rs6503905	17	57287454	G	A	0.620654	-0.00672897	0.00167186	5.69994e-05	0.195303	0.0315585	6.07034e-10	-0.034454	0.0102115	0.000740736	0.321502	11	0.0304928
		ENSG00000198909	17	MAP3K3	61699775	rs2874121	17	61731024	T	C	0.267894	-0.00811351	0.00178406	5.39995e-06	0.166015	0.0236731	2.3357e-12	-0.0488722	0.0128083	0.00013581	0.686459	11	0.0128888
		ENSG00000262877	17	RP11-1055B8.4	79361930	rs11655604	17	79365861	T	C	0.364008	-0.00748488	0.00166	6.49995e-06	-0.53016	0.0404762	3.37762e-39	0.0141182	0.00331147	2.01326e-05	0.018817	4	0.00386668
		ENSG00000141452	18	C18orf8	21083473	rs1429935	18	21086216	C	A	0.45092	-0.00708969	0.00159399	8.70002e-06	0.30584	0.0264927	7.88681e-31	-0.023181	0.00558528	3.31925e-05	0.199672	20	0.00489703
		ENSG00000141458	18	NPC1	21086148	rs11663558	18	21133937	A	G	0.420245	-0.00590079	0.00159632	0.000219999	0.501037	0.0299718	9.86416e-63	-0.0117772	0.00326299	0.000307013	0.0420742	20	0.0202466
		ENSG00000141425	18	RPRD1A	33564350	rs9961867	18	33653589	G	A	0.212679	-0.0082034	0.00179712	5e-06	0.286548	0.0284052	6.25108e-24	-0.0286284	0.00688381	3.19932e-05	0.545426	20	0.00489703
		ENSG00000129946	19	SHC2	416583	rs10415416	19	490081	T	C	0.41411	0.00540374	0.00164846	0.001	-0.458534	0.0408616	3.19289e-29	-0.0117848	0.00374532	0.0016521	0.00985945	5	0.0485343
		ENSG00000266933	19	AC005775.2	490046	rs10415416	19	490081	T	C	0.41411	0.00540374	0.00164846	0.001	-0.605236	0.0506944	7.41914e-33	-0.00892832	0.00282447	0.00157193	0.870165	4	0.0474383
		ENSG00000133243	19	BTBD2	1985447	rs7254820	19	1986455	G	A	0.300613	-0.00598524	0.00177543	0.000749998	0.212909	0.0245764	4.58976e-18	-0.0281117	0.00894804	0.00167991	0.235453	13	0.0487877
		ENSG00000267100	19	ILF3-AS1	10762538	rs3843751	19	10748121	T	C	0.624744	-0.0117085	0.00168575	3.80014e-12	0.208188	0.030423	7.7494e-12	-0.05624	0.0115373	1.09012e-06	0.0920464	4	0.000504436
		ENSG00000079805	19	DNM2	10828755	rs2043332	19	10891239	A	C	0.360941	0.00875835	0.0016683	1.5e-07	-0.183374	0.0254491	5.78194e-13	-0.0477622	0.0112565	2.20455e-05	0.0266082	20	0.00402679
		ENSG00000105607	19	GCDH	13001840	rs8012	19	13010520	G	A	0.519427	-0.00590177	0.00157634	0.000179999	0.216431	0.0188587	1.73278e-30	-0.0272686	0.00766111	0.00037177	0.893479	13	0.0213929
		ENSG00000105656	19	ELL	18553473	rs8105994	19	18593553	C	T	0.348671	0.00763966	0.00167194	4.90004e-06	0.160821	0.0238706	1.6148e-11	0.0475041	0.0125618	0.000155809	0.774017	15	0.0141081
		ENSG00000131941	19	RHPN2	33469499	rs7259333	19	33579128	C	T	0.238241	0.00618864	0.00182306	0.000690001	-0.355924	0.0396845	2.99632e-19	-0.0173875	0.00547666	0.00149917	0.508176	20	0.0462478
		ENSG00000245680	19	ZNF585B	37672481	rs571294	19	37441111	T	C	0.566462	0.00570379	0.00161633	0.000420001	0.364609	0.0317255	1.43717e-30	0.0156436	0.00463732	0.00074244	0.518828	20	0.0304928
		ENSG00000171735	1	CAMTA1	6845384	rs3810982	1	6947717	T	C	0.186094	-0.00826139	0.00210161	8.50002e-05	0.258492	0.0412694	3.76384e-10	-0.0319599	0.00959882	0.000869802	0.176539	14	0.0333552
		ENSG00000235790	1	RP11-73M7.6	32109650	rs2050256	1	32204683	G	A	0.154397	0.00786901	0.00212017	0.00021	-0.2224	0.0351463	2.48634e-10	-0.0353822	0.011052	0.00136741	0.785869	8	0.0436245
		ENSG00000084636	1	COL16A1	32117848	rs2050256	1	32204683	G	A	0.154397	0.00786901	0.00212017	0.00021	-0.173488	0.029784	5.71544e-09	-0.0453577	0.0144908	0.00174752	0.0582833	7	0.0497114
		ENSG00000126091	1	ST3GAL3	44171495	rs12760274	1	44249344	G	A	0.319018	-0.00723778	0.00169969	2.1e-05	0.156574	0.0280248	2.31049e-08	-0.0462259	0.0136491	0.000707308	0.0704888	19	0.0297541
		ENSG00000118473	1	SGIP1	66999066	rs2146904	1	67160336	G	A	0.567485	0.00577776	0.00159831	0.000299999	0.191851	0.0297127	1.06898e-10	0.0301159	0.00954777	0.00160922	0.218038	20	0.0479231
		ENSG00000254685	1	FPGT	74663896	rs489941	1	74672323	A	C	0.466258	-0.00600945	0.00158912	0.00016	-0.337223	0.0283257	1.11178e-32	0.0178204	0.00494439	0.000313159	0.0536637	17	0.0202466
		ENSG00000162613	1	FUBP1	78409740	rs17391694	1	78623626	T	C	0.0961145	0.0130222	0.00230217	1.5e-08	-0.22829	0.0308242	1.29978e-13	-0.0570424	0.0126892	6.94568e-06	0.611166	12	0.00178556
		ENSG00000117500	1	TMED5	93615299	rs546445	1	93544629	C	T	0.743354	-0.00828261	0.00183238	6.19998e-06	0.106462	0.0192308	3.09415e-08	-0.0777987	0.02222	0.000463019	0.175073	12	0.023121
		ENSG00000181656	1	GPR88	101003693	rs10875317	1	101045438	T	G	0.429448	-0.00677471	0.00159895	2.30001e-05	0.316451	0.0444064	1.03145e-12	-0.0214084	0.00587838	0.000270646	0.232913	20	0.0195683
		ENSG00000198890	1	PRMT6	107599267	rs1730850	1	107597988	T	C	0.682004	-0.00923918	0.0016836	4.09996e-08	0.405923	0.0351949	8.93434e-31	-0.0227609	0.00459314	7.21765e-07	0.339011	12	0.000385367
		ENSG00000143028	1	SYPL2	110009180	rs485660	1	110023432	A	G	0.255624	-0.00722657	0.0018689	0.000109999	0.311424	0.0482144	1.05289e-10	-0.0232049	0.0069943	0.000907649	0.042141	15	0.0339207
		ENSG00000143374	1	TARS2	150459887	rs13294	1	150484987	A	G	0.382413	-0.00717788	0.0016171	8.99995e-06	-0.250394	0.0318041	3.46235e-15	0.0286663	0.00741392	0.000110383	0.103027	20	0.0109452
		ENSG00000143578	1	CREB3L4	153940010	rs10908578	1	153954674	C	T	0.492843	0.00844927	0.00159527	1.2e-07	0.338426	0.031405	4.46082e-27	0.0249664	0.00525238	2.00076e-06	0.0825439	20	0.000816899
		ENSG00000010165	1	METTL13	171750788	rs2294720	1	171751236	C	T	0.439673	-0.00691561	0.00159315	1.40001e-05	0.14536	0.0232187	3.83824e-10	-0.0475757	0.0133369	0.000360781	0.450789	12	0.021378
		ENSG00000116406	1	EDEM3	184659365	rs6663178	1	184661642	A	G	0.47546	0.00878807	0.00158856	3.2e-08	-0.240431	0.0200132	3.01274e-33	-0.0365513	0.00727399	5.03607e-07	0.488491	20	0.000317776
		ENSG00000163431	1	LMOD1	201865580	rs2820315	1	201872264	T	C	0.286299	0.00803222	0.00170413	2.39999e-06	-0.220583	0.02099	7.85432e-26	-0.0364136	0.00846704	1.70313e-05	0.321145	17	0.00353753
		ENSG00000174606	1	ANGEL2	213165524	rs7540350	1	213205898	C	T	0.648262	-0.00565598	0.00164485	0.000580003	-0.326614	0.0237108	3.6088e-43	0.017317	0.00519061	0.00084925	0.224257	20	0.032931
		ENSG00000136643	1	RPS6KC1	213224589	rs9430121	1	213434425	G	A	0.277096	0.00637539	0.00172248	0.00021	-0.370553	0.0388127	1.33237e-21	-0.0172051	0.0049855	0.000558473	0.246909	20	0.0255024
		ENSG00000054282	1	SDCCAG8	243419320	rs2275154	1	243433654	G	A	0.344581	0.00639326	0.00169873	0.00017	0.417285	0.0374855	8.77264e-29	0.0153211	0.00429728	0.000363436	0.26536	20	0.021378
		ENSG00000185019	20	UBOX5	3088219	rs2422859	20	3132828	G	T	0.427403	-0.00696486	0.00159238	1.2e-05	0.181758	0.0288807	3.10564e-10	-0.0383194	0.010669	0.0003286	0.450331	6	0.0205479
		ENSG00000230563	20	RP5-828H9.1	5451853	rs3810569	20	5478653	T	C	0.169734	-0.00732173	0.00214333	0.00064	0.962763	0.0664475	1.42058e-47	-0.00760491	0.00228727	0.000884522	0.332155	20	0.033549
		ENSG00000149600	20	COMMD7	31290493	rs6119946	20	31329704	G	A	0.603272	-0.00871189	0.0016173	7.19996e-08	-0.25798	0.0293378	1.45041e-18	0.0337696	0.00735184	4.36169e-06	0.350939	20	0.00137611
		ENSG00000198646	20	NCOA6	33284722	rs2889849	20	33164277	C	T	0.881391	-0.00934925	0.0020792	6.90001e-06	-0.188308	0.0339756	2.98277e-08	0.0496487	0.0142182	0.000479595	0.914363	15	0.0232788
		ENSG00000166913	20	YWHAB	43514317	rs6017444	20	43528521	A	G	0.284254	0.00873347	0.00179268	1.09999e-06	-0.141995	0.0245126	6.92511e-09	-0.0615055	0.0164962	0.000192653	0.235682	7	0.0157318
		ENSG00000183527	21	PSMG1	40546695	rs6517523	21	40557332	C	T	0.313906	-0.0104171	0.00165599	3.2e-10	-0.381476	0.0292645	7.68981e-39	0.0273074	0.00482004	1.46695e-08	0.360496	20	1.69702e-05
		ENSG00000255568	21	BRWD1-IT2	40685887	rs3171465	21	40552307	G	A	0.48364	0.0091954	0.00160625	1e-08	-0.284104	0.0422674	1.79763e-11	-0.0323663	0.00742642	1.31097e-05	0.00603242	19	0.0029353
		ENSG00000100296	22	THOC5	29901868	rs2302141	22	29925284	C	T	0.248466	0.00721415	0.00188159	0.000129999	-1.0328	0.04611	4.06174e-111	-0.00698504	0.00184833	0.000157393	0.212083	20	0.0141081
		ENSG00000184076	22	UQCR10	30163358	rs5752962	22	30188245	G	T	0.52454	0.00633428	0.00159882	7.39997e-05	0.0961416	0.0172762	2.62215e-08	0.0658849	0.0204137	0.00124884	0.75339	17	0.0414747
		ENSG00000100330	22	MTMR3	30279144	rs713718	22	30314092	G	T	0.425358	-0.00650948	0.00161912	5.80003e-05	-0.293907	0.0321935	6.8881e-20	0.0221481	0.00601948	0.00023378	0.336896	20	0.0177596
		ENSG00000198089	22	SFI1	31884674	rs8138525	22	32011929	C	T	0.726994	0.00772041	0.0017738	1.29999e-05	0.306536	0.0296854	5.36635e-25	0.025186	0.00627962	6.05265e-05	0.266198	20	0.00712058
		ENSG00000189306	22	RRP7A	42905974	rs137127	22	43019632	A	C	0.0889571	-0.00943671	0.00241808	9.49992e-05	0.555691	0.0649266	1.14088e-17	-0.0169819	0.0047825	0.000383988	0.331322	8	0.021494
		ENSG00000182841	22	RRP7B	42951229	rs137121	22	43013554	T	C	0.104294	-0.00819965	0.00233079	0.000430002	-0.634241	0.0493821	9.34879e-38	0.0129283	0.00381029	0.000691341	0.0535943	9	0.0294393
		ENSG00000084676	2	NCOA1	24714783	rs11125629	2	24732568	G	A	0.538855	-0.0057781	0.00159842	0.000299999	-0.202575	0.0284429	1.06238e-12	0.0285233	0.00884867	0.00126656	0.195591	20	0.0416644
		ENSG00000163798	2	SLC4A1AP	27886338	rs7382	2	27873415	A	G	0.539877	-0.00620305	0.00160431	0.000109999	0.194586	0.0339186	9.64528e-09	-0.0318782	0.00994249	0.00134472	0.378789	9	0.0434127
		ENSG00000243244	2	STON1	48756522	rs3749145	2	48808898	T	C	0.320041	-0.00691672	0.00170415	4.90004e-05	-0.247839	0.0317847	6.31768e-15	0.0279081	0.00775178	0.000317948	0.0474728	20	0.0202466
		ENSG00000243667	2	WDR92	68350068	rs10153623	2	68390910	T	G	0.221881	0.0065056	0.00179859	0.000299999	-0.209127	0.0304269	6.28222e-12	-0.0311084	0.00971873	0.00137014	0.0423094	5	0.0436245
		ENSG00000115946	2	PNO1	68384976	rs7560138	2	68474766	G	A	0.417178	-0.00735352	0.00163042	6.49995e-06	0.128247	0.0186243	5.73783e-12	-0.0573387	0.0151974	0.000161335	0.00597259	8	0.0141081
		ENSG00000237510	2	AC008268.2	96455402	rs3214063	2	96943473	C	T	0.338446	-0.00571763	0.00165846	0.000569994	-0.604297	0.062925	7.73166e-22	0.00946162	0.00291593	0.00117533	0.000432124	20	0.0395691
		ENSG00000232931	2	LINC00342	96472866	rs11695514	2	96548068	T	C	0.313906	0.00618485	0.0017014	0.000280001	0.170156	0.0264653	1.28117e-10	0.0363481	0.0114866	0.0015541	0.108129	20	0.0472282
		ENSG00000115073	2	ACTR1B	98272431	rs11692435	2	98275354	A	G	0.0848671	0.0110591	0.00300178	0.000230001	0.513399	0.0419768	2.13531e-34	0.0215409	0.00610638	0.000419329	0.261585	9	0.0222085
		ENSG00000230393	2	AC092667.2	100721381	rs17023468	2	100694091	C	T	0.184049	-0.00866128	0.00207522	2.99999e-05	0.469018	0.0676389	4.08688e-12	-0.0184668	0.00516427	0.00034904	0.0305656	7	0.0210669
		ENSG00000125637	2	PSD4	113914902	rs6760120	2	113932431	C	T	0.456033	-0.00595755	0.00162347	0.000239999	0.304509	0.024284	4.53803e-36	-0.0195644	0.00555504	0.000428425	0.966405	20	0.0222085
		ENSG00000189223	2	AC016683.6	113969099	rs4849179	2	113985170	T	C	0.395706	-0.00526195	0.00165455	0.0015	-1.016	0.0512891	2.47639e-87	0.00517908	0.00164935	0.00168901	0.580791	20	0.0488477
		ENSG00000125618	2	PAX8	113973574	rs4849179	2	113985170	T	C	0.395706	-0.00526195	0.00165455	0.0015	-0.858135	0.0467623	3.24087e-75	0.00613184	0.00195682	0.00172687	0.566799	20	0.0493259
		ENSG00000146556	2	WASH2P	114341664	rs4544450	2	114439648	T	C	0.435583	-0.00577953	0.00161538	0.000350002	-0.631283	0.0416811	8.10676e-52	0.00915521	0.00262931	0.000497722	0.0340576	20	0.0238264
		ENSG00000144134	2	RABL2A	114384806	rs11123205	2	114447184	G	A	0.513292	-0.00579619	0.00158748	0.000259998	-0.247883	0.025823	8.04738e-22	0.0233828	0.00685176	0.000643311	0.628258	20	0.0275631
		ENSG00000227403	2	AC009299.3	162101250	rs10930013	2	162070325	A	G	0.468303	0.0094041	0.00159022	3.29997e-09	-0.607145	0.0513652	3.07084e-32	-0.0154891	0.00292869	1.23166e-07	0.308467	20	0.000106862
		ENSG00000144362	2	PHOSPHO2	170550975	rs7607103	2	170527564	G	T	0.283231	0.00605533	0.00172689	0.000449997	-0.419388	0.0358122	1.12292e-31	-0.0144385	0.00429827	0.000781846	0.16361	20	0.0311884
		ENSG00000198130	2	HIBCH	191054461	rs291429	2	191197941	A	G	0.602249	0.00568715	0.00161486	0.000430002	0.25825	0.024016	5.72033e-27	0.0220219	0.0065799	0.000817384	0.000414437	20	0.0320535
		ENSG00000151689	2	INPP1	191208196	rs2067402	2	191224752	G	T	0.234151	-0.00732416	0.00184022	6.90001e-05	0.231436	0.0317516	3.12385e-13	-0.0316466	0.00905947	0.000477257	0.0476212	15	0.0232788
		ENSG00000151690	2	MFSD6	191273081	rs4258824	2	191395027	T	C	0.159509	-0.00840459	0.00204189	3.89996e-05	0.247156	0.0327835	4.73471e-14	-0.0340052	0.00941266	0.000303015	0.00112627	16	0.0202466
		ENSG00000115419	2	GLS	191745553	rs13395505	2	191838514	A	G	0.413088	-0.00564898	0.00162713	0.000519996	0.183548	0.0229333	1.20882e-15	-0.0307766	0.00966296	0.00144752	0.0507986	20	0.045148
		ENSG00000162944	2	RFTN2	198432948	rs13029495	2	198582601	A	C	0.484663	-0.00563184	0.00159374	0.000409996	0.206697	0.0265834	7.51983e-15	-0.0272468	0.00846945	0.00129506	0.266743	17	0.042202
		ENSG00000068745	3	IP6K2	48725436	rs3172494	3	48731487	T	G	0.125767	-0.0190656	0.00256411	1e-13	-0.243838	0.0375122	8.01982e-11	0.0781896	0.0159771	9.88869e-07	0.04926	8	0.000490267
		ENSG00000198218	3	QRICH1	49067140	rs7100	3	49053219	G	A	0.787321	-0.00727889	0.00188642	0.000109999	-0.309544	0.0319228	3.11604e-22	0.0235149	0.00655897	0.000336885	1.47322e-06	20	0.0208778
		ENSG00000145022	3	TCTA	49449639	rs9834003	3	49216472	C	T	0.756646	-0.00795158	0.00179505	9.40005e-06	0.173138	0.0287471	1.71433e-09	-0.0459263	0.01287	0.000359067	8.40092e-05	18	0.021378
		ENSG00000145020	3	AMT	49454211	rs8897	3	49460407	T	C	0.230061	0.00697607	0.00181452	0.00012	-0.403438	0.022067	1.1424e-74	-0.0172916	0.00459601	0.000168361	3.90848e-09	20	0.0141081
		ENSG00000145029	3	NICN1	49460379	rs8897	3	49460407	T	C	0.230061	0.00697607	0.00181452	0.00012	-0.313098	0.0269085	2.7152e-31	-0.0222808	0.00610353	0.000261756	5.40267e-07	20	0.0191247
		ENSG00000164062	3	APEH	49711435	rs9822268	3	49719729	A	G	0.324131	-0.0186059	0.00174622	1.69981e-26	0.143551	0.0187786	2.09914e-14	-0.129612	0.0208674	5.25825e-10	0.000408212	16	9.12437e-07
		ENSG00000164068	3	RNF123	49726932	rs11130219	3	49752427	T	C	0.523517	-0.0175306	0.00158825	2.49977e-28	-0.317263	0.0261967	9.25694e-34	0.0552557	0.0067733	3.40957e-16	0.000624025	20	1.18329e-12
		ENSG00000173540	3	GMPPB	49754277	rs4855882	3	49715354	T	G	0.834356	-0.0105373	0.00208529	4.30002e-07	-0.428051	0.0325544	1.72903e-39	0.0246169	0.00521895	2.39545e-06	6.0888e-10	20	0.000923713
		ENSG00000164078	3	MST1R	49924435	rs2271961	3	49878113	C	T	0.472393	0.017589	0.00158873	1.69981e-28	0.321589	0.0392825	2.68794e-16	0.054694	0.0083091	4.62842e-11	0.0226533	20	1.07086e-07
		ENSG00000004534	3	RBM6	49977440	rs4688755	3	50064424	A	G	0.47546	-0.0180588	0.00159183	7.89951e-30	0.579133	0.0251975	6.77135e-117	-0.0311825	0.00306524	2.61939e-24	0.00155438	20	1.81812e-20
		ENSG00000088538	3	DOCK3	50712672	rs388483	3	50615539	A	G	0.492843	-0.00576485	0.00159612	0.000299999	-0.217708	0.0275069	2.47921e-15	0.0264797	0.00805878	0.00101684	5.23683e-06	20	0.0365227
		ENSG00000164081	3	TEX264	51696709	rs4067	3	51738256	G	A	0.873211	-0.0103079	0.00225787	5e-06	-0.465693	0.0386921	2.3017e-33	0.0221345	0.00518548	1.96735e-05	0.00029337	20	0.00386668
		ENSG00000164082	3	GRM2	51741086	rs4611808	3	51469107	C	T	0.116564	0.0122256	0.00230951	1.2e-07	0.329169	0.0351814	8.25472e-21	0.0371408	0.00806129	4.0793e-06	0.012311	20	0.00134831
		ENSG00000163320	3	CGGBP1	88101094	rs12629581	3	88171228	C	A	0.121677	-0.00836838	0.00238159	0.000439997	0.557763	0.0344591	6.30798e-59	-0.0150035	0.00436935	0.000595183	0.0271205	20	0.026414
		ENSG00000178750	3	STX19	93733213	rs10934674	3	93812793	T	G	0.230061	0.00802714	0.00181212	9.40005e-06	0.389184	0.0648975	2.01115e-09	0.0206256	0.00578874	0.00036657	0.158058	6	0.0213812
		ENSG00000174912	3	METTL15P1	156431673	rs9818684	3	156524220	T	G	0.563395	0.00633094	0.00160969	8.40001e-05	-0.434931	0.0551521	3.1194e-15	-0.0145562	0.00413577	0.000432228	0.145524	20	0.0222085
		ENSG00000240875	3	LINC00886	156465135	rs1430410	3	156525562	A	C	0.619632	0.00740993	0.00164488	6.59994e-06	-0.822248	0.0393319	4.78668e-97	-0.00901179	0.00204639	1.0639e-05	0.166467	20	0.00260867
		ENSG00000196542	3	SPTSSB	161062580	rs10513564	3	161059762	G	A	0.303681	-0.00651557	0.00173201	0.00017	0.656806	0.0424697	5.95169e-54	-0.00992008	0.00271391	0.000256911	0.316144	20	0.0189704
		ENSG00000125388	4	GRK4	2965335	rs2471337	4	2994986	C	T	0.379346	-0.0055766	0.00166684	0.000819993	-0.864571	0.0436796	3.38819e-87	0.00645014	0.00195529	0.000970919	0.0116286	20	0.0356569
		ENSG00000163257	4	DCAF16	17802278	rs7667864	4	17811914	C	A	0.711656	0.00742079	0.00176275	2.59998e-05	-0.346263	0.0292773	2.83048e-32	-0.0214311	0.00540366	7.30805e-05	0.00351973	16	0.00845419
		ENSG00000157796	4	WDR19	39184024	rs1451818	4	39258771	A	G	0.542945	-0.00576074	0.00160357	0.000329997	0.161642	0.0207068	5.89333e-15	-0.0356389	0.0109206	0.00110064	0.475587	20	0.0386175
		ENSG00000188848	4	BEND4	42112955	rs6447133	4	42161427	C	T	0.186094	0.00670137	0.0020007	0.000809991	0.545017	0.0583247	9.23e-21	0.0122957	0.0038996	0.00161562	0.143085	20	0.0479231
		ENSG00000059691	4	PET112	152591656	rs2089811	4	152685171	C	T	0.375256	0.00874496	0.0016491	1.09999e-07	-0.223411	0.024626	1.16664e-19	-0.0391429	0.00854996	4.6913e-06	0.00327581	20	0.00141575
		ENSG00000049167	5	ERCC8	60169658	rs1445293	5	60119737	G	A	0.53272	-0.00931039	0.00159322	5.1e-09	-0.240025	0.0315255	2.66399e-14	0.0387893	0.00836751	3.5573e-06	0.395128	20	0.00129954
		ENSG00000164307	5	ERAP1	96096521	rs27043	5	96117300	A	G	0.849693	0.00823172	0.00224	0.000239999	-0.537377	0.0384241	1.91368e-44	-0.0153183	0.0043099	0.0003791	0.113557	20	0.0213929
		ENSG00000129625	5	REEP5	112212084	rs1625623	5	112301096	T	C	0.399796	0.00583427	0.00166515	0.000460002	0.184488	0.026322	2.40218e-12	0.0316241	0.0100907	0.00172456	0.033241	20	0.0493259
		ENSG00000212643	5	ZRSR1	112227313	rs153546	5	112238039	C	A	0.347648	0.00637399	0.00168611	0.00016	0.313036	0.0421437	1.10392e-13	0.0203618	0.00604376	0.000754227	0.0255372	20	0.0307783
		ENSG00000172795	5	DCP2	112312399	rs13445	5	112355908	G	A	0.49591	-0.00543687	0.00159182	0.00064	0.318782	0.0240496	4.2113e-40	-0.0170551	0.00515655	0.00094143	0.0303698	20	0.0347578
		ENSG00000133835	5	HSD17B4	118788138	rs32665	5	118847140	T	C	0.47546	0.00636496	0.00159037	6.29999e-05	-0.130553	0.0175272	9.43546e-14	-0.0487538	0.0138289	0.000422676	0.688871	20	0.0222085
		ENSG00000138829	5	FBN2	127593601	rs1363469	5	128005001	G	A	0.0807771	-0.00921936	0.00287067	0.00129999	1.54429	0.0917422	1.40012e-63	-0.00596997	0.00189242	0.00160681	0.822121	20	0.0479231
		ENSG00000228672	5	PROB1	138727635	rs11242465	5	138762305	G	T	0.695297	0.00927094	0.00179238	2.30001e-07	0.280398	0.0380434	1.70015e-13	0.0330635	0.00780927	2.29697e-05	0.305197	19	0.00404793
		ENSG00000170464	5	DNAJC18	138744279	rs3924257	5	138753725	A	C	0.658487	0.00899876	0.00175269	2.80001e-07	-0.13714	0.022679	1.47569e-09	-0.0656173	0.0167656	9.08513e-05	0.0387166	14	0.00964685
		ENSG00000081853	5	PCDHGA2	140718539	rs11956411	5	140853856	C	T	0.211656	0.00784868	0.00195491	5.89997e-05	-0.358438	0.0542318	3.8596e-11	-0.0218969	0.00638136	0.000600515	0.0117403	20	0.026414
		ENSG00000196670	5	ZFP62	180274611	rs29655	5	180267436	G	A	0.780164	-0.00777703	0.00191964	5.1e-05	-0.216118	0.0296115	2.9112e-13	0.0359851	0.0101591	0.000396851	0.929839	4	0.0216893
		ENSG00000272462	6	U91328.19	25992890	rs12192649	6	25974450	A	G	0.209611	-0.00786821	0.00186929	2.59998e-05	-0.984204	0.0405227	2.64228e-130	0.00799449	0.0019276	3.36309e-05	0.00528639	20	0.00489703
		ENSG00000272810	6	U91328.22	26013469	rs12192649	6	25974450	A	G	0.209611	-0.00786821	0.00186929	2.59998e-05	-0.389686	0.0554302	2.06214e-12	0.0201912	0.00559098	0.000304573	0.181824	20	0.0202466
		ENSG00000124508	6	BTN2A2	26383324	rs9461246	6	26381660	A	G	0.138037	-0.0122835	0.00246185	6.1e-07	-0.504802	0.0460131	5.2779e-28	0.0243333	0.00535755	5.57563e-06	0.00298673	20	0.00154802
		ENSG00000146109	6	ABT1	26597180	rs858972	6	27154361	C	T	0.751534	0.00870142	0.00210095	3.40001e-05	0.215184	0.0335231	1.37194e-10	0.0404371	0.0116194	0.000501175	0.030215	20	0.0238264
		ENSG00000181315	6	ZNF322	26636518	rs2504600	6	26648334	A	C	0.384458	0.0053485	0.00160511	0.000860003	-0.652464	0.0389015	3.89735e-63	-0.00819739	0.00250815	0.00108198	0.0277382	20	0.0383164
		ENSG00000204338	6	CYP21A1P	31973413	rs2071295	6	32038700	T	C	0.339468	0.00642507	0.00173793	0.000219999	0.606298	0.052344	5.02874e-31	0.0105972	0.00300893	0.000428426	0.195952	20	0.0222085
		ENSG00000224389	6	C4B	31982539	rs537160	6	31916400	G	A	0.751534	0.00614918	0.00164776	0.000189998	-0.298051	0.0443137	1.74474e-11	-0.0206313	0.00632241	0.00110161	0.0928039	20	0.0386175
		ENSG00000213676	6	ATF6B	32065953	rs6941112	6	31946614	A	G	0.328221	0.00821517	0.00174594	2.5e-06	0.316399	0.0297132	1.773e-26	0.0259646	0.00603288	1.67857e-05	0.343918	20	0.00353753
		ENSG00000204314	6	PRRT1	32116136	rs389883	6	31947460	T	G	0.784254	0.00618309	0.00169511	0.000259998	0.171805	0.0275543	4.51343e-10	0.035989	0.0114308	0.00164151	0.081153	20	0.0484839
		ENSG00000137218	6	FRS3	41737914	rs1057227	6	41738158	T	C	0.319018	-0.00613672	0.0017385	0.000420001	0.255637	0.0305367	5.69053e-17	-0.0240056	0.0073805	0.00114366	0.317239	10	0.0392978
		ENSG00000135334	6	AKIRIN2	88384790	rs10498961	6	88369843	A	G	0.0879346	0.0115311	0.00294447	8.99995e-05	-0.298134	0.0539721	3.31636e-08	-0.0386776	0.0121066	0.00139946	0.542225	8	0.0441529
		ENSG00000146281	6	PM20D2	89855769	rs1929635	6	89866990	G	T	0.271984	0.00703982	0.00179768	8.99995e-05	-0.192111	0.0257372	8.3723e-14	-0.0366445	0.0105671	0.000524759	0.0506098	20	0.0244453
		ENSG00000025156	6	HSF2	122720691	rs1741820	6	122721510	G	A	0.555215	0.00609829	0.00159738	0.000129999	0.378358	0.0276089	9.58066e-43	0.0161178	0.00438263	0.000235396	0.592899	20	0.0177596
		ENSG00000203760	6	CENPW	126661320	rs9375435	6	126661858	T	C	0.452965	-0.0067264	0.00159819	2.59998e-05	-0.264437	0.0376325	2.11292e-12	0.0254367	0.00704492	0.000305438	0.337377	11	0.0202466
		ENSG00000152926	7	ZNF117	64432154	rs10807685	7	64450556	C	T	0.966258	0.0127591	0.00357916	0.000359998	0.5174	0.0521192	3.16915e-23	0.02466	0.00735008	0.000793449	0.368689	12	0.0314705
		ENSG00000223705	7	NSUN5P1	75039605	rs17207196	7	75101065	T	C	0.444785	-0.00606436	0.00161089	0.00017	-0.225947	0.0308208	2.28443e-13	0.0268397	0.00801459	0.00081145	0.310549	3	0.0320015
		ENSG00000170092	7	AC018720.10	75123401	rs17207196	7	75101065	T	C	0.444785	-0.00606436	0.00161089	0.00017	-0.638849	0.0517763	5.60995e-35	0.00949263	0.00263631	0.00031732	0.0461708	11	0.0202466
		ENSG00000127957	7	PMS2P3	75132254	rs17207196	7	75101065	T	C	0.444785	-0.00606436	0.00161089	0.00017	0.441178	0.0425396	3.36045e-25	-0.0137458	0.00388445	0.000402136	0.114993	7	0.0218064
		ENSG00000135211	7	TMEM60	77423045	rs7953	7	77423574	A	G	0.511247	0.00588887	0.00159014	0.00021	-0.322656	0.0285209	1.13199e-29	-0.0182512	0.00518563	0.000432228	0.091617	20	0.0222085
		ENSG00000257923	7	CUX1	101458959	rs1725604	7	101914135	T	C	0.572597	-0.00696857	0.00162063	1.7e-05	0.188495	0.0313082	1.73744e-09	-0.0369695	0.0105653	0.000466778	0.00345777	16	0.0231422
		ENSG00000184903	7	IMMP2L	110303110	rs214455	7	110843795	G	A	0.591002	-0.00685741	0.0016337	2.69998e-05	-0.216134	0.033519	1.13259e-10	0.0317276	0.00901917	0.000435147	0.423766	20	0.0222085
		ENSG00000128617	7	OPN1SW	128412545	rs3778760	7	128396682	T	G	0.373211	-0.00561323	0.00163406	0.000589997	0.33011	0.0322065	1.18612e-24	-0.0170041	0.00522065	0.00112561	0.481062	16	0.0388698
		ENSG00000253678	8	RP11-981G7.3	10335001	rs7821273	8	10346588	G	A	0.199387	-0.0070597	0.0018734	0.00016	0.375689	0.0657632	1.11161e-08	-0.0187913	0.00597376	0.0016572	0.554847	20	0.0485343
		ENSG00000269918	8	AF131215.9	10962201	rs7832722	8	10965442	A	G	0.400818	0.00768128	0.00161652	2e-06	-0.354494	0.0448538	2.71573e-15	-0.0216683	0.00532081	4.65383e-05	0.480082	20	0.00609476
		ENSG00000255310	8	AF131215.2	10965298	rs13276836	8	10981003	C	A	0.473415	0.00712275	0.00159658	8.09991e-06	-0.382808	0.0412722	1.77286e-20	-0.0186066	0.00462807	5.81058e-05	0.0879363	20	0.00712058
		ENSG00000154328	8	NEIL2	11627148	rs4639	8	11644751	G	A	0.413088	-0.00553838	0.00160692	0.000569994	0.294768	0.0307578	9.37816e-22	-0.0187889	0.0057933	0.00118187	0.654416	20	0.0395691
		ENSG00000255495	8	FAM85A	12051976	rs4367597	8	11793529	T	C	0.523517	-0.00590242	0.00160198	0.000230001	0.339836	0.0553159	8.06954e-10	-0.0173684	0.00549673	0.00157892	0.615436	20	0.0474428
		ENSG00000134014	8	ELP3	27947190	rs2123472	8	27951556	A	C	0.441718	0.00534699	0.00161131	0.000909997	0.348803	0.0300915	4.55522e-31	0.0153295	0.00480512	0.00142148	0.353804	20	0.0446447
		ENSG00000104388	8	RAB2A	61429416	rs2326571	8	61504193	A	G	0.397751	0.00681986	0.00164223	3.29997e-05	0.150184	0.019309	7.37194e-15	0.04541	0.0123958	0.000248944	0.0533116	20	0.0185798
		ENSG00000221947	8	XKR9	71581600	rs6472551	8	71781849	A	G	0.515337	0.00646246	0.00159048	4.79999e-05	1.09139	0.0423373	1.54743e-146	0.00592131	0.00147529	5.97841e-05	0.478793	20	0.00712058
		ENSG00000160886	8	LY6K	143781529	rs2585153	8	143785345	A	G	0.46728	0.00563935	0.00159152	0.0004	-0.374042	0.0459604	4.00682e-16	-0.0150768	0.00464073	0.00115894	0.679705	18	0.0395691
		ENSG00000253741	8	CTD-2292P10.4	143783670	rs2585140	8	143806896	G	A	0.468303	0.00568119	0.00159275	0.000359998	-0.51487	0.040525	5.54645e-37	-0.0110342	0.0032131	0.000594449	0.565768	20	0.026414
		ENSG00000180155	8	LYNX1	143845752	rs2717586	8	143897882	G	A	0.59816	-0.0061346	0.00163279	0.00017	-0.615778	0.0313057	3.90927e-86	0.00996236	0.00269953	0.000223894	0.372798	20	0.0176637
		ENSG00000185803	8	SLC52A2	145577795	rs7838766	8	145586771	G	A	0.427403	0.00541015	0.00160467	0.000749998	0.406692	0.0214811	6.15139e-80	0.0133028	0.00400774	0.00090249	0.502554	15	0.0339207
		ENSG00000182325	8	FBXL6	145579091	rs7838766	8	145586771	G	A	0.427403	0.00541015	0.00160467	0.000749998	0.451444	0.0296436	2.269e-52	0.0119841	0.00364059	0.000995486	0.383062	14	0.0359879
		ENSG00000071894	8	CPSF1	145618444	rs2280836	8	145621556	A	G	0.566462	-0.00557819	0.00160303	0.0005	1.1374	0.0199635	0	-0.00490433	0.00141201	0.000514088	0.452334	15	0.02411
		ENSG00000136874	9	STX17	102668915	rs4743376	9	102780857	T	C	0.546012	0.00728807	0.00160101	5.30005e-06	0.349566	0.0334559	1.48778e-25	0.0208489	0.00499579	3.00224e-05	0.378903	20	0.00484617
		ENSG00000119509	9	INVS	102861538	rs1338125	9	103038720	C	T	0.421268	-0.00789439	0.00161584	1e-06	-0.353437	0.0349759	5.24087e-24	0.0223361	0.00507809	1.08992e-05	0.0905966	20	0.00260867
		ENSG00000227355	9	RP11-162D16.2	124137519	rs2572854	9	124157048	A	G	0.42229	0.00559421	0.00160714	0.0005	-0.539851	0.04978	2.11267e-27	-0.0103625	0.0031266	0.000918703	0.00669072	20	0.0341001
		ENSG00000224020	9	MIR181A2HG	127420746	rs7850767	9	127254523	T	C	0.461145	0.00616917	0.00160891	0.000129999	-0.251519	0.0435152	7.46874e-09	-0.0245277	0.00767634	0.0013972	0.241509	10	0.0441529
		ENSG00000185585	9	OLFML2A	127539437	rs10760376	9	127554070	A	G	0.48364	0.00601571	0.0015941	0.00016	-0.173638	0.0257318	1.49909e-11	-0.0346451	0.0105187	0.000988868	0.123547	11	0.0359358
		ENSG00000136935	9	GOLGA1	127640646	rs2289631	9	127733926	T	C	0.576687	0.0066306	0.00160583	3.59998e-05	-0.255708	0.0312023	2.50229e-16	-0.0259304	0.00703201	0.00022649	0.584584	17	0.0176637
		ENSG00000173611	9	SCAI	127704887	rs7022663	9	127673385	C	A	0.582822	0.00583932	0.00160685	0.000280001	0.150283	0.0219205	7.09002e-12	0.0388555	0.0121014	0.0013235	0.789424	20	0.042927
		ENSG00000169925	9	BRD3	136895427	rs11789898	9	136925663	T	G	0.188139	0.00918941	0.00213613	1.7e-05	-0.248245	0.0321218	1.0905e-14	-0.0370175	0.00984825	0.000170736	0.163308	11	0.0141081
		ENSG00000107281	9	NPDC1	139933922	rs9411302	9	139954155	C	T	0.886503	0.0102661	0.00262013	8.9e-05	0.215257	0.0306394	2.13309e-12	0.0476923	0.0139371	0.000621709	0.18507	9	0.0269705
	Adipose Visceral Omentum	ENSG00000187122	10	SLIT1	98757795	rs2297987	10	98989454	G	A	0.687117	0.00665675	0.00167586	7.10003e-05	-0.43037	0.0481348	3.85907e-19	-0.0154675	0.00426099	0.000283389	0.847845	20	0.0193477
		ENSG00000151553	10	FAM160B1	116581503	rs7923693	10	116619566	G	A	0.482618	0.00826368	0.00159238	2.1e-07	-0.200811	0.0240187	6.2396e-17	-0.0411515	0.00933315	1.03763e-05	0.0234506	13	0.00239931
		ENSG00000165832	10	TRUB1	116697952	rs7099565	10	116719543	A	G	0.448875	0.00737114	0.00159475	3.79997e-06	0.163473	0.0277706	3.94331e-09	0.0450909	0.0124034	0.000277581	0.0668723	12	0.0192006
		ENSG00000203791	10	METTL10	126436718	rs7080838	10	126419841	T	C	0.542945	0.00634299	0.00161083	8.19993e-05	-0.431426	0.0309068	2.77609e-44	-0.0147024	0.00387945	0.000150762	0.0114416	20	0.0134331
		ENSG00000175470	10	PPP2R2D	133747955	rs9419374	10	133729749	G	A	0.606339	-0.00675144	0.00167898	5.80003e-05	0.235025	0.0366735	1.46885e-10	-0.0287265	0.0084337	0.000658848	0.00023407	7	0.0300403
		ENSG00000149499	11	EML3	62369690	rs11553576	11	62378801	C	T	0.319018	0.00577491	0.00164568	0.000449997	0.254977	0.0301558	2.7835e-17	0.0226487	0.006988	0.00119074	0.576802	8	0.0420114
		ENSG00000149489	11	ROM1	62379194	rs11231161	11	62378221	G	A	0.314928	0.00566723	0.00164546	0.000569994	-0.486285	0.0351985	2.05535e-43	-0.0116541	0.0034873	0.000832132	0.349199	13	0.0333933
		ENSG00000162194	11	C11orf48	62430287	rs644616	11	62444798	G	T	0.734151	-0.00600154	0.00172416	0.0005	-0.387432	0.0469848	1.63925e-16	0.0154906	0.00483048	0.00134204	0.00522771	16	0.0443717
		ENSG00000168000	11	BSCL2	62457747	rs529220	11	62573481	G	A	0.978528	0.019798	0.00461982	1.79999e-05	-0.454286	0.0651901	3.20042e-12	-0.0435805	0.0119385	0.000261807	0.0153366	7	0.0191082
		ENSG00000214659	11	KRT8P26	65494410	rs36008241	11	65553306	C	T	0.210634	-0.00716273	0.00194011	0.000219999	-0.625278	0.0692663	1.76185e-19	0.0114553	0.00335226	0.000632737	0.00818971	17	0.0295173
		ENSG00000172803	11	SNX32	65601112	rs11227332	11	65623739	G	A	0.190184	0.00881234	0.00201347	1.2e-05	1.02559	0.0598197	6.88598e-66	0.00859246	0.00202619	2.22828e-05	0.0226999	20	0.00344148
		ENSG00000172543	11	CTSW	65647280	rs656980	11	65656282	A	G	0.189162	0.00963316	0.00198882	1.29999e-06	-0.661536	0.0368337	4.0026e-72	-0.0145618	0.00311378	2.91712e-06	0.0365438	20	0.000991566
		ENSG00000175115	11	PACS1	65837834	rs2270448	11	65835931	T	G	0.205521	0.00861561	0.00195381	1e-05	-0.231746	0.0364842	2.12591e-10	-0.037177	0.0102633	0.000291956	0.245744	11	0.0196085
		ENSG00000255320	11	RP11-755F10.1	66012311	rs2236652	11	66002681	A	G	0.177914	0.00746041	0.00214791	0.00051	0.70275	0.0603495	2.44249e-31	0.010616	0.0031895	0.000873383	0.00154883	20	0.034264
		ENSG00000158483	11	FAM86C1	71498556	rs10898585	11	71496244	G	T	0.567485	0.00585521	0.00161623	0.000290001	-0.482239	0.0335549	7.7979e-47	-0.0121417	0.00345635	0.000443298	0.0459691	19	0.0237798
		ENSG00000166037	11	CEP57	95523129	rs566204	11	95580926	A	G	0.370143	-0.0103997	0.00163792	2.19999e-10	0.210643	0.0225811	1.076e-20	-0.0493712	0.00940613	1.53064e-07	0.141444	20	0.000201164
		ENSG00000187151	11	ANGPTL5	101761405	rs1661409	11	101775663	A	G	0.43047	-0.00558298	0.00160953	0.000519996	0.405273	0.0459088	1.06771e-18	-0.0137759	0.00426706	0.00124476	0.310667	18	0.0424552
		ENSG00000261098	11	RP11-819C21.1	107182858	rs7111266	11	107140595	C	T	0.312883	-0.00645249	0.00174578	0.000219999	0.424589	0.0386254	4.15283e-28	-0.015197	0.00433789	0.000459496	0.0288242	20	0.0239994
		ENSG00000152404	11	CWF19L2	107197071	rs11824931	11	107134501	A	G	0.253579	-0.0092084	0.00187155	8.60003e-07	-0.214573	0.0298161	6.17589e-13	0.042915	0.0105659	4.87245e-05	0.318334	20	0.00578159
		ENSG00000137714	11	FDX1	110300607	rs4754450	11	110297048	C	T	0.41411	0.00544029	0.0016154	0.000759994	0.378839	0.0307667	7.68436e-35	0.0143604	0.00442069	0.00116033	0.00720723	20	0.0414958
		ENSG00000230911	11	PPIHP1	111900582	rs627441	11	111908162	C	T	0.338446	0.00578288	0.00164297	0.000430002	-0.394053	0.0530165	1.06444e-13	-0.0146754	0.00461329	0.00146712	0.0698189	16	0.0460258
		ENSG00000133704	12	IPO8	30781922	rs2289302	12	30843377	C	T	0.236196	0.00786923	0.00182942	1.7e-05	-0.321862	0.036524	1.22556e-18	-0.0244491	0.00632485	0.000110834	0.0789844	14	0.0105937
		ENSG00000235884	12	LINC00941	30947977	rs7301387	12	30960438	A	G	0.198364	0.0080911	0.00196599	3.89996e-05	-0.412011	0.0567435	3.84402e-13	-0.0196381	0.00548489	0.000343075	0.179696	11	0.0212182
		ENSG00000258017	12	RP11-386G11.10	49521565	rs11168910	12	49586490	T	C	0.332311	-0.00616892	0.00168921	0.000259998	-0.508241	0.0689464	1.68672e-13	0.0121378	0.00370915	0.00106642	0.391395	17	0.0392462
		ENSG00000139531	12	SUOX	56390964	rs705699	12	56384804	A	G	0.390593	-0.00823621	0.00161188	3.2e-07	-0.147725	0.023201	1.9252e-10	0.0557537	0.0139904	6.74437e-05	0.306345	11	0.0071006
		ENSG00000197728	12	RPS26	56435637	rs10876864	12	56401085	A	G	0.58998	0.00824252	0.00160785	2.99999e-07	-1.1777	0.0233529	0	-0.00699883	0.00137228	3.39402e-07	0.0119869	20	0.000239959
		ENSG00000182196	12	ARL6IP4	123464607	rs1727307	12	123575742	G	A	0.693252	0.0100243	0.00176556	1.40001e-08	0.16275	0.0234165	3.64689e-12	0.0615932	0.0140079	1.09739e-05	0.0471088	16	0.00239931
		ENSG00000130921	12	C12orf65	123717463	rs1106241	12	123627016	C	T	0.769939	0.0122542	0.00194099	2.69998e-10	0.274325	0.0321777	1.52402e-17	0.0446704	0.00880441	3.9029e-07	0.0632976	19	0.000239959
		ENSG00000235423	12	RP11-282O18.3	123736577	rs1106241	12	123627016	C	T	0.769939	0.0122542	0.00194099	2.69998e-10	0.34926	0.0421449	1.16027e-16	0.0350862	0.00698644	5.11255e-07	0.194132	17	0.000244333
		ENSG00000111328	12	CDK2AP1	123745528	rs1260294	12	123560289	C	T	0.216769	-0.011178	0.00199064	2e-08	-0.391565	0.0334157	1.03104e-31	0.028547	0.00563737	4.1081e-07	0.000928936	20	0.000239959
		ENSG00000023516	13	AKAP11	42846289	rs9594733	13	42925732	T	G	0.231084	-0.00702971	0.00188052	0.000189998	-0.179305	0.0281784	1.97571e-10	0.0392053	0.0121637	0.00126792	0.546035	11	0.0424552
		ENSG00000100461	14	RBM23	23369854	rs4536383	14	23410926	C	T	0.5818	-0.0070382	0.00160806	1.2e-05	0.236256	0.0351283	1.74971e-11	-0.0297906	0.00812083	0.000244058	0.0657974	14	0.0180706
		ENSG00000092036	14	HAUS4	23415437	rs2145542	14	23419036	T	C	0.542945	-0.0072869	0.00159412	4.90004e-06	-0.567679	0.0351026	7.94888e-59	0.0128363	0.00291816	1.08867e-05	0.173315	20	0.00239931
		ENSG00000258454	14	RP11-361H10.3	76702160	rs3783997	14	76638466	G	A	0.687117	0.00600042	0.00169976	0.000420001	0.514641	0.0582455	9.9452e-19	0.0116594	0.00355666	0.00104472	0.966221	18	0.0389512
		ENSG00000247556	15	OIP5-AS1	41576188	rs8037574	15	41630770	C	T	0.288344	0.00710122	0.00178931	7.19996e-05	0.392328	0.0316039	2.19683e-35	0.0181002	0.00478815	0.000156696	0.792304	20	0.0137292
		ENSG00000168803	15	ADAL	43622872	rs484029	15	43619560	C	T	0.124744	-0.00920844	0.00239475	0.00012	-0.736926	0.045769	2.51065e-58	0.0124957	0.00334104	0.000183961	0.000282065	20	0.0145948
		ENSG00000140265	15	ZSCAN29	43650370	rs7163288	15	43671355	G	A	0.304703	-0.00854662	0.00172609	7.39997e-07	-0.340852	0.0360044	2.88089e-21	0.0250743	0.00571487	1.14632e-05	0.063806	20	0.00239931
		ENSG00000067369	15	TP53BP1	43699407	rs2439832	15	43779686	T	C	0.105317	-0.0116097	0.00257557	6.59994e-06	-0.418676	0.0428943	1.6611e-22	0.0277296	0.00677602	4.27105e-05	0.00848129	20	0.00561322
		ENSG00000166762	15	CATSPER2	43920701	rs8023458	15	44080939	T	C	0.095092	-0.0107797	0.00271382	7.10003e-05	-0.465144	0.0755673	7.49063e-10	0.023175	0.00694371	0.000845205	0.0142436	10	0.0336609
		ENSG00000249839	15	AC011330.5	43955852	rs2927071	15	43919081	C	T	0.278119	-0.00683404	0.00176264	0.000109999	-0.684217	0.0684006	1.47724e-23	0.00998812	0.00276288	0.000300222	0.0207582	20	0.0197283
		ENSG00000166763	15	STRCP1	43991686	rs11070410	15	44057045	G	A	0.718814	0.00679187	0.00178427	0.000140001	-0.478989	0.0508038	4.17137e-21	-0.0141796	0.00401722	0.000416027	0.0131825	20	0.0232665
		ENSG00000166938	15	DIS3L	66585555	rs7170930	15	66580853	T	C	0.097137	0.011085	0.0029759	0.0002	-0.511121	0.0477104	8.84575e-27	-0.0216876	0.00616421	0.000434298	0.00583058	8	0.0236137
		ENSG00000075131	15	TIPIN	66628544	rs12917380	15	66674480	G	A	0.107362	0.0128091	0.00303886	2.5e-05	1.02754	0.0809033	5.84948e-37	0.0124658	0.00311603	6.31977e-05	0.0053627	9	0.00706873
		ENSG00000140400	15	MAN2C1	75648133	rs4886703	15	75730366	T	C	0.289366	-0.00676016	0.00182276	0.00021	1.04285	0.0411398	9.22683e-142	-0.00648239	0.00176647	0.000242853	0.160748	20	0.0180706
		ENSG00000260274	15	RP11-817O13.8	75660496	rs11636031	15	75815758	C	T	0.283231	-0.00762624	0.00183277	3.2e-05	0.480733	0.040665	3.01174e-32	-0.0158638	0.00404172	8.6727e-05	0.499972	15	0.00860234
		ENSG00000103723	15	AP3B2	83328033	rs7163848	15	83398315	T	C	0.190184	-0.00664852	0.00196047	0.000700003	0.960704	0.0522631	1.82816e-75	-0.00692047	0.0020751	0.000852969	0.339499	20	0.0337147
		ENSG00000103227	16	LMF1	903634	rs3751667	16	1004554	T	C	0.207566	0.00694827	0.001896	0.00025	0.344655	0.0399197	5.93978e-18	0.0201601	0.00597621	0.000742498	0.165525	13	0.031302
		ENSG00000167965	16	MLST8	2254249	rs27699	16	2256326	T	C	0.452965	0.00576862	0.00159854	0.000309999	0.218739	0.0233299	6.85823e-21	0.0263722	0.00783059	0.000757602	0.135522	16	0.03136
		ENSG00000182685	16	BRICD5	2259254	rs26849	16	2263146	G	A	0.52454	0.00578969	0.00158801	0.000269998	-0.180622	0.0273634	4.08792e-11	-0.0320542	0.0100438	0.00141573	0.546791	15	0.0456594
		ENSG00000197165	16	SULT1A2	28603264	rs4788069	16	28616665	A	C	0.337423	0.00651139	0.00166349	9.09997e-05	0.582274	0.0418435	5.09787e-44	0.0111827	0.00296776	0.000164521	0.469347	20	0.0141785
		ENSG00000251417	16	RP11-1348G14.4	28814097	rs8049439	16	28837515	C	T	0.347648	0.00758568	0.00162128	2.90001e-06	-0.388088	0.0477608	4.44958e-16	-0.0195463	0.00482067	5.02025e-05	0.914139	20	0.00578159
		ENSG00000178952	16	TUFM	28853732	rs12928404	16	28847246	C	T	0.349693	0.00748708	0.00161976	3.79997e-06	0.120053	0.0152681	3.75008e-15	0.0623648	0.0156506	6.75347e-05	0.172633	20	0.0071006
		ENSG00000178188	16	SH2B1	28857921	rs3859172	16	28566158	T	G	0.353783	0.00649582	0.00161435	5.69994e-05	-0.136824	0.0193354	1.47998e-12	-0.0474757	0.0135728	0.000469024	0.868969	20	0.0241731
		ENSG00000090238	16	YPEL3	30103635	rs7205802	16	30114124	T	C	0.478528	-0.00566694	0.00159175	0.000369999	0.287815	0.0225515	2.65328e-37	-0.0196895	0.00574161	0.000605213	0.539637	20	0.0286631
		ENSG00000260911	16	RP11-196G11.2	31054471	rs7294	16	31102321	T	C	0.365031	0.00850159	0.0016384	2.1e-07	0.506037	0.0471471	7.11236e-27	0.0168003	0.00359623	2.98779e-06	0.0024442	20	0.000991566
		ENSG00000178226	16	PRSS36	31150246	rs17708638	16	31171174	T	C	0.327198	0.00739702	0.00170807	1.5e-05	-0.214322	0.0324977	4.25279e-11	-0.0345136	0.00953429	0.000294668	0.207645	11	0.0196085
		ENSG00000103479	16	RBL2	53467889	rs8044091	16	53520998	C	T	0.46728	-0.00890739	0.00159357	2.30001e-08	-0.421288	0.0266783	3.56361e-56	0.0211432	0.00401258	1.36997e-07	6.52102e-05	20	0.000201164
		ENSG00000213398	16	LCAT	67973653	rs7198357	16	67884619	T	C	0.177914	0.00829831	0.00215678	0.00012	0.211222	0.0285302	1.32698e-13	0.0392871	0.0115076	0.000640093	0.346183	20	0.0295173
		ENSG00000261701	16	HPR	72088522	rs1424241	16	72078907	A	G	0.171779	-0.00764851	0.00207965	0.000239999	0.392569	0.0518287	3.6093e-14	-0.0194832	0.00588901	0.000938298	0.0135469	17	0.0358292
		ENSG00000132507	17	EIF5A	7210318	rs7220464	17	7210836	G	T	0.606339	0.00710782	0.00165145	1.7e-05	-0.160539	0.0158738	4.81499e-24	-0.0442747	0.0111797	7.4862e-05	0.0590605	12	0.00756826
		ENSG00000065559	17	MAP2K4	11924141	rs11654465	17	11985504	C	T	0.245399	-0.00643752	0.00182727	0.000430002	0.308137	0.0406228	3.31655e-14	-0.0208917	0.00653845	0.00139728	0.760007	13	0.0453639
		ENSG00000108599	17	AKAP10	19807615	rs203479	17	19829311	C	T	0.390593	0.00645409	0.0016261	7.19996e-05	0.155537	0.0281516	3.29527e-08	0.0414955	0.0128728	0.00126636	0.397023	8	0.0424552
		ENSG00000108784	17	NAGLU	40688190	rs4793099	17	40686040	T	C	0.752556	-0.00673194	0.00178932	0.00017	0.213664	0.0275193	8.2187e-15	-0.0315071	0.00930586	0.000709893	0.00382989	13	0.0305894
		ENSG00000108395	17	TRIM37	57059999	rs2333410	17	57137129	A	G	0.362986	0.0063843	0.00164542	0.0001	-0.538529	0.0382989	6.57578e-45	-0.0118551	0.00316959	0.000183831	0.0359819	20	0.0145948
		ENSG00000167447	17	SMG8	57286761	rs6503905	17	57287454	G	A	0.620654	-0.00672897	0.00167186	5.69994e-05	0.166017	0.0302495	4.05914e-08	-0.0405318	0.0124882	0.00117196	0.498929	4	0.0416283
		ENSG00000198909	17	MAP3K3	61699775	rs992416	17	61745905	C	A	0.267894	-0.00804485	0.00178404	6.49995e-06	0.272831	0.0295129	2.36395e-20	-0.0294866	0.00727546	5.05903e-05	0.714946	19	0.00578159
		ENSG00000262877	17	RP11-1055B8.4	79361930	rs11655604	17	79365861	T	C	0.364008	-0.00748488	0.00166	6.49995e-06	-0.582372	0.0472566	6.75899e-35	0.0128524	0.00303521	2.29127e-05	0.0503867	4	0.00344148
		ENSG00000141452	18	C18orf8	21083473	rs1788817	18	21097460	G	A	0.47137	-0.0076565	0.00159287	1.5e-06	0.268517	0.0312992	9.56666e-18	-0.028514	0.00679976	2.74818e-05	0.513695	20	0.00401311
		ENSG00000141458	18	NPC1	21086148	rs11663558	18	21133937	A	G	0.420245	-0.00590079	0.00159632	0.000219999	0.400264	0.0335107	6.94776e-33	-0.0147422	0.00417479	0.000413589	0.0757658	20	0.0232665
		ENSG00000141425	18	RPRD1A	33564350	rs9961867	18	33653589	G	A	0.212679	-0.0082034	0.00179712	5e-06	0.176454	0.0304211	6.61647e-09	-0.0464903	0.0129602	0.000334313	0.835253	20	0.0212118
		ENSG00000122490	18	PQLC1	77662420	rs2298643	18	77727484	A	G	0.132924	0.0100026	0.00240351	3.2e-05	0.198551	0.030168	4.65702e-11	0.050378	0.0143223	0.000435711	0.0268031	12	0.0236137
		ENSG00000226742	18	HSBP1L1	77724561	rs12373334	18	77785983	G	A	0.146217	0.0106545	0.00226455	2.5e-06	-0.282897	0.0491596	8.68142e-09	-0.0376621	0.0103397	0.000270035	0.131516	10	0.0191082
		ENSG00000267100	19	ILF3-AS1	10762538	rs10948	19	10754905	T	G	0.624744	-0.0113124	0.00168453	1.9002e-11	0.288592	0.0379325	2.78279e-14	-0.0391986	0.0077857	4.78615e-07	0.023785	6	0.000244333
		ENSG00000105607	19	GCDH	13001840	rs8012	19	13010520	G	A	0.519427	-0.00590177	0.00157634	0.000179999	0.153413	0.0191836	1.27384e-15	-0.0384698	0.0113454	0.000696961	0.880955	8	0.0303188
		ENSG00000254858	19	MPV17L2	18303992	rs874628	19	18304700	G	A	0.281186	0.00830565	0.0017582	2.30001e-06	0.149477	0.026136	1.07033e-08	0.0555647	0.0152559	0.000270347	0.269244	10	0.0191082
		ENSG00000198131	19	ZNF544	58739960	rs431093	19	58786084	C	T	0.425358	-0.00647363	0.00160414	5.39995e-05	-0.269199	0.0398183	1.37339e-11	0.0240477	0.00693982	0.000529875	0.441385	19	0.0257921
		ENSG00000118473	1	SGIP1	66999066	rs1925341	1	67115084	G	A	0.286299	0.00755175	0.00176206	1.79999e-05	0.267588	0.0415424	1.18431e-10	0.0282216	0.00790935	0.000359546	0.0351439	20	0.0217257
		ENSG00000254685	1	FPGT	74663896	rs520806	1	74673341	T	C	0.466258	-0.00594778	0.00158972	0.000179999	-0.302958	0.0252611	3.8635e-33	0.0196324	0.00549674	0.000354757	0.0594044	20	0.0216855
		ENSG00000181656	1	GPR88	101003693	rs10875308	1	101024423	C	T	0.425358	-0.00693098	0.00160366	1.5e-05	0.316374	0.0555371	1.22205e-08	-0.0219076	0.00636262	0.000574951	0.375032	16	0.0277295
		ENSG00000198890	1	PRMT6	107599267	rs1730865	1	107605611	T	G	0.678937	-0.00914545	0.00168354	5.60002e-08	0.332327	0.0371774	3.92876e-19	-0.0275194	0.005928	3.44593e-06	0.226492	11	0.00105125
		ENSG00000162650	1	ATXN7L2	110026101	rs1765756	1	110007652	A	G	0.746421	0.00730163	0.00187488	9.80009e-05	0.214433	0.0389064	3.55767e-08	0.0340509	0.0107059	0.0014699	0.10225	13	0.0460258
		ENSG00000163125	1	RPRD2	150335567	rs3738487	1	150477061	T	C	0.384458	-0.00687957	0.00161987	2.19999e-05	-0.141264	0.0253281	2.44184e-08	0.0487001	0.014413	0.000727763	0.0150584	11	0.0311045
		ENSG00000143374	1	TARS2	150459887	rs696616	1	150336173	A	G	0.384458	-0.00692811	0.0016214	1.89998e-05	-0.173856	0.0264232	4.71473e-11	0.0398497	0.0111201	0.000338937	0.306341	17	0.0212118
		ENSG00000143578	1	CREB3L4	153940010	rs6661009	1	153940739	C	A	0.47955	0.00854186	0.00159231	8.09991e-08	0.196195	0.0267478	2.21727e-13	0.0435376	0.0100549	1.49104e-05	0.130223	20	0.00279695
		ENSG00000116406	1	EDEM3	184659365	rs6663178	1	184661642	A	G	0.47546	0.00878807	0.00158856	3.2e-08	-0.227078	0.0231537	1.04592e-22	-0.0387007	0.00803185	1.44713e-06	0.781172	20	0.000633962
		ENSG00000163431	1	LMOD1	201865580	rs2820313	1	201870221	G	A	0.304703	0.007793	0.00167429	3.2e-06	-0.227995	0.0297835	1.93213e-14	-0.0341806	0.00859445	6.97752e-05	0.749721	13	0.00719232
		ENSG00000174606	1	ANGEL2	213165524	rs10864032	1	213161171	C	T	0.644172	-0.00551128	0.00164641	0.000819993	-0.39736	0.0294619	1.85957e-41	0.0138697	0.00426908	0.00115859	0.268824	20	0.0414958
		ENSG00000054282	1	SDCCAG8	243419320	rs2275154	1	243433654	G	A	0.344581	0.00639326	0.00169873	0.00017	0.356572	0.038103	8.11846e-21	0.0179298	0.0051349	0.000479865	0.422492	20	0.0244917
		ENSG00000185019	20	UBOX5	3088219	rs3827132	20	3138280	A	C	0.425358	-0.00672747	0.0015927	2.39999e-05	0.224953	0.0370664	1.28779e-09	-0.0299061	0.00862619	0.000526507	0.512318	6	0.0257921
		ENSG00000230563	20	RP5-828H9.1	5451853	rs3810569	20	5478653	T	C	0.169734	-0.00732173	0.00214333	0.00064	1.0174	0.0768419	5.14311e-40	-0.00719651	0.00217566	0.000940543	0.232131	19	0.0358292
		ENSG00000198646	20	NCOA6	33284722	rs6059969	20	33245284	C	T	0.883436	-0.00930342	0.00207695	7.49998e-06	-0.362762	0.0460248	3.22498e-15	0.0256461	0.00658538	9.84435e-05	0.558936	16	0.00958366
		ENSG00000183527	21	PSMG1	40546695	rs2836959	21	40623668	G	T	0.489775	0.00936654	0.00160252	5.1e-09	0.15384	0.020941	2.03704e-13	0.0608849	0.0133115	4.78851e-06	0.434195	20	0.0013249
		ENSG00000100296	22	THOC5	29901868	rs2302141	22	29925284	C	T	0.248466	0.00721415	0.00188159	0.000129999	-0.961142	0.0503863	4.03782e-81	-0.00750581	0.00199681	0.000170665	0.344599	20	0.0144454
		ENSG00000198089	22	SFI1	31884674	rs5753698	22	31970054	G	T	0.274029	-0.00773362	0.00177336	1.29999e-05	-0.22534	0.0275527	2.8739e-16	0.0343198	0.00891861	0.000119033	0.232803	20	0.0111742
		ENSG00000182841	22	RRP7B	42951229	rs137088	22	42981890	A	G	0.109407	-0.00861423	0.00228234	0.00016	-0.42861	0.0411314	1.99899e-25	0.0200981	0.00566351	0.000387145	0.438358	7	0.0226136
		ENSG00000176732	2	PFN4	24338241	rs2303287	2	24302246	T	C	0.217791	0.0104485	0.00197257	1.2e-07	0.410867	0.0565988	3.89149e-13	0.0254304	0.0059432	1.87817e-05	0.107669	13	0.00318501
		ENSG00000084676	2	NCOA1	24714783	rs4665701	2	24702158	C	T	0.519427	-0.00605652	0.00159988	0.00015	-0.187263	0.0295104	2.21462e-10	0.0323423	0.00994828	0.0011498	0.10706	20	0.0414958
		ENSG00000163798	2	SLC4A1AP	27886338	rs11692692	2	27861707	A	G	0.527607	-0.00655647	0.00160278	4.30001e-05	0.177071	0.0298084	2.84507e-09	-0.0370273	0.0109902	0.000754104	0.0315156	7	0.03136
		ENSG00000243244	2	STON1	48756522	rs13025488	2	48795800	G	T	0.319018	-0.00690185	0.00170087	5e-05	-0.25454	0.0321901	2.6282e-15	0.027115	0.00751062	0.000305936	0.157828	15	0.0198556
		ENSG00000221823	2	PPP3R1	68405989	rs7592177	2	68498883	G	A	0.345603	-0.0111797	0.00172784	9.79941e-11	-0.20583	0.0365371	1.76637e-08	0.0543152	0.0127839	2.14983e-05	0.00344864	13	0.00344148
		ENSG00000237510	2	AC008268.2	96455402	rs3214063	2	96943473	C	T	0.338446	-0.00571763	0.00165846	0.000569994	-0.661964	0.0701632	3.92393e-21	0.00863737	0.00266739	0.00120314	0.000720422	20	0.042166
		ENSG00000231584	2	FAHD2CP	96676299	rs11695514	2	96548068	T	C	0.313906	0.00618485	0.0017014	0.000280001	0.330025	0.0373356	9.62153e-19	0.0187406	0.00557429	0.000773904	0.658567	20	0.0315381
		ENSG00000115073	2	ACTR1B	98272431	rs11692435	2	98275354	A	G	0.0848671	0.0110591	0.00300178	0.000230001	0.517814	0.0499467	3.49102e-25	0.0213573	0.00615218	0.000517561	0.392891	5	0.0257921
		ENSG00000125637	2	PSD4	113914902	rs12711765	2	113936036	A	G	0.451943	-0.00567699	0.00162102	0.000460002	0.380401	0.0320917	2.06259e-32	-0.0149237	0.00444344	0.000783409	0.837724	18	0.0316798
		ENSG00000144134	2	RABL2A	114384806	rs11123205	2	114447184	G	A	0.513292	-0.00579619	0.00158748	0.000259998	-0.211094	0.0229304	3.38974e-20	0.0274579	0.00809014	0.000688822	0.875992	20	0.0303188
		ENSG00000115866	2	DARS	136664247	rs3112496	2	136711064	T	C	0.212679	-0.0105505	0.00246614	1.89998e-05	0.209901	0.0375393	2.25122e-08	-0.0502642	0.0147936	0.000679539	0.0509956	10	0.030274
		ENSG00000227403	2	AC009299.3	162101250	rs10930013	2	162070325	A	G	0.468303	0.0094041	0.00159022	3.29997e-09	-0.610692	0.0583785	1.3061e-25	-0.0153991	0.00299125	2.63223e-07	0.18192	20	0.000239959
		ENSG00000170035	2	UBE2E3	181831975	rs10183291	2	181839944	G	A	0.382413	0.00775614	0.00164319	2.39999e-06	-0.189171	0.0294359	1.30534e-10	-0.0410007	0.0107775	0.000142212	0.54053	16	0.0128898
		ENSG00000198130	2	HIBCH	191054461	rs291429	2	191197941	A	G	0.602249	0.00568715	0.00161486	0.000430002	0.325795	0.0278039	1.0355e-31	0.0174562	0.00517571	0.000744293	0.000221282	20	0.031302
		ENSG00000151689	2	INPP1	191208196	rs2067402	2	191224752	G	T	0.234151	-0.00732416	0.00184022	6.90001e-05	0.191003	0.0265545	6.34487e-13	-0.0383458	0.0110111	0.000496817	0.0292127	16	0.0251131
		ENSG00000151690	2	MFSD6	191273081	rs4258824	2	191395027	T	C	0.159509	-0.00840459	0.00204189	3.89996e-05	0.25141	0.0377085	2.60745e-11	-0.0334298	0.00954483	0.000461089	0.0110191	20	0.0239994
		ENSG00000189362	2	TMEM194B	191369068	rs4597559	2	191321797	A	G	0.306748	0.00882043	0.00170616	2.30001e-07	-0.557696	0.048977	4.85996e-30	-0.0158158	0.00335984	2.50992e-06	0.000360165	20	0.000991566
		ENSG00000118997	2	DNAH7	196602427	rs10931726	2	197021276	C	T	0.610429	-0.00561109	0.0016276	0.000569994	0.31934	0.0380111	4.41861e-17	-0.0175709	0.0055092	0.0014258	0.284916	20	0.0457039
		ENSG00000168395	2	ING5	242641450	rs7601544	2	242646350	G	A	0.626789	-0.00589328	0.00161396	0.000259998	0.181089	0.0272859	3.20746e-11	-0.0325436	0.0101724	0.00137811	0.357299	5	0.0452795
		ENSG00000198218	3	QRICH1	49067140	rs9864243	3	48982732	A	G	0.781186	-0.00680493	0.00187801	0.000290001	-0.22144	0.0333078	2.96503e-11	0.0307304	0.00965874	0.00146458	0.000115092	20	0.0460258
		ENSG00000145020	3	AMT	49454211	rs8897	3	49460407	T	C	0.230061	0.00697607	0.00181452	0.00012	-0.391069	0.0223086	8.45889e-69	-0.0178385	0.00475017	0.000173114	1.48672e-09	20	0.0144454
		ENSG00000145029	3	NICN1	49460379	rs11130183	3	49228946	G	A	0.756646	-0.00791593	0.00179513	1e-05	0.312647	0.0293991	2.05724e-26	-0.0253191	0.00621575	4.63378e-05	8.26378e-07	20	0.00578159
		ENSG00000164068	3	RNF123	49726932	rs9859153	3	49807085	T	G	0.474438	0.0175543	0.00158806	2.09991e-28	0.235286	0.0261117	2.04659e-19	0.0746083	0.0106824	2.86368e-12	0.00528763	20	7.52719e-09
		ENSG00000173540	3	GMPPB	49754277	rs4855882	3	49715354	T	G	0.834356	-0.0105373	0.00208529	4.30002e-07	-0.406972	0.0350564	3.70647e-31	0.025892	0.00558828	3.59948e-06	1.93501e-05	20	0.00105125
		ENSG00000004534	3	RBM6	49977440	rs4688755	3	50064424	A	G	0.47546	-0.0180588	0.00159183	7.89951e-30	0.503575	0.026429	6.09859e-81	-0.0358612	0.00367893	1.88675e-22	0.000458314	20	9.91862e-19
		ENSG00000001617	3	SEMA3F	50192478	rs3774745	3	50204745	T	C	0.469325	-0.0156686	0.00159725	1e-22	0.216616	0.035988	1.75373e-09	-0.0723335	0.0140992	2.89213e-07	0.022002	14	0.000239959
		ENSG00000243477	3	NAT6	50333833	rs34136796	3	50337032	A	C	0.352761	0.00983435	0.0016429	2.19999e-09	0.20019	0.0332287	1.69524e-09	0.0491251	0.0115689	2.17317e-05	1.78429e-05	11	0.00344148
		ENSG00000164081	3	TEX264	51696709	rs4067	3	51738256	G	A	0.873211	-0.0103079	0.00225787	5e-06	-0.330142	0.0351741	6.2358e-21	0.0312226	0.00760519	4.03553e-05	0.00129802	20	0.00558284
		ENSG00000163320	3	CGGBP1	88101094	rs12629581	3	88171228	C	A	0.121677	-0.00836838	0.00238159	0.000439997	0.472714	0.0343595	4.56804e-43	-0.0177028	0.00519984	0.000662865	0.0402914	20	0.0300403
		ENSG00000178750	3	STX19	93733213	rs10934674	3	93812793	T	G	0.230061	0.00802714	0.00181212	9.40005e-06	0.542558	0.0709939	2.13348e-14	0.014795	0.00386046	0.000126876	0.0784993	13	0.0117015
		ENSG00000240875	3	LINC00886	156465135	rs1430410	3	156525562	A	C	0.619632	0.00740993	0.00164488	6.59994e-06	-0.584684	0.0424166	3.16684e-43	-0.0126734	0.0029597	1.85239e-05	0.102904	20	0.00318501
		ENSG00000196542	3	SPTSSB	161062580	rs10513564	3	161059762	G	A	0.303681	-0.00651557	0.00173201	0.00017	0.696859	0.0483265	3.88379e-47	-0.00934991	0.00256864	0.000272611	0.355612	20	0.0191082
		ENSG00000125388	4	GRK4	2965335	rs3021140	4	2979030	T	C	0.378323	-0.00546657	0.00166645	0.001	-0.917692	0.0466598	4.07574e-86	0.00595687	0.001841	0.00121357	0.00504193	20	0.04225
		ENSG00000163257	4	DCAF16	17802278	rs7667864	4	17811914	C	A	0.711656	0.00742079	0.00176275	2.59998e-05	-0.252984	0.0311582	4.68755e-16	-0.029333	0.00784873	0.000186009	0.036158	14	0.0145948
		ENSG00000059691	4	PET112	152591656	rs2175409	4	152701656	C	T	0.375256	0.0086967	0.00164914	1.29999e-07	-0.158242	0.0193979	3.41524e-16	-0.0549582	0.0124096	9.48045e-06	0.00523278	20	0.00239931
		ENSG00000049167	5	ERCC8	60169658	rs6449503	5	60095272	A	G	0.514315	-0.00960837	0.00160153	2e-09	-0.209561	0.0326959	1.46104e-10	0.04585	0.010468	1.18665e-05	0.124801	20	0.00239931
		ENSG00000164307	5	ERAP1	96096521	rs42398	5	96120455	T	C	0.849693	0.00809741	0.00223966	0.000299999	-0.68578	0.0468118	1.35288e-48	-0.0118076	0.00336385	0.000447859	0.0314897	20	0.0237818
		ENSG00000248734	5	CTD-2260A17.1	96120481	rs34755	5	96151760	T	G	0.494888	0.00559561	0.00159096	0.000439997	0.594464	0.046638	3.26686e-37	0.00941287	0.00277631	0.000697845	0.0229424	20	0.0303188
		ENSG00000129625	5	REEP5	112212084	rs149130	5	112267095	A	G	0.477505	0.0079754	0.00160425	6.59994e-07	0.13519	0.0246138	3.96386e-08	0.058994	0.0160058	0.000227986	0.524982	20	0.0176254
		ENSG00000172795	5	DCP2	112312399	rs13186334	5	112350707	A	G	0.490798	-0.00536062	0.00159221	0.000759994	0.261701	0.0270005	3.24604e-22	-0.0204838	0.00644068	0.00147086	0.122439	20	0.0460258
		ENSG00000170464	5	DNAJC18	138744279	rs11242465	5	138762305	G	T	0.695297	0.00927094	0.00179238	2.30001e-07	-0.353112	0.0325228	1.83968e-27	-0.026255	0.00562253	3.01789e-06	0.0284215	15	0.000991566
		ENSG00000196670	5	ZFP62	180274611	rs2619756	5	180285668	A	G	0.752556	-0.00663931	0.00184966	0.000329997	-0.199898	0.0233926	1.28156e-17	0.0332135	0.0100362	0.000935052	0.0843257	6	0.0358292
		ENSG00000272462	6	U91328.19	25992890	rs12192649	6	25974450	A	G	0.209611	-0.00786821	0.00186929	2.59998e-05	-0.979072	0.0505141	1.09207e-83	0.0080364	0.00195375	3.90013e-05	0.00730641	20	0.00554135
		ENSG00000124508	6	BTN2A2	26383324	rs9461246	6	26381660	A	G	0.138037	-0.0122835	0.00246185	6.1e-07	-0.342458	0.0395022	4.346e-18	0.0358686	0.00829436	1.52907e-05	0.044083	20	0.00279695
		ENSG00000146109	6	ABT1	26597180	rs858972	6	27154361	C	T	0.751534	0.00870142	0.00210095	3.40001e-05	0.173561	0.0291995	2.78187e-09	0.0501346	0.0147537	0.000678535	0.0823184	20	0.030274
		ENSG00000181315	6	ZNF322	26636518	rs2504565	6	26656890	A	G	0.384458	0.00534412	0.00160505	0.000870001	-0.399574	0.0298092	5.69924e-41	-0.0133745	0.00413897	0.00123198	0.00822054	20	0.0423302
		ENSG00000213676	6	ATF6B	32065953	rs17421624	6	32066177	C	T	0.329243	0.00639624	0.00175141	0.000259998	0.293727	0.0340413	6.2138e-18	0.0217761	0.00647481	0.000770422	0.0921388	19	0.0315381
		ENSG00000112514	6	CUTA	33384219	rs7752202	6	33389603	T	C	0.126789	0.00922557	0.00225112	4.20001e-05	-0.219267	0.0354596	6.26686e-10	-0.0420746	0.0123167	0.000635322	0.132227	10	0.0295173
		ENSG00000025156	6	HSF2	122720691	rs4945703	6	122781665	C	T	0.554192	0.00607254	0.00159597	0.000140001	0.29908	0.0311211	7.23995e-22	0.0203041	0.00573929	0.000403582	0.50602	20	0.0231866
		ENSG00000152926	7	ZNF117	64432154	rs6460219	7	64453136	A	G	0.966258	0.0129304	0.00357839	0.000299999	0.483689	0.0707097	7.89245e-12	0.0267329	0.0083669	0.00139794	0.429014	7	0.0453639
		ENSG00000223705	7	NSUN5P1	75039605	rs17207196	7	75101065	T	C	0.444785	-0.00606436	0.00161089	0.00017	-0.15917	0.0254305	3.87389e-10	0.0380999	0.0118102	0.00125521	0.383718	4	0.0424552
		ENSG00000170092	7	AC018720.10	75123401	rs17207196	7	75101065	T	C	0.444785	-0.00606436	0.00161089	0.00017	-0.587248	0.0569506	6.25002e-25	0.0103267	0.00292021	0.000405776	0.14436	7	0.0231866
		ENSG00000127957	7	PMS2P3	75132254	rs17207196	7	75101065	T	C	0.444785	-0.00606436	0.00161089	0.00017	0.385116	0.0385725	1.78718e-23	-0.0157468	0.00447033	0.000427464	0.226915	8	0.0236137
		ENSG00000128617	7	OPN1SW	128412545	rs17476081	7	128415290	T	C	0.379346	-0.00578534	0.00163494	0.0004	0.324493	0.037912	1.13744e-17	-0.0178289	0.00545206	0.00107503	0.449058	12	0.0392462
		ENSG00000173295	8	FAM86B3P	8086117	rs2980436	8	8092025	A	G	0.439673	-0.00520126	0.00160406	0.0012	0.70474	0.0492091	1.61008e-46	-0.0073804	0.00233371	0.00156415	0.371569	20	0.0483689
		ENSG00000253678	8	RP11-981G7.3	10335001	rs7821273	8	10346588	G	A	0.199387	-0.0070597	0.0018734	0.00016	0.521977	0.0761021	6.93905e-12	-0.0135249	0.00409507	0.000957461	0.127311	19	0.0362113
		ENSG00000269918	8	AF131215.9	10962201	rs2409718	8	11012977	T	C	0.522495	0.00800061	0.00159557	5.30005e-07	-0.354062	0.041517	1.4875e-17	-0.0225966	0.00522771	1.54292e-05	0.109373	20	0.00279695
		ENSG00000255310	8	AF131215.2	10965298	rs4841498	8	10985432	T	C	0.525562	0.00827287	0.00159381	2.1e-07	-0.393804	0.0465821	2.81549e-17	-0.0210076	0.0047492	9.71607e-06	0.422383	20	0.00239931
		ENSG00000251396	8	RP11-163N6.2	61297147	rs7839516	8	61386533	C	T	0.380368	0.00684771	0.00165003	3.29997e-05	-0.231713	0.0335095	4.68406e-12	-0.0295526	0.00830506	0.000373151	0.0136929	20	0.0220411
		ENSG00000104388	8	RAB2A	61429416	rs1552071	8	61306938	A	G	0.398773	0.0072125	0.00164771	1.2e-05	0.136229	0.0200561	1.10285e-11	0.0529439	0.0143892	0.000233756	0.0143228	20	0.0178095
		ENSG00000221947	8	XKR9	71581600	rs13254908	8	71626098	G	A	0.514315	0.00642985	0.00158787	5.1e-05	1.06904	0.046547	9.99101e-117	0.0060146	0.00150823	6.66758e-05	0.597251	20	0.0071006
		ENSG00000253741	8	CTD-2292P10.4	143783670	rs2244163	8	143784500	G	T	0.456033	0.00563654	0.00159492	0.000409996	-0.353315	0.0495819	1.03417e-12	-0.0159533	0.00503883	0.00154511	0.840451	17	0.0480631
		ENSG00000180155	8	LYNX1	143845752	rs10956986	8	143886601	A	G	0.597137	-0.00622838	0.00162661	0.000129999	-0.702656	0.038588	4.36458e-74	0.00886405	0.00236557	0.000178886	0.198166	20	0.0145948
		ENSG00000176956	8	LY6H	144239331	rs7835528	8	144243392	T	C	0.390593	-0.00880131	0.00161928	5.49997e-08	-0.351168	0.0571944	8.25725e-10	0.025063	0.00615833	4.70607e-05	0.483868	7	0.00578159
		ENSG00000185803	8	SLC52A2	145577795	rs7838766	8	145586771	G	A	0.427403	0.00541015	0.00160467	0.000749998	0.430218	0.0235024	7.50911e-75	0.0125754	0.00379264	0.000914033	0.400451	14	0.0355931
		ENSG00000182325	8	FBXL6	145579091	rs7838766	8	145586771	G	A	0.427403	0.00541015	0.00160467	0.000749998	0.550568	0.0351777	3.26811e-55	0.00982649	0.00298143	0.000981076	0.285117	14	0.0368394
		ENSG00000071894	8	CPSF1	145618444	rs2280836	8	145621556	A	G	0.566462	-0.00557819	0.00160303	0.0005	1.03874	0.0232887	0	-0.00537015	0.00154793	0.000521939	0.424149	15	0.0257921
		ENSG00000044459	9	CNTLN	17134980	rs3808795	9	17273731	G	A	0.285276	-0.00718335	0.00181974	7.90005e-05	0.249208	0.0290872	1.05642e-17	-0.0288247	0.00803988	0.000336795	0.00510915	20	0.0212118
		ENSG00000136874	9	STX17	102668915	rs1852865	9	102750138	T	C	0.54499	0.00729673	0.00160086	5.19996e-06	0.283053	0.0304431	1.43401e-20	0.0257787	0.00629872	4.26413e-05	0.754788	20	0.00561322
		ENSG00000119509	9	INVS	102861538	rs7874900	9	103116441	T	C	0.472393	0.00692088	0.00158901	1.29999e-05	0.362417	0.0325203	7.63209e-29	0.0190965	0.00470744	4.97799e-05	0.00687573	20	0.00578159
		ENSG00000204136	9	GGTA1P	124207269	rs7044653	9	124201704	T	C	0.347648	0.00671609	0.00166767	5.60003e-05	0.169604	0.0302381	2.03565e-08	0.0395987	0.0121047	0.00107042	0.0751085	14	0.0392462
		ENSG00000173611	9	SCAI	127704887	rs7872386	9	127699422	T	C	0.582822	0.00590551	0.00160725	0.000239999	0.146734	0.0219312	2.22195e-11	0.0402464	0.0124965	0.00127921	0.759168	20	0.0425619
		ENSG00000119440	9	LCN1P1	136100292	rs4363269	9	136123840	G	A	0.120654	0.0106546	0.00280775	0.00015	0.512604	0.0830069	6.59814e-10	0.0207852	0.0064289	0.00122457	0.759923	9	0.0423302
		ENSG00000169925	9	BRD3	136895427	rs11789898	9	136925663	T	G	0.188139	0.00918941	0.00213613	1.7e-05	-0.226697	0.0356951	2.14025e-10	-0.0405361	0.0113811	0.000368448	0.146779	7	0.0220106
		ENSG00000107281	9	NPDC1	139933922	rs7388830	9	139939197	C	T	0.892638	0.0114745	0.00273084	2.59998e-05	0.260599	0.0436002	2.27268e-09	0.0440313	0.0128094	0.000587286	0.416353	7	0.0280669
	Brain Cerebellum	ENSG00000175029	10	CTBP2	126676421	rs2363893	10	126714200	T	C	0.478528	-0.00917393	0.00158874	7.69999e-09	0.327745	0.0581122	1.70185e-08	-0.0279911	0.0069376	5.46742e-05	0.212254	17	0.00643382
		ENSG00000162194	11	C11orf48	62430287	rs3809079	11	62438846	A	G	0.261759	0.00594262	0.00171427	0.000530005	0.929804	0.0795918	1.5726e-31	0.00639126	0.00192315	0.000889498	0.0147441	15	0.0337197
		ENSG00000214659	11	KRT8P26	65494410	rs36008241	11	65553306	C	T	0.210634	-0.00716273	0.00194011	0.000219999	-0.812248	0.0799089	2.85082e-24	0.0088184	0.00254124	0.000520234	0.000666544	20	0.0251678
		ENSG00000172803	11	SNX32	65601112	rs2231884	11	65656564	T	C	0.164622	0.0109587	0.00213865	2.99999e-07	1.24752	0.0974643	1.64442e-37	0.00878439	0.00184659	1.96407e-06	0.318461	20	0.000610827
		ENSG00000172638	11	EFEMP2	65633912	rs570387	11	65637076	C	T	0.509202	-0.00524987	0.00158692	0.000940005	-0.574012	0.053655	1.0377e-26	0.00914592	0.00289378	0.00157471	0.00290508	20	0.0496832
		ENSG00000255320	11	RP11-755F10.1	66012311	rs2236652	11	66002681	A	G	0.177914	0.00746041	0.00214791	0.00051	1.17989	0.105673	6.01562e-29	0.00632297	0.00190648	0.000911302	0.00314318	20	0.0338299
		ENSG00000255468	11	RP11-867G23.8	66115421	rs10750784	11	66110666	C	T	0.342536	0.0063458	0.00172273	0.000230001	0.706986	0.0702312	7.76512e-24	0.00897585	0.00259474	0.000541681	0.217869	20	0.0256356
		ENSG00000254510	11	RP11-867G23.10	66176629	rs2282530	11	66177952	T	C	0.342536	0.00749499	0.00172576	1.40001e-05	0.583347	0.0663688	1.50253e-18	0.0128483	0.00329982	9.8756e-05	0.0424832	20	0.00907241
		ENSG00000158483	11	FAM86C1	71498556	rs10898585	11	71496244	G	T	0.567485	0.00585521	0.00161623	0.000290001	-0.580757	0.0631765	3.83405e-20	-0.010082	0.00299129	0.000750411	0.0184605	10	0.0302527
		ENSG00000256422	11	RP11-886D15.1	104316596	rs7126088	11	104460346	A	G	0.221881	-0.00813115	0.00200104	4.79999e-05	0.372219	0.0528612	1.90267e-12	-0.0218451	0.00620691	0.000432401	0.060137	20	0.0236869
		ENSG00000204397	11	CARD16	104912053	rs1942521	11	104479262	G	A	0.225971	-0.00817098	0.00199684	4.30001e-05	0.475669	0.0788628	1.62344e-09	-0.0171779	0.00507286	0.000708592	0.042607	16	0.0291058
		ENSG00000152404	11	CWF19L2	107197071	rs11824931	11	107134501	A	G	0.253579	-0.0092084	0.00187155	8.60003e-07	-0.514877	0.0706541	3.16241e-13	0.0178847	0.00438589	4.54697e-05	0.0768754	20	0.00599925
		ENSG00000258017	12	RP11-386G11.10	49521565	rs11168910	12	49586490	T	C	0.332311	-0.00616892	0.00168921	0.000259998	-0.706272	0.0954447	1.36387e-13	0.00873448	0.00266714	0.00105717	0.374786	14	0.0377941
		ENSG00000139531	12	SUOX	56390964	rs705699	12	56384804	A	G	0.390593	-0.00823621	0.00161188	3.2e-07	-0.632363	0.0537822	6.43485e-32	0.0130245	0.00277927	2.78191e-06	0.0254158	20	0.000759497
		ENSG00000197728	12	RPS26	56435637	rs10876864	12	56401085	A	G	0.58998	0.00824252	0.00160785	2.99999e-07	-1.12516	0.0613692	4.40837e-75	-0.00732564	0.00148381	7.9308e-07	0.0105264	20	0.000287756
		ENSG00000057704	12	TMCC3	94960900	rs7296742	12	95147249	G	A	0.739264	-0.00700418	0.00179131	9.20005e-05	0.387073	0.0646116	2.08851e-09	-0.0180952	0.00552634	0.001059	0.0015417	4	0.0377941
		ENSG00000167272	12	POP5	121016567	rs12369178	12	120982617	T	C	0.344581	0.00640222	0.0016844	0.000140001	-0.295772	0.0496943	2.65171e-09	-0.0216458	0.00675713	0.00135814	0.000119322	15	0.0458399
		ENSG00000090975	12	PITPNM2	123468027	rs1727293	12	123648032	T	C	0.689162	0.0104869	0.00176161	2.59998e-09	0.388298	0.0606271	1.50672e-10	0.0270073	0.00619383	1.29847e-05	0.0250466	14	0.00256978
		ENSG00000235423	12	RP11-282O18.3	123736577	rs940904	12	123491572	A	G	0.734151	0.00997422	0.00180993	3.59998e-08	0.490718	0.0794945	6.70159e-10	0.0203258	0.00494426	3.93972e-05	0.102081	13	0.00536048
		ENSG00000183955	12	SETD8	123868320	rs28533432	12	123873242	T	C	0.670757	0.0092706	0.00174406	1.09999e-07	0.493744	0.0636688	8.8427e-15	0.0187761	0.00428246	1.16293e-05	0.0255168	18	0.00241114
		ENSG00000102781	13	KATNAL1	30776767	rs9508703	13	30895193	T	C	0.444785	-0.00678889	0.00160741	2.39999e-05	-0.398156	0.0567814	2.34799e-12	0.0170508	0.00471289	0.000296987	0.933976	8	0.0192997
		ENSG00000023516	13	AKAP11	42846289	rs9594724	13	42869119	G	A	0.237219	-0.00700811	0.00187025	0.000179999	-0.477585	0.0460592	3.43357e-25	0.0146741	0.00416393	0.000424937	0.345463	20	0.0236869
		ENSG00000100461	14	RBM23	23369854	rs3794452	14	23386682	G	T	0.582822	-0.0069839	0.00160824	1.40001e-05	0.643282	0.0563972	3.8904e-30	-0.0108567	0.00267511	4.94105e-05	0.0874439	20	0.00623569
		ENSG00000092036	14	HAUS4	23415437	rs2145542	14	23419036	T	C	0.542945	-0.0072869	0.00159412	4.90004e-06	-0.87178	0.0647331	2.43609e-41	0.00835865	0.00193104	1.50085e-05	0.34737	20	0.00284116
		ENSG00000150527	14	CTAGE5	39734488	rs2274396	14	39815491	G	A	0.281186	-0.00713352	0.0018054	7.79992e-05	-0.372771	0.0595863	3.95027e-10	0.0191365	0.0057283	0.000835703	0.212502	20	0.0330787
		ENSG00000271424	14	RP11-647O20.1	39839483	rs2274396	14	39815491	G	A	0.281186	-0.00713352	0.0018054	7.79992e-05	0.622536	0.099114	3.36379e-10	-0.0114588	0.00342618	0.000824353	0.374779	20	0.0329287
		ENSG00000137804	15	NUSAP1	41624892	rs7169543	15	41620405	C	T	0.257669	0.00732034	0.0018294	6.29999e-05	0.897043	0.10111	7.18561e-19	0.00816052	0.0022372	0.00026465	0.506307	20	0.0182903
		ENSG00000137806	15	NDUFAF1	41679551	rs2730056	15	41735785	G	A	0.271984	0.00715836	0.00181666	8.09991e-05	-0.753166	0.0801876	5.85682e-21	-0.00950436	0.00261569	0.000279503	0.720928	20	0.0185735
		ENSG00000140326	15	CDAN1	43015757	rs9920163	15	42942381	T	G	0.210634	-0.0092035	0.0019516	2.39999e-06	0.38445	0.0558458	5.81391e-12	-0.0239394	0.00615322	0.000100017	0.0257997	20	0.00907241
		ENSG00000168803	15	ADAL	43622872	rs3742971	15	43622916	T	C	0.124744	-0.00942144	0.00239331	8.30004e-05	-1.21899	0.0986234	4.29911e-35	0.00772889	0.00206053	0.000176183	0.0015531	20	0.0136982
		ENSG00000249839	15	AC011330.5	43955852	rs2927071	15	43919081	C	T	0.278119	-0.00683404	0.00176264	0.000109999	-0.826905	0.087854	4.85575e-21	0.0082646	0.00230538	0.000337179	0.0224253	20	0.0212765
		ENSG00000166763	15	STRCP1	43991686	rs2255051	15	43846161	T	C	0.102249	-0.011537	0.00264381	1.29999e-05	0.699125	0.106728	5.73304e-11	-0.0165021	0.00454388	0.000281546	0.0241512	19	0.0185735
		ENSG00000205771	15	CATSPER2P1	44019116	rs3784275	15	44091386	A	G	0.093047	-0.0120136	0.00274396	1.2e-05	0.899158	0.154461	5.84069e-09	-0.0133609	0.00381848	0.000466973	0.19137	16	0.0236869
		ENSG00000169856	15	ONECUT1	53049637	rs2456531	15	53091896	C	A	0.204499	0.00932285	0.00181682	2.90001e-07	0.707771	0.112018	2.6435e-10	0.0131721	0.00330687	6.79773e-05	0.0178814	12	0.00669103
		ENSG00000075131	15	TIPIN	66628544	rs12917380	15	66674480	G	A	0.107362	0.0128091	0.00303886	2.5e-05	1.51864	0.157365	4.89578e-22	0.00843459	0.00218359	0.000112133	0.0149307	7	0.00987598
		ENSG00000140400	15	MAN2C1	75648133	rs4299117	15	75789444	T	C	0.284254	-0.00681839	0.00182137	0.000179999	0.434432	0.0457387	2.13712e-21	-0.015695	0.00450642	0.000496204	0.18122	16	0.0245508
		ENSG00000103723	15	AP3B2	83328033	rs7163848	15	83398315	T	C	0.190184	-0.00664852	0.00196047	0.000700003	0.461117	0.0499385	2.61429e-20	-0.0144183	0.00452925	0.00145568	0.291153	20	0.0483819
		ENSG00000260807	16	RP11-161M6.2	1025761	rs7202025	16	966335	C	A	0.189162	0.00855091	0.00207801	3.89996e-05	-0.340096	0.061763	3.66103e-08	-0.0251426	0.00762768	0.000979892	0.596256	11	0.0355537
		ENSG00000233232	16	NPIPB7	28467693	rs3859172	16	28566158	T	G	0.353783	0.00649582	0.00161435	5.69994e-05	-0.58573	0.0766743	2.18584e-14	-0.0110901	0.0031151	0.00037068	0.332219	20	0.0223576
		ENSG00000176046	16	NUPR1	28548606	rs4788073	16	28594549	G	A	0.328221	0.00659656	0.00163804	5.60003e-05	0.39301	0.0668121	4.04561e-09	0.0167847	0.00505111	0.000890621	0.243996	19	0.0337197
		ENSG00000196502	16	SULT1A1	28616903	rs4788074	16	28593597	A	G	0.319018	0.00682243	0.00163915	3.2e-05	-0.531692	0.0845459	3.19938e-10	-0.0128315	0.00369694	0.000518809	0.388221	19	0.0251678
		ENSG00000178188	16	SH2B1	28857921	rs8062405	16	28837906	G	A	0.331288	0.00728205	0.00162355	7.29995e-06	-0.207603	0.0370232	2.05421e-08	-0.0350768	0.0100145	0.000460748	0.701553	15	0.0236869
		ENSG00000261766	16	RP11-22P6.2	28873487	rs11646653	16	28922149	T	C	0.712679	-0.00711567	0.00168748	2.5e-05	0.445445	0.077927	1.08944e-08	-0.0159743	0.00470753	0.000690441	0.865804	20	0.0290911
		ENSG00000090238	16	YPEL3	30103635	rs7205802	16	30114124	T	C	0.478528	-0.00566694	0.00159175	0.000369999	0.453498	0.0403054	2.27578e-29	-0.0124961	0.00368146	0.000687976	0.330309	20	0.0290911
		ENSG00000103496	16	STX4	31044210	rs7203999	16	31017554	C	T	0.632924	-0.00835244	0.00164428	3.79997e-07	-0.267909	0.0468734	1.09324e-08	0.0311764	0.00821105	0.000146526	0.0235007	8	0.0122687
		ENSG00000260911	16	RP11-196G11.2	31054471	rs17839567	16	31057945	G	A	0.367076	0.00881304	0.0016406	7.79992e-08	0.617306	0.0579049	1.55446e-26	0.0142766	0.00297601	1.60877e-06	0.000864644	20	0.000538815
		ENSG00000103510	16	KAT8	31127075	rs4527034	16	31131614	G	A	0.619632	0.00975751	0.00165738	3.89996e-09	0.52211	0.0541895	5.69499e-22	0.0186886	0.00372009	5.06873e-07	0.0357847	20	0.000220692
		ENSG00000260304	16	RP11-388M20.6	31193832	rs741810	16	31193942	A	C	0.304703	0.00728396	0.0017074	2e-05	-0.601527	0.0744373	6.42415e-16	-0.0121091	0.0032097	0.000161514	0.0342846	14	0.0130228
		ENSG00000177238	16	TRIM72	31225342	rs8056505	16	31214898	T	C	0.687117	-0.00683763	0.00170363	5.99998e-05	0.380147	0.0584617	7.89997e-11	-0.0179868	0.00526644	0.000636972	0.121324	7	0.0280139
		ENSG00000103479	16	RBL2	53467889	rs8044091	16	53520998	C	T	0.46728	-0.00890739	0.00159357	2.30001e-08	-0.906021	0.0522058	1.81434e-67	0.00983133	0.00184784	1.03519e-07	0.00281735	20	5.00802e-05
		ENSG00000129219	17	PLD2	4710391	rs11078539	17	4715977	G	A	0.299591	0.00683539	0.00178699	0.000129999	0.392319	0.046397	2.77428e-17	0.017423	0.00499932	0.000491984	0.00710399	20	0.0245508
		ENSG00000132507	17	EIF5A	7210318	rs4796398	17	7208197	T	C	0.556237	0.00717957	0.00161278	8.50002e-06	-0.437654	0.0489437	3.82244e-19	-0.0164047	0.00411646	6.74416e-05	0.143994	8	0.00669103
		ENSG00000270091	17	RP11-78O7.2	19799903	rs397969	17	19804247	C	T	0.390593	0.00656157	0.00162524	5.39995e-05	-0.355727	0.0503532	1.6103e-12	-0.0184455	0.00526222	0.000456134	0.874315	13	0.0236869
		ENSG00000002834	17	LASP1	37026112	rs11870254	17	37018109	C	A	0.511247	0.00595779	0.0015932	0.000179999	0.286473	0.0476804	1.87602e-09	0.020797	0.00655066	0.00149939	0.029549	9	0.0488493
		ENSG00000108786	17	HSD17B1	40701232	rs597255	17	40705100	T	C	0.522495	0.00538833	0.00160214	0.000769999	-0.562609	0.0578652	2.41187e-22	-0.0095774	0.00301325	0.00148079	0.00125282	12	0.0488435
		ENSG00000121101	17	TEX14	56634039	rs1057068	17	56598439	C	T	0.370143	0.00612936	0.00163657	0.000179999	-0.504938	0.0822026	8.11787e-10	-0.0121388	0.00379607	0.00138512	0.0221809	20	0.0463908
		ENSG00000198231	17	DDX42	61850963	rs16947005	17	61702989	G	A	0.273006	-0.00862196	0.00177977	1.29999e-06	-0.398242	0.0462415	7.16553e-18	0.0216501	0.00512758	2.41853e-05	0.406498	17	0.00404368
		ENSG00000262877	17	RP11-1055B8.4	79361930	rs11655604	17	79365861	T	C	0.364008	-0.00748488	0.00166	6.49995e-06	-0.679221	0.0672828	5.81249e-24	0.0110198	0.00267668	3.83899e-05	0.0166204	4	0.00536048
		ENSG00000141452	18	C18orf8	21083473	rs1788783	18	21161134	T	C	0.470348	-0.00708158	0.00159478	8.99995e-06	0.498224	0.0542472	4.14085e-20	-0.0142136	0.00355542	6.39498e-05	0.0338499	20	0.00662946
		ENSG00000141458	18	NPC1	21086148	rs1808579	18	21104888	T	C	0.443763	-0.00697487	0.00159337	1.2e-05	0.420329	0.0582285	5.25182e-13	-0.0165938	0.00443331	0.000181841	0.138658	20	0.0138901
		ENSG00000105607	19	GCDH	13001840	rs8012	19	13010520	G	A	0.519427	-0.00590177	0.00157634	0.000179999	0.933678	0.0611302	1.14653e-52	-0.00632099	0.0017383	0.000276565	0.811078	16	0.0185735
		ENSG00000240616	19	AD000092.3	13004947	rs8012	19	13010520	G	A	0.519427	-0.00590177	0.00157634	0.000179999	0.644381	0.0751602	1.00441e-17	-0.00915882	0.00266937	0.000601183	0.989218	12	0.0272661
		ENSG00000117407	1	ARTN	44398992	rs2108202	1	44395786	T	C	0.759714	-0.0083395	0.00194402	1.79999e-05	-0.908898	0.0731349	1.84908e-35	0.0091754	0.00226272	5.01262e-05	0.0120681	20	0.00623569
		ENSG00000226476	1	RP11-776H12.1	61005921	rs1461351	1	61105369	G	A	0.5	-0.00938381	0.00159693	4.20001e-09	0.267248	0.0483128	3.17285e-08	-0.0351127	0.00871772	5.63149e-05	0.104636	10	0.0064525
		ENSG00000116783	1	TNNI3K	74663947	rs12046751	1	74670172	G	A	0.408998	0.00638073	0.00162022	8.19993e-05	0.525881	0.0659815	1.58506e-15	0.0121334	0.00343656	0.000414478	0.118431	16	0.0236869
		ENSG00000162613	1	FUBP1	78409740	rs17391694	1	78623626	T	C	0.0961145	0.0130222	0.00230217	1.5e-08	-0.241297	0.039737	1.26052e-09	-0.0539675	0.0130389	3.48888e-05	0.791331	5	0.00506353
		ENSG00000198890	1	PRMT6	107599267	rs1730850	1	107597988	T	C	0.682004	-0.00923918	0.0016836	4.09996e-08	0.415132	0.0653433	2.1103e-10	-0.022256	0.0053591	3.28236e-05	0.640451	4	0.00492806
		ENSG00000143028	1	SYPL2	110009180	rs10494040	1	110015732	T	C	0.688139	0.00894871	0.00174262	2.80001e-07	-0.67192	0.0777704	5.63142e-18	-0.0133181	0.00301702	1.01321e-05	0.446881	20	0.00220576
		ENSG00000156171	1	DRAM2	111659955	rs3762374	1	111682118	T	C	0.279141	0.00574632	0.00175641	0.00109999	0.845282	0.0647305	5.68432e-39	0.00679811	0.00214212	0.0015059	0.0484084	20	0.0488493
		ENSG00000197959	1	DNM3	171810621	rs10913799	1	171802539	G	T	0.41411	-0.00685755	0.00159613	1.7e-05	0.476813	0.0423113	1.86324e-29	-0.0143821	0.00358253	5.9572e-05	0.148108	20	0.00656686
		ENSG00000116406	1	EDEM3	184659365	rs12032144	1	184687576	T	C	0.43456	0.00861618	0.0015937	6.4e-08	-0.237707	0.0391186	1.22784e-09	-0.0362471	0.00897395	5.36475e-05	0.595458	9	0.00643382
		ENSG00000185019	20	UBOX5	3088219	rs3827132	20	3138280	A	C	0.425358	-0.00672747	0.0015927	2.39999e-05	0.347309	0.0526669	4.2685e-11	-0.0193703	0.00544591	0.000375331	0.559527	6	0.0223576
		ENSG00000088305	20	DNMT3B	31350191	rs6058883	20	31365719	C	T	0.42229	0.00814957	0.00160419	3.79997e-07	0.500382	0.0649765	1.35039e-14	0.0162867	0.00384067	2.22936e-05	0.363434	20	0.00388265
		ENSG00000198646	20	NCOA6	33284722	rs2425003	20	33403584	A	C	0.128834	0.00782687	0.00205719	0.000140001	0.404128	0.0647876	4.43944e-10	0.0193673	0.00596261	0.00116169	0.164591	20	0.0407902
		ENSG00000197457	20	STMN3	62271061	rs6062302	20	62320968	C	T	0.796524	0.0077498	0.00186546	3.29997e-05	-0.344551	0.0521944	4.07575e-11	-0.0224925	0.0063971	0.000438032	0.484268	15	0.0236869
		ENSG00000235701	21	PCBP2P1	40543056	rs13339986	21	40605982	C	T	0.315951	-0.010599	0.00165128	1.40001e-10	0.537323	0.0925393	6.38194e-09	-0.0197256	0.00458097	1.66245e-05	0.490263	17	0.00301596
		ENSG00000100330	22	MTMR3	30279144	rs9625870	22	30261219	G	A	0.427403	-0.0062972	0.00161851	0.0001	-0.35764	0.0495925	5.53101e-13	0.0176077	0.00514215	0.000616661	0.115972	20	0.0273974
		ENSG00000138942	22	RNF185	31556168	rs9606843	22	31853371	C	A	0.281186	-0.00876525	0.00176179	6.49995e-07	0.549203	0.081317	1.43969e-11	-0.0159599	0.00398432	6.18377e-05	0.564195	20	0.00656686
		ENSG00000182841	22	RRP7B	42951229	rs137088	22	42981890	A	G	0.109407	-0.00861423	0.00228234	0.00016	-0.76436	0.0897138	1.59571e-17	0.0112699	0.00326582	0.000558819	0.10596	7	0.0261623
		ENSG00000260025	2	RP11-490M8.1	36581892	rs12105545	2	36814201	A	G	0.387526	0.00623309	0.00166235	0.000179999	0.700179	0.0856608	2.98699e-16	0.00890214	0.00261206	0.000654194	0.543677	20	0.0284836
		ENSG00000150938	2	CRIM1	36583069	rs12105545	2	36814201	A	G	0.387526	0.00623309	0.00166235	0.000179999	0.388563	0.0537406	4.8179e-13	0.0160414	0.00481926	0.000872838	0.354185	20	0.0336313
		ENSG00000171055	2	FEZ2	36778570	rs14291	2	36810586	C	T	0.41002	0.0061255	0.00163443	0.000179999	0.842955	0.0695592	8.42583e-34	0.0072667	0.00202953	0.000342968	0.349462	20	0.0213326
		ENSG00000087338	2	GMCL1	70056774	rs10865380	2	70091246	C	T	0.46319	0.00575027	0.00160005	0.000329997	-0.298938	0.0421975	1.39791e-12	-0.0192357	0.00600178	0.00135066	0.0166867	20	0.0458399
		ENSG00000115073	2	ACTR1B	98272431	rs11692435	2	98275354	A	G	0.0848671	0.0110591	0.00300178	0.000230001	1.17924	0.0995742	2.34432e-32	0.00937816	0.00266585	0.000434999	0.135001	5	0.0236869
		ENSG00000144218	2	AFF3	100162323	rs13402299	2	100659409	T	C	0.186094	-0.00799605	0.00204224	8.99995e-05	0.420194	0.0593716	1.4693e-12	-0.0190294	0.0055544	0.00061252	0.054019	20	0.0273974
		ENSG00000115526	2	CHST10	101008327	rs4850931	2	101005145	T	C	0.492843	-0.00961035	0.00158625	1.40001e-09	0.335097	0.0453358	1.45242e-13	-0.0286793	0.00612069	2.79099e-06	0.364969	16	0.000759497
		ENSG00000229360	2	PPP1R2P5	107557336	rs12613828	2	107609216	C	T	0.47137	0.0102207	0.00159506	1.5e-10	0.958939	0.0778538	7.3219e-35	0.0106583	0.00187498	1.31188e-08	0.0142758	20	7.13991e-06
		ENSG00000115271	2	GCA	163175350	rs12052528	2	163833448	C	T	0.262781	0.00759856	0.0017637	1.6e-05	-0.790313	0.0761365	3.05116e-25	-0.00961462	0.00241623	6.91539e-05	0.329601	9	0.00669103
		ENSG00000184611	2	KCNH7	163227917	rs12052528	2	163833448	C	T	0.262781	0.00759856	0.0017637	1.6e-05	-0.889427	0.0813709	8.23636e-28	-0.00854321	0.00213144	6.11854e-05	0.451893	10	0.00656686
		ENSG00000237750	2	AC007740.1	163625446	rs12052528	2	163833448	C	T	0.262781	0.00759856	0.0017637	1.6e-05	-0.548776	0.099471	3.44946e-08	-0.0138464	0.00407775	0.00068481	0.323574	4	0.0290911
		ENSG00000151689	2	INPP1	191208196	rs2067402	2	191224752	G	T	0.234151	-0.00732416	0.00184022	6.90001e-05	1.0353	0.0749685	2.22457e-43	-0.00707443	0.00184982	0.0001311	0.00949359	20	0.0111923
		ENSG00000151690	2	MFSD6	191273081	rs7569128	2	191446691	A	C	0.844581	0.00815183	0.00204843	6.90001e-05	-0.612253	0.0616552	3.07411e-23	-0.0133145	0.00360439	0.000220785	0.00204433	18	0.015759
		ENSG00000168395	2	ING5	242641450	rs7601544	2	242646350	G	A	0.626789	-0.00589328	0.00161396	0.000259998	0.300102	0.0475166	2.68879e-10	-0.0196376	0.00621217	0.0015715	0.72269	6	0.0496832
		ENSG00000178467	3	P4HTM	49027319	rs6769821	3	49244657	A	G	0.761759	-0.00775982	0.00179777	1.6e-05	0.359027	0.0522944	6.62583e-12	-0.0216135	0.00591474	0.000258014	2.68286e-05	20	0.0181193
		ENSG00000178149	3	DALRD3	49052921	rs4974081	3	49070499	T	C	0.781186	-0.00704139	0.00187821	0.000179999	0.468718	0.0643861	3.34307e-13	-0.0150227	0.00450727	0.000859204	1.92789e-06	20	0.0336313
		ENSG00000198218	3	QRICH1	49067140	rs3087866	3	49054692	C	T	0.787321	-0.00727828	0.0018847	0.000109999	-0.41618	0.0503516	1.39145e-16	0.0174883	0.00499847	0.000467474	2.96892e-06	20	0.0236869
		ENSG00000233276	3	GPX1	49394609	rs4955430	3	49378088	A	G	0.767894	-0.00695972	0.00181462	0.000129999	-0.304548	0.0502638	1.36973e-09	0.0228526	0.00705182	0.00119249	0.000143622	19	0.0415369
		ENSG00000145020	3	AMT	49454211	rs2312462	3	49601255	C	T	0.769939	-0.00702722	0.00181484	0.000109999	0.730589	0.0567894	7.09507e-38	-0.00961857	0.00259416	0.00020908	3.79017e-11	20	0.0151723
		ENSG00000173531	3	MST1	49721380	rs9858213	3	49731861	T	G	0.324131	-0.018605	0.0017462	1.69981e-26	0.445112	0.0790552	1.79794e-08	-0.0417985	0.00839654	6.42256e-07	0.00215832	9	0.000254217
		ENSG00000164068	3	RNF123	49726932	rs6775384	3	49853073	A	G	0.474438	0.0175969	0.00158894	1.69981e-28	0.381628	0.0409355	1.13459e-20	0.0461101	0.00646518	9.88744e-13	0.0067704	20	1.435e-09
		ENSG00000173540	3	GMPPB	49754277	rs4855882	3	49715354	T	G	0.834356	-0.0105373	0.00208529	4.30002e-07	-0.76437	0.0629358	6.08093e-34	0.0137856	0.00295482	3.07933e-06	9.00027e-07	20	0.000788671
		ENSG00000185614	3	FAM212A	49840687	rs6775384	3	49853073	A	G	0.474438	0.0175969	0.00158894	1.69981e-28	0.682014	0.0613939	1.13636e-28	0.0258014	0.00328973	4.3989e-15	0.000899686	20	9.57641e-12
		ENSG00000164078	3	MST1R	49924435	rs4688755	3	50064424	A	G	0.47546	-0.0180588	0.00159183	7.89951e-30	-0.551379	0.0609538	1.48499e-19	0.0327521	0.00463077	1.51941e-12	0.00279334	20	1.65388e-09
		ENSG00000004534	3	RBM6	49977440	rs4688755	3	50064424	A	G	0.47546	-0.0180588	0.00159183	7.89951e-30	0.643378	0.0479944	5.63122e-41	-0.0280687	0.00324126	4.72534e-18	0.0312622	20	2.05741e-14
		ENSG00000239519	3	CADM2-AS1	86041333	rs12486982	3	86037162	C	T	0.408998	-0.00773774	0.00163383	2.19999e-06	0.722171	0.0827232	2.54734e-18	-0.0107146	0.00257386	3.1431e-05	0.0819964	20	0.00488753
		ENSG00000163320	3	CGGBP1	88101094	rs12629581	3	88171228	C	A	0.121677	-0.00836838	0.00238159	0.000439997	0.378708	0.0471696	9.85601e-16	-0.0220972	0.00686463	0.00128643	0.118638	16	0.0441032
		ENSG00000240875	3	LINC00886	156465135	rs1430410	3	156525562	A	C	0.619632	0.00740993	0.00164488	6.59994e-06	-0.413005	0.0742449	2.65568e-08	-0.0179415	0.00512489	0.000463772	0.214056	9	0.0236869
		ENSG00000125388	4	GRK4	2965335	rs3021140	4	2979030	T	C	0.378323	-0.00546657	0.00166645	0.001	-0.689486	0.0572824	2.28142e-33	0.00792847	0.0025051	0.00155116	0.0161341	20	0.0496601
		ENSG00000188981	4	MSANTD1	3246096	rs3095079	4	3265414	T	C	0.385481	-0.00639814	0.00163516	9.09997e-05	-0.424941	0.0627753	1.29465e-11	0.0150565	0.00444457	0.000705005	0.0191872	13	0.0291058
		ENSG00000109686	4	SH3D19	152023903	rs1443088	4	152450126	A	G	0.521472	0.0123898	0.00159983	9.60064e-15	-0.592795	0.058059	1.78459e-24	-0.0209006	0.0033873	6.81632e-10	0.0349077	20	4.94638e-07
		ENSG00000164142	4	FAM160A1	152330368	rs2053566	4	152445831	C	A	0.522495	0.0123265	0.00159923	1.29987e-14	-0.901081	0.0673484	7.9783e-41	-0.0136797	0.00204824	2.4097e-11	0.0279069	20	2.09837e-08
		ENSG00000059691	4	PET112	152591656	rs7669761	4	152609304	A	G	0.375256	0.00840935	0.00165216	3.59998e-07	-0.583939	0.0614571	2.06744e-21	-0.0144011	0.00320973	7.23354e-06	0.00201428	20	0.00174971
		ENSG00000251455	4	RP11-164P12.3	152595635	rs2053566	4	152445831	C	A	0.522495	0.0123265	0.00159923	1.29987e-14	-0.693717	0.0682169	2.71897e-24	-0.0177688	0.00289266	8.1126e-10	0.0392524	20	5.04603e-07
		ENSG00000035499	5	DEPDC1B	59892739	rs7719611	5	59988547	A	G	0.453988	-0.00777954	0.00159408	1.09999e-06	0.497812	0.0847194	4.20272e-09	-0.0156275	0.00416258	0.000173843	0.0978403	20	0.0136982
		ENSG00000196670	5	ZFP62	180274611	rs29655	5	180267436	G	A	0.780164	-0.00777703	0.00191964	5.1e-05	-0.286253	0.0470407	1.16332e-09	0.0271684	0.00805635	0.000745452	0.600914	4	0.0302527
		ENSG00000213722	6	DDAH2	31694815	rs1144708	6	31710020	T	C	0.366053	-0.00671158	0.00166213	5.39995e-05	-0.327658	0.0437853	7.24874e-14	0.0204835	0.00576414	0.000379987	0.0556245	14	0.0223576
		ENSG00000137218	6	FRS3	41737914	rs1057227	6	41738158	T	C	0.319018	-0.00613672	0.0017385	0.000420001	0.493061	0.0511738	5.68747e-22	-0.0124462	0.00375511	0.000918198	0.906754	15	0.0338299
		ENSG00000146281	6	PM20D2	89855769	rs7773548	6	89820477	C	T	0.703476	-0.00744718	0.001766	2.5e-05	-0.304871	0.0512995	2.79922e-09	0.0244273	0.00710274	0.000583565	0.00663449	18	0.0270302
		ENSG00000130338	6	TULP4	158733692	rs9355613	6	158689753	C	T	0.41411	-0.00591265	0.00163109	0.000290001	0.791809	0.0669748	2.98661e-32	-0.00746727	0.00215461	0.000528822	0.204595	20	0.0253021
		ENSG00000187257	7	RSBN1L	77325760	rs7795371	7	77362504	G	A	0.448875	0.00782584	0.00161319	1.2e-06	0.308467	0.0484064	1.86034e-10	0.0253701	0.00657266	0.000113413	0.869811	18	0.00987598
		ENSG00000269918	8	AF131215.9	10962201	rs7813802	8	11033976	C	T	0.518405	0.00717246	0.00159426	6.80002e-06	-0.26773	0.0481139	2.62895e-08	-0.0267899	0.00765751	0.000467862	0.189523	20	0.0236869
		ENSG00000255310	8	AF131215.2	10965298	rs2409691	8	10943276	T	C	0.47546	0.00815246	0.00159286	3.09999e-07	-0.384514	0.0517814	1.12173e-13	-0.021202	0.00503118	2.50756e-05	0.554595	20	0.00404368
		ENSG00000255174	8	RP11-481A20.4	11856596	rs6601649	8	11857317	T	C	0.54499	-0.00600472	0.00160821	0.000189998	0.701863	0.0977706	7.03928e-13	-0.0085554	0.00258275	0.00092461	0.127459	20	0.0338299
		ENSG00000254507	8	RP11-481A20.10	11860909	rs6601649	8	11857317	T	C	0.54499	-0.00600472	0.00160821	0.000189998	0.864192	0.0731909	3.57541e-32	-0.00694836	0.00195177	0.000370809	0.088415	20	0.0223576
		ENSG00000227888	8	FAM66A	12219527	rs6601649	8	11857317	T	C	0.54499	-0.00600472	0.00160821	0.000189998	0.7417	0.0914569	5.06885e-16	-0.00809589	0.00238704	0.000694872	0.253463	20	0.0290911
		ENSG00000254423	8	RP11-351I21.7	12231875	rs2618443	8	11384556	T	C	0.43865	-0.00597095	0.00160078	0.000189998	0.511193	0.0848048	1.66129e-09	-0.0116804	0.00368251	0.00151462	0.255142	20	0.0488493
		ENSG00000255556	8	RP11-351I21.6	12236188	rs6601649	8	11857317	T	C	0.54499	-0.00600472	0.00160821	0.000189998	0.558663	0.0879384	2.11309e-10	-0.0107484	0.00333905	0.00128642	0.668797	20	0.0441032
		ENSG00000221947	8	XKR9	71581600	rs6472538	8	71586971	G	A	0.51636	0.00646152	0.00159094	4.90004e-05	0.794507	0.0752926	4.9587e-26	0.00813274	0.00214562	0.000150413	0.544307	20	0.0123565
		ENSG00000147676	8	MAL2	120177273	rs2465373	8	120187829	T	C	0.689162	-0.00655628	0.00166937	8.60003e-05	0.814812	0.0693956	7.80407e-32	-0.00804637	0.00216035	0.000195652	0.0373762	19	0.0144384
		ENSG00000253741	8	CTD-2292P10.4	143783670	rs2572904	8	143792193	C	A	0.468303	0.00561224	0.00159158	0.000420001	-0.513368	0.0606324	2.52023e-17	-0.0109322	0.00335839	0.00113318	0.848458	18	0.0401126
		ENSG00000130193	8	THEM6	143808621	rs2585138	8	143808951	T	C	0.47137	0.00548349	0.00159282	0.000580003	-0.656916	0.0500116	2.06767e-39	-0.00834732	0.00250659	0.000867983	0.161941	19	0.0336313
		ENSG00000176956	8	LY6H	144239331	rs10109061	8	144239859	G	A	0.40184	-0.00896843	0.00161936	3.09999e-08	-0.631739	0.0862552	2.4057e-13	0.0141964	0.00321369	9.98572e-06	0.499037	6	0.00220576
		ENSG00000164946	9	FREM1	14734664	rs1494348	9	14790363	T	C	0.349693	0.00698486	0.00168098	3.2e-05	0.395744	0.0716997	3.40036e-08	0.0176499	0.00531678	0.000901252	0.930363	11	0.033828
		ENSG00000164989	9	CCDC171	15552895	rs10810461	9	15876507	T	G	0.46728	-0.0063491	0.00160674	7.79992e-05	0.729058	0.0652865	5.91084e-29	-0.00870863	0.00233777	0.000195166	0.0998132	20	0.0144384
		ENSG00000175787	9	ZNF169	97021593	rs3131910	9	97056183	C	A	0.391616	0.00640267	0.00163112	8.70001e-05	0.373343	0.0527609	1.48238e-12	0.0171496	0.00499615	0.000597924	0.918238	20	0.0272661
		ENSG00000233569	9	RP11-500B12.1	120410884	rs532742	9	120360311	C	A	0.830266	-0.00802192	0.00202915	7.69999e-05	-0.988596	0.113653	3.36641e-18	0.00811446	0.0022546	0.000319367	0.00985031	15	0.0204489
		ENSG00000136950	9	ARPC5L	127624409	rs10986471	9	127635713	G	A	0.58589	0.00606078	0.0016081	0.00016	-0.484667	0.049354	9.21505e-23	-0.012505	0.00355392	0.000433725	0.633833	20	0.0236869
		ENSG00000165695	9	AK8	135600965	rs11243919	9	135701283	C	T	0.51636	0.00889169	0.00158812	2.19999e-08	0.45224	0.0801983	1.71022e-08	0.0196614	0.00494861	7.09371e-05	0.00420706	19	0.00671436
	Brain Cortex	ENSG00000203791	10	METTL10	126436718	rs965484	10	126453481	C	T	0.547035	0.0062733	0.00160763	9.49992e-05	-0.409375	0.0559349	2.50231e-13	-0.0153241	0.00445035	0.000574566	0.018536	20	0.0250381
		ENSG00000203780	10	FANK1	127585108	rs2271650	10	127693785	G	T	0.643149	-0.00692307	0.00170582	4.90004e-05	-0.40387	0.0681418	3.08699e-09	0.0171418	0.00511902	0.000812053	0.121507	16	0.0303219
		ENSG00000214659	11	KRT8P26	65494410	rs36008241	11	65553306	C	T	0.210634	-0.00716273	0.00194011	0.000219999	-0.63728	0.0694944	4.72008e-20	0.0112395	0.00328182	0.000615288	0.0128388	20	0.0261867
		ENSG00000255120	11	RP11-770G2.4	65556522	rs557675	11	65566719	G	T	0.466258	-0.00694015	0.00159511	1.40001e-05	0.542181	0.0936625	7.0947e-09	-0.0128004	0.0036804	0.000505165	0.0386105	4	0.0247669
		ENSG00000172803	11	SNX32	65601112	rs11227332	11	65623739	G	A	0.190184	0.00881234	0.00201347	1.2e-05	0.94112	0.0710092	4.30654e-40	0.00936367	0.00225308	3.23939e-05	0.0751322	20	0.00608244
		ENSG00000172500	11	FIBP	65651212	rs656980	11	65656282	A	G	0.189162	0.00963316	0.00198882	1.29999e-06	0.324628	0.0400862	5.57523e-16	0.0296745	0.00713867	3.2265e-05	0.00890246	20	0.00608244
		ENSG00000255320	11	RP11-755F10.1	66012311	rs2236652	11	66002681	A	G	0.177914	0.00746041	0.00214791	0.00051	1.1328	0.116973	3.51688e-22	0.00658581	0.00201437	0.00107771	0.0107557	18	0.0357872
		ENSG00000133704	12	IPO8	30781922	rs11051005	12	30783475	G	A	0.236196	0.0079105	0.0018305	1.5e-05	-0.438257	0.0559506	4.76658e-15	-0.0180499	0.00477028	0.000154433	0.410015	14	0.0158346
		ENSG00000139531	12	SUOX	56390964	rs10876864	12	56401085	A	G	0.58998	0.00824252	0.00160785	2.99999e-07	0.291629	0.0490128	2.68044e-09	0.0282637	0.00727743	0.000102857	0.00517145	14	0.0121599
		ENSG00000197728	12	RPS26	56435637	rs11171739	12	56470625	T	C	0.584867	0.00730789	0.00160492	5.30005e-06	-1.06457	0.0590882	1.44254e-72	-0.00686464	0.00155498	1.01188e-05	0.0178182	20	0.0032299
		ENSG00000111775	12	COX6A1	120875893	rs2301456	12	121017264	T	C	0.348671	0.00640565	0.00168109	0.000140001	-0.315425	0.0416494	3.63742e-14	-0.020308	0.00596617	0.00066441	0.000423312	11	0.0274954
		ENSG00000257218	12	GATC	120884241	rs542407	12	120902007	C	T	0.652352	-0.00612685	0.00168486	0.000280001	1.06784	0.08254	2.77434e-38	-0.00573761	0.00163897	0.000463947	0.00224526	18	0.0247669
		ENSG00000187848	12	P2RX2	133195366	rs5744960	12	133216248	T	C	0.429448	0.00545357	0.00160708	0.000690001	-0.728143	0.0771445	3.77459e-21	-0.0074897	0.0023454	0.00140632	0.518675	20	0.0427523
		ENSG00000023516	13	AKAP11	42846289	rs17521870	13	42907942	C	T	0.237219	-0.00717954	0.00187245	0.000129999	-0.354311	0.0365739	3.40681e-22	0.0202634	0.00568366	0.000363574	0.548239	20	0.0232106
		ENSG00000257285	14	RP11-298I3.1	23398818	rs11157930	14	23403171	G	T	0.613497	-0.00735142	0.0016279	6.29999e-06	0.583762	0.0854108	8.21424e-12	-0.0125932	0.00334236	0.000164725	0.293134	15	0.0159334
		ENSG00000092036	14	HAUS4	23415437	rs2295687	14	23421096	G	A	0.542945	-0.00741675	0.00159604	3.40001e-06	-0.526058	0.0473187	1.03299e-28	0.0140987	0.00328834	1.80704e-05	0.371241	20	0.00473142
		ENSG00000100889	14	PCK2	24563262	rs4982856	14	24563212	C	T	0.647239	0.00604393	0.00169478	0.000359998	-0.412853	0.0598971	5.47423e-12	-0.0146394	0.00462194	0.00153822	0.350514	11	0.0446363
		ENSG00000269958	14	RP11-73M18.8	104162690	rs2896489	14	104108743	G	A	0.693252	-0.00652998	0.00173566	0.00017	0.259409	0.0396527	6.06939e-11	-0.0251725	0.00771835	0.00110868	0.0840392	12	0.0358748
		ENSG00000137804	15	NUSAP1	41624892	rs11630656	15	41570909	G	T	0.265849	0.00739395	0.00183366	5.49997e-05	1.03631	0.0960897	4.06048e-27	0.00713488	0.00188905	0.000158743	0.805471	20	0.0158346
		ENSG00000137806	15	NDUFAF1	41679551	rs2730056	15	41735785	G	A	0.271984	0.00715836	0.00181666	8.09991e-05	-0.8668	0.0741434	1.41955e-31	-0.00825838	0.00221167	0.000188459	0.918028	20	0.0170856
		ENSG00000140326	15	CDAN1	43015757	rs7175582	15	43039063	A	G	0.209611	-0.0092577	0.00194555	2e-06	0.348723	0.0617734	1.64992e-08	-0.0265474	0.00729664	0.000274436	0.517162	16	0.0199091
		ENSG00000168803	15	ADAL	43622872	rs1549525	15	43627855	G	A	0.124744	-0.00922773	0.00239243	0.000109999	-0.98329	0.0965734	2.39126e-24	0.00938455	0.00260181	0.00030985	0.00462704	20	0.0215009
		ENSG00000242866	15	STRC	43891596	rs2927071	15	43919081	C	T	0.278119	-0.00683404	0.00176264	0.000109999	0.5597	0.0631021	7.33083e-19	-0.0122102	0.00343699	0.000381468	0.00709014	20	0.0234163
		ENSG00000249839	15	AC011330.5	43955852	rs2927071	15	43919081	C	T	0.278119	-0.00683404	0.00176264	0.000109999	-0.651969	0.0837242	6.85609e-15	0.0104822	0.00302014	0.000518995	0.0323968	20	0.0247669
		ENSG00000223572	15	CKMT1A	43985084	rs2255051	15	43846161	T	C	0.102249	-0.011537	0.00264381	1.29999e-05	0.387357	0.068723	1.73547e-08	-0.0297839	0.00863169	0.000559486	0.0372834	20	0.0250381
		ENSG00000075131	15	TIPIN	66628544	rs11856814	15	66720726	T	G	0.107362	0.0127482	0.00304029	2.80001e-05	1.41758	0.150769	5.33782e-21	0.00899293	0.00234831	0.000128389	0.0138008	7	0.0141316
		ENSG00000140400	15	MAN2C1	75648133	rs4886703	15	75730366	T	C	0.289366	-0.00676016	0.00182276	0.00021	0.479728	0.0472353	3.11142e-24	-0.0140917	0.00404498	0.000494467	0.134394	17	0.0247669
		ENSG00000260807	16	RP11-161M6.2	1025761	rs5029141	16	987996	C	T	0.162577	0.00765657	0.0022077	0.000519996	-0.746871	0.0785453	1.9288e-21	-0.0102515	0.0031464	0.00112132	0.377145	16	0.0358748
		ENSG00000260362	16	RP11-297M9.1	9760742	rs4063490	16	9772573	G	A	0.345603	-0.00655907	0.00169299	0.000109999	-0.640525	0.105213	1.14407e-09	0.0102401	0.00313296	0.0010811	0.711358	7	0.0357872
		ENSG00000233232	16	NPIPB7	28467693	rs4788073	16	28594549	G	A	0.328221	0.00659656	0.00163804	5.60003e-05	-0.780942	0.091195	1.09554e-17	-0.00844693	0.00231788	0.000268172	0.305851	20	0.0199071
		ENSG00000197165	16	SULT1A2	28603264	rs4788074	16	28593597	A	G	0.319018	0.00682243	0.00163915	3.2e-05	0.774539	0.0986306	4.06439e-15	0.00880838	0.00239517	0.000235474	0.526545	20	0.0189414
		ENSG00000196502	16	SULT1A1	28616903	rs4788069	16	28616665	A	C	0.337423	0.00651139	0.00166349	9.09997e-05	-0.519517	0.0922741	1.80051e-08	-0.0125335	0.00389981	0.0013095	0.559733	18	0.0405819
		ENSG00000196993	16	NPIPB9	28763108	rs2008514	16	28825605	A	G	0.334356	0.00699352	0.00162206	1.6e-05	-0.616909	0.0988311	4.31863e-10	-0.0113364	0.00319558	0.000388874	0.374056	20	0.0234205
		ENSG00000178952	16	TUFM	28853732	rs12928404	16	28847246	C	T	0.349693	0.00748708	0.00161976	3.79997e-06	0.205399	0.0373636	3.85651e-08	0.0364514	0.0103032	0.000403343	0.823214	19	0.0238421
		ENSG00000213658	16	LAT	28996147	rs7187575	16	28990101	T	C	0.736196	-0.00738659	0.00173815	2.1e-05	-0.381712	0.0617598	6.3861e-10	0.0193512	0.00552611	0.000462162	0.348925	20	0.0247669
		ENSG00000149922	16	TBX6	30097114	rs11150584	16	30039678	A	C	0.465235	-0.00571609	0.00159527	0.000340001	0.33608	0.0534584	3.24168e-10	-0.0170081	0.00546354	0.00185182	0.0251954	18	0.0486432
		ENSG00000260911	16	RP11-196G11.2	31054471	rs7294	16	31102321	T	C	0.365031	0.00850159	0.0016384	2.1e-07	0.319417	0.053873	3.04642e-09	0.026616	0.00681629	9.43198e-05	0.0513331	9	0.0115796
		ENSG00000177238	16	TRIM72	31225342	rs8056505	16	31214898	T	C	0.687117	-0.00683763	0.00170363	5.99998e-05	0.532279	0.0718462	1.27651e-13	-0.012846	0.00364013	0.000417165	0.0842621	14	0.0242107
		ENSG00000103479	16	RBL2	53467889	rs8044091	16	53520998	C	T	0.46728	-0.00890739	0.00159357	2.30001e-08	-0.565734	0.0440226	8.49267e-38	0.0157448	0.00307173	2.96407e-07	0.00899606	20	0.000236533
		ENSG00000166971	16	AKTIP	53524952	rs9302648	16	53527781	T	G	0.460123	-0.00861419	0.00160332	7.79992e-08	-0.402292	0.0506864	2.07317e-15	0.0214128	0.00481274	8.61965e-06	2.34599e-05	14	0.00307467
		ENSG00000132507	17	EIF5A	7210318	rs8610	17	7219230	G	A	0.56544	0.0077926	0.00161565	1.40001e-06	-0.40086	0.0452624	8.26728e-19	-0.0194397	0.0045894	2.2776e-05	0.0230663	13	0.00484673
		ENSG00000270091	17	RP11-78O7.2	19799903	rs397969	17	19804247	C	T	0.390593	0.00656157	0.00162524	5.39995e-05	-0.367284	0.0527173	3.23672e-12	-0.0178651	0.0051143	0.00047733	0.0510747	15	0.0247669
		ENSG00000225190	17	PLEKHM1	43513266	rs11012	17	43513441	T	C	0.191207	0.00689978	0.00204591	0.000739997	0.468801	0.0580068	6.38063e-16	0.0147179	0.00472886	0.00185596	0.246342	6	0.0486432
		ENSG00000198231	17	DDX42	61850963	rs8069687	17	61883023	G	A	0.267894	-0.00774814	0.00178353	1.40001e-05	-0.53326	0.0624608	1.37141e-17	0.0145298	0.00375268	0.000108017	0.531627	19	0.0123139
		ENSG00000263154	17	RP11-1055B8.2	79336072	rs11150782	17	79351754	G	A	0.367076	-0.00754006	0.00166895	6.19998e-06	0.536796	0.0817823	5.24818e-11	-0.0140464	0.0037744	0.000198047	0.0483192	5	0.0170856
		ENSG00000262223	17	RP11-1055B8.3	79349801	rs11655604	17	79365861	T	C	0.364008	-0.00748488	0.00166	6.49995e-06	0.239609	0.039394	1.18419e-09	-0.0312379	0.00862398	0.000292095	0.00477371	5	0.0207193
		ENSG00000262877	17	RP11-1055B8.4	79361930	rs11655604	17	79365861	T	C	0.364008	-0.00748488	0.00166	6.49995e-06	-0.415064	0.0654111	2.21757e-10	0.0180331	0.00490626	0.000237361	0.0208883	4	0.0189414
		ENSG00000141452	18	C18orf8	21083473	rs7239575	18	21120035	C	T	0.456033	-0.00739676	0.00159127	3.29997e-06	0.30414	0.0503336	1.51757e-09	-0.0243202	0.00660104	0.000229328	0.0587424	16	0.0189414
		ENSG00000141458	18	NPC1	21086148	rs1429934	18	21162288	T	C	0.650307	-0.00778132	0.00168631	3.89996e-06	0.232229	0.038691	1.94718e-09	-0.0335071	0.00915929	0.000253928	0.100335	20	0.0192986
		ENSG00000141425	18	RPRD1A	33564350	rs1786224	18	33536145	T	C	0.246421	-0.00693328	0.00177871	9.69996e-05	0.180941	0.0329198	3.87577e-08	-0.0383179	0.0120514	0.00147509	0.488761	20	0.0441276
		ENSG00000267127	18	RP11-795F19.5	77794346	rs12606234	18	77827838	C	T	0.153374	0.00835174	0.00223218	0.000179999	0.997106	0.140174	1.13259e-12	0.00837598	0.00252945	0.000928344	0.0316404	11	0.0329253
		ENSG00000266933	19	AC005775.2	490046	rs10415416	19	490081	T	C	0.41411	0.00540374	0.00164846	0.001	-0.860105	0.0850607	4.90482e-24	-0.00628265	0.00201478	0.00181906	0.970639	4	0.0486432
		ENSG00000267100	19	ILF3-AS1	10762538	rs10948	19	10754905	T	G	0.624744	-0.0113124	0.00168453	1.9002e-11	0.437993	0.0793063	3.3363e-08	-0.0258278	0.00605493	1.99383e-05	0.131007	4	0.00473142
		ENSG00000105607	19	GCDH	13001840	rs8012	19	13010520	G	A	0.519427	-0.00590177	0.00157634	0.000179999	0.499041	0.0423555	4.82105e-32	-0.0118262	0.00331438	0.000359503	0.970236	16	0.0232106
		ENSG00000105650	19	PDE4C	18318771	rs4808762	19	18326222	C	T	0.286299	0.00818715	0.00175092	2.90001e-06	-0.362187	0.0646156	2.07944e-08	-0.0226048	0.00629553	0.000329914	0.675097	7	0.0219393
		ENSG00000131941	19	RHPN2	33469499	rs6510337	19	33545701	T	C	0.334356	0.00597747	0.0016902	0.000409996	-0.257435	0.0389302	3.77306e-11	-0.0232193	0.00744551	0.00181732	0.396888	20	0.0486432
		ENSG00000162620	1	LRRIQ3	74491699	rs792321	1	74681968	G	A	0.466258	-0.0059675	0.00158927	0.00017	-0.769205	0.0895374	8.63062e-18	0.00775801	0.00225485	0.000580457	0.214786	9	0.0250381
		ENSG00000116783	1	TNNI3K	74663947	rs11210443	1	74704513	C	T	0.402863	0.00650869	0.00163048	6.59994e-05	0.395992	0.0579515	8.30622e-12	0.0164364	0.00476858	0.000567234	0.256003	13	0.0250381
		ENSG00000198890	1	PRMT6	107599267	rs1730865	1	107605611	T	G	0.678937	-0.00914545	0.00168354	5.60002e-08	0.390584	0.0641336	1.12798e-09	-0.0234148	0.00577585	5.03681e-05	0.787922	6	0.00846183
		ENSG00000181754	1	AMIGO1	110046797	rs12049330	1	110031188	G	T	0.147239	0.00824574	0.00220611	0.000189998	0.210944	0.0353198	2.33794e-09	0.0390897	0.0123375	0.00153295	0.17863	6	0.0446363
		ENSG00000156171	1	DRAM2	111659955	rs3762374	1	111682118	T	C	0.279141	0.00574632	0.00175641	0.00109999	0.721319	0.0585214	6.5837e-35	0.00796641	0.00251931	0.00156618	0.151144	20	0.0450384
		ENSG00000196071	1	OR2L13	248100493	rs4478844	1	248129240	A	G	0.648262	0.00549976	0.00166515	0.000959997	-0.821223	0.0878561	8.98544e-21	-0.00669704	0.0021505	0.00184463	0.00346	9	0.0486432
		ENSG00000185019	20	UBOX5	3088219	rs3827132	20	3138280	A	C	0.425358	-0.00672747	0.0015927	2.39999e-05	0.329442	0.0578753	1.25357e-08	-0.0204208	0.00602018	0.000693702	0.406685	6	0.0274954
		ENSG00000230563	20	RP5-828H9.1	5451853	rs3810569	20	5478653	T	C	0.169734	-0.00732173	0.00214333	0.00064	1.08904	0.125469	3.96572e-18	-0.0067231	0.00211503	0.00147922	0.413475	12	0.0441276
		ENSG00000101104	20	PABPC1L	43538703	rs16989481	20	43534903	A	G	0.287321	0.0083713	0.00178839	2.90001e-06	-0.474767	0.0625884	3.31086e-14	-0.0176324	0.00442635	6.7903e-05	0.0120073	6	0.00930981
		ENSG00000197457	20	STMN3	62271061	rs6062302	20	62320968	C	T	0.796524	0.0077498	0.00186546	3.29997e-05	-0.212313	0.0333704	1.98739e-10	-0.0365018	0.0104936	0.000504265	0.207802	15	0.0247669
		ENSG00000101246	20	ARFRP1	62329996	rs6062509	20	62362563	T	G	0.722904	0.00685883	0.00169603	5.30005e-05	0.259891	0.0418731	5.41325e-10	0.0263912	0.00778897	0.000703334	0.220601	11	0.0274954
		ENSG00000130584	20	ZBTB46	62375019	rs6062541	20	62449320	T	C	0.231084	-0.00781588	0.00187578	3.09999e-05	0.348191	0.0622967	2.2807e-08	-0.0224471	0.00671948	0.00083597	0.092811	5	0.0303219
		ENSG00000183527	21	PSMG1	40546695	rs2836958	21	40623526	C	T	0.490798	0.00923037	0.00160313	8.50002e-09	0.226141	0.0383365	3.6607e-09	0.0408169	0.00990627	3.78365e-05	1.4705e-05	20	0.00670967
		ENSG00000138942	22	RNF185	31556168	rs5997893	22	31556103	G	A	0.664622	0.00661781	0.00166582	7.10003e-05	-0.526249	0.0735637	8.44971e-13	-0.0125754	0.00362082	0.000514508	0.443795	20	0.0247669
		ENSG00000182541	22	LIMK2	31608225	rs5753639	22	31870400	T	C	0.297546	-0.00775272	0.0017339	7.79992e-06	-0.19496	0.0332666	4.61392e-09	0.0397657	0.0111865	0.000378267	0.274738	20	0.0234163
		ENSG00000100360	22	IFT27	37154246	rs8135284	22	37182681	T	C	0.753579	-0.0066783	0.00180885	0.000219999	-0.643265	0.0673162	1.22543e-21	0.0103819	0.00301456	0.000573372	0.438044	15	0.0250381
		ENSG00000182841	22	RRP7B	42951229	rs137088	22	42981890	A	G	0.109407	-0.00861423	0.00228234	0.00016	-0.68005	0.0899887	4.12288e-14	0.0126671	0.00375143	0.000733903	0.147735	10	0.0282243
		ENSG00000186453	2	FAM228A	24397938	rs6754391	2	24369019	C	T	0.593047	-0.00604564	0.00161642	0.000179999	-0.464594	0.0720968	1.1634e-10	0.0130127	0.00402277	0.0012174	0.011505	16	0.0384746
		ENSG00000087338	2	GMCL1	70056774	rs2872075	2	70068635	T	G	0.466258	0.00577451	0.00159762	0.000299999	-0.339648	0.0555219	9.51317e-10	-0.0170015	0.00546345	0.00185917	0.0603757	20	0.0486432
		ENSG00000144218	2	AFF3	100162323	rs4851250	2	100729293	C	T	0.179959	-0.00888232	0.00208937	2.1e-05	0.622853	0.0587677	3.02623e-26	-0.0142607	0.00361431	7.95929e-05	0.0903191	20	0.0101624
		ENSG00000115526	2	CHST10	101008327	rs1030901	2	101007314	A	G	0.493865	-0.00952104	0.00158606	1.89998e-09	0.271956	0.0446604	1.13321e-09	-0.0350095	0.00818941	1.91163e-05	0.810917	19	0.00473142
		ENSG00000146556	2	WASH2P	114341664	rs4544450	2	114439648	T	C	0.435583	-0.00577953	0.00161538	0.000350002	-0.741181	0.0704885	7.37431e-26	0.00779773	0.00230218	0.000706336	0.0412423	20	0.0274954
		ENSG00000198130	2	HIBCH	191054461	rs291429	2	191197941	A	G	0.602249	0.00568715	0.00161486	0.000430002	0.562932	0.0530035	2.38862e-26	0.0101027	0.00302226	0.000829454	0.00255361	17	0.0303219
		ENSG00000151689	2	INPP1	191208196	rs2136567	2	191141593	C	T	0.754601	0.00693394	0.00183708	0.00016	-0.513318	0.058028	9.06819e-19	-0.0135081	0.003891	0.000517317	0.0157937	16	0.0247669
		ENSG00000118997	2	DNAH7	196602427	rs12621714	2	196992803	A	C	0.611452	-0.00573358	0.00162894	0.000430002	-0.355062	0.0527633	1.70436e-11	0.0161481	0.00517744	0.00181506	0.185388	20	0.0486432
		ENSG00000085982	2	USP40	234384166	rs10929208	2	234451486	T	C	0.758691	-0.0075932	0.00195338	0.0001	-0.289959	0.0443775	6.40729e-11	0.0261871	0.0078388	0.000835653	0.000963171	13	0.0303219
		ENSG00000233276	3	GPX1	49394609	rs8897	3	49460407	T	C	0.230061	0.00697607	0.00181452	0.00012	0.395637	0.0548021	5.22289e-13	0.0176325	0.00519612	0.00069031	9.40571e-06	20	0.0274954
		ENSG00000145020	3	AMT	49454211	rs8897	3	49460407	T	C	0.230061	0.00697607	0.00181452	0.00012	-0.60093	0.0588026	1.62275e-24	-0.0116088	0.00322613	0.000320219	2.65818e-07	20	0.0217476
		ENSG00000226913	3	BSN-AS2	49586739	rs35701831	3	49515000	C	A	0.43456	0.0103255	0.0015988	1.09999e-10	-0.444172	0.0784755	1.51368e-08	-0.0232466	0.00546126	2.07518e-05	1.98562e-06	19	0.00473142
		ENSG00000164068	3	RNF123	49726932	rs7372966	3	49788969	C	T	0.52454	-0.0175134	0.00158826	2.80027e-28	-0.189537	0.0274636	5.14964e-12	0.092401	0.0157949	4.91383e-09	0.00216485	17	7.84247e-06
		ENSG00000173540	3	GMPPB	49754277	rs6809879	3	49834571	G	A	0.159509	0.0107939	0.00209145	2.5e-07	0.690843	0.0750887	3.56775e-20	0.0156242	0.00347117	6.7589e-06	0.000242756	20	0.00307467
		ENSG00000164078	3	MST1R	49924435	rs2681781	3	49898273	G	A	0.494888	0.0193307	0.00159103	5.79963e-34	0.426512	0.0726651	4.36956e-09	0.0453228	0.00857551	1.25611e-07	0.0158504	19	0.000133651
		ENSG00000004534	3	RBM6	49977440	rs9311446	3	50092226	A	G	0.47546	-0.0180142	0.00159184	1.10002e-29	0.567118	0.0472742	3.71307e-33	-0.0317645	0.00385872	1.84324e-16	0.0769005	20	5.88362e-13
		ENSG00000239519	3	CADM2-AS1	86041333	rs12486982	3	86037162	C	T	0.408998	-0.00773774	0.00163383	2.19999e-06	0.685598	0.0936611	2.47989e-13	-0.0112861	0.00283835	6.99985e-05	0.215845	20	0.00930981
		ENSG00000070476	3	ZXDC	126156444	rs812368	3	126175401	A	G	0.668712	0.00625117	0.00171695	0.000269998	0.408244	0.0551689	1.36299e-13	0.0153123	0.00468719	0.00108752	0.0228137	18	0.0357872
		ENSG00000059691	4	PET112	152591656	rs1896883	4	152595373	G	A	0.480573	0.0116718	0.00159178	2.29985e-13	-0.30683	0.0474086	9.66915e-11	-0.03804	0.00783961	1.22054e-06	0.196434	20	0.000779192
		ENSG00000271904	5	CTC-498M16.4	87729709	rs6452788	5	87712913	A	G	0.268916	-0.00793245	0.00186254	2.1e-05	0.65356	0.0848059	1.29271e-14	-0.0121373	0.00325607	0.000193319	0.109638	20	0.0170856
		ENSG00000228672	5	PROB1	138727635	rs11477	5	138747460	C	T	0.661554	0.00947549	0.00175255	6.4e-08	0.437971	0.0559787	5.12179e-15	0.021635	0.00486403	8.66918e-06	0.374176	10	0.00307467
		ENSG00000204909	5	SPINK9	147700766	rs12521065	5	147754554	T	C	0.238241	-0.00981451	0.00182093	7.10003e-08	0.890323	0.101505	1.76737e-18	-0.0110235	0.00240053	4.38748e-06	0.903008	13	0.00233414
		ENSG00000272462	6	U91328.19	25992890	rs12192649	6	25974450	A	G	0.209611	-0.00786821	0.00186929	2.59998e-05	-0.637616	0.0733369	3.48844e-18	0.01234	0.00325718	0.000151522	0.0809799	20	0.0158346
		ENSG00000204463	6	BAG6	31606805	rs707939	6	31726688	A	C	0.368098	0.00810803	0.00169445	1.7e-06	0.474382	0.0637255	9.75688e-14	0.0170918	0.00424619	5.69272e-05	0.383103	20	0.00864527
		ENSG00000213722	6	DDAH2	31694815	rs1144708	6	31710020	T	C	0.366053	-0.00671158	0.00166213	5.39995e-05	-0.175798	0.0318902	3.53554e-08	0.0381778	0.0117199	0.0011239	0.50829	6	0.0358748
		ENSG00000204338	6	CYP21A1P	31973413	rs2071295	6	32038700	T	C	0.339468	0.00642507	0.00173793	0.000219999	0.798615	0.0924361	5.63902e-18	0.00804527	0.00236704	0.00067666	0.173233	20	0.0274954
		ENSG00000250686	6	RP1-240B8.3	62340138	rs1204116	6	62404096	A	C	0.253579	-0.00961551	0.00192561	5.89997e-07	0.563241	0.0823781	8.07195e-12	-0.0170718	0.00423351	5.51788e-05	0.452415	20	0.00864527
		ENSG00000226468	7	AC018641.7	32496575	rs10274556	7	32513947	G	A	0.159509	-0.00729115	0.00220798	0.000959997	1.05997	0.10809	1.05714e-22	-0.00687864	0.00219799	0.00175097	0.087378	20	0.0486432
		ENSG00000152926	7	ZNF117	64432154	rs6460219	7	64453136	A	G	0.966258	0.0129304	0.00357839	0.000299999	0.7806	0.122304	1.74269e-10	0.0165647	0.00526785	0.00166379	0.165465	7	0.047418
		ENSG00000160917	7	CPSF4	99036545	rs10238965	7	99145845	T	C	0.164622	-0.00790415	0.00220613	0.000340001	0.45062	0.0662177	1.00958e-11	-0.0175406	0.00553284	0.00152296	0.434558	20	0.0446363
		ENSG00000173295	8	FAM86B3P	8086117	rs2980436	8	8092025	A	G	0.439673	-0.00520126	0.00160406	0.0012	-0.849081	0.0734031	6.02986e-31	0.00612575	0.00196199	0.00179499	0.728156	20	0.0486432
		ENSG00000233609	8	RP11-62H7.2	8818710	rs12542733	8	8824858	G	T	0.458078	-0.00527459	0.00159651	0.000949992	0.82206	0.0902609	8.42261e-20	-0.00641631	0.00206592	0.0018977	0.565944	20	0.0492477
		ENSG00000255310	8	AF131215.2	10965298	rs6601563	8	10967122	T	C	0.398773	0.00759116	0.00161631	2.59998e-06	-0.346099	0.0592704	5.24144e-09	-0.0219335	0.0059932	0.000252483	0.352973	20	0.0192986
		ENSG00000255020	8	AF131216.5	11203257	rs2250028	8	11213589	G	T	0.530675	-0.00550258	0.00159635	0.000569994	0.631295	0.0680651	1.77839e-20	-0.00871634	0.00269768	0.00123335	0.125435	20	0.0385968
		ENSG00000206014	8	OR7E161P	11786101	rs12719915	8	11786255	A	G	0.52045	-0.00591322	0.00160023	0.000219999	-0.623085	0.0858107	3.83796e-13	0.00949023	0.00288168	0.000990178	0.487773	20	0.0343203
		ENSG00000254507	8	RP11-481A20.10	11860909	rs6601649	8	11857317	T	C	0.54499	-0.00600472	0.00160821	0.000189998	0.723751	0.074477	2.53237e-22	-0.00829667	0.00238042	0.000491446	0.180507	20	0.0247669
		ENSG00000227888	8	FAM66A	12219527	rs6601649	8	11857317	T	C	0.54499	-0.00600472	0.00160821	0.000189998	0.80815	0.0906373	4.82078e-19	-0.0074302	0.00215743	0.000573151	0.391557	20	0.0250381
		ENSG00000255556	8	RP11-351I21.6	12236188	rs6601649	8	11857317	T	C	0.54499	-0.00600472	0.00160821	0.000189998	0.686775	0.0898378	2.09581e-14	-0.00874336	0.00260607	0.000793656	0.37857	20	0.0301589
		ENSG00000270154	8	RP11-419I17.1	12333971	rs7823808	8	11836622	T	C	0.52045	-0.00800051	0.00160598	6.29999e-07	0.523898	0.092922	1.71997e-08	-0.0152711	0.00409065	0.000189077	0.803271	20	0.0170856
		ENSG00000254081	8	CTD-3025N20.2	66439243	rs11786598	8	66472179	G	A	0.521472	-0.00546272	0.00159529	0.000619998	0.485684	0.0525516	2.41859e-20	-0.0112475	0.00350283	0.00132289	0.432526	19	0.0406026
		ENSG00000221947	8	XKR9	71581600	rs1993862	8	71579362	G	A	0.519427	0.00661443	0.00159188	3.29997e-05	1.00079	0.0643157	1.34857e-54	0.00660921	0.00164636	5.95852e-05	0.669363	20	0.00864527
		ENSG00000272321	8	KB-1517D11.4	99448897	rs3802197	8	99441904	T	G	0.768916	-0.00784395	0.00191359	4.09996e-05	-0.231984	0.041488	2.24994e-08	0.0338125	0.0102279	0.00094666	0.205555	4	0.0332059
		ENSG00000167653	8	PSCA	143751726	rs2920283	8	143757037	C	T	0.447853	-0.00608661	0.00159962	0.000140001	0.756924	0.0895484	2.84698e-17	-0.00804124	0.00231757	0.000521062	0.576853	17	0.0247669
		ENSG00000253741	8	CTD-2292P10.4	143783670	rs2572904	8	143792193	C	A	0.468303	0.00561224	0.00159158	0.000420001	-0.64694	0.0625665	4.64386e-25	-0.00867505	0.00259929	0.00084544	0.483554	20	0.0303219
		ENSG00000130193	8	THEM6	143808621	rs2572906	8	143798269	A	G	0.456033	0.00564077	0.00159543	0.000409996	-0.396751	0.0441052	2.35049e-19	-0.0142174	0.00432068	0.000999934	0.507664	17	0.0343203
		ENSG00000167656	8	LY6D	143866296	rs2572925	8	143867905	T	C	0.40184	0.00611099	0.0016211	0.00016	-0.698044	0.0791435	1.1448e-18	-0.00875445	0.00252557	0.000527615	0.328948	20	0.0247669
		ENSG00000071894	8	CPSF1	145618444	rs2977834	8	145623098	T	C	0.628834	-0.00529557	0.00165679	0.00140001	1.02637	0.0601167	2.35893e-65	-0.00515951	0.00164227	0.00167969	0.445642	12	0.0474477
		ENSG00000044459	9	CNTLN	17134980	rs3808795	9	17273731	G	A	0.285276	-0.00718335	0.00181974	7.90005e-05	0.360766	0.0544301	3.40129e-11	-0.0199114	0.00587091	0.00069503	0.0110671	19	0.0274954
		ENSG00000119509	9	INVS	102861538	rs7874900	9	103116441	T	C	0.472393	0.00692088	0.00158901	1.29999e-05	0.429266	0.0737364	5.82772e-09	0.0161226	0.00462301	0.000487626	0.0274994	12	0.0247669
		ENSG00000233569	9	RP11-500B12.1	120410884	rs532742	9	120360311	C	A	0.830266	-0.00802192	0.00202915	7.69999e-05	-0.64158	0.109587	4.783e-09	0.0125034	0.00381628	0.00105167	0.0126317	8	0.035712
	Brain Spinal cord cervical c-1	ENSG00000172803	11	SNX32	65601112	rs11227332	11	65623739	G	A	0.190184	0.00881234	0.00201347	1.2e-05	0.663678	0.101107	5.23411e-11	0.013278	0.00364634	0.000271084	0.074747	17	0.0248607
		ENSG00000255320	11	RP11-755F10.1	66012311	rs2236652	11	66002681	A	G	0.177914	0.00746041	0.00214791	0.00051	1.3688	0.138469	4.82274e-23	0.00545033	0.00166324	0.00104939	0.00564372	14	0.0461414
		ENSG00000256422	11	RP11-886D15.1	104316596	rs16894	11	104504416	A	G	0.226994	-0.00832623	0.00199573	2.99999e-05	0.78983	0.106203	1.03005e-13	-0.0105418	0.00289722	0.000274136	0.000855484	20	0.0248607
		ENSG00000255219	11	RP11-716H6.2	122165898	rs2510647	11	122177801	A	C	0.531697	-0.00723937	0.00159261	5.49997e-06	0.906267	0.123822	2.49633e-13	-0.00798812	0.00206867	0.0001127	0.0928973	9	0.0163528
		ENSG00000197728	12	RPS26	56435637	rs10876864	12	56401085	A	G	0.58998	0.00824252	0.00160785	2.99999e-07	-1.20924	0.0934446	2.65143e-38	-0.00681628	0.00143017	1.87853e-06	0.00561038	17	0.00136287
		ENSG00000257218	12	GATC	120884241	rs2301456	12	121017264	T	C	0.348671	0.00640565	0.00168109	0.000140001	-0.749794	0.0876145	1.14965e-17	-0.00854321	0.00245427	0.000499627	0.0183532	14	0.0321575
		ENSG00000092036	14	HAUS4	23415437	rs2145542	14	23419036	T	C	0.542945	-0.0072869	0.00159412	4.90004e-06	-0.556966	0.0621193	3.07268e-19	0.0130832	0.00321265	4.65312e-05	0.468475	20	0.0084396
		ENSG00000269958	14	RP11-73M18.8	104162690	rs12881418	14	104103481	G	T	0.216769	0.00899756	0.00199684	6.59994e-06	-0.64639	0.0939468	5.96923e-12	-0.0139197	0.00369272	0.000163577	0.547977	17	0.0197792
		ENSG00000137804	15	NUSAP1	41624892	rs7169543	15	41620405	C	T	0.257669	0.00732034	0.0018294	6.29999e-05	0.903477	0.118218	2.13106e-14	0.00810241	0.0022856	0.000392648	0.805798	20	0.0316518
		ENSG00000137806	15	NDUFAF1	41679551	rs11635906	15	41779260	G	A	0.277096	0.00683565	0.00180256	0.00015	0.597846	0.0727378	2.04885e-16	0.0114338	0.00332054	0.000574537	0.937656	20	0.0321575
		ENSG00000168803	15	ADAL	43622872	rs3809481	15	43662829	A	G	0.104294	-0.0121351	0.00255124	2e-06	-1.00416	0.131037	1.81406e-14	0.0120848	0.00299031	5.31486e-05	0.0202762	20	0.00856873
		ENSG00000075131	15	TIPIN	66628544	rs11856814	15	66720726	T	G	0.107362	0.0127482	0.00304029	2.80001e-05	1.43839	0.186759	1.34127e-14	0.00886283	0.00240662	0.000230793	0.0879978	5	0.0248607
		ENSG00000140400	15	MAN2C1	75648133	rs4451914	15	75739824	T	C	0.288344	-0.00673493	0.00182217	0.000219999	0.602555	0.0705103	1.27838e-17	-0.0111773	0.00329481	0.000692846	0.3068	13	0.0346662
		ENSG00000197165	16	SULT1A2	28603264	rs17640009	16	28595700	G	A	0.327198	0.00661132	0.00163818	5.39995e-05	0.769361	0.118144	7.41181e-11	0.00859326	0.00250502	0.000602652	0.338052	18	0.032387
		ENSG00000260911	16	RP11-196G11.2	31054471	rs7294	16	31102321	T	C	0.365031	0.00850159	0.0016384	2.1e-07	0.463131	0.070357	4.6234e-11	0.0183568	0.00450464	4.59991e-05	0.00756194	20	0.0084396
		ENSG00000103479	16	RBL2	53467889	rs8049033	16	53513055	C	T	0.4591	-0.00891115	0.00159369	2.30001e-08	-0.353121	0.0567679	4.95795e-10	0.0252354	0.0060685	3.20448e-05	0.0246231	6	0.0077495
		ENSG00000132507	17	EIF5A	7210318	rs4796398	17	7208197	T	C	0.556237	0.00717957	0.00161278	8.50002e-06	-0.436294	0.0700434	4.69685e-10	-0.0164558	0.00454354	0.000292558	0.401013	9	0.0249707
		ENSG00000198231	17	DDX42	61850963	rs8076717	17	61850301	G	A	0.267894	-0.00786695	0.00178508	1e-05	-0.571516	0.0993928	8.92052e-09	0.0137651	0.00393528	0.000469008	0.384824	10	0.0321575
		ENSG00000262223	17	RP11-1055B8.3	79349801	rs11655604	17	79365861	T	C	0.364008	-0.00748488	0.00166	6.49995e-06	0.585447	0.0944307	5.6552e-10	-0.0127849	0.00350603	0.000265788	0.086258	4	0.0248607
		ENSG00000174574	1	AKIRIN1	39456895	rs7553434	1	39458110	G	A	0.144172	0.00897317	0.00248424	0.000299999	0.786174	0.0879522	3.93966e-19	0.0114137	0.00340815	0.000811194	0.709366	3	0.0392347
		ENSG00000162620	1	LRRIQ3	74491699	rs792321	1	74681968	G	A	0.466258	-0.0059675	0.00158927	0.00017	-0.882748	0.102051	5.14588e-18	0.00676014	0.00196267	0.000572421	0.148986	7	0.0321575
		ENSG00000198890	1	PRMT6	107599267	rs1730865	1	107605611	T	G	0.678937	-0.00914545	0.00168354	5.60002e-08	0.479024	0.0732237	6.07335e-11	-0.0190918	0.00456824	2.92467e-05	0.224828	6	0.0077495
		ENSG00000183527	21	PSMG1	40546695	rs2836966	21	40637521	G	A	0.48364	0.00955878	0.00160536	2.59998e-09	0.462315	0.0659309	2.34742e-12	0.0206759	0.00455544	5.6595e-06	0.293345	15	0.00273731
		ENSG00000145020	3	AMT	49454211	rs6769821	3	49244657	A	G	0.761759	-0.00775982	0.00179777	1.6e-05	0.438517	0.0752864	5.72314e-09	-0.0176956	0.00510264	0.000524488	0.000140086	16	0.0321575
		ENSG00000173540	3	GMPPB	49754277	rs4855882	3	49715354	T	G	0.834356	-0.0105373	0.00208529	4.30002e-07	-0.975922	0.113868	1.02917e-17	0.0107973	0.00248047	1.34342e-05	5.44158e-07	19	0.00487325
		ENSG00000004534	3	RBM6	49977440	rs6765484	3	50041313	T	C	0.484663	-0.0177928	0.00159286	5.70033e-29	0.490873	0.063604	1.18497e-14	-0.0362473	0.00570863	2.15939e-10	0.0173219	20	3.13327e-07
		ENSG00000178750	3	STX19	93733213	rs8178649	3	93605126	G	A	0.222904	0.00798059	0.00182061	1.2e-05	0.795423	0.141487	1.88907e-08	0.0100331	0.00290239	0.000546531	0.386941	8	0.0321575
		ENSG00000133835	5	HSD17B4	118788138	rs32665	5	118847140	T	C	0.47546	0.00636496	0.00159037	6.29999e-05	0.54337	0.0759358	8.32771e-13	0.0117139	0.00335355	0.000477683	0.453635	12	0.0321575
		ENSG00000213676	6	ATF6B	32065953	rs2071295	6	32038700	T	C	0.339468	0.00642507	0.00173793	0.000219999	0.650096	0.0738082	1.27499e-18	0.00988326	0.00289928	0.000652343	0.285718	20	0.0338053
		ENSG00000221947	8	XKR9	71581600	rs6472551	8	71781849	A	G	0.515337	0.00646246	0.00159048	4.79999e-05	0.970694	0.0931797	2.06421e-25	0.00665757	0.00175872	0.000153424	0.851938	19	0.0197792
		ENSG00000180155	8	LYNX1	143845752	rs2717586	8	143897882	G	A	0.59816	-0.0061346	0.00163279	0.00017	-0.803899	0.0935344	8.3492e-18	0.00763106	0.00221668	0.000576219	0.401612	20	0.0321575
		ENSG00000071894	8	CPSF1	145618444	rs6599528	8	145603114	A	C	0.564417	-0.00547769	0.0016004	0.000619998	0.944692	0.0783325	1.71735e-33	-0.00579839	0.001761	0.000992431	0.257924	12	0.0450006
		ENSG00000164989	9	CCDC171	15552895	rs4741535	9	15727144	G	A	0.46728	-0.00610553	0.00160302	0.000140001	0.546682	0.0816559	2.15745e-11	-0.0111683	0.00337358	0.000931182	0.115019	20	0.0435853
	Muscle Skeletal	ENSG00000048740	10	CELF2	11047259	rs7893491	10	10922128	A	G	0.214724	0.00919016	0.0020631	8.40001e-06	-0.166628	0.0251489	3.45717e-11	-0.0551538	0.0149196	0.000218393	0.0364501	13	0.013922
		ENSG00000272983	10	RP11-508N22.12	38426265	rs17424203	10	38628464	C	T	0.0807771	-0.0140684	0.00341612	3.79997e-05	-0.767334	0.0930218	1.59764e-16	0.0183341	0.00497591	0.000229079	0.285479	3	0.0141562
		ENSG00000187122	10	SLIT1	98757795	rs2297987	10	98989454	G	A	0.687117	0.00665675	0.00167586	7.10003e-05	-0.287834	0.0352082	2.95377e-16	-0.023127	0.00647319	0.00035326	0.794705	20	0.0183507
		ENSG00000213390	10	ARHGAP19	98978996	rs793515	10	98988469	C	A	0.265849	-0.00678665	0.00173942	9.59997e-05	-0.201513	0.031074	8.87723e-11	0.0336785	0.0100737	0.000828127	0.600583	20	0.0309576
		ENSG00000119906	10	FAM178A	102672326	rs7911957	10	102692970	G	A	0.184049	-0.00743511	0.00197974	0.00017	-0.140288	0.0246456	1.25395e-08	0.0529989	0.0169067	0.00171983	0.157275	9	0.0454817
		ENSG00000203791	10	METTL10	126436718	rs965484	10	126453481	C	T	0.547035	0.0062733	0.00160763	9.49992e-05	-0.278298	0.0240557	5.92436e-31	-0.0225417	0.00609641	0.000217707	0.0502212	20	0.013922
		ENSG00000162191	11	UBXN1	62443970	rs693698	11	62438819	T	G	0.733129	-0.00601317	0.00171241	0.000449997	-0.131989	0.0158541	8.41593e-17	0.0455581	0.0140808	0.00121435	0.062091	9	0.0381041
		ENSG00000068976	11	PYGM	64513861	rs532747	11	64519062	C	T	0.0746421	-0.0104014	0.00287038	0.000290001	-0.175757	0.0267088	4.68909e-11	0.0591806	0.018644	0.00150229	0.333323	9	0.0436965
		ENSG00000172803	11	SNX32	65601112	rs2231884	11	65656564	T	C	0.164622	0.0109587	0.00213865	2.99999e-07	0.533797	0.0582922	5.32314e-20	0.0205297	0.00459109	7.76195e-06	0.680366	20	0.00142444
		ENSG00000172638	11	EFEMP2	65633912	rs659824	11	65636509	G	A	0.514315	-0.0054259	0.00158803	0.000629999	-0.193683	0.0258914	7.39963e-14	0.0280143	0.00901389	0.00188416	0.0127302	20	0.0485553
		ENSG00000172543	11	CTSW	65647280	rs645900	11	65648135	A	G	0.809816	-0.00932177	0.00198665	2.69998e-06	0.411111	0.0457439	2.53538e-19	-0.0226746	0.00545137	3.19046e-05	0.0159705	16	0.00364555
		ENSG00000172500	11	FIBP	65651212	rs687672	11	65649984	C	T	0.810838	-0.00955724	0.00198972	1.6e-06	-0.383809	0.0258704	8.58969e-50	0.024901	0.00544908	4.88263e-06	0.191735	20	0.00098564
		ENSG00000255320	11	RP11-755F10.1	66012311	rs2236652	11	66002681	A	G	0.177914	0.00746041	0.00214791	0.00051	0.896524	0.0563184	4.68886e-57	0.00832148	0.00245219	0.000690064	0.000534655	20	0.0274256
		ENSG00000174996	11	KLC2	66024765	rs2276036	11	66033430	T	C	0.176892	0.0078305	0.00213111	0.000239999	-0.205966	0.0208424	4.97944e-23	-0.0380184	0.011039	0.000573154	0.00262308	18	0.0244438
		ENSG00000255468	11	RP11-867G23.8	66115421	rs10896111	11	66115690	C	T	0.341513	0.00636788	0.00172375	0.000219999	0.262171	0.0370617	1.5063e-12	0.024289	0.00741748	0.00105825	0.321297	20	0.0354035
		ENSG00000158483	11	FAM86C1	71498556	rs2040301	11	71496121	T	C	0.567485	0.00575948	0.00161713	0.000369999	-0.789001	0.0221842	4.719e-277	-0.00729971	0.00205984	0.000394374	0.00471778	19	0.0190349
		ENSG00000171202	11	TMEM126A	85359011	rs7116195	11	85373668	G	A	0.213701	-0.00754043	0.00198663	0.00015	0.317327	0.0218512	8.76465e-48	-0.0237623	0.00647081	0.000240441	0.143554	20	0.0145471
		ENSG00000166037	11	CEP57	95523129	rs3748256	11	95521953	G	A	0.374233	-0.010284	0.00163499	3.2e-10	0.396626	0.0236206	2.81346e-63	-0.0259287	0.00440197	3.85601e-09	0.0785334	20	4.6704e-06
		ENSG00000087053	11	MTMR2	95566046	rs3017756	11	95537358	A	G	0.42638	-0.00984631	0.0016121	1e-09	-0.178683	0.0288082	5.55682e-10	0.0551049	0.0126621	1.34932e-05	0.260437	12	0.00190034
		ENSG00000137714	11	FDX1	110300607	rs7940715	11	110300506	T	C	0.413088	0.00544428	0.00161513	0.000749998	0.203701	0.0206038	4.76005e-23	0.0267268	0.00837711	0.00142047	0.0237875	20	0.0421684
		ENSG00000150768	11	DLAT	111895538	rs2303436	11	111896324	T	C	0.328221	0.00577986	0.00165825	0.000490004	-0.0995345	0.0129001	1.20214e-14	-0.0580689	0.0182811	0.00149089	0.129099	16	0.043676
		ENSG00000166086	11	JAM3	133938820	rs6590735	11	134022087	T	G	0.53272	0.00607446	0.00159996	0.00015	-0.146629	0.0227408	1.13447e-10	-0.0414274	0.0126627	0.00106937	0.120145	16	0.0354035
		ENSG00000133704	12	IPO8	30781922	rs11051005	12	30783475	G	A	0.236196	0.0079105	0.0018305	1.5e-05	-0.211413	0.0291865	4.37184e-13	-0.0374173	0.0100822	0.000206275	0.0279317	14	0.0135782
		ENSG00000257913	12	RP11-386G11.5	49392150	rs10875912	12	49416944	C	T	0.304703	-0.00605405	0.00165782	0.000259998	-0.253767	0.0385952	4.86229e-11	0.0238567	0.00747281	0.00141062	0.240002	17	0.0420824
		ENSG00000123352	12	SPATS2	49760367	rs7133398	12	49846626	C	A	0.204499	-0.00766752	0.00199398	0.00012	0.20038	0.0324152	6.34251e-10	-0.0382649	0.0117192	0.00109405	0.337771	17	0.0356213
		ENSG00000111540	12	RAB5B	56367697	rs773108	12	56369911	G	A	0.320041	-0.00800849	0.00168896	2.1e-06	-0.577103	0.025003	7.13003e-118	0.0138771	0.00298774	3.40615e-06	0.0119485	17	0.000825106
		ENSG00000139531	12	SUOX	56390964	rs11171739	12	56470625	T	C	0.584867	0.00730789	0.00160492	5.30005e-06	0.0940463	0.0157827	2.54079e-09	0.0777052	0.0214773	0.000296864	0.0647693	9	0.0168019
		ENSG00000197728	12	RPS26	56435637	rs10876864	12	56401085	A	G	0.58998	0.00824252	0.00160785	2.99999e-07	-0.950499	0.0173511	0	-0.00867178	0.00169898	3.32333e-07	0.0215713	20	0.000221852
		ENSG00000257594	12	GALNT4	89913185	rs10745505	12	89910684	A	G	0.748466	0.00715614	0.00183805	9.90011e-05	-0.405701	0.0429128	3.25872e-21	-0.017639	0.00489969	0.000318198	0.428424	12	0.0170763
		ENSG00000257218	12	GATC	120884241	rs542407	12	120902007	C	T	0.652352	-0.00612685	0.00168486	0.000280001	0.607027	0.0318943	9.17877e-81	-0.0100932	0.0028258	0.00035453	0.000511798	20	0.0183507
		ENSG00000150967	12	ABCB9	123405498	rs7953894	12	123404966	A	C	0.507157	0.0061377	0.00159956	0.00012	-0.215898	0.0328308	4.82997e-11	-0.0284287	0.00857788	0.0009191	0.0710848	20	0.0329353
		ENSG00000235423	12	RP11-282O18.3	123736577	rs1790116	12	123618544	T	G	0.768916	0.0119834	0.00194056	6.59994e-10	0.278931	0.0372835	7.35579e-14	0.0429619	0.00902099	1.91271e-06	0.0929853	20	0.000600133
		ENSG00000183955	12	SETD8	123868320	rs1106240	12	123626982	T	C	0.776074	0.0113625	0.00197848	9.29994e-09	-0.227412	0.0326073	3.07458e-12	-0.0499644	0.01127	9.27681e-06	0.102184	20	0.00160515
		ENSG00000177084	12	POLE	133200348	rs5744944	12	133219831	C	T	0.429448	0.00548014	0.00160693	0.000649995	-0.366026	0.0245662	3.31593e-50	-0.014972	0.00450374	0.000886254	0.129509	20	0.0321386
		ENSG00000102781	13	KATNAL1	30776767	rs9508700	13	30885161	T	C	0.444785	-0.00678313	0.00160756	2.39999e-05	0.171828	0.0254851	1.5592e-11	-0.0394763	0.0110367	0.000347812	0.870068	7	0.0183161
		ENSG00000023516	13	AKAP11	42846289	rs9594724	13	42869119	G	A	0.237219	-0.00700811	0.00187025	0.000179999	0.331163	0.0341823	3.38596e-22	-0.0211621	0.00605523	0.000474327	0.160978	20	0.0215979
		ENSG00000118946	13	PCDH17	58205944	rs9563528	13	58314069	G	T	0.229039	-0.00700819	0.00185735	0.00016	-0.33028	0.0497994	3.307e-11	0.0212189	0.00646997	0.00103952	0.188941	15	0.0351696
		ENSG00000100461	14	RBM23	23369854	rs4536383	14	23410926	C	T	0.5818	-0.0070382	0.00160806	1.2e-05	0.218092	0.029801	2.51182e-13	-0.0322717	0.00859136	0.000172447	0.0823286	17	0.0122863
		ENSG00000092036	14	HAUS4	23415437	rs2145542	14	23419036	T	C	0.542945	-0.0072869	0.00159412	4.90004e-06	-0.378358	0.0263709	1.10314e-46	0.0192593	0.00442192	1.32821e-05	0.255817	20	0.00190034
		ENSG00000133985	14	TTC9	71108504	rs1572678	14	71107942	T	C	0.269939	-0.00561257	0.00178887	0.0017	-0.892628	0.0351965	6.75103e-142	0.00628769	0.00201933	0.00184721	0.489822	5	0.0480117
		ENSG00000137824	15	RMDN3	41028082	rs11070292	15	41031686	G	A	0.131902	-0.00803436	0.00223919	0.000329997	-0.553346	0.0393032	5.12098e-45	0.0145196	0.00417599	0.000507196	0.787019	14	0.0225851
		ENSG00000137804	15	NUSAP1	41624892	rs7165914	15	41632451	T	C	0.256646	0.007312	0.00182948	6.4e-05	0.237951	0.0289433	2.01351e-16	0.030729	0.00854888	0.000325006	0.412518	20	0.0172652
		ENSG00000137806	15	NDUFAF1	41679551	rs7168431	15	41672384	G	A	0.274029	0.00703814	0.00181543	0.000109999	-0.967926	0.0229697	0	-0.00727136	0.00188351	0.000113136	0.483055	20	0.00924463
		ENSG00000168806	15	LCMT2	43619974	rs3742971	15	43622916	T	C	0.124744	-0.00942144	0.00239331	8.30004e-05	-0.202049	0.0358689	1.77109e-08	0.0466295	0.014451	0.00125218	0.0229754	13	0.0386018
		ENSG00000168803	15	ADAL	43622872	rs3742971	15	43622916	T	C	0.124744	-0.00942144	0.00239331	8.30004e-05	-0.438557	0.0264796	1.30947e-61	0.0214828	0.00560927	0.000128208	0.000232779	20	0.00995419
		ENSG00000140265	15	ZSCAN29	43650370	rs2278857	15	43632549	C	T	0.320041	-0.00777323	0.00170417	5.1e-06	-0.206534	0.0203045	2.64807e-24	0.0376366	0.00904291	3.15473e-05	0.0785638	20	0.00364555
		ENSG00000242866	15	STRC	43891596	rs3087657	15	44063859	A	G	0.713701	0.00667618	0.00178275	0.000179999	-0.380187	0.0398503	1.42318e-21	-0.0175603	0.00503745	0.000490413	0.0178874	20	0.0221637
		ENSG00000249839	15	AC011330.5	43955852	rs2255663	15	43829008	T	C	0.293456	-0.00797722	0.00174332	4.70002e-06	-0.462483	0.0525998	1.46283e-18	0.0172487	0.0042494	4.92663e-05	0.0742567	20	0.00523433
		ENSG00000166938	15	DIS3L	66585555	rs7170930	15	66580853	T	C	0.097137	0.011085	0.0029759	0.0002	-0.487145	0.0390179	8.99693e-36	-0.022755	0.00637494	0.000357734	0.00940947	13	0.0183596
		ENSG00000075131	15	TIPIN	66628544	rs11856814	15	66720726	T	G	0.107362	0.0127482	0.00304029	2.80001e-05	0.762983	0.0693819	3.95698e-28	0.0167084	0.00426458	8.93102e-05	0.0103024	10	0.00795386
		ENSG00000140400	15	MAN2C1	75648133	rs4886707	15	75755467	T	C	0.288344	-0.00696954	0.0018191	0.000129999	0.192737	0.0206949	1.23955e-20	-0.0361609	0.0102057	0.000395291	0.044064	11	0.0190349
		ENSG00000177971	15	IMP3	75931426	rs7166281	15	75928192	G	T	0.277096	-0.00741283	0.00183562	5.39995e-05	-0.144478	0.0254062	1.29502e-08	0.0513077	0.0155828	0.000992742	0.20798	3	0.034552
		ENSG00000136379	15	ABHD17C	80972025	rs1531895	15	80992165	A	G	0.448875	0.00683086	0.00159727	1.89998e-05	0.170874	0.0307094	2.63308e-08	0.039976	0.0117896	0.000696936	0.560114	14	0.0274256
		ENSG00000103723	15	AP3B2	83328033	rs7163848	15	83398315	T	C	0.190184	-0.00664852	0.00196047	0.000700003	0.747205	0.0409826	2.86209e-74	-0.00889785	0.00266874	0.00085575	0.407481	20	0.0316001
		ENSG00000187555	16	USP7	8985951	rs12446999	16	9050331	A	C	0.42638	0.00557737	0.0016138	0.000549997	-0.13295	0.0153918	5.73441e-18	-0.0419509	0.013074	0.00133319	0.120704	15	0.0407769
		ENSG00000260979	16	RP11-77H9.8	9056563	rs2437716	16	9031104	C	T	0.935583	0.0140883	0.00317151	8.9e-06	0.668588	0.080022	6.54064e-17	0.0210717	0.00537237	8.77294e-05	0.304271	5	0.00792969
		ENSG00000234719	16	RP11-166B2.1	12021230	rs2869492	16	12071341	C	T	0.417178	0.00508145	0.00162856	0.00179999	1.04937	0.0292108	1.28735e-282	0.00484238	0.00155778	0.00188035	0.105425	20	0.0485553
		ENSG00000197165	16	SULT1A2	28603264	rs12446550	16	28543381	A	G	0.355828	0.0063083	0.00161287	9.20005e-05	0.744024	0.0449067	1.18292e-61	0.00847862	0.00222735	0.000140892	0.213894	20	0.0106655
		ENSG00000184110	16	EIF3C	28699879	rs7187575	16	28990101	T	C	0.736196	-0.00738659	0.00173815	2.1e-05	-0.250815	0.0403893	5.30078e-10	0.0294504	0.00839738	0.000453037	0.433504	20	0.0209435
		ENSG00000251417	16	RP11-1348G14.4	28814097	rs12928404	16	28847246	C	T	0.349693	0.00748708	0.00161976	3.79997e-06	-0.307066	0.0438514	2.51566e-12	-0.0243826	0.00632058	0.000114477	0.613237	20	0.00924463
		ENSG00000260442	16	RP11-22P6.3	28890278	rs7187776	16	28857645	G	A	0.345603	0.00746631	0.00162157	4.09996e-06	-0.407146	0.0327645	1.87825e-35	-0.0183382	0.00424739	1.57793e-05	0.974706	20	0.00212355
		ENSG00000213658	16	LAT	28996147	rs7187575	16	28990101	T	C	0.736196	-0.00738659	0.00173815	2.1e-05	-0.243476	0.0374777	8.21779e-11	0.0303381	0.00853062	0.000376012	0.214987	20	0.0185132
		ENSG00000149926	16	FAM57B	30035748	rs7191849	16	30023157	C	T	0.468303	-0.00527015	0.0015944	0.000949992	-0.30014	0.0270822	1.52446e-28	0.017559	0.00554343	0.0015374	0.0840469	20	0.0439174
		ENSG00000149922	16	TBX6	30097114	rs8060511	16	30101596	A	C	0.478528	-0.00575263	0.00159177	0.000299999	0.339602	0.0290724	1.58972e-31	-0.0169393	0.00490636	0.000555369	0.0230282	20	0.0238533
		ENSG00000099377	16	HSD3B7	30996519	rs11150601	16	30977799	A	G	0.638037	-0.0073792	0.00164428	7.19996e-06	-0.441258	0.0302471	3.32804e-48	0.0167231	0.00389868	1.79138e-05	0.000628711	20	0.00230821
		ENSG00000103496	16	STX4	31044210	rs732172	16	31050033	T	C	0.354806	0.00869925	0.00164478	1.2e-07	0.193273	0.0266859	4.40463e-13	0.0450102	0.0105378	1.94331e-05	0.00947371	20	0.00245182
		ENSG00000260911	16	RP11-196G11.2	31054471	rs17839567	16	31057945	G	A	0.367076	0.00881304	0.0016406	7.79992e-08	0.387763	0.033437	4.27578e-31	0.0227279	0.00466281	1.09197e-06	0.0101192	20	0.000440864
		ENSG00000167397	16	VKORC1	31102163	rs2884737	16	31105554	C	A	0.257669	-0.0105949	0.00182354	6.19998e-09	0.243084	0.0295912	2.12608e-16	-0.0435853	0.00918837	2.10024e-06	0.424287	20	0.000605668
		ENSG00000103510	16	KAT8	31127075	rs14235	16	31121793	A	G	0.380368	-0.00981535	0.00165777	3.2e-09	-0.241059	0.0242717	3.03033e-23	0.0407176	0.00800635	3.66334e-07	0.00650174	20	0.000221852
		ENSG00000260304	16	RP11-388M20.6	31193832	rs12929077	16	31232489	A	G	0.685072	-0.00683524	0.00170551	6.1e-05	0.27461	0.0354117	8.84938e-15	-0.0248907	0.00699104	0.000370328	0.182135	20	0.018504
		ENSG00000169900	16	PYDC1	31227283	rs8056505	16	31214898	T	C	0.687117	-0.00683763	0.00170363	5.99998e-05	0.278534	0.0404366	5.65194e-12	-0.0245486	0.00707897	0.00052469	0.0182168	18	0.0230413
		ENSG00000140678	16	ITGAX	31366455	rs11150616	16	31370090	G	T	0.680982	-0.00641272	0.00172118	0.000189998	0.270244	0.0435732	5.57243e-10	-0.0237294	0.00742984	0.00140417	0.0230003	15	0.0420824
		ENSG00000176723	16	ZNF843	31445569	rs7188278	16	31482749	T	C	0.254601	0.00605852	0.00177022	0.000619998	0.294274	0.0373636	3.38131e-15	0.020588	0.00655896	0.00169575	0.991484	14	0.0454247
		ENSG00000103479	16	RBL2	53467889	rs8044091	16	53520998	C	T	0.46728	-0.00890739	0.00159357	2.30001e-08	-0.148505	0.0172917	8.83052e-18	0.0599804	0.0128033	2.80304e-06	0.133266	17	0.000738052
		ENSG00000213398	16	LCAT	67973653	rs3785098	16	67993643	C	T	0.188139	0.00735629	0.00209975	0.000460002	0.232942	0.0326617	9.89405e-13	0.0315799	0.0100429	0.00166368	0.0210416	20	0.0454247
		ENSG00000226232	16	RP11-419C5.2	70010291	rs1052429	16	69975360	A	G	0.750511	0.0057601	0.00180117	0.00140001	-0.590177	0.0367388	4.551e-58	-0.00975995	0.0031118	0.00171018	0.280041	20	0.0454247
		ENSG00000040199	16	PHLPP2	71671738	rs7188675	16	71680002	T	C	0.841513	-0.00727887	0.00211441	0.000580003	-0.476654	0.0339701	9.98991e-45	0.0152708	0.0045675	0.000827718	0.00119606	20	0.0309576
		ENSG00000182149	16	IST1	71879899	rs7195988	16	71963186	T	C	0.283231	-0.00768724	0.00178194	1.6e-05	-0.27794	0.0298462	1.24965e-20	0.0276579	0.00706576	9.06447e-05	0.149332	20	0.00795572
		ENSG00000261701	16	HPR	72088522	rs4788614	16	72188828	C	T	0.161554	-0.00811021	0.00218026	0.0002	0.405239	0.0504975	1.01581e-15	-0.0200134	0.00593009	0.000738447	0.00426356	15	0.0284843
		ENSG00000263345	17	RP1-59D14.5	2278355	rs6806	17	2284005	G	A	0.687117	0.00728656	0.00178457	4.39997e-05	-0.205528	0.0336018	9.56088e-10	-0.0354529	0.0104397	0.000683887	0.0422213	20	0.0274256
		ENSG00000132507	17	EIF5A	7210318	rs4796398	17	7208197	T	C	0.556237	0.00717957	0.00161278	8.50002e-06	-0.220755	0.0168976	5.26671e-39	-0.0325228	0.00771824	2.51157e-05	0.153715	16	0.00304201
		ENSG00000215041	17	NEURL4	7218947	rs3809824	17	7238128	G	A	0.57771	0.00646064	0.00162587	7.10003e-05	0.101404	0.0163418	5.46326e-10	0.0637119	0.0190394	0.000818914	0.139638	12	0.0309576
		ENSG00000065559	17	MAP2K4	11924141	rs1870583	17	12032944	G	A	0.279141	-0.00634329	0.00177333	0.000350002	0.120492	0.0186949	1.15469e-10	-0.0526449	0.0168321	0.00176212	0.158201	4	0.0459975
		ENSG00000108599	17	AKAP10	19807615	rs175922	17	19825579	C	T	0.390593	0.0065438	0.00162518	5.69994e-05	0.151745	0.0242009	3.60532e-10	0.0431237	0.0127281	0.000703836	0.84292	10	0.0274996
		ENSG00000108784	17	NAGLU	40688190	rs1032070	17	40618251	T	C	0.246421	0.00664387	0.00178873	0.0002	-0.152593	0.0216839	1.96205e-12	-0.0435398	0.0132549	0.00102048	0.0122019	15	0.0348808
		ENSG00000108786	17	HSD17B1	40701232	rs597255	17	40705100	T	C	0.522495	0.00538833	0.00160214	0.000769999	-0.26365	0.0330849	1.60098e-15	-0.0204374	0.0065958	0.00194468	0.000438172	14	0.0496918
		ENSG00000141699	17	FAM134C	40731531	rs10454087	17	40735641	T	C	0.266871	0.00681596	0.00176237	0.000109999	0.194281	0.0299558	8.83797e-11	0.035083	0.0105617	0.00089461	0.500202	11	0.0322485
		ENSG00000037042	17	TUBG2	40811323	rs2292749	17	40818584	T	C	0.294479	0.00651475	0.00173001	0.00017	-0.259523	0.0296262	1.95402e-18	-0.0251028	0.00725596	0.000540963	0.192199	15	0.0234005
		ENSG00000225190	17	PLEKHM1	43513266	rs11012	17	43513441	T	C	0.191207	0.00689978	0.00204591	0.000739997	0.335494	0.0268495	7.91391e-36	0.020566	0.00631641	0.00113006	0.175279	8	0.0364597
		ENSG00000264589	17	MAPT-AS1	43921017	rs11012	17	43513441	T	C	0.191207	0.00689978	0.00204591	0.000739997	-0.415287	0.0527539	3.48573e-15	-0.0166145	0.00535955	0.00193534	0.368752	12	0.0496627
		ENSG00000108395	17	TRIM37	57059999	rs2333410	17	57137129	A	G	0.362986	0.0063843	0.00164542	0.0001	-0.296254	0.0248146	7.43778e-33	-0.0215501	0.00584004	0.000224205	0.0217717	20	0.0139978
		ENSG00000167447	17	SMG8	57286761	rs6503905	17	57287454	G	A	0.620654	-0.00672897	0.00167186	5.69994e-05	0.210416	0.0236368	5.48228e-19	-0.0319794	0.00871986	0.000245013	0.217776	20	0.0145471
		ENSG00000108443	17	RPS6KB1	57970447	rs1292042	17	57934995	G	A	0.161554	0.00781376	0.00199853	9.20005e-05	0.172853	0.0209369	1.50759e-16	0.0452047	0.012793	0.000410023	0.205431	14	0.0193992
		ENSG00000198909	17	MAP3K3	61699775	rs9891018	17	61827856	C	T	0.267894	-0.00783754	0.00178459	1.09999e-05	0.160254	0.0240179	2.51877e-11	-0.048907	0.0133318	0.00024404	0.234398	11	0.0145471
		ENSG00000262877	17	RP11-1055B8.4	79361930	rs11655604	17	79365861	T	C	0.364008	-0.00748488	0.00166	6.49995e-06	-0.438491	0.0368804	1.34119e-32	0.0170696	0.0040488	2.48705e-05	0.019778	4	0.00304201
		ENSG00000141452	18	C18orf8	21083473	rs1429934	18	21162288	T	C	0.650307	-0.00778132	0.00168631	3.89996e-06	0.130281	0.0162706	1.17389e-15	-0.0597272	0.0149391	6.38702e-05	0.545051	18	0.00632366
		ENSG00000141458	18	NPC1	21086148	rs1808579	18	21104888	T	C	0.443763	-0.00697487	0.00159337	1.2e-05	0.136382	0.0170114	1.08264e-15	-0.0511422	0.0133112	0.000122021	0.228718	18	0.0095969
		ENSG00000267127	18	RP11-795F19.5	77794346	rs12606234	18	77827838	C	T	0.153374	0.00835174	0.00223218	0.000179999	0.376211	0.0583528	1.13949e-10	0.0221996	0.00686008	0.00121192	0.0537869	17	0.0381041
		ENSG00000266933	19	AC005775.2	490046	rs10415416	19	490081	T	C	0.41411	0.00540374	0.00164846	0.001	-0.521056	0.0444233	9.01642e-32	-0.0103707	0.00328492	0.00159359	0.693791	4	0.0444471
		ENSG00000133275	19	CSNK1G2	1941188	rs12977433	19	1951551	T	C	0.633947	0.00638924	0.00170769	0.000179999	0.143358	0.0220473	7.90984e-11	0.0445684	0.0137433	0.00118311	0.457897	13	0.0377099
		ENSG00000129353	19	SLC44A2	10713133	rs8112355	19	10731745	C	T	0.763804	-0.0102349	0.00192245	1e-07	-0.632364	0.0438781	4.35968e-47	0.0161851	0.0032409	5.91338e-07	0.000132178	20	0.000293613
		ENSG00000267100	19	ILF3-AS1	10762538	rs2569512	19	10790162	C	T	0.627812	-0.0119422	0.00168463	1.39991e-12	0.191086	0.0272892	2.51866e-12	-0.0624965	0.0125452	6.3028e-07	0.0462395	7	0.000293613
		ENSG00000142453	19	CARM1	10982189	rs11878377	19	10965270	T	C	0.302658	0.00801745	0.00174267	4.20001e-06	0.170768	0.0237846	6.98309e-13	0.0469494	0.0121202	0.000107224	0.481023	17	0.00903035
		ENSG00000105607	19	GCDH	13001840	rs8012	19	13010520	G	A	0.519427	-0.00590177	0.00157634	0.000179999	0.2636	0.0230161	2.2751e-30	-0.0223891	0.00629147	0.000372769	0.975512	14	0.018504
		ENSG00000130511	19	SSBP4	18529674	rs7258465	19	18533642	C	T	0.342536	0.00756098	0.00167003	5.99998e-06	-0.282042	0.0259541	1.65629e-27	-0.026808	0.00641455	2.92476e-05	0.324348	14	0.003473
		ENSG00000168813	19	ZNF507	32836500	rs7255223	19	32824310	A	C	0.302658	-0.00719386	0.00180547	6.80002e-05	0.214567	0.020612	2.23691e-25	-0.0335273	0.00900981	0.000198276	0.193118	18	0.0133418
		ENSG00000131941	19	RHPN2	33469499	rs7256470	19	33558085	A	C	0.338446	0.00566747	0.00167936	0.000739997	-0.39581	0.0445875	6.8591e-19	-0.0143187	0.0045391	0.00160764	0.474026	20	0.0444561
		ENSG00000162426	1	SLC45A1	8377886	rs9628987	1	8386730	C	A	0.185072	-0.00718519	0.00212677	0.000729995	0.488349	0.0449741	1.81808e-27	-0.0147132	0.00456095	0.00125571	0.327268	20	0.0386018
		ENSG00000075151	1	EIF4G3	21132963	rs4654726	1	21203898	C	A	0.586912	0.00668937	0.00162499	3.79997e-05	0.199872	0.0213821	8.96447e-21	0.0334683	0.00888362	0.000164948	0.760602	20	0.0120352
		ENSG00000116898	1	MRPS15	36921319	rs2275475	1	36926946	G	T	0.0889571	0.0095306	0.0026742	0.000369999	0.158699	0.0238124	2.65461e-11	0.0600546	0.0191088	0.00167359	0.319343	5	0.0454247
		ENSG00000237950	1	RP11-7O11.3	44410042	rs9326136	1	44390392	T	C	0.737219	-0.00871638	0.00188989	4e-06	0.297671	0.0501626	2.95415e-09	-0.0292819	0.00804102	0.000270984	0.77098	18	0.0157796
		ENSG00000254685	1	FPGT	74663896	rs489941	1	74672323	A	C	0.466258	-0.00600945	0.00158912	0.00016	-0.418737	0.0301336	6.69797e-44	0.0143514	0.00393305	0.000263348	0.0213875	18	0.0154838
		ENSG00000117500	1	TMED5	93615299	rs6682670	1	93649732	G	A	0.653374	-0.0102234	0.0016624	7.79992e-10	0.143228	0.0214699	2.53897e-11	-0.0713785	0.015786	6.13637e-06	0.138707	15	0.00116131
		ENSG00000117505	1	DR1	93811445	rs4847240	1	93817946	G	A	0.634969	-0.00953321	0.00164355	6.59994e-09	-0.134891	0.0243103	2.8776e-08	0.0706734	0.0176263	6.08333e-05	0.0487384	11	0.0061401
		ENSG00000198890	1	PRMT6	107599267	rs1730850	1	107597988	T	C	0.682004	-0.00923918	0.0016836	4.09996e-08	0.560984	0.0383569	1.93452e-48	-0.0164696	0.00320547	2.77723e-07	0.0850495	15	0.000210236
		ENSG00000143028	1	SYPL2	110009180	rs485660	1	110023432	A	G	0.255624	-0.00722657	0.0018689	0.000109999	0.339361	0.0218294	1.69201e-54	-0.0212946	0.00567491	0.000175137	0.00295604	20	0.0123329
		ENSG00000156171	1	DRAM2	111659955	rs3762374	1	111682118	T	C	0.279141	0.00574632	0.00175641	0.00109999	0.654936	0.0325279	3.67327e-90	0.00877386	0.00271698	0.00124104	0.122707	20	0.0385423
		ENSG00000143578	1	CREB3L4	153940010	rs9426935	1	153769400	T	C	0.513292	-0.00796048	0.00159109	5.60003e-07	-0.235458	0.0255888	3.5259e-20	0.0338085	0.00769171	1.10547e-05	0.181757	20	0.00180939
		ENSG00000116406	1	EDEM3	184659365	rs6663178	1	184661642	A	G	0.47546	0.00878807	0.00158856	3.2e-08	-0.136159	0.0181131	5.59731e-14	-0.0645427	0.0144858	8.36619e-06	0.749655	14	0.00149017
		ENSG00000163431	1	LMOD1	201865580	rs2820311	1	201841476	G	A	0.301636	0.00807199	0.00167963	1.5e-06	-0.173718	0.0268564	9.90391e-11	-0.0464661	0.0120452	0.000114489	0.553521	8	0.00924463
		ENSG00000174606	1	ANGEL2	213165524	rs3002284	1	213181916	C	T	0.302658	0.00580948	0.0017041	0.000649995	0.232186	0.0251163	2.36506e-20	0.0250208	0.00782253	0.00138118	0.491574	20	0.0418221
		ENSG00000185019	20	UBOX5	3088219	rs2422859	20	3132828	G	T	0.427403	-0.00696486	0.00159238	1.2e-05	0.299604	0.0229847	7.74524e-39	-0.0232469	0.00560619	3.37376e-05	0.591348	14	0.00378361
		ENSG00000215529	20	EFCAB8	31446729	rs6087990	20	31349908	C	T	0.374233	0.00915022	0.00161682	1.5e-08	-0.277857	0.0476458	5.48577e-09	-0.0329314	0.00810848	4.87892e-05	0.596733	16	0.00523433
		ENSG00000166913	20	YWHAB	43514317	rs12481468	20	43532438	C	T	0.284254	0.00878432	0.00179281	9.59997e-07	-0.194944	0.0216946	2.56745e-19	-0.0450607	0.0104749	1.6942e-05	0.0026352	14	0.00223045
		ENSG00000124126	20	PREX1	47240790	rs6012544	20	47488807	G	T	0.283231	-0.00652545	0.00169272	0.00012	0.327936	0.0320143	1.26688e-24	-0.0198985	0.00551517	0.000308608	0.102931	20	0.0168372
		ENSG00000258366	20	RTEL1	62289163	rs6010620	20	62309839	G	A	0.797546	0.00743086	0.00184456	5.60003e-05	0.189145	0.0333743	1.44996e-08	0.0392866	0.0119648	0.00102523	0.133331	10	0.0348808
		ENSG00000203896	20	LIME1	62366815	rs2315008	20	62343956	G	T	0.712679	0.00668235	0.00168922	7.59994e-05	-0.162643	0.0240117	1.2571e-11	-0.041086	0.0120276	0.000635533	0.573398	14	0.0263616
		ENSG00000235888	21	AF064858.8	40360633	rs9941894	21	40634058	A	G	0.314928	-0.010329	0.00165525	4.39997e-10	-0.290523	0.0395607	2.07736e-13	0.0355531	0.00747659	1.98195e-06	0.0531754	20	0.000600133
		ENSG00000237721	21	AF064858.11	40378574	rs8132333	21	40527900	G	A	0.319018	-0.0107386	0.00165278	8.19974e-11	-0.280153	0.0428991	6.55474e-11	0.0383312	0.00832205	4.1053e-06	0.0233835	19	0.0008573
		ENSG00000183527	21	PSMG1	40546695	rs2150413	21	40614878	T	C	0.485685	0.00958026	0.00160469	2.39999e-09	0.386625	0.0252179	4.71719e-53	0.0247792	0.00445409	2.64805e-08	0.12545	20	2.67277e-05
		ENSG00000255568	21	BRWD1-IT2	40685887	rs2836934	21	40564885	C	A	0.484663	0.00961055	0.00160483	2.1e-09	-0.250928	0.0385989	7.98329e-11	-0.0383	0.00869557	1.06007e-05	0.00033805	19	0.00178327
		ENSG00000070010	22	UFD1L	19437433	rs2073758	22	19459157	G	A	0.53681	-0.00646971	0.00159344	4.90004e-05	-0.336209	0.0171237	7.89405e-86	0.0192431	0.00483971	7.00576e-05	0.303818	20	0.0066292
		ENSG00000273300	22	AC000068.9	19441702	rs2072055	22	19453275	A	G	0.53681	-0.00654739	0.00159343	4e-05	-0.148782	0.0261692	1.3052e-08	0.0440066	0.0132141	0.00086761	0.0740287	17	0.0318439
		ENSG00000100296	22	THOC5	29901868	rs2302141	22	29925284	C	T	0.248466	0.00721415	0.00188159	0.000129999	-0.572937	0.0273286	1.37568e-97	-0.0125915	0.00333858	0.000162257	0.373308	20	0.0119832
		ENSG00000100330	22	MTMR3	30279144	rs140126	22	30147038	C	T	0.541922	0.00592618	0.00160103	0.00021	0.151462	0.0249421	1.25893e-09	0.0391265	0.0123794	0.0015744	0.575815	20	0.0443467
		ENSG00000182841	22	RRP7B	42951229	rs137114	22	43011246	T	C	0.108384	-0.00872252	0.0022854	0.000140001	-0.324334	0.0436768	1.12127e-13	0.0268936	0.00792267	0.000687503	0.45915	7	0.0274256
		ENSG00000271855	2	RP11-214N9.1	9696028	rs11690126	2	9639321	A	C	0.0725971	0.0106591	0.002857	0.000189998	0.639261	0.0777874	2.0683e-16	0.0166741	0.00490822	0.000680848	0.279358	5	0.0274256
		ENSG00000176732	2	PFN4	24338241	rs6720131	2	24364736	T	C	0.217791	0.0106437	0.00197613	7.19996e-08	0.41446	0.0489802	2.63325e-17	0.0256809	0.00565192	5.52644e-06	0.0556265	10	0.00107962
		ENSG00000198522	2	GPN1	27851114	rs2068834	2	27839539	C	T	0.280164	0.00618843	0.00178689	0.000530005	0.224797	0.0267242	4.04015e-17	0.027529	0.00859625	0.0013627	0.167162	17	0.0414698
		ENSG00000163798	2	SLC4A1AP	27886338	rs11692692	2	27861707	A	G	0.527607	-0.00655647	0.00160278	4.30001e-05	0.176346	0.0212964	1.22611e-16	-0.0371796	0.0101374	0.000244872	0.111671	20	0.0145471
		ENSG00000171055	2	FEZ2	36778570	rs14291	2	36810586	C	T	0.41002	0.0061255	0.00163443	0.000179999	0.219106	0.0317376	5.06729e-12	0.0279568	0.00848785	0.000988631	0.186516	17	0.034552
		ENSG00000170634	2	ACYP2	54197975	rs918357	2	54335963	A	C	0.525562	0.00558657	0.00159339	0.000449997	0.373766	0.0212237	2.03742e-69	0.0149467	0.00434673	0.000584716	0.174645	20	0.0245906
		ENSG00000115946	2	PNO1	68384976	rs28694054	2	68405545	G	A	0.419223	-0.00747174	0.00162879	4.49997e-06	0.114297	0.0147469	9.14777e-15	-0.0653713	0.0165595	7.89155e-05	0.0046702	10	0.0073525
		ENSG00000186281	2	GPAT2	96687694	rs2692893	2	96756547	T	C	0.330266	0.0054751	0.00167272	0.00109999	0.545816	0.0437542	1.02724e-35	0.010031	0.00316836	0.0015455	0.0647869	20	0.0439416
		ENSG00000158158	2	CNNM4	97426639	rs6727384	2	97400324	G	A	0.385481	0.00591975	0.00162733	0.000280001	0.125689	0.0202216	5.11309e-10	0.0470984	0.0150017	0.0016921	0.171173	11	0.0454247
		ENSG00000170500	2	LONRF2	100889753	rs6731549	2	100939937	G	T	0.482618	-0.0101529	0.00158662	1.6e-10	0.244324	0.0233385	1.20278e-25	-0.0415551	0.00761102	4.76514e-08	0.0206091	20	4.12253e-05
		ENSG00000125637	2	PSD4	113914902	rs12711765	2	113936036	A	G	0.451943	-0.00567699	0.00162102	0.000460002	0.310771	0.0341514	9.04893e-20	-0.0182674	0.00558908	0.00108151	0.938927	12	0.0354035
		ENSG00000189223	2	AC016683.6	113969099	rs4849179	2	113985170	T	C	0.395706	-0.00526195	0.00165455	0.0015	-0.994651	0.0442899	1.07483e-111	0.00529025	0.00168004	0.00163901	0.540141	20	0.0451175
		ENSG00000144134	2	RABL2A	114384806	rs11123205	2	114447184	G	A	0.513292	-0.00579619	0.00158748	0.000259998	-0.20341	0.0286304	1.20586e-12	0.0284951	0.00877461	0.00116443	0.800751	14	0.0373112
		ENSG00000136560	2	TANK	161993419	rs7309	2	162092640	A	G	0.46319	0.00949306	0.00159792	2.80001e-09	-0.16784	0.0202749	1.25022e-16	-0.0565602	0.0117184	1.38883e-06	0.164219	20	0.000490273
		ENSG00000144362	2	PHOSPHO2	170550975	rs7607103	2	170527564	G	T	0.283231	0.00605533	0.00172689	0.000449997	-0.432229	0.0445841	3.17631e-22	-0.0140095	0.00424862	0.000975726	0.187173	20	0.034552
		ENSG00000198130	2	HIBCH	191054461	rs291429	2	191197941	A	G	0.602249	0.00568715	0.00161486	0.000430002	0.430648	0.0194475	1.18957e-108	0.013206	0.00379696	0.000505077	3.52945e-05	20	0.0225851
		ENSG00000115419	2	GLS	191745553	rs13395505	2	191838514	A	G	0.413088	-0.00564898	0.00162713	0.000519996	0.375255	0.025257	6.22365e-50	-0.0150537	0.00445287	0.000723077	0.0103134	20	0.0280702
		ENSG00000162944	2	RFTN2	198432948	rs4850437	2	198569051	G	T	0.48773	-0.00601358	0.00159274	0.00016	0.178885	0.0300899	2.76422e-09	-0.033617	0.0105476	0.00143666	0.529657	12	0.042441
		ENSG00000225697	3	SLC26A6	48663156	rs2276850	3	48669648	A	G	0.111452	-0.0141178	0.00263826	8.70001e-08	0.456762	0.0377041	8.86363e-34	-0.0309084	0.00631441	9.83543e-07	0.00107336	20	0.000425452
		ENSG00000067560	3	RHOA	49396578	rs6769821	3	49244657	A	G	0.761759	-0.00775982	0.00179777	1.6e-05	-0.223146	0.0261176	1.29778e-17	0.0347746	0.00902622	0.000116859	9.43315e-06	20	0.00931179
		ENSG00000145020	3	AMT	49454211	rs8897	3	49460407	T	C	0.230061	0.00697607	0.00181452	0.00012	-0.306795	0.0185787	2.94455e-61	-0.0227385	0.00607262	0.000180797	2.19299e-08	20	0.0124444
		ENSG00000145029	3	NICN1	49460379	rs4955417	3	49298205	C	T	0.757669	-0.00789826	0.00179508	1.09999e-05	0.210268	0.023694	7.03627e-19	-0.0375628	0.00952882	8.07971e-05	4.81034e-05	20	0.00741375
		ENSG00000226913	3	BSN-AS2	49586739	rs1050088	3	49570882	C	T	0.43456	0.0102924	0.00159893	1.2e-10	-0.225981	0.0377715	2.19276e-09	-0.0455454	0.0103931	1.17436e-05	2.18984e-06	18	0.00187156
		ENSG00000173531	3	MST1	49721380	rs4855884	3	49704077	G	A	0.510225	0.00942403	0.00158997	3.09999e-09	-0.17126	0.0264515	9.51361e-11	-0.0550276	0.0125868	1.23196e-05	5.33889e-05	11	0.00190034
		ENSG00000173540	3	GMPPB	49754277	rs4855882	3	49715354	T	G	0.834356	-0.0105373	0.00208529	4.30002e-07	-0.483875	0.0383459	1.6658e-36	0.0217769	0.00464226	2.71859e-06	1.72032e-07	20	0.000738052
		ENSG00000185614	3	FAM212A	49840687	rs9812791	3	49682311	A	G	0.324131	-0.0187566	0.00174561	6.29941e-27	-0.331158	0.0270407	1.75085e-34	0.0566394	0.00701252	6.64362e-16	0.0260799	20	2.01169e-12
		ENSG00000164078	3	MST1R	49924435	rs11713193	3	49924424	A	G	0.5	0.0190941	0.00158938	2.99985e-33	0.275669	0.0372995	1.4607e-13	0.0692646	0.0110033	3.07655e-10	0.037121	20	6.21052e-07
		ENSG00000004534	3	RBM6	49977440	rs2240329	3	50107512	A	G	0.476483	-0.0179091	0.00159166	2.29985e-29	0.405862	0.024774	2.548e-60	-0.0441261	0.00475756	1.77723e-20	0.000581088	20	1.07629e-16
		ENSG00000088543	3	C3orf18	50595462	rs1034405	3	50597092	A	G	0.884458	-0.0129932	0.0023571	3.50002e-08	-0.176442	0.0247559	1.02388e-12	0.0736401	0.0168884	1.2983e-05	0.00775021	20	0.00190034
		ENSG00000114735	3	HEMK1	50606583	rs13076850	3	50584999	G	T	0.112474	0.0131475	0.00237236	2.99999e-08	-0.239137	0.0287085	8.09496e-17	-0.0549789	0.0119155	3.94874e-06	0.0114732	20	0.0008573
		ENSG00000164081	3	TEX264	51696709	rs11919197	3	51736344	C	T	0.873211	-0.0105182	0.00225832	3.2e-06	-0.224418	0.027647	4.76821e-16	0.0468688	0.0116018	5.35035e-05	0.00428392	20	0.00549182
		ENSG00000164082	3	GRM2	51741086	rs2127655	3	51398958	G	A	0.879346	-0.0123415	0.00229904	8e-08	-0.333049	0.0366392	9.9076e-20	0.0370561	0.00801687	3.79568e-06	0.00799227	20	0.0008573
		ENSG00000163605	3	PPP4R2	73045936	rs2231928	3	73111973	G	A	0.510225	-0.00531774	0.00159098	0.000830004	-0.153062	0.0140654	1.40233e-27	0.0347424	0.0108736	0.00139776	0.103688	18	0.0420824
		ENSG00000163320	3	CGGBP1	88101094	rs12629581	3	88171228	C	A	0.121677	-0.00836838	0.00238159	0.000439997	0.171266	0.0249053	6.12653e-12	-0.0488619	0.015616	0.00175421	0.811972	5	0.0459892
		ENSG00000240875	3	LINC00886	156465135	rs1430410	3	156525562	A	C	0.619632	0.00740993	0.00164488	6.59994e-06	-0.624224	0.037876	5.04821e-61	-0.0118706	0.00273175	1.39e-05	0.333794	20	0.00191315
		ENSG00000145107	3	TM4SF19	196046213	rs2047550	3	196057616	T	G	0.375256	0.00616373	0.00164918	0.000189998	-0.653769	0.043465	3.93805e-51	-0.00942799	0.00259928	0.000286562	0.133445	20	0.0165278
		ENSG00000197386	4	HTT	3076408	rs3856973	4	3080173	A	G	0.427403	-0.00868229	0.00161624	7.79992e-08	0.266639	0.0297781	3.42221e-19	-0.032562	0.00706868	4.09483e-06	0.00471749	20	0.0008573
		ENSG00000188981	4	MSANTD1	3246096	rs362273	4	3227419	G	A	0.321063	-0.00854127	0.00171312	6.19998e-07	0.243064	0.0420805	7.64228e-09	-0.03514	0.00931048	0.000160495	0.598253	10	0.0119832
		ENSG00000145220	4	LYAR	4269428	rs2117286	4	4287796	G	A	0.294479	0.00621978	0.00173552	0.000340001	-0.527512	0.0279762	2.6367e-79	-0.0117908	0.00334891	0.000430273	0.644799	20	0.0200441
		ENSG00000168826	4	ZBTB49	4291924	rs2280927	4	4287476	T	G	0.260736	0.00691591	0.00175741	8.30004e-05	-0.409467	0.0374468	7.87317e-28	-0.01689	0.00456144	0.000213243	0.95448	16	0.013886
		ENSG00000163257	4	DCAF16	17802278	rs6842303	4	17854055	G	T	0.725971	0.00724367	0.00179218	5.30005e-05	-0.125961	0.0221879	1.37075e-08	-0.0575072	0.0174657	0.000992738	0.0383335	9	0.034552
		ENSG00000059691	4	PET112	152591656	rs6847844	4	152693246	T	C	0.375256	0.00874821	0.00164921	1.09999e-07	-0.193206	0.0160427	2.10554e-33	-0.0452792	0.00932733	1.20714e-06	3.51717e-05	20	0.000456901
		ENSG00000164181	5	ELOVL7	60047618	rs17332108	5	60131884	C	T	0.281186	0.00654726	0.00178974	0.00025	-0.315254	0.0450861	2.70483e-12	-0.0207682	0.00640717	0.00118943	0.00169155	20	0.037713
		ENSG00000049167	5	ERCC8	60169658	rs10077663	5	60103492	G	A	0.531697	-0.0091493	0.0015925	9.20005e-09	-0.208417	0.031099	2.05966e-11	0.043899	0.0100644	1.28983e-05	0.621757	20	0.00190034
		ENSG00000134982	5	APC	112043195	rs1866924	5	112026148	A	G	0.478528	-0.00780305	0.00159183	9.49992e-07	0.0929293	0.0162116	9.90912e-09	-0.0839676	0.0225386	0.000194928	0.118478	18	0.0132639
		ENSG00000153037	5	SRP19	112196919	rs460137	5	112196949	C	A	0.535787	-0.00855563	0.00159619	8.30004e-08	0.206329	0.0187859	4.60485e-28	-0.041466	0.00860823	1.45722e-06	0.632766	20	0.000490273
		ENSG00000129625	5	REEP5	112212084	rs149130	5	112267095	A	G	0.477505	0.0079754	0.00160425	6.59994e-07	0.128062	0.0229537	2.41692e-08	0.0622776	0.0167789	0.000205903	0.251984	20	0.0135782
		ENSG00000171444	5	MCC	112357796	rs7724258	5	112434312	T	C	0.275051	0.00779427	0.00174982	8.40001e-06	0.269435	0.0389737	4.73698e-12	0.0289282	0.00772574	0.00018083	0.958997	20	0.0124444
		ENSG00000133835	5	HSD17B4	118788138	rs2678070	5	118812180	G	A	0.48364	0.00609596	0.0015903	0.000129999	-0.157954	0.0229286	5.62097e-12	-0.0385933	0.0115218	0.00080932	0.8552	20	0.0308254
		ENSG00000120733	5	KDM3B	137688285	rs10072318	5	137646221	T	C	0.337423	0.00712425	0.00163861	1.40001e-05	0.108235	0.0188573	9.4846e-09	0.0658221	0.0189924	0.000528855	0.24336	20	0.0230413
		ENSG00000170469	5	SPATA24	138732252	rs4835726	5	138733811	T	C	0.377301	-0.00737807	0.00169515	1.29999e-05	0.297785	0.030125	4.83656e-23	-0.0247765	0.00621991	6.79319e-05	0.00359261	17	0.00653009
		ENSG00000170464	5	DNAJC18	138744279	rs11242465	5	138762305	G	T	0.695297	0.00927094	0.00179238	2.30001e-07	-0.75604	0.0362368	1.14022e-96	-0.0122625	0.00244252	5.15534e-07	0.00286318	20	0.000283825
		ENSG00000175414	5	ARL10	175792471	rs13181538	5	175797836	T	C	0.579755	-0.00670241	0.0016119	3.2e-05	-0.135264	0.0207866	7.65267e-11	0.0495506	0.0141418	0.000458603	0.510621	10	0.0210401
		ENSG00000196923	5	PDLIM7	176910395	rs335431	5	176920144	A	C	0.523517	0.00553921	0.00160388	0.000549997	-0.394433	0.0205389	3.41162e-82	-0.0140435	0.00413152	0.000676073	0.0118131	16	0.0274256
		ENSG00000196670	5	ZFP62	180274611	rs29655	5	180267436	G	A	0.780164	-0.00777703	0.00191964	5.1e-05	-0.479432	0.0342976	2.10588e-44	0.0162213	0.00416876	9.97625e-05	0.194268	6	0.00863088
		ENSG00000272462	6	U91328.19	25992890	rs12192649	6	25974450	A	G	0.209611	-0.00786821	0.00186929	2.59998e-05	-0.771661	0.0386182	7.93001e-89	0.0101965	0.00247559	3.80842e-05	0.0412911	20	0.00419342
		ENSG00000158373	6	HIST1H2BD	26158349	rs9379829	6	26172219	T	C	0.211656	-0.0172534	0.00192416	3.10027e-19	-0.337921	0.0410744	1.91883e-16	0.0510575	0.00842247	1.34391e-09	0.142944	20	2.03469e-06
		ENSG00000158406	6	HIST1H4H	26281283	rs9366648	6	26306282	C	T	0.343558	-0.00992501	0.00168113	3.59998e-09	-0.20136	0.0263609	2.19627e-14	0.0492899	0.0105519	2.99442e-06	0.000467767	17	0.000755591
		ENSG00000182952	6	HMGN4	26538633	rs6903973	6	26499942	A	C	0.445808	0.00518102	0.00159259	0.00109999	0.301705	0.0222868	9.40888e-42	0.0171725	0.00542891	0.00156072	0.018449	20	0.0441669
		ENSG00000146109	6	ABT1	26597180	rs6916321	6	26464789	G	A	0.755624	0.00840751	0.00195012	1.6e-05	0.204496	0.03058	2.27397e-11	0.0411133	0.0113463	0.000290629	0.0145952	20	0.0166042
		ENSG00000204435	6	CSNK2B	31633013	rs6941112	6	31946614	A	G	0.328221	0.00821517	0.00174594	2.5e-06	-0.12014	0.0214938	2.27703e-08	-0.06838	0.0189962	0.000318629	0.616591	14	0.0170763
		ENSG00000213722	6	DDAH2	31694815	rs1144708	6	31710020	T	C	0.366053	-0.00671158	0.00166213	5.39995e-05	-0.135184	0.0167888	8.14373e-16	0.0496477	0.0137547	0.000306786	0.0696135	20	0.0168372
		ENSG00000213676	6	ATF6B	32065953	rs17421624	6	32066177	C	T	0.329243	0.00639624	0.00175141	0.000259998	0.352143	0.0243804	2.74764e-47	0.0181638	0.0051301	0.00039918	0.137487	20	0.0190349
		ENSG00000112514	6	CUTA	33384219	rs7752202	6	33389603	T	C	0.126789	0.00922557	0.00225112	4.20001e-05	-0.229935	0.0375585	9.23813e-10	-0.0401225	0.0117814	0.000660219	0.00684592	14	0.0271992
		ENSG00000146282	6	RARS2	88224096	rs12660483	6	88250620	G	A	0.0889571	0.0103334	0.00294195	0.000439997	-0.466565	0.0538025	4.25318e-18	-0.0221478	0.00680316	0.00113184	0.319618	20	0.0364597
		ENSG00000112234	6	FBXL4	99316420	rs7756447	6	99480633	G	A	0.539877	-0.00599985	0.00160079	0.000179999	-0.16156	0.0219525	1.84585e-13	0.037137	0.0111193	0.000838167	0.0650749	20	0.0311408
		ENSG00000122642	7	FKBP9	32997017	rs17170228	7	33076314	A	G	0.0490798	0.0102494	0.00314562	0.00109999	0.535501	0.0474797	1.67546e-29	0.0191398	0.00611438	0.00174629	0.202149	18	0.0459806
		ENSG00000213462	7	ERV3-1	64451187	rs6460219	7	64453136	A	G	0.966258	0.0129304	0.00357839	0.000299999	0.495957	0.0784804	2.62406e-10	0.0260716	0.00831134	0.00170761	0.768764	8	0.0454247
		ENSG00000170092	7	AC018720.10	75123401	rs1167796	7	75173180	A	G	0.453988	-0.00542	0.00160326	0.000719996	-0.438256	0.0516259	2.08287e-17	0.0123672	0.00393768	0.00168526	0.173952	8	0.0454247
		ENSG00000127957	7	PMS2P3	75132254	rs17207196	7	75101065	T	C	0.444785	-0.00606436	0.00161089	0.00017	0.271071	0.0397749	9.41805e-12	-0.0223719	0.00678907	0.000983256	0.391264	4	0.034552
		ENSG00000135211	7	TMEM60	77423045	rs2471603	7	77525199	C	T	0.530675	0.00521923	0.00159077	0.001	0.347011	0.0281816	7.67328e-35	0.0150405	0.00474415	0.00152265	0.0112762	20	0.0439102
		ENSG00000184903	7	IMMP2L	110303110	rs214455	7	110843795	G	A	0.591002	-0.00685741	0.0016337	2.69998e-05	-0.167414	0.0247442	1.32597e-11	0.0409608	0.0114839	0.000361357	0.51495	20	0.0183897
		ENSG00000173114	7	LRRN3	110731062	rs12671676	7	111112853	T	C	0.714724	-0.00767979	0.00178081	1.6e-05	0.224022	0.0313885	9.53417e-13	-0.0342814	0.00928775	0.000223345	0.437421	20	0.0139978
		ENSG00000128617	7	OPN1SW	128412545	rs1044226	7	128411620	T	C	0.379346	-0.0058015	0.00163377	0.000379997	0.455426	0.0362416	3.2313e-36	-0.0127386	0.00372782	0.000632739	0.585095	15	0.0263616
		ENSG00000128596	7	CCDC136	128430811	rs339088	7	128422986	A	G	0.389571	-0.00606412	0.00163458	0.00021	0.210256	0.0349997	1.88561e-09	-0.0288416	0.00913722	0.00159676	0.700465	6	0.0444471
		ENSG00000269918	8	AF131215.9	10962201	rs17724226	8	10968926	A	G	0.44683	0.00819274	0.00159507	2.80001e-07	-0.220159	0.0386701	1.24632e-08	-0.0372128	0.00975778	0.000136925	0.570604	20	0.0104965
		ENSG00000134014	8	ELP3	27947190	rs2123472	8	27951556	A	C	0.441718	0.00534699	0.00161131	0.000909997	0.216732	0.0199883	2.15409e-27	0.024671	0.00777495	0.00150802	0.099035	20	0.0436965
		ENSG00000197265	8	GTF2E2	30435835	rs9649911	8	30509469	A	G	0.413088	0.00617017	0.00161203	0.000129999	0.113791	0.018832	1.51805e-09	0.0542237	0.0167697	0.00122309	0.014821	17	0.0381805
		ENSG00000104388	8	RAB2A	61429416	rs9437	8	61535417	A	G	0.224949	0.00612382	0.00184849	0.000920005	0.250046	0.0230109	1.66602e-27	0.0244908	0.00772853	0.00153028	0.561432	20	0.0439174
		ENSG00000147592	8	LACTB2	71547553	rs7814274	8	71570411	C	T	0.517382	0.00660253	0.00159235	3.40001e-05	0.236784	0.0218185	1.94215e-27	0.0278842	0.00719904	0.000107362	0.852675	20	0.00903035
		ENSG00000221947	8	XKR9	71581600	rs12675271	8	71602009	G	A	0.51636	0.0063943	0.00159034	5.80003e-05	1.00147	0.0283984	2.01994e-272	0.00638491	0.00159829	6.47403e-05	0.434499	20	0.00632366
		ENSG00000167653	8	PSCA	143751726	rs2920283	8	143757037	C	T	0.447853	-0.00608661	0.00159962	0.000140001	0.26865	0.0475556	1.61215e-08	-0.0226563	0.007179	0.00159998	0.623434	10	0.0444471
		ENSG00000160886	8	LY6K	143781529	rs2572904	8	143792193	C	A	0.468303	0.00561224	0.00159158	0.000420001	-0.414661	0.0470831	1.28543e-18	-0.0135345	0.00413449	0.001062	0.860877	20	0.0354035
		ENSG00000253741	8	CTD-2292P10.4	143783670	rs2585140	8	143806896	G	A	0.468303	0.00568119	0.00159275	0.000359998	-0.441702	0.0339262	9.47774e-39	-0.012862	0.00373882	0.000581418	0.338633	20	0.0245906
		ENSG00000130193	8	THEM6	143808621	rs2572906	8	143798269	A	G	0.456033	0.00564077	0.00159543	0.000409996	-0.210604	0.0235959	4.43883e-19	-0.0267838	0.0081482	0.00101232	0.0057536	15	0.0348331
		ENSG00000185803	8	SLC52A2	145577795	rs7838766	8	145586771	G	A	0.427403	0.00541015	0.00160467	0.000749998	0.135856	0.015668	4.28646e-18	0.0398227	0.012673	0.00167614	0.333768	13	0.0454247
		ENSG00000071894	8	CPSF1	145618444	rs2280836	8	145621556	A	G	0.566462	-0.00557819	0.00160303	0.0005	0.774718	0.0195592	0	-0.00720028	0.00207715	0.000527424	0.345406	15	0.0230413
		ENSG00000164989	9	CCDC171	15552895	rs6474967	9	15760988	T	G	0.452965	0.00598226	0.00159378	0.00017	-0.29678	0.0290094	1.44783e-24	-0.0201572	0.00572028	0.000425377	0.141179	20	0.0199696
		ENSG00000188352	9	FOCAD	20658308	rs10964772	9	20972566	C	T	0.362986	-0.00665503	0.00165798	5.99998e-05	0.152227	0.0255904	2.70459e-09	-0.0437178	0.0131391	0.000876917	0.575264	20	0.0319916
		ENSG00000176399	9	DMRTA1	22446840	rs655497	9	22446828	G	A	0.303681	0.00560599	0.00174362	0.00129999	0.74024	0.0362297	8.71468e-93	0.00757321	0.00238446	0.00149289	2.98892e-05	20	0.043676
		ENSG00000165282	9	PIGO	35088685	rs527459	9	35088142	G	A	0.54908	-0.00520246	0.00159457	0.00109999	0.173999	0.0176769	7.32495e-23	-0.0298994	0.00965453	0.00195539	0.487481	20	0.0497557
		ENSG00000187764	9	SEMA4D	91975702	rs10512196	9	92088857	G	A	0.214724	-0.00784716	0.00204001	0.00012	0.295608	0.0325522	1.0755e-19	-0.0265458	0.00749466	0.000397155	0.194047	15	0.0190349
		ENSG00000136874	9	STX17	102668915	rs7870585	9	102779098	A	G	0.44274	0.00689483	0.00159511	1.5e-05	0.144284	0.0219089	4.52914e-11	0.0477865	0.0132239	0.000301932	0.098555	15	0.0168372
		ENSG00000241697	9	TMEFF1	103204560	rs17813801	9	103218013	G	T	0.166667	-0.00722509	0.0020617	0.000460002	-0.376457	0.0413868	9.36604e-20	0.0191923	0.00586898	0.00107498	0.230434	19	0.0354035
		ENSG00000204136	9	GGTA1P	124207269	rs216783	9	124172288	G	T	0.298569	0.00636217	0.00171155	0.0002	0.602281	0.0399527	2.37011e-51	0.0105635	0.0029269	0.000307267	0.0148452	20	0.0168372
		ENSG00000224020	9	MIR181A2HG	127420746	rs4838207	9	127519134	A	G	0.465235	0.00637214	0.0015924	6.29999e-05	-0.210886	0.0372098	1.44914e-08	-0.030216	0.0092435	0.00107968	0.509627	11	0.0354035
		ENSG00000136935	9	GOLGA1	127640646	rs634710	9	127661645	A	G	0.42229	-0.00614031	0.00160421	0.000129999	0.190857	0.0196621	2.81981e-22	-0.0321723	0.00903517	0.000369746	0.861391	20	0.018504
		ENSG00000173611	9	SCAI	127704887	rs10986471	9	127635713	G	A	0.58589	0.00606078	0.0016081	0.00016	0.14905	0.0191959	8.18474e-15	0.0406627	0.0119928	0.000697414	0.137072	19	0.0274256
		ENSG00000196358	9	NTNG2	135037334	rs1412076	9	135032890	G	A	0.383436	-0.00614217	0.00165427	0.0002	-0.329073	0.0409657	9.51956e-16	0.0186651	0.00553808	0.00075083	0.071155	16	0.0287786
		ENSG00000235106	9	LINC00094	136890561	rs2073818	9	136918662	A	C	0.289366	0.0071941	0.00180613	6.80002e-05	0.336543	0.0296484	7.31903e-30	0.0213765	0.00568753	0.000170951	0.284332	19	0.0122863
		ENSG00000169925	9	BRD3	136895427	rs10993895	9	136887726	C	T	0.299591	0.00728822	0.00180696	5.49997e-05	-0.143177	0.0252226	1.37443e-08	-0.0509036	0.0154819	0.00100924	0.686384	9	0.0348331
		ENSG00000186350	9	RXRA	137208944	rs11185649	9	137228370	C	T	0.302658	0.00769628	0.00173019	8.70002e-06	0.190672	0.0196954	3.62983e-22	0.040364	0.00998621	5.30032e-05	0.176462	16	0.00549182
	Nerve Tibial	ENSG00000272983	10	RP11-508N22.12	38426265	rs17424203	10	38628464	C	T	0.0807771	-0.0140684	0.00341612	3.79997e-05	-0.82283	0.0698877	5.33918e-32	0.0170976	0.00439832	0.000101368	0.359728	6	0.00886213
		ENSG00000165449	10	SLC16A9	61410523	rs1171614	10	61469538	C	T	0.760736	0.00719198	0.00189035	0.000140001	-0.217383	0.0350925	5.84467e-10	-0.0330844	0.0102051	0.00118719	0.0561705	8	0.03826
		ENSG00000187122	10	SLIT1	98757795	rs793517	10	98987522	C	T	0.283231	-0.00669008	0.00170474	8.70001e-05	0.565859	0.0324167	3.11161e-68	-0.0118229	0.00308786	0.000128754	0.895884	20	0.0105513
		ENSG00000175470	10	PPP2R2D	133747955	rs7096563	10	133770229	G	A	0.607362	-0.00683839	0.00166772	4.09996e-05	0.360842	0.0371332	2.53955e-22	-0.0189512	0.00501636	0.00015817	0.000133204	10	0.0119114
		ENSG00000149541	11	B3GAT3	62382768	rs644616	11	62444798	G	T	0.734151	-0.00600154	0.00172416	0.0005	-0.1639	0.0213548	1.65299e-14	0.0366171	0.0115509	0.00152405	0.038216	10	0.0469087
		ENSG00000162194	11	C11orf48	62430287	rs693698	11	62438819	T	G	0.733129	-0.00601317	0.00171241	0.000449997	-0.558839	0.0432959	4.08761e-38	0.0107601	0.0031756	0.000703094	0.00884694	18	0.0275689
		ENSG00000204922	11	C11orf83	62437745	rs693698	11	62438819	T	G	0.733129	-0.00601317	0.00171241	0.000449997	0.21034	0.029614	1.22332e-12	-0.0285879	0.00908176	0.00164486	0.0232365	11	0.0484496
		ENSG00000168056	11	LTBP3	65306276	rs1783541	11	65294799	T	C	0.196319	0.00739321	0.00192883	0.000129999	0.270193	0.0279494	4.15502e-22	0.0273627	0.00767937	0.00036644	0.00734155	20	0.0195545
		ENSG00000214659	11	KRT8P26	65494410	rs491666	11	65564035	A	C	0.215746	-0.00713208	0.00191508	0.0002	-0.653513	0.0600341	1.34859e-27	0.0109134	0.00309719	0.000425626	0.00378346	20	0.0214589
		ENSG00000172803	11	SNX32	65601112	rs11227332	11	65623739	G	A	0.190184	0.00881234	0.00201347	1.2e-05	0.981557	0.0524808	4.66613e-78	0.00897792	0.00210672	2.02999e-05	0.0357792	20	0.00297901
		ENSG00000172543	11	CTSW	65647280	rs656980	11	65656282	A	G	0.189162	0.00963316	0.00198882	1.29999e-06	-0.760476	0.0448756	2.0491e-64	-0.0126673	0.00271996	3.20606e-06	0.0873283	20	0.000767985
		ENSG00000172500	11	FIBP	65651212	rs2231884	11	65656564	T	C	0.164622	0.0109587	0.00213865	2.99999e-07	0.186337	0.0245817	3.44756e-14	0.0588112	0.0138536	2.18405e-05	0.0497408	20	0.00308618
		ENSG00000175315	11	CST6	65779312	rs610497	11	65765551	T	C	0.787321	0.00781471	0.00201238	0.0001	-0.44061	0.0582576	3.93463e-14	-0.0177361	0.00513412	0.000551201	0.10942	8	0.0244852
		ENSG00000175115	11	PACS1	65837834	rs524281	11	65886662	A	C	0.769939	-0.00702422	0.00189181	0.0002	0.235375	0.0260118	1.44579e-19	-0.0298427	0.00868775	0.000592487	0.00901512	19	0.0250038
		ENSG00000255320	11	RP11-755F10.1	66012311	rs2236652	11	66002681	A	G	0.177914	0.00746041	0.00214791	0.00051	0.98663	0.0656836	5.35389e-51	0.00756151	0.00223446	0.000714269	0.000653935	20	0.027688
		ENSG00000174996	11	KLC2	66024765	rs801741	11	65917084	C	T	0.48364	-0.0097597	0.00159144	8.60003e-10	0.108027	0.0186592	7.06037e-09	-0.090345	0.0214603	2.55523e-05	0.208931	8	0.00349981
		ENSG00000254461	11	RP11-755F10.3	66027038	rs2276036	11	66033430	T	C	0.176892	0.0078305	0.00213111	0.000239999	0.318461	0.0424075	5.93354e-14	0.0245886	0.00745001	0.000965217	0.0292007	20	0.03351
		ENSG00000158483	11	FAM86C1	71498556	rs10898585	11	71496244	G	T	0.567485	0.00585521	0.00161623	0.000290001	-0.258267	0.0316105	3.07651e-16	-0.0226712	0.00684558	0.000927002	0.00271497	9	0.0328366
		ENSG00000248671	11	CTD-2313N18.5	71505409	rs6592358	11	71525801	G	A	0.652352	0.00610056	0.0016837	0.000290001	-0.432004	0.0575423	6.02285e-14	-0.0141215	0.00432758	0.0011018	0.276314	6	0.0364369
		ENSG00000166037	11	CEP57	95523129	rs3017756	11	95537358	A	G	0.42638	-0.00984631	0.0016121	1e-09	0.25149	0.0235439	1.23922e-26	-0.0391519	0.00738411	1.14427e-07	0.243564	20	7.83636e-05
		ENSG00000087053	11	MTMR2	95566046	rs644799	11	95564259	G	A	0.373211	-0.010392	0.00163515	2.1e-10	-0.253264	0.0279345	1.23054e-19	0.0410323	0.00788457	1.94915e-07	0.180645	20	0.00011436
		ENSG00000261098	11	RP11-819C21.1	107182858	rs661085	11	107329116	G	A	0.221881	-0.010217	0.00194119	1.40001e-07	0.523518	0.042832	2.35451e-34	-0.019516	0.00403715	1.33738e-06	0.431852	20	0.000399923
		ENSG00000152404	11	CWF19L2	107197071	rs11824931	11	107134501	A	G	0.253579	-0.0092084	0.00187155	8.60003e-07	-0.374047	0.0397715	5.20746e-21	0.0246183	0.00564686	1.30273e-05	0.130154	20	0.00241958
		ENSG00000137714	11	FDX1	110300607	rs1596294	11	110253294	G	A	0.413088	0.00564866	0.00162162	0.0005	0.334479	0.0268198	1.07032e-35	0.0168879	0.00503376	0.000793832	0.00234401	20	0.0294825
		ENSG00000230911	11	PPIHP1	111900582	rs7945387	11	111817682	T	C	0.337423	0.00586985	0.00164323	0.000350002	-0.569433	0.0608941	8.66559e-21	-0.0103082	0.00308911	0.000847001	0.182051	20	0.0306637
		ENSG00000111652	12	COPS7A	6832907	rs9478	12	6840688	T	C	0.0644172	0.0109798	0.00279717	8.70001e-05	-0.27325	0.0290059	4.48986e-21	-0.0401822	0.0110898	0.000290801	0.712739	6	0.01707
		ENSG00000110841	12	PPFIBP1	27676364	rs9300175	12	27726200	T	C	0.666667	0.00554221	0.00163768	0.000710003	0.391393	0.0279533	1.5224e-44	0.0141602	0.00430472	0.00100378	0.451261	17	0.0344032
		ENSG00000110888	12	CAPRIN2	30862486	rs12833211	12	30966170	T	G	0.190184	0.00832499	0.00198435	2.69998e-05	-0.163563	0.023367	2.56426e-12	-0.0508978	0.0141442	0.000320075	0.688469	15	0.0181405
		ENSG00000235884	12	LINC00941	30947977	rs12833211	12	30966170	T	G	0.190184	0.00832499	0.00198435	2.69998e-05	-0.74373	0.0612387	6.11586e-34	-0.0111936	0.00282281	7.32752e-05	0.165771	20	0.0068429
		ENSG00000139636	12	LMBR1L	49490919	rs10747561	12	49500509	T	C	0.331288	-0.00605756	0.00167943	0.000309999	-0.166	0.0228325	3.5863e-13	0.0364913	0.0112937	0.00123303	0.835826	16	0.0394281
		ENSG00000258017	12	RP11-386G11.10	49521565	rs11168910	12	49586490	T	C	0.332311	-0.00616892	0.00168921	0.000259998	-0.662616	0.061597	5.47686e-27	0.00930995	0.00269221	0.000543975	0.272161	20	0.0244852
		ENSG00000139531	12	SUOX	56390964	rs705700	12	56389293	C	T	0.395706	-0.00812623	0.00161122	4.60002e-07	-0.656254	0.0390768	2.70293e-63	0.0123828	0.00256351	1.3626e-06	0.0415799	20	0.000399923
		ENSG00000197728	12	RPS26	56435637	rs10876864	12	56401085	A	G	0.58998	0.00824252	0.00160785	2.99999e-07	-1.16495	0.0181682	0	-0.00707543	0.00138459	3.21959e-07	0.0171659	20	0.000146992
		ENSG00000139323	12	POC1B	89813495	rs10745505	12	89910684	A	G	0.748466	0.00715614	0.00183805	9.90011e-05	-0.425441	0.0351174	8.81496e-34	-0.0168205	0.00453796	0.000210037	0.342982	13	0.0141482
		ENSG00000257594	12	GALNT4	89913185	rs10777181	12	89908627	C	T	0.721881	0.00740223	0.00175961	2.59998e-05	-0.56876	0.0417607	3.06691e-42	-0.0130147	0.00323798	5.83521e-05	0.340751	18	0.00614791
		ENSG00000139354	12	GAS2L3	100967461	rs10860609	12	101007018	T	C	0.160532	-0.00752244	0.00223436	0.000759994	0.228454	0.0256628	5.47686e-19	-0.0329276	0.0104564	0.00163812	0.838962	6	0.0484496
		ENSG00000110906	12	KCTD10	109886461	rs11066813	12	109918103	A	G	0.144172	0.00880614	0.00253058	0.0005	-0.388021	0.0434382	4.15685e-19	-0.022695	0.00699917	0.00118473	0.0197221	20	0.03826
		ENSG00000111725	12	PRKAB1	120105558	rs11064873	12	120104992	G	A	0.306748	0.00611393	0.00172483	0.000389996	-0.216611	0.0245426	1.08581e-18	-0.0282254	0.008581	0.0010044	0.107236	19	0.0344032
		ENSG00000257218	12	GATC	120884241	rs566124	12	120902279	C	T	0.370143	-0.00874782	0.0016927	2.39999e-07	0.486376	0.0343206	1.37428e-45	-0.0179857	0.00370442	1.20262e-06	0.0498548	9	0.000395325
		ENSG00000188735	12	TMEM120B	122150658	rs11043196	12	122212659	T	C	0.0940695	0.0106998	0.00287239	0.0002	-0.286276	0.0332408	7.16779e-18	-0.0373758	0.010932	0.000628656	0.163581	15	0.0257299
		ENSG00000051825	12	MPHOSPH9	123636867	rs1790123	12	123659542	T	C	0.781186	0.0111996	0.0020016	2.19999e-08	-0.222805	0.0375067	2.84311e-09	-0.0502664	0.0123413	4.64063e-05	0.0697074	11	0.00529676
		ENSG00000130921	12	C12orf65	123717463	rs1106241	12	123627016	C	T	0.769939	0.0122542	0.00194099	2.69998e-10	0.370603	0.040916	1.33289e-19	0.0330656	0.00638411	2.22652e-07	0.058119	20	0.00011436
		ENSG00000235423	12	RP11-282O18.3	123736577	rs2337934	12	123745359	G	A	0.768916	0.01255	0.00194533	1.09999e-10	0.343082	0.0403658	1.90692e-17	0.0365802	0.00711858	2.76661e-07	0.0581399	19	0.000133741
		ENSG00000111328	12	CDK2AP1	123745528	rs2695478	12	123689521	T	C	0.779141	0.0116919	0.00198584	3.89996e-09	0.255152	0.0291897	2.30697e-18	0.0458233	0.0093838	1.04359e-06	0.0116448	20	0.000357344
		ENSG00000183955	12	SETD8	123868320	rs28533432	12	123873242	T	C	0.670757	0.0092706	0.00174406	1.09999e-07	0.325141	0.0401154	5.2685e-16	0.0285126	0.00641465	8.79292e-06	0.000165064	20	0.00176244
		ENSG00000023516	13	AKAP11	42846289	rs9594724	13	42869119	G	A	0.237219	-0.00700811	0.00187025	0.000179999	-0.223401	0.0247957	2.06654e-19	0.0313701	0.0090669	0.000540483	0.0768578	20	0.0244852
		ENSG00000100461	14	RBM23	23369854	rs712486	14	23425041	C	T	0.5818	-0.0070858	0.00161012	1.09999e-05	0.351572	0.0331078	2.43098e-26	-0.0201546	0.00495748	4.79305e-05	0.0921546	20	0.00532288
		ENSG00000092036	14	HAUS4	23415437	rs2145542	14	23419036	T	C	0.542945	-0.0072869	0.00159412	4.90004e-06	-0.764161	0.0330426	2.50299e-118	0.00953582	0.00212646	7.31355e-06	0.229728	20	0.00158165
		ENSG00000100889	14	PCK2	24563262	rs3561	14	24550224	T	C	0.655419	0.00706619	0.00169067	2.90001e-05	0.137314	0.0226445	1.32859e-09	0.0514601	0.0149537	0.000578942	0.666538	9	0.0250038
		ENSG00000258454	14	RP11-361H10.3	76702160	rs2166322	14	76668356	G	A	0.688139	0.00596841	0.00169933	0.000439997	0.480167	0.0552335	3.51723e-18	0.0124299	0.00381695	0.001128	0.753573	16	0.0370796
		ENSG00000036530	14	CYP46A1	100150641	rs17643008	14	100171077	T	C	0.383436	0.0066019	0.00164776	6.19998e-05	-0.331876	0.0411622	7.46698e-16	-0.0198927	0.00554423	0.000333232	0.635867	12	0.0185034
		ENSG00000166166	14	TRMT61A	103995521	rs942866	14	104014935	T	G	0.662577	-0.007465	0.00168556	9.49992e-06	0.166724	0.0209047	1.51872e-15	-0.0447746	0.0115641	0.000108002	0.0179098	20	0.00924542
		ENSG00000126214	14	KLC1	104028233	rs861537	14	104167075	T	C	0.691207	-0.00659342	0.00173504	0.000140001	0.280393	0.0278123	6.66314e-24	-0.0235149	0.00661289	0.000376655	0.0390276	20	0.019842
		ENSG00000270108	14	RP11-73M18.6	104153913	rs861547	14	104155317	T	C	0.691207	-0.00639327	0.00173425	0.000230001	0.285815	0.0405903	1.90232e-12	-0.0223686	0.006849	0.00109094	0.0865257	19	0.0364369
		ENSG00000247556	15	OIP5-AS1	41576188	rs7176588	15	41588872	T	C	0.346626	0.00651858	0.00170906	0.000140001	0.437393	0.0266581	1.69077e-60	0.0149033	0.00401156	0.000203145	0.748789	20	0.0137971
		ENSG00000104147	15	OIP5	41601466	rs7162231	15	41591859	A	G	0.265849	0.00738763	0.00183091	5.49997e-05	0.441427	0.0739465	2.37917e-09	0.0167358	0.00500632	0.000828982	0.699867	20	0.0304047
		ENSG00000137804	15	NUSAP1	41624892	rs28463309	15	41666716	G	A	0.263804	0.00706449	0.00182115	0.0001	0.745474	0.0557065	7.68761e-41	0.00947651	0.00254351	0.000194726	0.442182	20	0.0135615
		ENSG00000137806	15	NDUFAF1	41679551	rs7168431	15	41672384	G	A	0.274029	0.00703814	0.00181543	0.000109999	0.645156	0.0371196	1.15993e-67	0.0109092	0.00288309	0.000154418	0.101009	20	0.0118599
		ENSG00000140326	15	CDAN1	43015757	rs9919994	15	43011537	T	G	0.213701	-0.00884647	0.00194124	5.19996e-06	0.225147	0.0289302	7.11441e-15	-0.039292	0.00999155	8.40596e-05	0.015557	20	0.00767558
		ENSG00000168803	15	ADAL	43622872	rs478104	15	43594900	G	A	0.126789	-0.00917119	0.00239332	0.000129999	-0.852506	0.0543431	1.84233e-55	0.0107579	0.00288994	0.000197225	0.00355258	20	0.0136092
		ENSG00000067369	15	TP53BP1	43699407	rs884704	15	43691150	C	T	0.135992	-0.010064	0.00234755	1.79999e-05	-0.138995	0.0234615	3.13456e-09	0.0724055	0.0208476	0.000514502	0.214995	20	0.0239737
		ENSG00000166762	15	CATSPER2	43920701	rs10163054	15	44047638	T	G	0.095092	-0.010995	0.0027092	4.90004e-05	-0.500375	0.052836	2.78934e-21	0.0219735	0.00589055	0.000191253	0.00552518	18	0.0134335
		ENSG00000249839	15	AC011330.5	43955852	rs11070410	15	44057045	G	A	0.718814	0.00679187	0.00178427	0.000140001	0.702982	0.0573293	1.44571e-34	0.00966151	0.00265763	0.00027756	0.0102371	20	0.0167183
		ENSG00000166763	15	STRCP1	43991686	rs2927071	15	43919081	C	T	0.278119	-0.00683404	0.00176264	0.000109999	0.553391	0.0418349	6.04955e-40	-0.0123494	0.00331916	0.000198722	0.0409291	20	0.0136092
		ENSG00000166938	15	DIS3L	66585555	rs7170930	15	66580853	T	C	0.097137	0.011085	0.0029759	0.0002	-0.708798	0.0523268	8.41357e-42	-0.0156392	0.00435437	0.000328655	0.0272014	19	0.0183734
		ENSG00000075131	15	TIPIN	66628544	rs11856814	15	66720726	T	G	0.107362	0.0127482	0.00304029	2.80001e-05	1.42779	0.0854569	1.15145e-62	0.00892862	0.0021954	4.76294e-05	0.0258241	20	0.00532288
		ENSG00000140400	15	MAN2C1	75648133	rs4886443	15	75732227	T	C	0.286299	-0.0066125	0.00182246	0.000290001	0.890009	0.0201491	0	-0.0074297	0.00205458	0.000299008	0.0947001	20	0.0173045
		ENSG00000260274	15	RP11-817O13.8	75660496	rs4886443	15	75732227	T	C	0.286299	-0.0066125	0.00182246	0.000290001	0.46987	0.0332801	2.91462e-45	-0.014073	0.00400468	0.000441164	0.235684	15	0.0219726
		ENSG00000169410	15	PTPN9	75759462	rs7163907	15	75845097	C	T	0.282209	-0.00726745	0.00184255	8e-05	-0.192192	0.0273893	2.26598e-12	0.0378135	0.0109977	0.000585386	0.0542056	9	0.0250038
		ENSG00000103723	15	AP3B2	83328033	rs7163848	15	83398315	T	C	0.190184	-0.00664852	0.00196047	0.000700003	1.04018	0.0538641	4.32563e-83	-0.0063917	0.00191358	0.000837257	0.437796	20	0.030445
		ENSG00000103227	16	LMF1	903634	rs3751667	16	1004554	T	C	0.207566	0.00694827	0.001896	0.00025	0.18766	0.0296326	2.40611e-10	0.0370258	0.0116731	0.00151446	0.208672	10	0.0467888
		ENSG00000260807	16	RP11-161M6.2	1025761	rs7202239	16	966462	G	A	0.189162	0.00850193	0.00207835	4.30001e-05	-0.258839	0.0318097	4.04787e-16	-0.0328464	0.00898706	0.000257327	0.807137	16	0.0160206
		ENSG00000167965	16	MLST8	2254249	rs27699	16	2256326	T	C	0.452965	0.00576862	0.00159854	0.000309999	0.302803	0.0242843	1.10085e-35	0.0190507	0.00549578	0.000527423	0.0588958	18	0.0240798
		ENSG00000271623	16	RP11-435I10.5	28376021	rs149299	16	28485141	C	T	0.344581	0.0064646	0.0016185	6.49995e-05	-0.684416	0.0534858	1.7213e-37	-0.00944543	0.00247731	0.000137419	0.188545	20	0.0109641
		ENSG00000197165	16	SULT1A2	28603264	rs17640009	16	28595700	G	A	0.327198	0.00661132	0.00163818	5.39995e-05	0.586644	0.0374289	2.29315e-55	0.0112697	0.00288355	9.29518e-05	0.27472	20	0.00839426
		ENSG00000259982	16	CDC37P1	28711615	rs2008514	16	28825605	A	G	0.334356	0.00699352	0.00162206	1.6e-05	0.729386	0.0538936	9.87493e-42	0.00958823	0.00233399	3.98961e-05	0.252764	20	0.00475169
		ENSG00000270424	16	RP11-1348G14.6	28761280	rs4451951	16	28836205	C	T	0.337423	0.00698732	0.00162255	1.7e-05	0.437944	0.0549392	1.56844e-15	0.0159548	0.00421099	0.000151347	0.822607	20	0.0118332
		ENSG00000196993	16	NPIPB9	28763108	rs2008514	16	28825605	A	G	0.334356	0.00699352	0.00162206	1.6e-05	-0.492348	0.0605669	4.32864e-16	-0.0142044	0.00372925	0.000139575	0.197793	20	0.0110291
		ENSG00000251417	16	RP11-1348G14.4	28814097	rs12443881	16	28841777	T	C	0.331288	0.0071172	0.00162419	1.2e-05	-0.583738	0.0513484	6.02307e-30	-0.0121925	0.00298195	4.33686e-05	0.724475	20	0.00509148
		ENSG00000178952	16	TUFM	28853732	rs7187776	16	28857645	G	A	0.345603	0.00746631	0.00162157	4.09996e-06	0.2559	0.0199897	1.60619e-37	0.0291767	0.00673414	1.47327e-05	0.324079	20	0.0026173
		ENSG00000178188	16	SH2B1	28857921	rs11646653	16	28922149	T	C	0.712679	-0.00711567	0.00168748	2.5e-05	0.170001	0.0204225	8.48915e-17	-0.0418566	0.0111272	0.000168802	0.531176	20	0.0121685
		ENSG00000149922	16	TBX6	30097114	rs8060511	16	30101596	A	C	0.478528	-0.00575263	0.00159177	0.000299999	0.420867	0.0331789	7.18086e-37	-0.0136685	0.00393263	0.000509576	0.0345024	20	0.0239737
		ENSG00000090238	16	YPEL3	30103635	rs7205802	16	30114124	T	C	0.478528	-0.00566694	0.00159175	0.000369999	0.471937	0.022953	6.13858e-94	-0.0120078	0.00342299	0.000451498	0.293091	20	0.0223519
		ENSG00000250616	16	RP11-455F5.3	30107751	rs11644459	16	30095236	T	C	0.466258	-0.00557836	0.00159393	0.000470002	-0.313879	0.0421348	9.37608e-14	0.0177723	0.00561066	0.00153703	0.0830604	20	0.0471319
		ENSG00000235560	16	AC002310.12	30546073	rs6565191	16	30546488	A	G	0.385481	0.00862407	0.00162009	1e-07	0.409729	0.0427722	9.76823e-22	0.0210482	0.00452355	3.2708e-06	0.0028721	11	0.000767985
		ENSG00000099365	16	STX1B	31000577	rs17839567	16	31057945	G	A	0.367076	0.00881304	0.0016406	7.79992e-08	0.391603	0.0324962	1.92225e-33	0.022505	0.00458684	9.27468e-07	0.0028606	20	0.000331388
		ENSG00000103496	16	STX4	31044210	rs1046276	16	30914626	C	T	0.651329	-0.0069377	0.00166656	3.09999e-05	-0.158273	0.0215683	2.16467e-13	0.0438338	0.012106	0.000293652	0.00249228	20	0.0171151
		ENSG00000260911	16	RP11-196G11.2	31054471	rs732172	16	31050033	T	C	0.354806	0.00869925	0.00164478	1.2e-07	0.617309	0.0397926	2.82584e-54	0.0140922	0.00281503	5.55568e-07	0.000674028	20	0.000236803
		ENSG00000167395	16	ZNF646	31085743	rs732172	16	31050033	T	C	0.354806	0.00869925	0.00164478	1.2e-07	0.155796	0.0259075	1.81505e-09	0.0558374	0.0140596	7.14265e-05	0.0355815	18	0.00680291
		ENSG00000167397	16	VKORC1	31102163	rs2884737	16	31105554	C	A	0.257669	-0.0105949	0.00182354	6.19998e-09	0.168381	0.0260511	1.02319e-10	-0.0629222	0.0145622	1.55366e-05	0.0343173	14	0.00265999
		ENSG00000103510	16	KAT8	31127075	rs9936329	16	31140799	T	G	0.380368	-0.00985813	0.00165805	2.80001e-09	-0.220228	0.0194432	9.67455e-30	0.0447633	0.008503	1.40639e-07	0.00583692	20	8.89052e-05
		ENSG00000178226	16	PRSS36	31150246	rs4889640	16	31264267	A	C	0.676892	-0.00724103	0.0017015	2.1e-05	0.201159	0.0349645	8.7549e-09	-0.0359965	0.0105211	0.000623044	0.411067	8	0.0257295
		ENSG00000260304	16	RP11-388M20.6	31193832	rs1052352	16	31195279	T	C	0.55317	-0.0074666	0.00159388	2.80001e-06	0.305618	0.0344226	6.78197e-19	-0.0244312	0.00589671	3.42513e-05	0.0916772	20	0.00433042
		ENSG00000176723	16	ZNF843	31445569	rs7193943	16	31271063	A	G	0.690184	-0.00718255	0.0017162	2.80001e-05	-0.302757	0.0539895	2.05034e-08	0.0237238	0.00707322	0.000796436	0.644744	14	0.0294825
		ENSG00000103479	16	RBL2	53467889	rs8044091	16	53520998	C	T	0.46728	-0.00890739	0.00159357	2.30001e-08	-0.571768	0.0221418	4.89644e-147	0.0155787	0.00285164	4.67986e-08	0.000129089	20	4.27323e-05
		ENSG00000166971	16	AKTIP	53524952	rs8044091	16	53520998	C	T	0.46728	-0.00890739	0.00159357	2.30001e-08	-0.193188	0.0291966	3.67085e-11	0.0461074	0.0107981	1.95518e-05	0.00231513	13	0.00292139
		ENSG00000102904	16	TSNAXIP1	67840668	rs7198357	16	67884619	T	C	0.177914	0.00829831	0.00215678	0.00012	0.250124	0.0364841	7.09629e-12	0.0331768	0.00988798	0.000792896	0.0920687	20	0.0294825
		ENSG00000213398	16	LCAT	67973653	rs1109166	16	67977382	C	T	0.185072	0.00769843	0.00213274	0.000309999	0.272766	0.0284053	7.79238e-22	0.0282236	0.0083531	0.000727998	0.0698782	20	0.0278576
		ENSG00000040199	16	PHLPP2	71671738	rs6499528	16	71672762	C	T	0.843558	-0.00743672	0.00212036	0.000449997	-0.367362	0.0387695	2.65392e-21	0.0202436	0.00615455	0.00100472	0.0201965	20	0.0344032
		ENSG00000140830	16	TXNL4B	72078188	rs4788614	16	72188828	C	T	0.161554	-0.00811021	0.00218026	0.0002	0.28793	0.039728	4.24436e-13	-0.0281673	0.00851132	0.000934994	0.000725011	3	0.0329596
		ENSG00000257017	16	HP	72088491	rs1424241	16	72078907	A	G	0.171779	-0.00764851	0.00207965	0.000239999	0.445253	0.0520745	1.22756e-17	-0.0171779	0.00508447	0.000728813	0.000496994	20	0.0278576
		ENSG00000261701	16	HPR	72088522	rs1424241	16	72078907	A	G	0.171779	-0.00764851	0.00207965	0.000239999	0.371201	0.0342818	2.53827e-27	-0.0206048	0.00591684	0.000496956	0.00291374	20	0.0238829
		ENSG00000070444	17	MNT	2287354	rs2447094	17	2294048	C	A	0.52454	0.00980002	0.00159476	8e-10	-0.175387	0.0299147	4.54834e-09	-0.0558765	0.0131723	2.21568e-05	0.0529379	17	0.00308618
		ENSG00000132507	17	EIF5A	7210318	rs4796398	17	7208197	T	C	0.556237	0.00717957	0.00161278	8.50002e-06	-0.196988	0.0164918	6.93033e-33	-0.0364467	0.00873732	3.02753e-05	0.0916178	12	0.00401294
		ENSG00000108599	17	AKAP10	19807615	rs397969	17	19804247	C	T	0.390593	0.00656157	0.00162524	5.39995e-05	0.251201	0.0337353	9.6034e-14	0.0261208	0.00735967	0.000386435	0.235496	12	0.0202275
		ENSG00000108784	17	NAGLU	40688190	rs1032070	17	40618251	T	C	0.246421	0.00664387	0.00178873	0.0002	-0.25658	0.0232279	2.2875e-28	-0.025894	0.00735499	0.00043058	0.0100468	20	0.0215763
		ENSG00000108395	17	TRIM37	57059999	rs2333410	17	57137129	A	G	0.362986	0.0063843	0.00164542	0.0001	-0.388868	0.0360162	3.55503e-27	-0.0164177	0.00449623	0.000260789	0.0100638	20	0.016114
		ENSG00000198909	17	MAP3K3	61699775	rs9912904	17	61763534	C	A	0.267894	-0.00802808	0.00178413	6.80002e-06	0.218535	0.0211678	5.49292e-25	-0.0367359	0.0089058	3.70833e-05	0.658568	20	0.00454851
		ENSG00000108654	17	DDX5	62495734	rs1991401	17	62502435	G	A	0.356851	-0.00624247	0.00172622	0.000299999	-0.215473	0.0246413	2.24233e-18	0.028971	0.00866935	0.000832449	0.789683	3	0.0304047
		ENSG00000258890	17	CEP95	62502706	rs17650301	17	62479273	C	A	0.328221	-0.00659977	0.00174557	0.00016	0.144891	0.0250865	7.66544e-09	-0.0455499	0.0143993	0.00155966	0.548779	3	0.0474714
		ENSG00000262877	17	RP11-1055B8.4	79361930	rs11655604	17	79365861	T	C	0.364008	-0.00748488	0.00166	6.49995e-06	-0.482659	0.0359213	3.69103e-41	0.0155076	0.00362776	1.91397e-05	0.0163553	4	0.00291279
		ENSG00000141452	18	C18orf8	21083473	rs1788817	18	21097460	G	A	0.47137	-0.0076565	0.00159287	1.5e-06	0.216427	0.0230464	5.94654e-21	-0.0353768	0.00826792	1.87901e-05	0.18089	20	0.00291279
		ENSG00000141458	18	NPC1	21086148	rs1652376	18	21109466	T	G	0.441718	-0.00678109	0.00159564	2.1e-05	0.277854	0.0217835	2.91382e-37	-0.0244052	0.00605308	5.53355e-05	0.254173	20	0.00598351
		ENSG00000220201	19	ZGLP1	10415479	rs12720356	19	10469975	C	A	0.0940695	0.0108248	0.00268694	5.60003e-05	-0.201374	0.0367975	4.43735e-08	-0.0537547	0.0165687	0.00117718	0.674984	5	0.0382375
		ENSG00000267100	19	ILF3-AS1	10762538	rs10948	19	10754905	T	G	0.624744	-0.0113124	0.00168453	1.9002e-11	0.226314	0.0335962	1.62466e-11	-0.0499854	0.0105102	1.97563e-06	0.0414875	5	0.000507367
		ENSG00000127616	19	SMARCA4	11071598	rs11880628	19	10991827	A	G	0.267894	0.00842529	0.00177999	2.19999e-06	-0.133209	0.0243877	4.70449e-08	-0.0632487	0.0176816	0.000347432	0.942763	17	0.0189551
		ENSG00000105607	19	GCDH	13001840	rs8012	19	13010520	G	A	0.519427	-0.00590177	0.00157634	0.000179999	0.241113	0.0194092	1.97061e-35	-0.0244772	0.00682823	0.00033746	0.66863	16	0.0186124
		ENSG00000240616	19	AD000092.3	13004947	rs8012	19	13010520	G	A	0.519427	-0.00590177	0.00157634	0.000179999	0.31377	0.0340154	2.85311e-20	-0.0188092	0.00542191	0.000522183	0.514621	9	0.0239737
		ENSG00000161860	19	SYCE2	13009600	rs8012	19	13010520	G	A	0.519427	-0.00590177	0.00157634	0.000179999	-0.174205	0.0267633	7.55994e-11	0.0338783	0.0104389	0.00117283	0.871467	11	0.0382375
		ENSG00000105656	19	ELL	18553473	rs2278238	19	18576484	C	T	0.355828	0.00792395	0.00166294	1.89998e-06	0.157401	0.0256529	8.47325e-10	0.0503424	0.0133767	0.000167592	0.884007	9	0.0121685
		ENSG00000131941	19	RHPN2	33469499	rs10407255	19	33581150	T	C	0.340491	0.00548392	0.00167863	0.00109999	-0.490259	0.0415792	4.34496e-32	-0.0111858	0.00355296	0.00164226	0.391721	20	0.0484496
		ENSG00000198131	19	ZNF544	58739960	rs431093	19	58786084	C	T	0.425358	-0.00647363	0.00160414	5.39995e-05	-0.232369	0.0372697	4.52385e-10	0.0278593	0.00822334	0.000704486	0.055997	19	0.0275689
		ENSG00000268516	19	CTD-3138B18.5	58768639	rs2449632	19	58781379	T	C	0.555215	-0.00552447	0.00159582	0.000539995	-0.312451	0.0387007	6.83003e-16	0.0176811	0.00555715	0.00146423	0.679501	20	0.0457531
		ENSG00000174574	1	AKIRIN1	39456895	rs7553434	1	39458110	G	A	0.144172	0.00897317	0.00248424	0.000299999	0.328259	0.0360037	7.6979e-20	0.0273356	0.00814019	0.000784779	0.635294	4	0.0294489
		ENSG00000126091	1	ST3GAL3	44171495	rs3791101	1	44366250	A	G	0.298569	-0.00761271	0.00173877	1.2e-05	0.18583	0.0299709	5.63394e-10	-0.040966	0.0114544	0.000348287	0.758503	17	0.0189551
		ENSG00000224609	1	RP11-470E16.1	59597608	rs12758643	1	59669918	T	C	0.239264	-0.00603557	0.00175186	0.000569994	0.751369	0.0523622	1.07393e-46	-0.00803276	0.00239782	0.000808026	0.444102	19	0.0297774
		ENSG00000162620	1	LRRIQ3	74491699	rs792321	1	74681968	G	A	0.466258	-0.0059675	0.00158927	0.00017	-0.722363	0.0499576	2.1831e-47	0.00826108	0.00227307	0.000278706	0.0749896	20	0.0167183
		ENSG00000254685	1	FPGT	74663896	rs792310	1	74665493	A	G	0.466258	-0.0059878	0.0015892	0.00016	-0.316613	0.0253998	1.15613e-35	0.018912	0.00524366	0.000310179	0.022678	11	0.0177017
		ENSG00000162613	1	FUBP1	78409740	rs17391694	1	78623626	T	C	0.0961145	0.0130222	0.00230217	1.5e-08	-0.179931	0.031968	1.81805e-08	-0.0723733	0.0181396	6.61284e-05	0.798233	9	0.00660637
		ENSG00000117500	1	TMED5	93615299	rs2295423	1	93581024	C	T	0.631902	-0.0081856	0.0016381	5.80003e-07	0.150841	0.0187537	8.74757e-16	-0.0542664	0.0127849	2.1902e-05	0.0804851	20	0.00308618
		ENSG00000122483	1	CCDC18	93645476	rs10782959	1	93811569	G	A	0.732106	-0.00684104	0.00178279	0.00012	0.307171	0.0373288	1.89105e-16	-0.0222711	0.00640393	0.000505687	0.00653819	14	0.0239737
		ENSG00000198890	1	PRMT6	107599267	rs1730859	1	107617707	A	G	0.679959	-0.00929428	0.00168671	3.59998e-08	0.255594	0.0305439	5.85658e-17	-0.0363635	0.00790142	4.18172e-06	0.317313	10	0.000954594
		ENSG00000156171	1	DRAM2	111659955	rs3762374	1	111682118	T	C	0.279141	0.00574632	0.00175641	0.00109999	0.685997	0.0351028	4.77475e-85	0.0083766	0.00259601	0.00125216	0.309802	20	0.0398848
		ENSG00000143374	1	TARS2	150459887	rs1498308	1	150295131	G	T	0.615542	0.00716025	0.00162134	1e-05	0.183116	0.0329594	2.76346e-08	0.0391023	0.0113107	0.000545993	0.349023	15	0.0244852
		ENSG00000143578	1	CREB3L4	153940010	rs6661009	1	153940739	C	A	0.47955	0.00854186	0.00159231	8.09991e-08	0.427611	0.0310319	3.37539e-43	0.0199758	0.00399596	5.76302e-07	0.178324	20	0.000236803
		ENSG00000122218	1	COPA	160259063	rs7512872	1	160310363	G	A	0.564417	-0.00593564	0.00159827	0.0002	0.330125	0.0283461	2.39848e-31	-0.01798	0.0050816	0.000402791	0.840941	20	0.0206883
		ENSG00000116406	1	EDEM3	184659365	rs3736757	1	184677464	A	G	0.476483	0.00876706	0.00158998	3.50002e-08	-0.34174	0.022358	9.63684e-53	-0.0256542	0.00494608	2.13973e-07	0.551069	20	0.00011436
		ENSG00000238061	1	RP4-635A23.4	185249976	rs10911678	1	185081903	C	T	0.417178	-0.00650053	0.00161449	5.69994e-05	-0.346621	0.0531353	6.87449e-11	0.018754	0.00547358	0.000611917	0.534671	16	0.0253977
		ENSG00000198892	1	SHISA4	201857808	rs13374557	1	201857560	A	G	0.209611	-0.00665421	0.00196948	0.000729995	-0.578412	0.0318708	1.31546e-73	0.0115043	0.00346348	0.000895048	2.30734e-05	14	0.0319804
		ENSG00000163431	1	LMOD1	201865580	rs2820315	1	201872264	T	C	0.286299	0.00803222	0.00170413	2.39999e-06	-0.182937	0.0232654	3.74904e-15	-0.043907	0.0108608	5.28389e-05	0.386016	12	0.00578974
		ENSG00000143494	1	VASH2	213123862	rs2936011	1	213211519	T	C	0.263804	0.0066873	0.00174151	0.00012	0.300073	0.0489398	8.70689e-10	0.0222856	0.00684781	0.00113628	0.106071	16	0.037203
		ENSG00000174606	1	ANGEL2	213165524	rs7540350	1	213205898	C	T	0.648262	-0.00565598	0.00164485	0.000580003	-0.375706	0.0234022	5.3312e-58	0.0150543	0.00447732	0.000772849	0.186903	20	0.0292686
		ENSG00000196071	1	OR2L13	248100493	rs4478844	1	248129240	A	G	0.648262	0.00549976	0.00166515	0.000959997	-0.600008	0.0562146	1.35397e-26	-0.00916614	0.00290505	0.00160362	0.0035964	11	0.0480968
		ENSG00000185019	20	UBOX5	3088219	rs864140	20	3088010	A	G	0.309816	-0.00774309	0.00169978	5.19996e-06	0.240683	0.034005	1.46392e-12	-0.0321713	0.0083986	0.000127853	0.235784	10	0.0105513
		ENSG00000230563	20	RP5-828H9.1	5451853	rs3810569	20	5478653	T	C	0.169734	-0.00732173	0.00214333	0.00064	0.921437	0.0693879	3.04383e-40	-0.00794599	0.0024018	0.000938494	0.449904	20	0.0329596
		ENSG00000149600	20	COMMD7	31290493	rs4911252	20	31330115	T	C	0.407975	0.00828364	0.00160883	2.59998e-07	0.241024	0.0267033	1.78037e-19	0.0343685	0.00768466	7.73637e-06	0.154798	20	0.00163019
		ENSG00000088305	20	DNMT3B	31350191	rs6058869	20	31348750	T	C	0.372188	0.00886559	0.00162161	4.60002e-08	0.191339	0.0272155	2.05783e-12	0.0463345	0.010736	1.59017e-05	0.31692	20	0.00266694
		ENSG00000198646	20	NCOA6	33284722	rs2425003	20	33403584	A	C	0.128834	0.00782687	0.00205719	0.000140001	0.261567	0.0352496	1.16751e-13	0.029923	0.0088384	0.000710316	0.258085	19	0.0276653
		ENSG00000183527	21	PSMG1	40546695	rs7282604	21	40536910	A	G	0.600204	0.00997433	0.0016059	5.30005e-10	0.381218	0.0304931	7.29936e-36	0.0261644	0.00470379	2.66079e-08	0.470648	20	3.09206e-05
		ENSG00000255568	21	BRWD1-IT2	40685887	rs2836961	21	40627020	C	A	0.41411	0.0105523	0.00164397	1.40001e-10	-0.310906	0.0535499	6.40187e-09	-0.0339405	0.00788248	1.66375e-05	0.000171878	20	0.00273453
		ENSG00000100296	22	THOC5	29901868	rs2302141	22	29925284	C	T	0.248466	0.00721415	0.00188159	0.000129999	-1.03059	0.0473685	5.94941e-105	-0.00700002	0.00185387	0.000159437	0.168554	20	0.0119114
		ENSG00000100330	22	MTMR3	30279144	rs713718	22	30314092	G	T	0.425358	-0.00650948	0.00161912	5.80003e-05	-0.250871	0.0352732	1.14179e-12	0.0259475	0.00741378	0.000465423	0.0932235	20	0.0226941
		ENSG00000138942	22	RNF185	31556168	rs9606839	22	31802710	C	A	0.282209	-0.0084491	0.00175658	1.5e-06	0.207107	0.0289336	8.18594e-13	-0.0407958	0.0102185	6.54251e-05	0.906268	20	0.00660637
		ENSG00000198089	22	SFI1	31884674	rs5753671	22	31910734	C	T	0.275051	-0.00792419	0.00177346	7.90005e-06	-0.377522	0.0329889	2.52228e-30	0.02099	0.00504301	3.15194e-05	0.147311	20	0.00411153
		ENSG00000189306	22	RRP7A	42905974	rs137127	22	43019632	A	C	0.0889571	-0.00943671	0.00241808	9.49992e-05	0.593648	0.0682642	3.42808e-18	-0.0158961	0.0044646	0.000370175	0.252887	9	0.0196265
		ENSG00000182841	22	RRP7B	42951229	rs137088	22	42981890	A	G	0.109407	-0.00861423	0.00228234	0.00016	-0.66037	0.0467596	2.75372e-45	0.0130446	0.00357745	0.000266015	0.062216	10	0.0163143
		ENSG00000170745	2	KCNS3	18059114	rs971255	2	18093735	T	C	0.947853	0.0110269	0.00331406	0.000879995	0.759143	0.0681817	8.55884e-29	0.0145255	0.00455629	0.0014326	0.16362	11	0.0451078
		ENSG00000173960	2	UBXN2A	24150155	rs2879640	2	24043573	C	T	0.152352	0.00929794	0.002246	3.50002e-05	0.169505	0.0302173	2.02869e-08	0.0548535	0.0164679	0.000865575	0.299711	9	0.0311022
		ENSG00000115129	2	TP53I3	24300303	rs6545264	2	24310105	G	A	0.353783	0.00757591	0.00167033	5.69994e-06	0.166975	0.0260145	1.37589e-10	0.0453715	0.012249	0.00021214	0.00325794	11	0.0141737
		ENSG00000176732	2	PFN4	24338241	rs6720131	2	24364736	T	C	0.217791	0.0106437	0.00197613	7.19996e-08	0.488303	0.0479899	2.56103e-24	0.0217973	0.00457895	1.93273e-06	0.0884676	15	0.000507367
		ENSG00000223754	2	AC008073.9	24422708	rs7589717	2	24357463	A	G	0.370143	0.00638855	0.00165343	0.000109999	0.39445	0.0565215	2.97785e-12	0.0161961	0.00479131	0.000724042	0.0113802	20	0.0278576
		ENSG00000084676	2	NCOA1	24714783	rs4665701	2	24702158	C	T	0.519427	-0.00605652	0.00159988	0.00015	-0.301659	0.0327365	3.11996e-20	0.0200774	0.00573372	0.000462417	0.458746	20	0.0226941
		ENSG00000243667	2	WDR92	68350068	rs13028330	2	68446669	T	C	0.219836	0.00626251	0.00180283	0.00051	-0.348054	0.0446511	6.44276e-15	-0.0179929	0.00567079	0.00150918	0.00192715	6	0.0467888
		ENSG00000221823	2	PPP3R1	68405989	rs12465425	2	68470425	G	T	0.345603	-0.0108009	0.00171953	3.40001e-10	-0.15453	0.0278823	2.98634e-08	0.0698952	0.0168187	3.24138e-05	0.613623	5	0.00416213
		ENSG00000232931	2	LINC00342	96472866	rs11687113	2	96658588	G	A	0.371166	0.00628654	0.00166129	0.00015	0.180577	0.0206479	2.21946e-18	0.0348136	0.0100242	0.000514747	0.325043	20	0.0239737
		ENSG00000174501	2	ANKRD36C	96514587	rs11687113	2	96658588	G	A	0.371166	0.00628654	0.00166129	0.00015	0.192967	0.023516	2.29137e-16	0.0325783	0.00948053	0.000589634	0.231596	20	0.0250038
		ENSG00000114988	2	LMAN2L	97371666	rs6727384	2	97400324	G	A	0.385481	0.00591975	0.00162733	0.000280001	0.229856	0.0245555	7.92425e-21	0.0257542	0.00759559	0.000697215	0.421669	20	0.0275467
		ENSG00000115073	2	ACTR1B	98272431	rs11692435	2	98275354	A	G	0.0848671	0.0110591	0.00300178	0.000230001	0.589542	0.0457458	5.30406e-38	0.0187588	0.00529569	0.000396689	0.216067	7	0.0205031
		ENSG00000125637	2	PSD4	113914902	rs6760120	2	113932431	C	T	0.456033	-0.00595755	0.00162347	0.000239999	0.385256	0.0352932	9.68024e-28	-0.0154639	0.00444575	0.000504512	0.527132	19	0.0239737
		ENSG00000189223	2	AC016683.6	113969099	rs4849179	2	113985170	T	C	0.395706	-0.00526195	0.00165455	0.0015	-1.07155	0.0550176	1.73801e-84	0.0049106	0.00156452	0.00169687	0.614423	20	0.0496258
		ENSG00000125618	2	PAX8	113973574	rs4849179	2	113985170	T	C	0.395706	-0.00526195	0.00165455	0.0015	-1.04272	0.0545153	1.50146e-81	0.00504637	0.00160855	0.00170558	0.609219	20	0.0497037
		ENSG00000144134	2	RABL2A	114384806	rs11123205	2	114447184	G	A	0.513292	-0.00579619	0.00158748	0.000259998	-0.328752	0.031488	1.61883e-25	0.0176309	0.00511557	0.000567869	0.800365	20	0.0249559
		ENSG00000144229	2	THSD7B	137523115	rs1346369	2	137511278	G	A	0.100204	-0.0113379	0.00282222	5.89997e-05	0.468306	0.0541133	4.96468e-18	-0.0242105	0.00664412	0.000268545	0.0468274	20	0.0163474
		ENSG00000227403	2	AC009299.3	162101250	rs7309	2	162092640	A	G	0.46319	0.00949306	0.00159792	2.80001e-09	-0.75783	0.0560861	1.33034e-41	-0.0125266	0.00230336	5.37529e-08	0.430222	20	4.41741e-05
		ENSG00000144362	2	PHOSPHO2	170550975	rs8207	2	170493863	G	A	0.253579	0.00733854	0.00179512	4.39997e-05	-0.59259	0.0494733	4.6344e-33	-0.0123838	0.00320085	0.000109318	0.0819943	20	0.00926156
		ENSG00000151689	2	INPP1	191208196	rs2067402	2	191224752	G	T	0.234151	-0.00732416	0.00184022	6.90001e-05	0.568767	0.0403307	3.66044e-45	-0.0128773	0.00336184	0.000127922	0.00455735	20	0.0105513
		ENSG00000151690	2	MFSD6	191273081	rs4258824	2	191395027	T	C	0.159509	-0.00840459	0.00204189	3.89996e-05	0.509151	0.035144	1.45194e-47	-0.0165071	0.0041691	7.5143e-05	2.61815e-05	20	0.00693849
		ENSG00000115419	2	GLS	191745553	rs13395505	2	191838514	A	G	0.413088	-0.00564898	0.00162713	0.000519996	0.186261	0.0209242	5.49989e-19	-0.0303283	0.00937663	0.00121874	0.151982	20	0.0391236
		ENSG00000023228	2	NDUFS1	206979541	rs6435324	2	206993849	G	A	0.473415	-0.00567297	0.00160581	0.000409996	-0.195745	0.0250575	5.63612e-15	0.0289814	0.00900347	0.00128675	0.00803141	20	0.0408281
		ENSG00000178568	2	ERBB4	212240446	rs7599312	2	213413231	A	G	0.262781	-0.00807867	0.00181076	8.09991e-06	0.278745	0.031647	1.27457e-18	-0.0289823	0.00728195	6.89091e-05	0.0720099	20	0.0066623
		ENSG00000235351	2	AC114730.11	242664030	rs7601544	2	242646350	G	A	0.626789	-0.00589328	0.00161396	0.000259998	0.281933	0.0279596	6.52906e-24	-0.0209031	0.0060884	0.000596342	0.312793	7	0.0250038
		ENSG00000157152	3	SYN2	12045876	rs217049	3	12060917	T	C	0.848671	-0.00710844	0.002109	0.000749998	-0.698254	0.0535194	6.63114e-39	0.0101803	0.00311955	0.0011009	0.22745	20	0.0364369
		ENSG00000168016	3	TRANK1	36868311	rs9882911	3	36885392	C	T	0.366053	-0.00627482	0.00165932	0.00016	0.127913	0.0220963	7.08519e-09	-0.0490554	0.0154948	0.00154591	0.000559783	10	0.0472278
		ENSG00000068745	3	IP6K2	48725436	rs3172494	3	48731487	T	G	0.125767	-0.0190656	0.00256411	1e-13	-0.262213	0.0315582	9.66232e-17	0.0727104	0.0131226	3.01003e-08	0.0451968	7	3.09206e-05
		ENSG00000178467	3	P4HTM	49027319	rs6772452	3	49040462	G	A	0.780164	-0.00694104	0.00187764	0.000219999	0.281775	0.027993	7.81476e-24	-0.0246333	0.00709877	0.00052031	5.02196e-08	20	0.0239737
		ENSG00000198218	3	QRICH1	49067140	rs3087866	3	49054692	C	T	0.787321	-0.00727828	0.0018847	0.000109999	-0.285964	0.0268345	1.62493e-26	0.0254517	0.0070101	0.000282626	4.58717e-06	20	0.0168306
		ENSG00000145020	3	AMT	49454211	rs8897	3	49460407	T	C	0.230061	0.00697607	0.00181452	0.00012	-0.427359	0.0210704	1.83852e-91	-0.0163237	0.0043215	0.000158525	6.26868e-09	20	0.0119114
		ENSG00000145029	3	NICN1	49460379	rs4955430	3	49378088	A	G	0.767894	-0.00695972	0.00181462	0.000129999	0.299601	0.0243716	9.87312e-35	-0.02323	0.00634473	0.000250938	8.18803e-07	20	0.0158441
		ENSG00000226913	3	BSN-AS2	49586739	rs885592	3	49497883	G	T	0.43456	0.0103625	0.00159913	9.20026e-11	-0.27896	0.047948	5.95649e-09	-0.0371469	0.00858065	1.49687e-05	3.22016e-07	17	0.0026173
		ENSG00000164062	3	APEH	49711435	rs9812791	3	49682311	A	G	0.324131	-0.0187566	0.00174561	6.29941e-27	0.14653	0.0221144	3.44872e-11	-0.128005	0.0226964	1.70161e-08	1.44112e-07	14	2.33063e-05
		ENSG00000173531	3	MST1	49721380	rs4855884	3	49704077	G	A	0.510225	0.00942403	0.00158997	3.09999e-09	-0.201403	0.0249352	6.63564e-16	-0.0467919	0.00979203	1.76545e-06	1.44435e-07	13	0.000500292
		ENSG00000164068	3	RNF123	49726932	rs2234391	3	49842625	G	A	0.474438	0.017449	0.00158842	4.49987e-28	0.361952	0.0294238	8.90699e-35	0.048208	0.0058836	2.53457e-16	0.000174364	20	1.04145e-12
		ENSG00000173540	3	GMPPB	49754277	rs4855882	3	49715354	T	G	0.834356	-0.0105373	0.00208529	4.30002e-07	-0.586076	0.0354997	3.14397e-61	0.0179794	0.00372099	1.35244e-06	2.29667e-08	20	0.000399923
		ENSG00000182179	3	UBA7	49842640	rs7372966	3	49788969	C	T	0.52454	-0.0175134	0.00158826	2.80027e-28	0.127637	0.0149778	1.57184e-17	-0.137213	0.0203495	1.5535e-11	0.00917862	20	4.25554e-08
		ENSG00000164078	3	MST1R	49924435	rs11713193	3	49924424	A	G	0.5	0.0190941	0.00158938	2.99985e-33	0.327827	0.0424145	1.08285e-14	0.0582444	0.00896059	8.02839e-11	4.6052e-05	16	1.64943e-07
		ENSG00000004534	3	RBM6	49977440	rs4688755	3	50064424	A	G	0.47546	-0.0180588	0.00159183	7.89951e-30	0.453093	0.0210412	7.54602e-103	-0.0398567	0.003971	1.04858e-23	0.000189796	20	8.61721e-20
		ENSG00000001617	3	SEMA3F	50192478	rs34823813	3	49749976	A	G	0.110429	-0.0143106	0.0026321	5.39995e-08	0.474323	0.0677534	2.54644e-12	-0.0301706	0.00702611	1.75432e-05	0.000122466	20	0.00277251
		ENSG00000114735	3	HEMK1	50606583	rs201198	3	50636111	A	G	0.884458	-0.0131676	0.00235913	2.39999e-08	0.147905	0.0219756	1.69182e-11	-0.0890274	0.0207215	1.73618e-05	0.0245502	20	0.00277251
		ENSG00000164081	3	TEX264	51696709	rs11919197	3	51736344	C	T	0.873211	-0.0105182	0.00225832	3.2e-06	-0.449605	0.0355345	1.08179e-36	0.0233943	0.0053524	1.23787e-05	0.000566885	20	0.00236578
		ENSG00000164082	3	GRM2	51741086	rs2127655	3	51398958	G	A	0.879346	-0.0123415	0.00229904	8e-08	-0.365033	0.0355365	9.41751e-25	0.0338093	0.00710635	1.95892e-06	0.0102747	20	0.000507367
		ENSG00000163320	3	CGGBP1	88101094	rs12629581	3	88171228	C	A	0.121677	-0.00836838	0.00238159	0.000439997	0.668002	0.0360032	7.57688e-77	-0.0125275	0.00362862	0.000555597	0.0320815	20	0.0245478
		ENSG00000178750	3	STX19	93733213	rs10934674	3	93812793	T	G	0.230061	0.00802714	0.00181212	9.40005e-06	0.712145	0.0682549	1.74152e-25	0.0112718	0.00276443	4.55361e-05	0.0131216	20	0.00527064
		ENSG00000206530	3	WDR52	113005777	rs7625841	3	113207758	A	G	0.461145	0.00536542	0.00160187	0.000809991	-0.232238	0.0251028	2.21421e-20	-0.0231031	0.00733568	0.00163597	0.246584	20	0.0484496
		ENSG00000174912	3	METTL15P1	156431673	rs1430410	3	156525562	A	C	0.619632	0.00740993	0.00164488	6.59994e-06	-0.383312	0.056922	1.65077e-11	-0.0193313	0.00516291	0.000180919	0.698659	19	0.0128172
		ENSG00000240875	3	LINC00886	156465135	rs1430410	3	156525562	A	C	0.619632	0.00740993	0.00164488	6.59994e-06	-0.622142	0.0364169	1.95721e-65	-0.0119104	0.00273427	1.32491e-05	0.192248	20	0.00241958
		ENSG00000196542	3	SPTSSB	161062580	rs10513564	3	161059762	G	A	0.303681	-0.00651557	0.00173201	0.00017	0.892102	0.0472173	1.28896e-79	-0.00730362	0.0019796	0.000224754	0.29698	20	0.0146589
		ENSG00000125388	4	GRK4	2965335	rs2471337	4	2994986	C	T	0.379346	-0.0055766	0.00166684	0.000819993	-0.734962	0.0365973	1.05197e-89	0.0075876	0.00229918	0.0009664	0.00943199	20	0.03351
		ENSG00000250381	4	UNC93B4	4145185	rs6839740	4	4165335	G	T	0.59816	0.00595984	0.0016475	0.000299999	-0.554359	0.0539786	9.62318e-25	-0.0107509	0.00315088	0.00064483	0.0211926	6	0.0262337
		ENSG00000250710	4	OR7E99P	4158249	rs6839740	4	4165335	G	T	0.59816	0.00595984	0.0016475	0.000299999	-0.553717	0.0552036	1.11995e-23	-0.0107633	0.00316293	0.000666606	0.00162267	9	0.0268538
		ENSG00000163257	4	DCAF16	17802278	rs7667864	4	17811914	C	A	0.711656	0.00742079	0.00176275	2.59998e-05	-0.252061	0.0274382	4.05846e-20	-0.0294405	0.00769268	0.000129676	0.0636503	15	0.0105513
		ENSG00000109184	4	DCUN1D4	52709166	rs2271045	4	52765720	G	T	0.260736	0.00616735	0.0017451	0.000409996	0.241537	0.0270337	4.08365e-19	0.0255338	0.00776965	0.00101496	0.400736	13	0.0346098
		ENSG00000138669	4	PRKG2	82009837	rs6814232	4	82189803	T	C	0.347648	0.00898214	0.00167539	8.30004e-08	0.427316	0.032507	1.81003e-39	0.0210199	0.00423427	6.8973e-07	0.428678	19	0.000269914
		ENSG00000180801	4	ARSJ	114821440	rs2374223	4	114942909	C	A	0.847648	0.00937293	0.00236259	7.29995e-05	-0.382067	0.0543323	2.03534e-12	-0.0245322	0.00709991	0.000549726	0.00301111	9	0.0244852
		ENSG00000164142	4	FAM160A1	152330368	rs4696289	4	152621237	T	C	0.321063	0.0106482	0.00168938	2.90001e-10	-0.323673	0.0404279	1.18319e-15	-0.032898	0.00664279	7.32888e-07	0.017829	20	0.000273767
		ENSG00000059691	4	PET112	152591656	rs7669977	4	152677527	C	T	0.477505	0.0116682	0.00158993	2.19988e-13	-0.319686	0.0251135	4.04606e-37	-0.0364989	0.00574072	2.04527e-10	0.0246424	20	3.3616e-07
		ENSG00000251455	4	RP11-164P12.3	152595635	rs3749561	4	152610117	C	T	0.476483	0.0116611	0.00159214	2.39994e-13	-0.246156	0.0308395	1.44166e-15	-0.0473728	0.0087784	6.79455e-08	0.20424	20	5.07615e-05
		ENSG00000189045	5	ANKDD1B	74907284	rs34358	5	74965122	A	G	0.645194	0.00600176	0.00167197	0.000329997	0.411388	0.0346922	1.95079e-32	0.014589	0.00424635	0.000591091	0.306168	20	0.0250038
		ENSG00000153113	5	CAST	95860971	rs26483	5	96016616	T	C	0.145194	-0.00711933	0.00222735	0.00140001	0.671223	0.0357513	1.214e-78	-0.0106065	0.00336609	0.0016272	0.0965973	20	0.0484496
		ENSG00000272109	5	CTD-2260A17.3	96140056	rs26493	5	96155318	T	C	0.856851	0.00939186	0.0022966	4.30001e-05	-0.700909	0.0741346	3.24418e-21	-0.0133995	0.00356998	0.000174455	0.0123709	20	0.0124667
		ENSG00000153037	5	SRP19	112196919	rs2546108	5	112161469	A	C	0.485685	-0.00858546	0.00158823	6.49995e-08	0.156604	0.0236033	3.24879e-11	-0.0548227	0.0130816	2.7795e-05	0.863356	20	0.00374457
		ENSG00000249947	5	XBP1P1	112220791	rs3317	5	112212151	A	G	0.534765	-0.00856776	0.00159485	7.79992e-08	-0.370462	0.0480957	1.33332e-14	0.0231272	0.00524866	1.05146e-05	0.316243	20	0.00205736
		ENSG00000172795	5	DCP2	112312399	rs13177101	5	112336588	T	C	0.494888	-0.00537851	0.00159241	0.000729995	0.512131	0.0317102	1.1289e-58	-0.0105022	0.00317665	0.000946158	0.0607439	20	0.0330873
		ENSG00000133835	5	HSD17B4	118788138	rs246965	5	118890915	G	A	0.460123	-0.00617803	0.0016006	0.000109999	0.276853	0.023557	6.85845e-32	-0.0223152	0.00608523	0.000245307	0.818124	20	0.0157495
		ENSG00000228672	5	PROB1	138727635	rs11242465	5	138762305	G	T	0.695297	0.00927094	0.00179238	2.30001e-07	0.393575	0.0436029	1.7748e-19	0.0235557	0.00524882	7.19596e-06	0.0544903	13	0.00158165
		ENSG00000170464	5	DNAJC18	138744279	rs11242465	5	138762305	G	T	0.695297	0.00927094	0.00179238	2.30001e-07	-0.196363	0.0331985	3.32253e-09	-0.0472133	0.0121258	9.87535e-05	0.0804072	10	0.00873753
		ENSG00000183876	5	ARSI	149675906	rs34087853	5	149657367	G	A	0.283231	0.00793518	0.00187751	2.39999e-05	-0.453837	0.0392545	6.46442e-31	-0.0174846	0.00440473	7.20191e-05	0.127405	8	0.00680291
		ENSG00000196670	5	ZFP62	180274611	rs29655	5	180267436	G	A	0.780164	-0.00777703	0.00191964	5.1e-05	-0.349576	0.0328123	1.67366e-26	0.022247	0.00587497	0.000152631	0.174551	6	0.0118332
		ENSG00000272462	6	U91328.19	25992890	rs12192649	6	25974450	A	G	0.209611	-0.00786821	0.00186929	2.59998e-05	-0.960688	0.0477602	5.4723e-90	0.00819018	0.00198793	3.7894e-05	0.00838547	20	0.0045796
		ENSG00000272810	6	U91328.22	26013469	rs1543680	6	26103177	A	G	0.189162	-0.00862872	0.00187585	4.20001e-06	-0.466614	0.0493135	3.01541e-21	0.0184922	0.00446999	3.51932e-05	0.0222669	20	0.00438209
		ENSG00000146109	6	ABT1	26597180	rs3800305	6	27185576	C	T	0.120654	-0.0146409	0.00269018	5.30005e-08	-0.248537	0.0450854	3.53604e-08	0.0589083	0.0152103	0.000107541	0.372495	20	0.00924542
		ENSG00000224843	6	LINC00240	26924771	rs10456045	6	26404958	A	G	0.314928	-0.0063394	0.0017287	0.00025	0.418584	0.0539289	8.37514e-15	-0.0151449	0.00456762	0.000914119	0.0162861	20	0.0325205
		ENSG00000197903	6	HIST1H2BK	27106073	rs6940638	6	27046250	G	A	0.199387	-0.00932511	0.00190194	9.40005e-07	0.294245	0.0521337	1.66102e-08	-0.0316917	0.0085621	0.000214424	0.0691704	20	0.0142073
		ENSG00000204338	6	CYP21A1P	31973413	rs2071295	6	32038700	T	C	0.339468	0.00642507	0.00173793	0.000219999	0.694291	0.0551438	2.37974e-36	0.00925415	0.00260885	0.000389333	0.231502	20	0.0202503
		ENSG00000213676	6	ATF6B	32065953	rs17421624	6	32066177	C	T	0.329243	0.00639624	0.00175141	0.000259998	0.384792	0.0326287	4.23971e-32	0.0166226	0.00476483	0.000485555	0.0485149	20	0.0234723
		ENSG00000204310	6	AGPAT1	32135989	rs6941112	6	31946614	A	G	0.328221	0.00821517	0.00174594	2.5e-06	0.145094	0.020928	4.1195e-12	0.0566196	0.0145427	9.88794e-05	0.22128	20	0.00873753
		ENSG00000112514	6	CUTA	33384219	rs7752202	6	33389603	T	C	0.126789	0.00922557	0.00225112	4.20001e-05	-0.210274	0.0274777	1.97045e-14	-0.043874	0.0121442	0.000302954	0.0415274	20	0.0174103
		ENSG00000137218	6	FRS3	41737914	rs1057227	6	41738158	T	C	0.319018	-0.00613672	0.0017385	0.000420001	0.246589	0.0358458	6.02104e-12	-0.0248864	0.00792418	0.00168621	0.187448	4	0.0494903
		ENSG00000112232	6	KHDRBS2	62389865	rs1715021	6	62525626	T	G	0.200409	-0.00852176	0.00207552	4e-05	0.434475	0.0693106	3.64494e-10	-0.0196139	0.00571059	0.000593299	0.173185	20	0.0250038
		ENSG00000146282	6	RARS2	88224096	rs10498961	6	88369843	A	G	0.0879346	0.0115311	0.00294447	8.99995e-05	-0.392952	0.0560696	2.41247e-12	-0.0293448	0.00858373	0.000629315	0.685913	20	0.0257299
		ENSG00000154548	6	SRSF12	89805678	rs7773548	6	89820477	C	T	0.703476	-0.00744718	0.001766	2.5e-05	0.345201	0.0468661	1.76233e-13	-0.0215735	0.00589496	0.000252565	0.435899	20	0.0158441
		ENSG00000025156	6	HSF2	122720691	rs4945703	6	122781665	C	T	0.554192	0.00607254	0.00159597	0.000140001	0.298943	0.0288382	3.53212e-25	0.0203134	0.00568698	0.00035439	0.601485	20	0.0191604
		ENSG00000203760	6	CENPW	126661320	rs9388486	6	126661154	C	T	0.45092	-0.00663374	0.00159838	3.29997e-05	-0.286588	0.0424921	1.53561e-11	0.0231473	0.00654865	0.000408288	0.763565	10	0.0208404
		ENSG00000130338	6	TULP4	158733692	rs9356514	6	158655732	A	G	0.392638	-0.00720898	0.00165644	1.29999e-05	-0.255183	0.0388716	5.21131e-11	0.0282502	0.00778806	0.000286317	0.189506	15	0.0169277
		ENSG00000105926	7	MPP6	24612887	rs2529049	7	24719606	A	G	0.243354	-0.00788991	0.00183692	1.7e-05	-0.395646	0.0343625	1.12287e-30	0.0199418	0.00495537	5.71477e-05	0.00957257	20	0.00609922
		ENSG00000154678	7	PDE1C	31790793	rs10252755	7	32304676	A	G	0.101227	0.0100765	0.00255018	7.79992e-05	0.289279	0.0294939	1.03903e-22	0.0348332	0.00950413	0.000247285	0.0776564	20	0.0157534
		ENSG00000122641	7	INHBA	41724712	rs1733483	7	40873221	G	A	0.522495	0.0053746	0.0016025	0.0008	0.652413	0.0432815	2.41165e-51	0.00823803	0.00251633	0.00106102	0.118253	20	0.0357354
		ENSG00000152926	7	ZNF117	64432154	rs10807685	7	64450556	C	T	0.966258	0.0127591	0.00357916	0.000359998	0.73948	0.0657958	2.62292e-29	0.0172542	0.00507774	0.000678809	0.272914	12	0.0269491
		ENSG00000223705	7	NSUN5P1	75039605	rs17207196	7	75101065	T	C	0.444785	-0.00606436	0.00161089	0.00017	-0.209471	0.0261532	1.15285e-15	0.0289508	0.0084974	0.000656757	0.269105	4	0.0265873
		ENSG00000170092	7	AC018720.10	75123401	rs17207196	7	75101065	T	C	0.444785	-0.00606436	0.00161089	0.00017	-0.547427	0.0491798	8.85113e-29	0.0110779	0.0031064	0.000362238	0.20278	8	0.0194567
		ENSG00000127957	7	PMS2P3	75132254	rs1167800	7	75176196	G	A	0.460123	-0.00546636	0.00160151	0.00064	0.345422	0.0396604	3.05212e-18	-0.0158252	0.00497972	0.00148333	0.304707	7	0.0461743
		ENSG00000135211	7	TMEM60	77423045	rs7953	7	77423574	A	G	0.511247	0.00588887	0.00159014	0.00021	-0.345277	0.032312	1.18705e-26	-0.0170555	0.00487414	0.000466696	0.15634	20	0.0226941
		ENSG00000128617	7	OPN1SW	128412545	rs1044226	7	128411620	T	C	0.379346	-0.0058015	0.00163377	0.000379997	0.323969	0.0375377	6.10898e-18	-0.0179076	0.00545316	0.00102385	0.523093	9	0.0347686
		ENSG00000006459	7	JHDM1D	139784546	rs4626515	7	139904130	C	T	0.106339	0.00939905	0.00234741	6.19998e-05	0.238093	0.0423047	1.82259e-08	0.0394764	0.0120997	0.00110401	0.603256	4	0.0364369
		ENSG00000253678	8	RP11-981G7.3	10335001	rs4380891	8	10338924	T	C	0.199387	-0.0066508	0.00187495	0.000389996	0.517053	0.0713682	4.32865e-13	-0.0128629	0.00403754	0.00144341	0.2748	20	0.0452747
		ENSG00000269918	8	AF131215.9	10962201	rs17724226	8	10968926	A	G	0.44683	0.00819274	0.00159507	2.80001e-07	-0.40184	0.0358377	3.52957e-29	-0.0203881	0.00436606	3.01674e-06	0.347265	20	0.00075126
		ENSG00000255310	8	AF131215.2	10965298	rs7832722	8	10965442	A	G	0.400818	0.00768128	0.00161652	2e-06	-0.536584	0.0412268	9.99743e-39	-0.0143151	0.00320711	8.06044e-06	0.0991461	20	0.00165602
		ENSG00000154328	8	NEIL2	11627148	rs1466785	8	11623456	T	C	0.40593	-0.00521572	0.00161186	0.0012	0.474485	0.0331177	1.47883e-46	-0.0109924	0.00348264	0.00159763	0.593583	20	0.0480968
		ENSG00000255495	8	FAM85A	12051976	rs4840599	8	11805380	C	T	0.522495	-0.0058789	0.00160403	0.00025	0.378051	0.0574668	4.74913e-11	-0.0155505	0.00485693	0.00136607	0.0265656	20	0.0431783
		ENSG00000227888	8	FAM66A	12219527	rs12550733	8	11859851	A	C	0.329243	0.0061194	0.00167729	0.000259998	-0.54307	0.0665609	3.37826e-16	-0.0112682	0.00338325	0.000866684	0.104442	20	0.0311022
		ENSG00000104388	8	RAB2A	61429416	rs595255	8	61522910	T	C	0.396728	0.00682535	0.0016423	3.2e-05	0.120616	0.0153652	4.1628e-15	0.0565874	0.0154064	0.000239746	0.0643088	20	0.0155136
		ENSG00000147592	8	LACTB2	71547553	rs441890	8	71564667	C	T	0.421268	-0.00572245	0.00161542	0.0004	-0.180915	0.0258325	2.49835e-12	0.0316306	0.0100064	0.00157212	0.452757	18	0.0476742
		ENSG00000221947	8	XKR9	71581600	rs6472551	8	71781849	A	G	0.515337	0.00646246	0.00159048	4.79999e-05	1.128	0.0449674	7.27956e-139	0.00572913	0.00142838	6.04784e-05	0.463487	20	0.00629128
		ENSG00000181790	8	BAI1	143530791	rs7822013	8	143381810	C	T	0.42638	0.00774492	0.00160277	1.40001e-06	0.30347	0.0423057	7.32328e-13	0.0255212	0.00636806	6.1315e-05	0.088711	12	0.00629858
		ENSG00000160886	8	LY6K	143781529	rs2585153	8	143785345	A	G	0.46728	0.00563935	0.00159152	0.0004	-0.540975	0.0510685	3.20679e-26	-0.0104244	0.00310217	0.000778398	0.737205	20	0.0293435
		ENSG00000253741	8	CTD-2292P10.4	143783670	rs2572904	8	143792193	C	A	0.468303	0.00561224	0.00159158	0.000420001	-0.574565	0.0377608	2.77288e-52	-0.00976781	0.00284347	0.000592184	0.386047	20	0.0250038
		ENSG00000180155	8	LYNX1	143845752	rs10956986	8	143886601	A	G	0.597137	-0.00622838	0.00162661	0.000129999	-0.870572	0.0401407	2.66223e-104	0.00715435	0.00189733	0.000162765	0.129697	20	0.0120505
		ENSG00000185803	8	SLC52A2	145577795	rs7838766	8	145586771	G	A	0.427403	0.00541015	0.00160467	0.000749998	0.241239	0.0175185	3.83205e-43	0.0224265	0.00684825	0.00105744	0.267821	14	0.0357354
		ENSG00000071894	8	CPSF1	145618444	rs2280836	8	145621556	A	G	0.566462	-0.00557819	0.00160303	0.0005	1.01485	0.0211146	0	-0.00549657	0.00158371	0.000519114	0.391047	15	0.0239737
		ENSG00000178445	9	GLDC	6532464	rs7035933	9	6611609	T	G	0.202454	0.00708882	0.00196762	0.000309999	-0.247891	0.0241553	1.04085e-24	-0.0285965	0.00841236	0.000675468	0.039775	7	0.0269491
		ENSG00000164989	9	CCDC171	15552895	rs10962142	9	15756094	G	A	0.48773	-0.00664982	0.00159928	3.2e-05	0.390976	0.027775	5.29291e-45	-0.0170083	0.0042652	6.67229e-05	0.418637	20	0.00660637
		ENSG00000044459	9	CNTLN	17134980	rs10963072	9	17378776	A	G	0.254601	-0.00712915	0.00191738	0.0002	0.454323	0.0402389	1.45986e-29	-0.0156918	0.00444325	0.000413049	0.00428875	20	0.0209533
		ENSG00000188352	9	FOCAD	20658308	rs2275890	9	21026800	A	G	0.680982	0.00649033	0.00169973	0.000129999	-0.174934	0.0312114	2.08491e-08	-0.0371016	0.011757	0.00160117	0.670643	19	0.0480968
		ENSG00000187764	9	SEMA4D	91975702	rs868978	9	92140163	T	G	0.265849	-0.00692138	0.00176639	8.9e-05	0.284974	0.0402568	1.45305e-12	-0.0242878	0.00708465	0.000607548	0.0179398	20	0.0253443
		ENSG00000165244	9	ZNF367	99148223	rs7044391	9	99159791	A	C	0.151329	-0.0106037	0.00216382	9.59997e-07	0.234796	0.0343273	7.92403e-12	-0.0451613	0.0113369	6.78841e-05	0.668895	8	0.00664133
		ENSG00000136874	9	STX17	102668915	rs7033091	9	102788908	A	G	0.546012	0.00733876	0.00160134	4.60002e-06	0.229851	0.0347943	3.94857e-11	0.0319283	0.00847923	0.000166232	0.395297	14	0.0121685
		ENSG00000119509	9	INVS	102861538	rs7874900	9	103116441	T	C	0.472393	0.00692088	0.00158901	1.29999e-05	0.245188	0.0308697	1.97884e-15	0.0282268	0.00739122	0.000134013	0.012549	20	0.0107972
		ENSG00000260230	9	FRRS1L	111892573	rs10116353	9	111950088	T	G	0.305726	-0.00623508	0.00174	0.000340001	0.350278	0.0292174	4.07371e-33	-0.0178004	0.00518463	0.000596292	0.337175	20	0.0250038
		ENSG00000227355	9	RP11-162D16.2	124137519	rs2572854	9	124157048	A	G	0.42229	0.00559421	0.00160714	0.0005	-0.573038	0.0438022	4.15164e-39	-0.00976237	0.00290217	0.00076873	0.023717	20	0.0292473
		ENSG00000224020	9	MIR181A2HG	127420746	rs4838201	9	127460617	T	C	0.478528	0.00665548	0.00159224	2.90001e-05	-0.272605	0.0467056	5.32559e-09	-0.0244144	0.00718417	0.000677915	0.413625	12	0.0269491
		ENSG00000173611	9	SCAI	127704887	rs687434	9	127643456	C	T	0.399796	-0.00575591	0.00161629	0.000369999	-0.15405	0.0186318	1.36084e-16	0.0373639	0.0114238	0.0010728	0.91408	20	0.0359846
		ENSG00000235106	9	LINC00094	136890561	rs2810491	9	136923331	C	T	0.285276	0.00801408	0.00182092	1.09999e-05	0.211143	0.033897	4.69568e-10	0.0379557	0.0105596	0.000325108	0.00327429	13	0.0182996
		ENSG00000169925	9	BRD3	136895427	rs11789898	9	136925663	T	G	0.188139	0.00918941	0.00213613	1.7e-05	-0.203946	0.0281369	4.21907e-13	-0.0450581	0.0121798	0.000216101	0.106379	9	0.0142073
	Whole Blood	ENSG00000187122	10	SLIT1	98757795	rs10748691	10	98983955	A	G	0.630879	0.00557749	0.00162711	0.00061	-0.516928	0.0323449	1.71292e-57	-0.0107897	0.00321924	0.000803392	0.114326	20	0.0284914
		ENSG00000151553	10	FAM160B1	116581503	rs11819372	10	116594934	G	A	0.48364	0.00817128	0.00159292	2.90001e-07	-0.102306	0.0116695	1.83505e-18	-0.079871	0.0180397	9.53225e-06	0.00420947	20	0.00193505
		ENSG00000203791	10	METTL10	126436718	rs965484	10	126453481	C	T	0.547035	0.0062733	0.00160763	9.49992e-05	-0.191456	0.0218747	2.08883e-18	-0.0327663	0.00919362	0.000365212	0.0666072	20	0.0200935
		ENSG00000175470	10	PPP2R2D	133747955	rs7096563	10	133770229	G	A	0.607362	-0.00683839	0.00166772	4.09996e-05	0.257145	0.0292137	1.34145e-18	-0.0265935	0.00715471	0.000201662	0.000669893	9	0.0141332
		ENSG00000156599	11	ZDHHC5	57435219	rs585337	11	57597274	T	C	0.566462	0.00562467	0.00160339	0.000449997	0.0969223	0.0147344	4.76919e-11	0.0580328	0.0187485	0.00196592	0.894855	20	0.0485112
		ENSG00000149499	11	EML3	62369690	rs11231161	11	62378221	G	A	0.314928	0.00566723	0.00164546	0.000569994	0.302289	0.0199691	9.11319e-52	0.0187477	0.00558244	0.000784133	0.361223	12	0.0279769
		ENSG00000162194	11	C11orf48	62430287	rs644616	11	62444798	G	T	0.734151	-0.00600154	0.00172416	0.0005	-0.342146	0.0349983	1.42631e-22	0.0175409	0.00534915	0.00104107	0.034005	16	0.0334905
		ENSG00000168000	11	BSCL2	62457747	rs529220	11	62573481	G	A	0.978528	0.019798	0.00461982	1.79999e-05	-0.57256	0.0539603	2.65556e-26	-0.034578	0.00870193	7.07932e-05	0.0745199	5	0.00757745
		ENSG00000133895	11	MEN1	64570982	rs677298	11	64564208	G	A	0.0766871	-0.0109211	0.00277561	8.30004e-05	0.153063	0.023208	4.24456e-11	-0.0713504	0.0211157	0.000727436	0.787192	17	0.0267651
		ENSG00000168056	11	LTBP3	65306276	rs17146964	11	65249145	G	A	0.199387	0.00713004	0.00198422	0.000329997	0.144209	0.0193091	8.11434e-14	0.0494424	0.0152691	0.00120343	0.00455319	18	0.0357808
		ENSG00000214659	11	KRT8P26	65494410	rs2277304	11	65558309	T	C	0.210634	-0.00717231	0.00194507	0.000230001	-0.508874	0.0426548	8.25322e-33	0.0140945	0.00400072	0.000426718	0.000279622	20	0.0217192
		ENSG00000255557	11	RP11-770G2.2	65513200	rs2277304	11	65558309	T	C	0.210634	-0.00717231	0.00194507	0.000230001	-0.343307	0.0404129	1.97962e-17	0.0208918	0.00617643	0.000718265	0.000213794	20	0.0265939
		ENSG00000172803	11	SNX32	65601112	rs11227332	11	65623739	G	A	0.190184	0.00881234	0.00201347	1.2e-05	0.670284	0.0656609	1.82085e-24	0.0131472	0.00326835	5.75665e-05	0.0042564	20	0.00664498
		ENSG00000172543	11	CTSW	65647280	rs645900	11	65648135	A	G	0.809816	-0.00932177	0.00198665	2.69998e-06	0.352986	0.0185197	5.42986e-81	-0.0264083	0.00579616	5.20941e-06	0.00357067	20	0.00127783
		ENSG00000175115	11	PACS1	65837834	rs535395	11	65906534	G	A	0.801636	-0.00741071	0.00203981	0.000280001	0.149624	0.0164995	1.20768e-19	-0.0495289	0.0146863	0.000744988	0.00133593	19	0.0269064
		ENSG00000158483	11	FAM86C1	71498556	rs10898585	11	71496244	G	T	0.567485	0.00585521	0.00161623	0.000290001	-0.771178	0.0359216	3.07728e-102	-0.00759255	0.00212542	0.000353923	0.0319605	19	0.0198433
		ENSG00000137497	11	NUMA1	71713910	rs10898815	11	71739423	A	G	0.472393	0.00560126	0.00159248	0.000439997	0.1119	0.016346	7.61e-12	0.0500559	0.0159998	0.00175685	0.727179	12	0.0461628
		ENSG00000077458	11	FAM76B	95502106	rs3748256	11	95521953	G	A	0.374233	-0.010284	0.00163499	3.2e-10	-0.189628	0.0176317	5.61786e-27	0.0542325	0.00998839	5.64958e-08	0.209427	20	6.65182e-05
		ENSG00000172367	11	PDZD3	119056166	rs10790286	11	119054488	T	C	0.465235	0.0052618	0.00160616	0.00109999	0.343966	0.0335201	1.05068e-24	0.0152974	0.00490172	0.00180342	0.389703	20	0.0461628
		ENSG00000178878	12	APOLD1	12878851	rs34322	12	12879570	C	T	0.538855	-0.00616417	0.00159119	0.000109999	0.333741	0.0407897	2.79209e-16	-0.0184699	0.00527514	0.000462974	0.404986	20	0.0224478
		ENSG00000133704	12	IPO8	30781922	rs11051005	12	30783475	G	A	0.236196	0.0079105	0.0018305	1.5e-05	-0.136475	0.0177535	1.50346e-14	-0.057963	0.0153868	0.000165188	0.00764115	11	0.013254
		ENSG00000258352	12	RP11-23J18.1	47529281	rs732523	12	47600843	T	C	0.291411	-0.00619022	0.00172377	0.000329997	0.128915	0.0211297	1.05322e-09	-0.0480178	0.0155157	0.00196946	0.629452	10	0.0485112
		ENSG00000247774	12	PCED1B-AS1	47599681	rs17821774	12	47582601	T	C	0.296524	-0.00627296	0.00172238	0.000269998	-0.132536	0.018232	3.60994e-13	0.0473302	0.0145353	0.00112906	0.67833	15	0.0349832
		ENSG00000139531	12	SUOX	56390964	rs705699	12	56384804	A	G	0.390593	-0.00823621	0.00161188	3.2e-07	-0.219518	0.0207839	4.47428e-26	0.0375195	0.00815696	4.23115e-06	0.0414053	20	0.00124544
		ENSG00000197728	12	RPS26	56435637	rs10876864	12	56401085	A	G	0.58998	0.00824252	0.00160785	2.99999e-07	-1.09072	0.0257803	0	-0.00755695	0.0014849	3.59577e-07	0.0284448	20	0.000246056
		ENSG00000110921	12	MVK	110011060	rs10161126	12	110042348	G	A	0.537832	0.00557881	0.00159477	0.000470002	-0.328981	0.0314559	1.33985e-25	-0.0169578	0.00511159	0.000908176	0.0499722	20	0.030551
		ENSG00000111725	12	PRKAB1	120105558	rs7310266	12	120098409	C	T	0.305726	0.00624849	0.00172555	0.000290001	-0.388856	0.0312897	1.85135e-35	-0.0160689	0.00462204	0.000507854	0.422596	20	0.0231763
		ENSG00000257218	12	GATC	120884241	rs787947	12	121006729	G	A	0.626789	0.00909255	0.00168291	6.59994e-08	-0.227004	0.0266401	1.57997e-17	-0.0400546	0.0087782	5.04374e-06	0.0556315	10	0.00127783
		ENSG00000167272	12	POP5	121016567	rs671566	12	120921161	A	G	0.347648	0.00652163	0.00168454	0.000109999	-0.145032	0.0245124	3.28483e-09	-0.0449668	0.0138805	0.00119706	0.117147	8	0.0357808
		ENSG00000139714	12	MORN3	122089024	rs12320939	12	122062722	T	G	0.385481	0.0062877	0.001621	0.0001	0.290184	0.0260879	9.65981e-29	0.021668	0.00591602	0.000249672	0.0778061	20	0.0155942
		ENSG00000182196	12	ARL6IP4	123464607	rs4275659	12	123447928	C	T	0.690184	0.00988085	0.00177066	2.39999e-08	0.104978	0.0157985	3.03609e-11	0.0941231	0.0220259	1.92604e-05	0.0305094	16	0.00354331
		ENSG00000183955	12	SETD8	123868320	rs11057251	12	123791227	T	C	0.665644	0.00984872	0.00172547	1.09999e-08	-0.219092	0.0279731	4.79285e-15	-0.0449524	0.00974501	3.9715e-06	0.0363823	16	0.00123054
		ENSG00000175198	13	PCCA	100741269	rs4772293	13	101141914	A	G	0.255624	0.00750334	0.00177478	2.39999e-05	0.148414	0.0259949	1.13404e-08	0.0505568	0.01488	0.000679692	0.0104167	16	0.0259828
		ENSG00000089902	14	RCOR1	103058998	rs9943976	14	103133060	A	G	0.093047	0.00929807	0.00242198	0.00012	0.241479	0.0277925	3.66771e-18	0.0385047	0.0109652	0.000445526	0.0211129	11	0.0222272
		ENSG00000166166	14	TRMT61A	103995521	rs942866	14	104014935	T	G	0.662577	-0.007465	0.00168556	9.49992e-06	0.129285	0.0198962	8.14094e-11	-0.0577407	0.0157778	0.000252588	0.0968812	20	0.0155942
		ENSG00000187446	15	CHP1	41523037	rs2928155	15	41432187	A	G	0.391616	0.00651639	0.00164244	7.29995e-05	-0.110316	0.0194771	1.47998e-08	-0.0590702	0.018178	0.00115587	0.764389	20	0.0354405
		ENSG00000137806	15	NDUFAF1	41679551	rs11070328	15	41651569	C	T	0.259714	0.00716251	0.00183049	9.09997e-05	0.140019	0.0190675	2.08325e-13	0.0511538	0.0148133	0.000553883	0.0764594	14	0.023948
		ENSG00000137815	15	RTF1	41700606	rs9302109	15	41612180	T	G	0.343558	0.00647466	0.00170355	0.000140001	0.141084	0.0220664	1.62013e-10	0.0458922	0.0140471	0.00108681	0.563823	20	0.0343981
		ENSG00000168806	15	LCMT2	43619974	rs956391	15	43617493	C	T	0.123722	-0.00922936	0.00239798	0.00012	-0.196194	0.029235	1.93379e-11	0.047042	0.0140899	0.000841719	0.00378853	20	0.0293207
		ENSG00000168803	15	ADAL	43622872	rs3742969	15	43621947	G	A	0.124744	-0.00931684	0.00239202	9.80009e-05	-0.273986	0.0442145	5.76434e-10	0.0340048	0.0103118	0.000974967	0.00444214	20	0.0317107
		ENSG00000140265	15	ZSCAN29	43650370	rs694725	15	43756210	G	A	0.300613	-0.00849416	0.00172924	8.99995e-07	-0.170185	0.0222647	2.11041e-14	0.0499113	0.0120782	3.59055e-05	0.0982124	20	0.00469724
		ENSG00000166762	15	CATSPER2	43920701	rs2788	15	44064886	G	A	0.095092	-0.0110727	0.00270996	4.39997e-05	-0.414621	0.0461388	2.55514e-19	0.0267056	0.00717988	0.000199615	0.0064834	20	0.0141332
		ENSG00000167004	15	PDIA3	44038590	rs694461	15	44096063	T	C	0.716769	0.00652044	0.00178401	0.000259998	0.116091	0.0195746	3.01637e-09	0.0561666	0.0180512	0.00186126	0.0379351	18	0.0472296
		ENSG00000129003	15	VPS13C	62144588	rs7168164	15	62301094	A	G	0.551125	0.00538235	0.00160014	0.000769999	-0.134553	0.0127525	5.02064e-26	-0.0400017	0.012482	0.00135175	0.604981	20	0.0392007
		ENSG00000166938	15	DIS3L	66585555	rs7170930	15	66580853	T	C	0.097137	0.011085	0.0029759	0.0002	-0.356967	0.0405666	1.37391e-18	-0.0310533	0.00905279	0.000603033	0.00711865	6	0.0246532
		ENSG00000140400	15	MAN2C1	75648133	rs8038760	15	75742095	C	A	0.287321	-0.00662142	0.00182288	0.000280001	0.638084	0.015659	0	-0.010377	0.00286813	0.000296833	0.136051	20	0.0171319
		ENSG00000260274	15	RP11-817O13.8	75660496	rs8038760	15	75742095	C	A	0.287321	-0.00662142	0.00182288	0.000280001	0.440491	0.0383609	1.60956e-30	-0.0150319	0.00434041	0.000533697	0.261463	17	0.0238021
		ENSG00000169371	15	SNUPN	75890424	rs4886722	15	75921636	A	C	0.284254	-0.00735718	0.00183474	6.1e-05	0.227243	0.0253258	2.89091e-19	-0.0323758	0.00884349	0.000251254	0.0296597	13	0.0155942
		ENSG00000103723	15	AP3B2	83328033	rs7163848	15	83398315	T	C	0.190184	-0.00664852	0.00196047	0.000700003	0.524918	0.0312397	2.32437e-63	-0.0126658	0.00381012	0.000886539	0.376675	20	0.0301679
		ENSG00000260276	16	RP11-77H9.2	8941962	rs2447927	16	8943277	G	A	0.964213	0.0120952	0.00371811	0.00109999	-1.07942	0.089981	3.72494e-33	-0.0112053	0.00356895	0.00169145	0.12764	13	0.0451131
		ENSG00000122299	16	ZC3H7A	11844442	rs16958654	16	11873158	C	T	0.0807771	-0.0119087	0.00340883	0.000479999	0.290071	0.0383663	4.01286e-14	-0.0410544	0.0129456	0.00151755	0.923005	3	0.0427455
		ENSG00000166780	16	C16orf45	15528152	rs11649126	16	15720247	A	G	0.241309	-0.00745395	0.00191504	9.90011e-05	-0.401749	0.0491109	2.82804e-16	0.0185537	0.00527883	0.000440178	0.920071	20	0.0221481
		ENSG00000233232	16	NPIPB7	28467693	rs12446550	16	28543381	A	G	0.355828	0.0063083	0.00161287	9.20005e-05	-0.424893	0.0417376	2.43307e-24	-0.0148468	0.00406647	0.000261191	0.216462	20	0.0156901
		ENSG00000197165	16	SULT1A2	28603264	rs4788069	16	28616665	A	C	0.337423	0.00651139	0.00166349	9.09997e-05	0.953969	0.040446	5.33218e-123	0.00682558	0.00176761	0.000112702	0.341289	20	0.0103602
		ENSG00000196502	16	SULT1A1	28616903	rs17640009	16	28595700	G	A	0.327198	0.00661132	0.00163818	5.39995e-05	-0.320045	0.0332401	6.07424e-22	-0.0206575	0.00555006	0.00019763	0.05581	20	0.0141332
		ENSG00000184110	16	EIF3C	28699879	rs7498555	16	28893571	C	T	0.331288	0.00717166	0.00162507	1e-05	0.168491	0.0302492	2.54608e-08	0.0425641	0.0123051	0.000542084	0.517229	20	0.0238153
		ENSG00000168488	16	ATXN2L	28834356	rs7498555	16	28893571	C	T	0.331288	0.00717166	0.00162507	1e-05	-0.104278	0.0152216	7.35009e-12	-0.0687744	0.0185377	0.00020727	0.143951	19	0.0143553
		ENSG00000178952	16	TUFM	28853732	rs7187776	16	28857645	G	A	0.345603	0.00746631	0.00162157	4.09996e-06	0.566164	0.0156604	3.38761e-286	0.0131875	0.00288727	4.9363e-06	0.7668	20	0.00127783
		ENSG00000169682	16	SPNS1	28985542	rs7187575	16	28990101	T	C	0.736196	-0.00738659	0.00173815	2.1e-05	-0.330798	0.0199154	5.8823e-62	0.0223296	0.00542366	3.83716e-05	0.0600849	20	0.00480624
		ENSG00000090238	16	YPEL3	30103635	rs7205802	16	30114124	T	C	0.478528	-0.00566694	0.00159175	0.000369999	0.138291	0.0146285	3.2749e-21	-0.0409784	0.0122993	0.000862985	0.0998221	20	0.0297099
		ENSG00000250616	16	RP11-455F5.3	30107751	rs8060511	16	30101596	A	C	0.478528	-0.00575263	0.00159177	0.000299999	0.199663	0.0231472	6.36392e-18	-0.0288117	0.00864373	0.000858382	0.535295	17	0.0297099
		ENSG00000099377	16	HSD3B7	30996519	rs4889606	16	31011183	G	A	0.380368	-0.0106018	0.0016458	1.2e-10	0.183346	0.0231028	2.08667e-15	-0.057824	0.0115614	5.68945e-07	0.298819	20	0.000304489
		ENSG00000260911	16	RP11-196G11.2	31054471	rs17839567	16	31057945	G	A	0.367076	0.00881304	0.0016406	7.79992e-08	0.330291	0.0277649	1.24144e-32	0.0266827	0.00545009	9.78958e-07	0.0138339	20	0.00048026
		ENSG00000167394	16	ZNF668	31072164	rs2303222	16	31085470	C	T	0.397751	-0.0105643	0.00163773	1.09999e-10	0.300638	0.031869	3.96365e-21	-0.0351396	0.0065993	1.01091e-07	0.189418	20	9.91875e-05
		ENSG00000151006	16	PRSS53	31094746	rs11865038	16	31095171	T	C	0.375256	0.00853469	0.00163444	1.79999e-07	-0.133118	0.0232439	1.02214e-08	-0.0641137	0.0166156	0.000114022	0.0864462	13	0.0103602
		ENSG00000167397	16	VKORC1	31102163	rs4527034	16	31131614	G	A	0.619632	0.00975751	0.00165738	3.89996e-09	-0.118311	0.0192355	7.716e-10	-0.0824734	0.0193918	2.10915e-05	0.043937	20	0.00376259
		ENSG00000103507	16	BCKDK	31117428	rs749671	16	31088347	A	G	0.379346	-0.0110813	0.00164483	1.59993e-11	0.116627	0.0154664	4.67563e-14	-0.0950149	0.0189122	5.06083e-07	0.752436	20	0.000297931
		ENSG00000140678	16	ITGAX	31366455	rs11150616	16	31370090	G	T	0.680982	-0.00641272	0.00172118	0.000189998	0.292883	0.0198772	3.86165e-49	-0.0218952	0.00606164	0.000303744	0.00292139	20	0.0173606
		ENSG00000261245	16	RP11-120K18.3	31372599	rs11150616	16	31370090	G	T	0.680982	-0.00641272	0.00172118	0.000189998	0.268321	0.0369647	3.90383e-13	-0.0238994	0.00721025	0.000917591	0.0257068	20	0.0306924
		ENSG00000103479	16	RBL2	53467889	rs9929873	16	53490676	T	C	0.4591	-0.00881871	0.00159296	3.09999e-08	-0.133837	0.0144617	2.15033e-20	0.0658914	0.0138692	2.02508e-06	0.00638762	15	0.000794775
		ENSG00000166971	16	AKTIP	53524952	rs16952242	16	53474250	A	G	0.289366	-0.0130833	0.00173315	4.40048e-14	0.118242	0.0189205	4.1199e-10	-0.110648	0.0229854	1.48042e-06	0.740943	8	0.000670402
		ENSG00000141086	16	CTRL	67961543	rs16942887	16	67928042	A	G	0.134969	0.0104626	0.00248908	2.59998e-05	0.160896	0.0277868	7.02279e-09	0.0650271	0.0191165	0.000669888	0.380084	15	0.0259828
		ENSG00000213398	16	LCAT	67973653	rs4359427	16	68202747	T	C	0.142127	0.00864951	0.00239804	0.000309999	0.27777	0.0335679	1.28587e-16	0.0311391	0.00941768	0.000944858	0.207782	20	0.0314259
		ENSG00000124067	16	SLC12A4	67977377	rs4359427	16	68202747	T	C	0.142127	0.00864951	0.00239804	0.000309999	0.214071	0.0285275	6.18879e-14	0.0404049	0.0124289	0.00115053	0.371124	20	0.0354405
		ENSG00000141096	16	DPEP3	68009566	rs255052	16	68024995	A	G	0.150307	0.00862631	0.00229364	0.00017	-0.218899	0.0277166	2.83944e-15	-0.0394077	0.0116055	0.00068476	0.115956	20	0.0260076
		ENSG00000167264	16	DUS2	68021649	rs6499157	16	68105474	C	A	0.184049	0.00711286	0.00208343	0.00064	0.352109	0.0269017	3.81931e-39	0.0202007	0.00611497	0.000954907	0.00547953	20	0.0315817
		ENSG00000103154	16	NECAB2	84002237	rs12919122	16	84063715	A	G	0.310838	0.00599019	0.00166753	0.000329997	0.205963	0.0262994	4.82157e-15	0.0290838	0.00890736	0.00109408	0.119511	20	0.0344431
		ENSG00000174238	17	PITPNA	1421012	rs10521113	17	1433758	G	A	0.118609	0.00826012	0.00238263	0.000530005	0.587879	0.0368598	2.89273e-57	0.0140507	0.00414757	0.000704815	0.556624	13	0.0264283
		ENSG00000070444	17	MNT	2287354	rs2429919	17	2295633	A	C	0.353783	0.0071216	0.0016835	2.30001e-05	0.123794	0.016301	3.09566e-14	0.0575278	0.0155667	0.000219391	0.119032	5	0.0148455
		ENSG00000132507	17	EIF5A	7210318	rs4796398	17	7208197	T	C	0.556237	0.00717957	0.00161278	8.50002e-06	-0.123678	0.017274	8.08139e-13	-0.0580505	0.0153552	0.000156512	0.409449	9	0.012797
		ENSG00000108786	17	HSD17B1	40701232	rs597255	17	40705100	T	C	0.522495	0.00538833	0.00160214	0.000769999	-0.226705	0.0252431	2.68616e-19	-0.023768	0.00754636	0.00163493	0.000958389	14	0.0445374
		ENSG00000030582	17	GRN	42422614	rs17744970	17	42814955	A	G	0.0695297	-0.0103967	0.00288611	0.00032	0.183419	0.0295869	5.67005e-10	-0.0566828	0.0181987	0.00184158	0.00775645	12	0.0469324
		ENSG00000108395	17	TRIM37	57059999	rs8082544	17	57185807	G	A	0.635992	-0.0064705	0.00164651	8.50002e-05	0.640849	0.0306718	6.10497e-97	-0.0100968	0.00261431	0.000112413	0.0786703	20	0.0103602
		ENSG00000224738	17	AC099850.1	57183959	rs12603238	17	57130785	T	C	0.364008	0.00650495	0.00164511	7.69999e-05	-0.255906	0.0427235	2.10075e-09	-0.0254193	0.00770298	0.000967094	0.164867	17	0.0317107
		ENSG00000108443	17	RPS6KB1	57970447	rs1292042	17	57934995	G	A	0.161554	0.00781376	0.00199853	9.20005e-05	0.140851	0.0256978	4.22825e-08	0.0554754	0.0174289	0.00145785	0.342138	13	0.0414606
		ENSG00000189050	17	RNFT1	58029601	rs2526353	17	57988607	T	G	0.156442	0.00837517	0.00199849	2.80001e-05	-0.112827	0.0196643	9.59937e-09	-0.0742302	0.0219345	0.000713914	0.00438195	9	0.0265939
		ENSG00000263883	17	RP11-51F16.5	61713961	rs9895920	17	61852719	C	T	0.268916	-0.00772088	0.00178337	1.5e-05	0.300709	0.0455094	3.90532e-11	-0.0256756	0.00709017	0.000293133	0.397209	12	0.0171319
		ENSG00000266173	17	STRADA	61780192	rs8069687	17	61883023	G	A	0.267894	-0.00774814	0.00178353	1.40001e-05	0.0888063	0.0159716	2.69385e-08	-0.0872476	0.0254864	0.000618668	0.4211	12	0.0248503
		ENSG00000108604	17	SMARCD2	61909444	rs8076717	17	61850301	G	A	0.267894	-0.00786695	0.00178508	1e-05	0.142058	0.0149024	1.53467e-21	-0.0553784	0.0138438	6.32773e-05	0.407451	17	0.00702855
		ENSG00000108654	17	DDX5	62495734	rs1991401	17	62502435	G	A	0.356851	-0.00624247	0.00172622	0.000299999	-0.340425	0.0244613	5.00404e-44	0.0183373	0.00523917	0.000465201	0.567432	4	0.0224478
		ENSG00000258890	17	CEP95	62502706	rs1991401	17	62502435	G	A	0.356851	-0.00624247	0.00172622	0.000299999	0.149056	0.0202654	1.9066e-13	-0.04188	0.0129051	0.00117353	0.695903	3	0.0355433
		ENSG00000262877	17	RP11-1055B8.4	79361930	rs11655604	17	79365861	T	C	0.364008	-0.00748488	0.00166	6.49995e-06	-0.325111	0.0355861	6.48629e-20	0.0230225	0.00569396	5.26977e-05	0.0103861	5	0.00620463
		ENSG00000141452	18	C18orf8	21083473	rs891389	18	21087531	T	C	0.350716	0.00900261	0.00167438	7.59994e-08	-0.190968	0.0251671	3.24848e-14	-0.047142	0.0107458	1.14923e-05	0.614082	12	0.0022345
		ENSG00000122490	18	PQLC1	77662420	rs891486	18	77686407	C	T	0.861963	-0.01006	0.00244691	3.89996e-05	0.337164	0.033877	2.45722e-23	-0.0298371	0.00785216	0.000144777	0.0222042	20	0.0120043
		ENSG00000105397	19	TYK2	10461209	rs2304256	19	10475652	A	C	0.266871	0.00591211	0.00175769	0.000769999	0.114845	0.0147504	6.92246e-15	0.051479	0.016672	0.00201677	0.0924897	14	0.0490608
		ENSG00000129354	19	AP1M2	10683347	rs7252007	19	10687757	C	T	0.858896	-0.00862032	0.00228649	0.00016	0.56104	0.0545155	7.70606e-25	-0.0153649	0.00434031	0.000400059	0.0169356	12	0.0210281
		ENSG00000129353	19	SLC44A2	10713133	rs8112355	19	10731745	C	T	0.763804	-0.0102349	0.00192245	1e-07	0.161871	0.0183442	1.1035e-18	-0.0632287	0.0138706	5.15271e-06	0.000330782	20	0.00127783
		ENSG00000267100	19	ILF3-AS1	10762538	rs10948	19	10754905	T	G	0.624744	-0.0113124	0.00168453	1.9002e-11	0.168626	0.0264009	1.69032e-10	-0.0670857	0.0144953	3.6903e-06	0.124566	9	0.00120693
		ENSG00000105607	19	GCDH	13001840	rs8012	19	13010520	G	A	0.519427	-0.00590177	0.00157634	0.000179999	0.30481	0.0216281	4.18052e-45	-0.0193621	0.00535093	0.000296359	0.696563	15	0.0171319
		ENSG00000267169	19	CTB-55O6.12	14247991	rs34415768	19	14208782	T	C	0.115542	-0.0108483	0.00242037	7.39997e-06	-0.289605	0.0399701	4.30704e-13	0.037459	0.0098273	0.000138	0.0302467	5	0.0119472
		ENSG00000099308	19	MAST3	18208603	rs273506	19	18221647	T	C	0.477505	0.00696678	0.00159875	1.29999e-05	-0.121187	0.015545	6.39668e-15	-0.0574878	0.0151135	0.000142527	0.132428	18	0.0119865
		ENSG00000105656	19	ELL	18553473	rs34053595	19	18556749	C	T	0.348671	0.00748844	0.00167271	7.59994e-06	0.199432	0.0165227	1.51818e-33	0.0375488	0.0089457	2.69976e-05	0.951671	16	0.00407525
		ENSG00000129933	19	MAU2	19431490	rs1859287	19	19422187	C	T	0.152352	0.0107275	0.00209753	3.09999e-07	-0.128984	0.01719	6.21584e-14	-0.0831692	0.0196802	2.37834e-05	0.0221915	17	0.00383247
		ENSG00000204920	19	ZNF155	44472014	rs453932	19	44469708	T	C	0.196319	0.00647425	0.00198696	0.00109999	-0.523211	0.0428104	2.38349e-34	-0.0123741	0.00393028	0.00164169	0.405374	20	0.0445374
		ENSG00000268516	19	CTD-3138B18.5	58768639	rs260497	19	58792213	C	T	0.665644	-0.00665201	0.00167566	7.19996e-05	-0.324992	0.0408116	1.67599e-15	0.0204682	0.00576117	0.000381165	0.719886	20	0.0205864
		ENSG00000162438	1	CTRC	15764935	rs2549316	1	15768733	G	A	0.476483	-0.00671768	0.00159449	2.5e-05	-0.248354	0.0413574	1.91255e-09	0.0270488	0.00784273	0.000562868	0.954786	9	0.023948
		ENSG00000116497	1	S100PBP	33282368	rs699004	1	33247797	T	G	0.106339	0.0103553	0.00267605	0.000109999	-0.713951	0.0496596	7.2249e-47	-0.0145042	0.00388162	0.000186497	0.00102216	13	0.0137239
		ENSG00000159214	1	CCDC24	44457031	rs12403036	1	44457305	A	G	0.730061	-0.00766849	0.0018868	4.79999e-05	-0.698432	0.0417555	8.3715e-63	0.0109796	0.00278008	7.83572e-05	0.0279886	20	0.0082373
		ENSG00000254685	1	FPGT	74663896	rs489941	1	74672323	A	C	0.466258	-0.00600945	0.00158912	0.00016	-0.208854	0.0155081	2.43222e-41	0.0287734	0.00790303	0.000271782	0.0222813	13	0.0161614
		ENSG00000116783	1	TNNI3K	74663947	rs12046751	1	74670172	G	A	0.408998	0.00638073	0.00162022	8.19993e-05	0.325017	0.0501769	9.33033e-11	0.019632	0.00583408	0.00076529	0.118991	6	0.0274711
		ENSG00000184005	1	ST6GALNAC3	76540404	rs6593523	1	76486908	T	C	0.478528	-0.00569913	0.00158988	0.000340001	0.104343	0.0137921	3.86595e-14	-0.0546192	0.0168609	0.00119782	0.0350987	18	0.0357808
		ENSG00000188641	1	DPYD	97543299	rs12022771	1	97870315	A	G	0.199387	-0.00766261	0.00198612	0.000109999	-0.100989	0.0178438	1.51704e-08	0.0758757	0.0238015	0.00143335	0.36551	12	0.0409619
		ENSG00000198890	1	PRMT6	107599267	rs1730850	1	107597988	T	C	0.682004	-0.00923918	0.0016836	4.09996e-08	0.36322	0.0270221	3.44974e-41	-0.0254369	0.00500663	3.76168e-07	0.532482	12	0.000246056
		ENSG00000143437	1	ARNT	150782181	rs4379678	1	150780582	C	T	0.0889571	-0.00939188	0.00290941	0.0012	0.425812	0.0387462	4.27974e-28	-0.0220564	0.00712128	0.00195324	0.130451	20	0.0485112
		ENSG00000143570	1	SLC39A1	153931575	rs6672856	1	153986119	T	C	0.295501	0.00619581	0.00173734	0.000359998	0.135749	0.01678	5.96902e-16	0.0456417	0.0139865	0.00110139	0.0175434	20	0.0344887
		ENSG00000143578	1	CREB3L4	153940010	rs6661009	1	153940739	C	A	0.47955	0.00854186	0.00159231	8.09991e-08	0.208737	0.0324211	1.20819e-10	0.0409216	0.00992922	3.76684e-05	0.729013	17	0.00480624
		ENSG00000229191	1	RP11-168O16.1	200993077	rs12140231	1	200997930	T	C	0.097137	-0.00967251	0.00241216	6.1e-05	-0.294584	0.0456348	1.0804e-10	0.0328345	0.00963958	0.000658704	0.00383458	13	0.0259828
		ENSG00000117597	1	DIEXF	210001352	rs616227	1	210001586	G	A	0.518405	0.00580193	0.00160092	0.000290001	-0.278287	0.0219886	1.03714e-36	-0.0208487	0.00598398	0.000493817	0.0985499	20	0.0227117
		ENSG00000123685	1	BATF3	212859760	rs2221593	1	212873431	T	C	0.125767	-0.00785341	0.00225383	0.000490004	-0.320013	0.0452706	1.56172e-12	0.0245409	0.0078521	0.00177566	0.259622	14	0.0461628
		ENSG00000143702	1	CEP170	243287730	rs12741781	1	243428152	G	T	0.355828	0.00609101	0.00169723	0.000329997	0.137677	0.0181418	3.22523e-14	0.0442413	0.0136366	0.00117733	0.313399	18	0.0355433
		ENSG00000054282	1	SDCCAG8	243419320	rs12741781	1	243428152	G	T	0.355828	0.00609101	0.00169723	0.000329997	0.449108	0.0287763	6.53862e-55	0.0135625	0.00387774	0.000469611	0.240009	20	0.0224764
		ENSG00000185019	20	UBOX5	3088219	rs2422859	20	3132828	G	T	0.427403	-0.00696486	0.00159238	1.2e-05	0.114344	0.0156535	2.77918e-13	-0.0609115	0.0162319	0.00017502	0.0687894	9	0.013254
		ENSG00000230563	20	RP5-828H9.1	5451853	rs3810569	20	5478653	T	C	0.169734	-0.00732173	0.00214333	0.00064	0.466241	0.0548797	1.96764e-17	-0.0157037	0.00495475	0.00152736	0.566344	7	0.042817
		ENSG00000132640	20	BTBD3	11871371	rs11700249	20	11910800	G	T	0.393661	0.00943299	0.00162108	5.89997e-09	-0.219068	0.0315884	4.0598e-12	-0.0430596	0.00965969	8.28578e-06	0.138425	11	0.00174209
		ENSG00000101367	20	MAPRE1	31407699	rs242528	20	31441956	C	T	0.530675	0.00613899	0.0016109	0.000140001	0.226857	0.0172302	1.37212e-39	0.0270611	0.00739242	0.000251577	0.00921552	20	0.0155942
		ENSG00000260257	20	RP5-1085F17.3	31444848	rs242551	20	31409792	C	T	0.529652	0.00613529	0.00161077	0.000140001	0.28135	0.0276306	2.37238e-24	0.0218066	0.00611258	0.000360406	0.0122341	20	0.0200161
		ENSG00000101460	20	MAP1LC3A	33134658	rs6058089	20	33194257	G	A	0.883436	-0.00931568	0.00207786	7.29995e-06	0.359719	0.028875	1.26826e-35	-0.0258971	0.00613901	2.4599e-05	0.69689	20	0.00383247
		ENSG00000132823	20	OSER1	42825136	rs2143606	20	42838550	G	A	0.4591	-0.00628929	0.00159525	8.09991e-05	0.240362	0.0165217	5.98849e-48	-0.0261659	0.00687625	0.000141655	0.914204	20	0.0119865
		ENSG00000166913	20	YWHAB	43514317	rs16989474	20	43522725	G	A	0.287321	0.00838457	0.00178767	2.69998e-06	-0.108689	0.0123699	1.54237e-18	-0.0771428	0.0186442	3.50903e-05	0.197483	16	0.00469492
		ENSG00000101104	20	PABPC1L	43538703	rs6017444	20	43528521	A	G	0.284254	0.00873347	0.00179268	1.09999e-06	0.286154	0.0254421	2.38837e-29	0.0305202	0.00682718	7.80756e-06	0.10701	18	0.00170234
		ENSG00000124207	20	CSE1L	47662849	rs6019621	20	47679963	T	C	0.297546	-0.00813784	0.00170371	1.79999e-06	-0.139581	0.0230266	1.34664e-09	0.0583019	0.01554	0.000175609	0.865659	12	0.013254
		ENSG00000222365	20	SNORD12B	47896856	rs238150	20	47851919	C	T	0.203476	-0.00717323	0.00192157	0.000189998	-0.280988	0.0411932	9.02681e-12	0.0255286	0.00779572	0.00105776	0.298875	20	0.0338426
		ENSG00000101194	20	SLC17A9	61584052	rs1054866	20	61571208	A	C	0.712679	-0.00579796	0.00171955	0.000749998	-0.153996	0.0181242	1.9502e-17	0.0376501	0.0120133	0.00172419	0.316101	20	0.0457221
		ENSG00000197457	20	STMN3	62271061	rs909334	20	62270930	A	C	0.206544	-0.00635084	0.00184125	0.000560003	-0.227628	0.023615	5.46414e-22	0.0279001	0.00859113	0.00116405	0.438751	20	0.0355064
		ENSG00000101246	20	ARFRP1	62329996	rs2315008	20	62343956	G	T	0.712679	0.00668235	0.00168922	7.59994e-05	-0.134684	0.0191603	2.07551e-12	-0.049615	0.0143918	0.000565902	0.659076	14	0.023948
		ENSG00000180509	21	KCNE1	35818988	rs11702354	21	35884525	A	G	0.258691	0.00663535	0.00183324	0.000299999	-0.168674	0.0170792	5.29172e-23	-0.0393383	0.0115755	0.000677756	0.0550752	16	0.0259828
		ENSG00000255568	21	BRWD1-IT2	40685887	rs2297256	21	40558421	A	G	0.48773	0.00933634	0.00160298	5.69994e-09	-0.298217	0.0500809	2.60532e-09	-0.0313072	0.00751896	3.13039e-05	0.147531	15	0.00438777
		ENSG00000100296	22	THOC5	29901868	rs460428	22	29970989	C	T	0.246421	0.00703036	0.00188734	0.0002	-0.149156	0.0148165	7.73879e-24	-0.0471343	0.0134919	0.000476706	0.49819	20	0.0225136
		ENSG00000100330	22	MTMR3	30279144	rs131298	22	30180001	G	A	0.529652	0.00618943	0.00159963	0.000109999	0.122375	0.0140689	3.36976e-18	0.0505776	0.0143065	0.000407329	0.361933	20	0.0212208
		ENSG00000138942	22	RNF185	31556168	rs737887	22	31696615	G	A	0.724949	0.00863871	0.00175653	8.70001e-07	-0.254492	0.0230831	2.89362e-28	-0.0339449	0.00755768	7.07418e-06	0.475508	20	0.00160176
		ENSG00000198089	22	SFI1	31884674	rs5753609	22	31819212	G	A	0.299591	-0.00780955	0.00172817	6.19998e-06	-0.191934	0.0172536	9.55421e-29	0.0406887	0.00971854	2.83024e-05	0.247577	20	0.00412065
		ENSG00000241878	22	PISD	32014477	rs6518754	22	32097775	C	T	0.509202	0.00531638	0.0015907	0.000830004	0.120449	0.0128965	9.66459e-21	0.044138	0.0140265	0.00165094	0.0731559	20	0.0445829
		ENSG00000182841	22	RRP7B	42951229	rs137114	22	43011246	T	C	0.108384	-0.00872252	0.0022854	0.000140001	-0.349491	0.0376852	1.79378e-20	0.0249578	0.00707134	0.00041646	0.0488457	8	0.0215061
		ENSG00000119778	2	ATAD2B	23971534	rs10490751	2	24001356	G	A	0.151329	0.00948576	0.00224807	2.39999e-05	0.131389	0.0220452	2.52263e-09	0.072196	0.020964	0.00057358	0.323233	13	0.023948
		ENSG00000173960	2	UBXN2A	24150155	rs1533440	2	24194314	T	C	0.559305	-0.00526946	0.00160167	0.001	-0.452026	0.0318675	1.14187e-45	0.0116574	0.00363737	0.00135109	0.0785815	20	0.0392007
		ENSG00000219626	2	FAM228B	24299396	rs2303287	2	24302246	T	C	0.217791	0.0104485	0.00197257	1.2e-07	0.269326	0.0306523	1.54308e-18	0.038795	0.00855203	5.72371e-06	0.287402	17	0.00134782
		ENSG00000186453	2	FAM228A	24397938	rs6545275	2	24331860	G	A	0.353783	0.00756734	0.00167054	5.89997e-06	0.25852	0.0417753	6.07993e-10	0.0292718	0.00800818	0.000256946	0.00416561	18	0.0155942
		ENSG00000171055	2	FEZ2	36778570	rs1533948	2	36781138	G	A	0.388548	0.00536216	0.00165101	0.0012	0.326787	0.0215935	9.72298e-52	0.0164087	0.00516729	0.00149577	0.0422975	20	0.0423347
		ENSG00000243244	2	STON1	48756522	rs13025488	2	48795800	G	T	0.319018	-0.00690185	0.00170087	5e-05	0.395209	0.0451327	2.01228e-18	-0.0174638	0.00474336	0.000231654	0.158336	20	0.0153914
		ENSG00000068878	2	PSME4	54091204	rs10201710	2	54372931	C	T	0.235174	0.00785866	0.00190429	3.69999e-05	-0.144325	0.026299	4.06867e-08	-0.0544511	0.0165089	0.000972729	0.093512	11	0.0317107
		ENSG00000115507	2	OTX1	63277192	rs17657580	2	63257183	T	G	0.102249	0.0101724	0.00235612	1.6e-05	0.494928	0.0453197	9.16668e-28	0.0205533	0.00511905	5.94309e-05	0.153724	20	0.00672827
		ENSG00000135956	2	TMEM127	96914254	rs2301707	2	96931846	C	T	0.301636	0.00623112	0.00170006	0.00025	0.0835568	0.0140366	2.63606e-09	0.0745735	0.0238936	0.00180198	0.0993684	15	0.0461628
		ENSG00000144021	2	CIAO1	96931870	rs17420101	2	96959616	G	A	0.336401	-0.00537372	0.00166151	0.0012	-0.432118	0.030711	5.76968e-45	0.0124358	0.00394531	0.00162134	0.0989953	20	0.0445374
		ENSG00000196843	2	ARID5A	97202480	rs4907242	2	97273113	A	C	0.268916	-0.00654061	0.00181728	0.00032	-0.0953056	0.0156065	1.01663e-09	0.0686278	0.0221332	0.00193081	0.590963	20	0.0484849
		ENSG00000115073	2	ACTR1B	98272431	rs11692435	2	98275354	A	G	0.0848671	0.0110591	0.00300178	0.000230001	0.364639	0.0332127	4.82709e-28	0.0303289	0.00868333	0.000478036	0.498876	8	0.0225136
		ENSG00000144218	2	AFF3	100162323	rs2309811	2	100862359	G	A	0.668712	-0.00612502	0.00168499	0.000280001	-0.111074	0.0175808	2.65087e-10	0.0551436	0.0175017	0.00162844	0.0770912	18	0.0445374
		ENSG00000125637	2	PSD4	113914902	rs12711765	2	113936036	A	G	0.451943	-0.00567699	0.00162102	0.000460002	0.36727	0.0181407	3.88375e-91	-0.0154573	0.00447925	0.000558801	0.909544	20	0.023948
		ENSG00000189223	2	AC016683.6	113969099	rs4849179	2	113985170	T	C	0.395706	-0.00526195	0.00165455	0.0015	-0.958403	0.0469545	1.3263e-92	0.00549033	0.00174719	0.00167583	0.554818	20	0.0450483
		ENSG00000125618	2	PAX8	113973574	rs4849179	2	113985170	T	C	0.395706	-0.00526195	0.00165455	0.0015	-0.796679	0.049141	4.14069e-59	0.00660486	0.00211639	0.00180354	0.578892	20	0.0461628
		ENSG00000146556	2	WASH2P	114341664	rs4544450	2	114439648	T	C	0.435583	-0.00577953	0.00161538	0.000350002	-0.519504	0.0332551	5.17271e-55	0.0111251	0.00318997	0.000487527	0.0393958	20	0.0226892
		ENSG00000076003	2	MCM6	136597196	rs2278544	2	136546110	G	A	0.656442	0.00803885	0.00206078	9.59997e-05	-0.132116	0.0177679	1.04048e-13	-0.0608469	0.0176145	0.000551576	0.0903927	20	0.023948
		ENSG00000115866	2	DARS	136664247	rs6743537	2	136702601	A	G	0.212679	-0.0103873	0.00247356	2.69998e-05	0.260135	0.0311347	6.53494e-17	-0.0399304	0.0106422	0.000175373	0.0104873	16	0.013254
		ENSG00000231890	2	AC093391.2	136742746	rs309161	2	136688749	A	G	0.211656	-0.0105633	0.00246749	1.89998e-05	-0.431121	0.0402967	1.03242e-26	0.0245019	0.00616462	7.04962e-05	0.00739402	19	0.00757745
		ENSG00000227403	2	AC009299.3	162101250	rs7309	2	162092640	A	G	0.46319	0.00949306	0.00159792	2.80001e-09	-0.467499	0.0400915	2.02148e-31	-0.0203061	0.00383605	1.20013e-07	0.581259	20	0.000100931
		ENSG00000170035	2	UBE2E3	181831975	rs4666668	2	181863264	C	T	0.287321	-0.0072713	0.00175165	3.29997e-05	0.3828	0.0337566	8.31512e-30	-0.018995	0.00487284	9.69314e-05	0.135475	20	0.00983854
		ENSG00000198130	2	HIBCH	191054461	rs291429	2	191197941	A	G	0.602249	0.00568715	0.00161486	0.000430002	0.276948	0.0277116	1.62039e-23	0.0205351	0.00618236	0.000895157	0.0022034	20	0.0302862
		ENSG00000115419	2	GLS	191745553	rs7584605	2	191686825	A	G	0.458078	-0.0068721	0.00158863	1.5e-05	0.0797647	0.0133633	2.38825e-09	-0.0861547	0.0245968	0.000460603	0.0431647	19	0.0224478
		ENSG00000138376	2	BARD1	215590370	rs12477063	2	215673664	T	C	0.634969	-0.00530093	0.00162257	0.00109999	0.312827	0.0292582	1.11014e-26	-0.0169452	0.00542353	0.0017817	0.0950768	20	0.0461628
		ENSG00000168016	3	TRANK1	36868311	rs12637912	3	36871894	A	C	0.369121	-0.00656181	0.0016607	7.79992e-05	0.111471	0.0168768	3.97603e-11	-0.0588656	0.0173603	0.000696861	0.000803767	18	0.0262976
		ENSG00000198218	3	QRICH1	49067140	rs3087866	3	49054692	C	T	0.787321	-0.00727828	0.0018847	0.000109999	-0.175177	0.0216072	5.17399e-16	0.0415482	0.011917	0.000489474	1.77465e-05	20	0.0226892
		ENSG00000145020	3	AMT	49454211	rs2312462	3	49601255	C	T	0.769939	-0.00702722	0.00181484	0.000109999	0.356088	0.0241469	3.22989e-49	-0.0197345	0.00526937	0.000180296	2.61894e-10	20	0.0134355
		ENSG00000173540	3	GMPPB	49754277	rs11720705	3	49753788	G	A	0.834356	-0.0105591	0.00208464	4.09996e-07	-0.214709	0.0289331	1.16337e-13	0.0491787	0.0117552	2.86983e-05	8.17132e-05	20	0.00412065
		ENSG00000182179	3	UBA7	49842640	rs9859153	3	49807085	T	G	0.474438	0.0175543	0.00158806	2.09991e-28	-0.26888	0.0163693	1.24916e-60	-0.0652867	0.00711906	4.69944e-20	8.13683e-06	20	1.38328e-16
		ENSG00000004534	3	RBM6	49977440	rs7613875	3	49971514	A	C	0.537832	0.0171287	0.00159854	8.60003e-27	-0.587692	0.0241587	1.03315e-130	-0.0291457	0.00297221	1.06021e-22	2.17629e-05	20	6.24146e-19
		ENSG00000186792	3	HYAL3	50330262	rs13100173	3	50332697	A	G	0.462168	0.00502261	0.00159026	0.0016	-0.407764	0.0258058	3.05138e-56	-0.0123174	0.0039771	0.00195427	3.0212e-07	20	0.0485112
		ENSG00000114738	3	MAPKAPK3	50648951	rs13075377	3	50833360	C	T	0.109407	0.0159189	0.00246206	1e-10	-0.16789	0.0239637	2.45192e-12	-0.0948174	0.0199553	2.01929e-06	0.0455555	20	0.000794775
		ENSG00000273356	3	RP11-804H8.6	50707420	rs13075377	3	50833360	C	T	0.109407	0.0159189	0.00246206	1e-10	-0.299246	0.0434678	5.80665e-12	-0.0531967	0.0112873	2.44121e-06	0.163405	20	0.000898214
		ENSG00000164082	3	GRM2	51741086	rs9311469	3	51540035	A	C	0.880368	-0.0125445	0.00231375	5.89997e-08	-0.325444	0.0485001	1.94393e-11	0.0385458	0.0091402	2.47382e-05	0.0168143	14	0.00383247
		ENSG00000163946	3	FAM208A	56654161	rs17216664	3	56581820	G	A	0.0449898	0.0154137	0.0036835	2.90001e-05	0.293345	0.0294536	2.29064e-23	0.0525446	0.0136202	0.000114389	0.142281	7	0.0103602
		ENSG00000070476	3	ZXDC	126156444	rs812368	3	126175401	A	G	0.668712	0.00625117	0.00171695	0.000269998	0.175026	0.0177813	7.32853e-23	0.0357157	0.0104592	0.000638402	0.000962468	20	0.0253937
		ENSG00000240875	3	LINC00886	156465135	rs1430410	3	156525562	A	C	0.619632	0.00740993	0.00164488	6.59994e-06	-0.503201	0.0412473	3.12365e-34	-0.0147256	0.00348457	2.37949e-05	0.0691476	20	0.00383247
		ENSG00000145107	3	TM4SF19	196046213	rs2047550	3	196057616	T	G	0.375256	0.00616373	0.00164918	0.000189998	0.238348	0.0418399	1.22168e-08	0.0258602	0.00827543	0.00177843	0.935835	17	0.0461628
		ENSG00000087274	4	ADD1	2845584	rs10026792	4	2862190	A	G	0.312883	-0.00666042	0.00175349	0.00015	0.130577	0.0203426	1.37273e-10	-0.0510076	0.0156038	0.00107959	0.097177	15	0.0343542
		ENSG00000125388	4	GRK4	2965335	rs2471337	4	2994986	C	T	0.379346	-0.0055766	0.00166684	0.000819993	-0.54026	0.0482649	4.38013e-29	0.0103221	0.00322011	0.00134829	0.00492177	20	0.0392007
		ENSG00000159788	4	RGS12	3294755	rs3129308	4	3309272	A	G	0.583845	0.00656124	0.00161572	4.90004e-05	-0.130213	0.023111	1.75826e-08	-0.0503885	0.0152953	0.000986423	0.003043	20	0.031907
		ENSG00000248516	4	RP11-265O12.1	4323689	rs2920217	4	4304522	C	A	0.268916	0.0074413	0.00173336	1.79999e-05	-0.269517	0.0416696	9.93414e-11	-0.0276098	0.00771908	0.000347799	0.228397	15	0.0196874
		ENSG00000137449	4	CPEB2	15004298	rs13139463	4	15074103	T	C	0.503067	-0.00708444	0.00159405	8.79995e-06	0.132546	0.0188404	1.98988e-12	-0.0534489	0.0142251	0.000171714	0.937082	20	0.013254
		ENSG00000163257	4	DCAF16	17802278	rs7667864	4	17811914	C	A	0.711656	0.00742079	0.00176275	2.59998e-05	-0.100846	0.0168267	2.05736e-09	-0.0735854	0.0213609	0.00057136	0.158838	10	0.023948
		ENSG00000157796	4	WDR19	39184024	rs2060005	4	39162521	G	A	0.539877	-0.00559617	0.0016033	0.000479999	0.223697	0.0337127	3.23654e-11	-0.0250167	0.00809842	0.00200771	0.357245	14	0.0490431
		ENSG00000164142	4	FAM160A1	152330368	rs1443088	4	152450126	A	G	0.521472	0.0123898	0.00159983	9.60064e-15	-0.559582	0.0446353	4.69808e-36	-0.0221412	0.00336048	4.43726e-11	0.187478	20	8.70738e-08
		ENSG00000059691	4	PET112	152591656	rs6847844	4	152693246	T	C	0.375256	0.00874821	0.00164921	1.09999e-07	-0.238638	0.0251674	2.49352e-21	-0.0366589	0.00791884	3.66849e-06	0.000335867	20	0.00120693
		ENSG00000132842	5	AP3B1	77296349	rs252761	5	77380723	T	G	0.59816	-0.00562135	0.00162305	0.000530005	0.147719	0.0163682	1.80067e-19	-0.0380543	0.0117687	0.0012228	0.0653259	20	0.036174
		ENSG00000153113	5	CAST	95860971	rs26483	5	96016616	T	C	0.145194	-0.00711933	0.00222735	0.00140001	0.638923	0.0313563	2.71678e-92	-0.0111427	0.00352873	0.00159014	0.0402473	20	0.0441565
		ENSG00000272109	5	CTD-2260A17.3	96140056	rs26493	5	96155318	T	C	0.856851	0.00939186	0.0022966	4.30001e-05	-0.689008	0.0636266	2.51056e-27	-0.013631	0.00356296	0.000130375	0.00729797	20	0.011629
		ENSG00000134986	5	NREP	110998318	rs42283	5	111040322	A	G	0.615542	0.00627385	0.00164659	0.000140001	-0.16588	0.0293767	1.63598e-08	-0.0378216	0.0119749	0.00158627	0.53116	20	0.0441565
		ENSG00000153037	5	SRP19	112196919	rs460137	5	112196949	C	A	0.535787	-0.00855563	0.00159619	8.30004e-08	-0.112677	0.0180103	3.94341e-10	0.0759306	0.0186542	4.69257e-05	0.432989	20	0.00563779
		ENSG00000129625	5	REEP5	112212084	rs469523	5	112294680	A	G	0.379346	0.00609804	0.00166904	0.000259998	0.18743	0.0168359	8.68914e-29	0.032535	0.00937217	0.000517651	0.032246	20	0.0233875
		ENSG00000171444	5	MCC	112357796	rs7670	5	112356649	A	G	0.493865	-0.00543554	0.00159215	0.00064	-0.339514	0.0232223	2.08965e-48	0.0160098	0.00481565	0.000885688	0.0731407	20	0.0301679
		ENSG00000138829	5	FBN2	127593601	rs1363469	5	128005001	G	A	0.0807771	-0.00921936	0.00287067	0.00129999	0.939445	0.0585978	7.62661e-58	-0.00981362	0.00311642	0.00163825	0.744816	20	0.0445374
		ENSG00000228672	5	PROB1	138727635	rs10063949	5	138719526	C	T	0.381391	-0.0076541	0.00169386	6.19998e-06	-0.249509	0.0335615	1.05058e-13	0.0306766	0.00794443	0.000112738	0.0548006	15	0.0103602
		ENSG00000170469	5	SPATA24	138732252	rs11949598	5	138743151	T	G	0.620654	0.00713545	0.00169349	2.5e-05	-0.274665	0.0463199	3.03422e-09	-0.0259787	0.00756368	0.000593282	0.0115224	9	0.0245114
		ENSG00000170464	5	DNAJC18	138744279	rs11242465	5	138762305	G	T	0.695297	0.00927094	0.00179238	2.30001e-07	-0.32039	0.0388498	1.62586e-16	-0.0289364	0.00660367	1.17665e-05	0.124405	15	0.0022345
		ENSG00000113758	5	DBN1	176883609	rs335466	5	176889530	A	C	0.518405	0.0053116	0.00160216	0.000920005	-0.241014	0.0275617	2.23927e-18	-0.0220386	0.00710929	0.00193544	0.0696381	5	0.0484849
		ENSG00000196670	5	ZFP62	180274611	rs29655	5	180267436	G	A	0.780164	-0.00777703	0.00191964	5.1e-05	-0.24212	0.0274898	1.27826e-18	0.0321206	0.008727	0.000232688	0.74871	4	0.0153914
		ENSG00000158373	6	HIST1H2BD	26158349	rs1009181	6	26158993	C	T	0.332311	-0.0107191	0.00163764	5.90065e-11	-0.266116	0.024878	1.05289e-26	0.0402798	0.00721453	2.36206e-08	9.17651e-05	20	3.47636e-05
		ENSG00000158406	6	HIST1H4H	26281283	rs3999544	6	26285867	T	C	0.584867	-0.0080401	0.00158924	4.20001e-07	-0.2078	0.0342231	1.26387e-09	0.0386915	0.00995469	0.000101589	0.00551269	16	0.0101365
		ENSG00000182952	6	HMGN4	26538633	rs9986382	6	26550619	C	T	0.439673	0.00513323	0.00159222	0.00129999	0.342061	0.0248052	2.93162e-43	0.0150068	0.0047803	0.00169356	0.00310614	20	0.0451131
		ENSG00000197903	6	HIST1H2BK	27106073	rs12214848	6	27063348	T	G	0.106339	-0.0156792	0.00276338	1.40001e-08	0.272698	0.0427956	1.86456e-10	-0.0574966	0.0135685	2.26029e-05	0.133997	20	0.00383247
		ENSG00000204469	6	PRRC2A	31588497	rs2075800	6	31777946	T	C	0.349693	0.00745247	0.00171794	1.40001e-05	0.103029	0.0128405	1.02571e-15	0.0723337	0.0189553	0.000135623	0.424894	20	0.0119166
		ENSG00000112514	6	CUTA	33384219	rs7752202	6	33389603	T	C	0.126789	0.00922557	0.00225112	4.20001e-05	-0.0892458	0.0154014	6.84682e-09	-0.103373	0.0308947	0.000819972	0.218908	8	0.0289052
		ENSG00000164414	6	SLC35A1	88180341	rs2268993	6	88184111	A	G	0.526585	0.00504522	0.0015924	0.0015	0.21476	0.0153754	2.45258e-44	0.0234924	0.00760315	0.00200278	0.18118	20	0.0490431
		ENSG00000146285	6	SCML4	108025308	rs12524119	6	108150125	C	A	0.531697	-0.00658457	0.00160972	4.30001e-05	0.334579	0.0281327	1.28847e-32	-0.0196802	0.00508781	0.000109684	0.291138	20	0.0103602
		ENSG00000025156	6	HSF2	122720691	rs12524	6	122765948	G	A	0.556237	0.00608977	0.00159612	0.000140001	0.283736	0.0219483	3.14908e-38	0.0214628	0.00586525	0.000252891	0.361196	20	0.0155942
		ENSG00000136280	7	CCM2	45039074	rs6953826	7	45117538	A	G	0.210634	0.00685325	0.0019206	0.000359998	0.226647	0.0159797	1.1605e-45	0.0302375	0.00873803	0.000539265	0.452324	20	0.0238153
		ENSG00000152926	7	ZNF117	64432154	rs10807685	7	64450556	C	T	0.966258	0.0127591	0.00357916	0.000359998	0.482601	0.045847	6.53293e-26	0.0264382	0.00783015	0.000734243	0.262463	9	0.0268477
		ENSG00000223705	7	NSUN5P1	75039605	rs17207196	7	75101065	T	C	0.444785	-0.00606436	0.00161089	0.00017	-0.14164	0.0178654	2.22428e-15	0.0428153	0.0125902	0.000672156	0.278201	6	0.0259828
		ENSG00000170092	7	AC018720.10	75123401	rs17207196	7	75101065	T	C	0.444785	-0.00606436	0.00161089	0.00017	-0.471475	0.0446654	4.7803e-26	0.0128625	0.00362749	0.000391354	0.0383657	12	0.0209446
		ENSG00000127957	7	PMS2P3	75132254	rs17207196	7	75101065	T	C	0.444785	-0.00606436	0.00161089	0.00017	0.359297	0.0373892	7.27956e-22	-0.0168784	0.00481521	0.000456221	0.144955	7	0.0224478
		ENSG00000135211	7	TMEM60	77423045	rs1544457	7	77419290	T	G	0.509202	0.00629891	0.00158928	7.39997e-05	-0.153571	0.0161724	2.18423e-21	-0.0410163	0.0112141	0.000254616	0.242585	19	0.0155942
		ENSG00000257923	7	CUX1	101458959	rs803092	7	101932722	A	G	0.54499	-0.0062136	0.00161014	0.000109999	0.108966	0.0179396	1.2472e-09	-0.0570233	0.0175066	0.00112499	0.185026	13	0.0349832
		ENSG00000184903	7	IMMP2L	110303110	rs1978247	7	110892851	T	C	0.362986	0.00722395	0.00169308	2e-05	0.243645	0.0321342	3.39982e-14	0.0296495	0.00797369	0.000200477	0.898236	20	0.0141332
		ENSG00000211750	7	TRBV24-1	142364198	rs17254	7	142364553	G	A	0.642127	0.00567597	0.00165629	0.00061	0.26461	0.0302736	2.31832e-18	0.0214503	0.00672326	0.00142044	0.741173	14	0.0409619
		ENSG00000269918	8	AF131215.9	10962201	rs6601563	8	10967122	T	C	0.398773	0.00759116	0.00161631	2.59998e-06	-0.292022	0.032752	4.82804e-19	-0.0259952	0.00625582	3.24778e-05	0.280027	20	0.00444644
		ENSG00000255310	8	AF131215.2	10965298	rs7832722	8	10965442	A	G	0.400818	0.00768128	0.00161652	2e-06	-0.247275	0.0307277	8.46433e-16	-0.0310637	0.00759194	4.28273e-05	0.17932	20	0.00525259
		ENSG00000104613	8	INTS10	19674651	rs10090638	8	19673750	G	T	0.632924	0.00585179	0.00165691	0.000409996	-0.161311	0.0217795	1.29615e-13	-0.0362764	0.0113795	0.00143324	0.105812	20	0.0409619
		ENSG00000067167	8	TRAM1	71485677	rs2732087	8	71860439	G	A	0.511247	0.00611666	0.00159146	0.00012	0.114982	0.0169489	1.16862e-11	0.0531967	0.0159079	0.000825652	0.513379	18	0.0289322
		ENSG00000147592	8	LACTB2	71547553	rs13258368	8	71548751	A	G	0.43865	0.00666887	0.00160255	3.2e-05	0.212246	0.0310233	7.83671e-12	0.0314205	0.0088375	0.000377463	0.683068	18	0.0205752
		ENSG00000180155	8	LYNX1	143845752	rs2572874	8	143837219	G	A	0.624744	-0.00583671	0.00163087	0.000350002	-0.344634	0.0340389	4.29207e-24	0.016936	0.00501912	0.000740063	0.272888	20	0.0268935
		ENSG00000071894	8	CPSF1	145618444	rs2280836	8	145621556	A	G	0.566462	-0.00557819	0.00160303	0.0005	0.626591	0.0135176	0	-0.00890244	0.00256553	0.000520429	0.299709	15	0.0233875
		ENSG00000187764	9	SEMA4D	91975702	rs17054934	9	92113388	T	C	0.213701	-0.00804236	0.00206063	9.49992e-05	0.183242	0.0159246	1.21797e-30	-0.0438893	0.0118746	0.000218978	0.00867797	20	0.0148455
		ENSG00000225460	9	RP13-93L13.1	92087152	rs11265909	9	92078146	C	T	0.360941	-0.00688044	0.0016779	4.09996e-05	0.19439	0.0312854	5.18352e-10	-0.035395	0.0103419	0.000620518	0.145424	15	0.0248503
		ENSG00000119509	9	INVS	102861538	rs4128230	9	103094561	C	A	0.457055	0.00634376	0.00159006	6.59994e-05	0.296189	0.0261425	9.34245e-30	0.0214179	0.00569151	0.000167795	0.0295603	20	0.013254
		ENSG00000119328	9	FAM206A	111696461	rs3818932	9	111664178	C	T	0.266871	-0.00613719	0.00175235	0.000460002	-0.142497	0.0203778	2.69534e-12	0.0430689	0.0137536	0.00173937	0.213057	20	0.0459178
		ENSG00000106771	9	TMEM245	111777432	rs17628095	9	111889172	A	G	0.280164	-0.00656206	0.0017521	0.000179999	0.12898	0.0231835	2.64508e-08	-0.0508766	0.0163756	0.0018909	0.0777098	20	0.0477756
		ENSG00000136869	9	TLR4	120466610	rs2770150	9	120463139	G	A	0.247444	0.00614628	0.00177513	0.000539995	-0.287816	0.0158059	4.34396e-74	-0.0213549	0.00627809	0.000670185	0.00206507	20	0.0259828
		ENSG00000227355	9	RP11-162D16.2	124137519	rs2572854	9	124157048	A	G	0.42229	0.00559421	0.00160714	0.0005	-0.395047	0.0464396	1.78978e-17	-0.0141609	0.00439563	0.00127487	0.00952511	20	0.0375259
		ENSG00000204136	9	GGTA1P	124207269	rs10985285	9	124270886	G	T	0.296524	0.00637383	0.00171249	0.0002	-0.671522	0.03221	1.58023e-96	-0.00949162	0.00259048	0.000248273	0.0742685	20	0.0155942
		ENSG00000148204	9	CRB2	126118449	rs1891640	9	126152911	C	T	0.748466	-0.00779059	0.00196369	7.29995e-05	0.431285	0.0549464	4.18717e-15	-0.0180637	0.00510167	0.00039901	0.0016772	20	0.0210281
		ENSG00000148200	9	NR6A1	127279554	rs7034076	9	127333087	A	C	0.47137	0.00699331	0.00160454	1.29999e-05	-0.12053	0.0216193	2.4737e-08	-0.0580213	0.0168976	0.000595401	0.481103	13	0.0245114
		ENSG00000160563	9	MED27	134735494	rs7040224	9	134886837	G	A	0.687117	-0.00643484	0.00170894	0.00017	-0.267821	0.0268833	2.22701e-23	0.0240266	0.00682147	0.000427965	0.110147	16	0.0217192
		ENSG00000180549	9	FUT7	139924626	rs4880191	9	139923937	T	C	0.617587	0.00580287	0.0016431	0.000409996	-0.184723	0.0129857	6.40039e-46	-0.0314139	0.00916497	0.000608932	0.0120703	20	0.0247227
		ENSG00000107281	9	NPDC1	139933922	rs7388830	9	139939197	C	T	0.892638	0.0114745	0.00273084	2.59998e-05	0.567355	0.0514367	2.73377e-28	0.0202246	0.0051507	8.61669e-05	0.916781	10	0.00889937
Time spent using computer	Adipose Subcutaneous	ENSG00000225383	10	SFTA1P	10826400	rs867221	10	10855297	T	G	0.397751	-0.00771093	0.00186488	3.59998e-05	-0.327281	0.0376731	3.70832e-18	0.0235606	0.00631059	0.000188837	0.00254886	20	0.0197124
		ENSG00000138111	10	TMEM180	104221149	rs11593583	10	104228149	A	G	0.563395	0.00620087	0.00182946	0.000700003	-0.511043	0.0345446	1.60791e-49	-0.0121338	0.00367261	0.000953676	0.0286148	20	0.0466159
		ENSG00000134575	11	ACP2	47260853	rs7120118	11	47286290	C	T	0.292434	-0.00755213	0.00198643	0.000140001	-0.165192	0.0241234	7.49995e-12	0.0457173	0.013754	0.000887577	0.224628	20	0.0449684
		ENSG00000165915	11	SLC39A13	47428683	rs896816	11	47394338	C	T	0.666667	-0.00776729	0.00194564	6.49995e-05	-0.175594	0.0229821	2.16443e-14	0.0442344	0.0125017	0.000402751	0.0670072	14	0.0285387
		ENSG00000172247	11	C1QTNF4	47611216	rs12798346	11	47583121	T	C	0.358896	0.00973711	0.00190796	3.29997e-07	-0.619018	0.0363952	7.13731e-65	-0.0157299	0.003218	1.01809e-06	0.0351367	20	0.000785174
		ENSG00000149292	11	TTC12	113185251	rs10891537	11	113211370	G	T	0.482618	0.00975398	0.00182531	9.09997e-08	-0.724585	0.0407307	8.49783e-71	-0.0134615	0.00263031	3.09068e-07	0.00482247	20	0.000429048
		ENSG00000160588	11	MPZL3	118097409	rs1617182	11	118068949	T	C	0.531697	-0.00766272	0.00185474	3.59998e-05	0.1579	0.0284448	2.83888e-08	-0.0485289	0.0146425	0.000918865	0.512732	7	0.0461095
		ENSG00000123096	12	SSPN	26274924	rs875295	12	26340888	C	A	0.293456	-0.0070342	0.00202721	0.000519996	-0.305487	0.0247844	6.58089e-35	0.0230262	0.00689393	0.000837591	0.149453	20	0.0431639
		ENSG00000175548	12	ALG10B	38710380	rs11183747	12	38822595	T	C	0.424335	-0.00920503	0.00183739	5.39995e-07	0.172816	0.0270397	1.64592e-10	-0.0532649	0.0135092	8.05132e-05	0.0383546	20	0.0126129
		ENSG00000120868	12	APAF1	99038919	rs3815997	12	99071023	C	T	0.179959	0.0091375	0.00223442	4.30001e-05	0.324736	0.035749	1.04877e-19	0.0281382	0.00754585	0.000192263	0.28729	20	0.0197124
		ENSG00000089022	12	MAPKAPK5	112279782	rs11066207	12	112675133	C	T	0.097137	-0.0132489	0.0030904	1.79999e-05	-0.487691	0.0532134	4.96318e-20	0.0271666	0.00699583	0.000103068	0.116134	20	0.0143079
		ENSG00000226469	12	ADAM1B	112364822	rs7959011	12	112501237	A	G	0.0940695	-0.0145634	0.00312997	3.29997e-06	0.533687	0.0804754	3.31897e-11	-0.0272883	0.00716434	0.000139586	0.0803296	20	0.0164214
		ENSG00000198270	12	TMEM116	112369086	rs7959011	12	112501237	A	G	0.0940695	-0.0145634	0.00312997	3.29997e-06	0.644979	0.0530756	5.59173e-34	-0.0225796	0.00519638	1.39109e-05	0.0819163	20	0.00482778
		ENSG00000173064	12	HECTD4	112597992	rs7294902	12	112354531	C	T	0.163599	-0.0116136	0.00241168	1.5e-06	-0.205881	0.0334955	7.92023e-10	0.0564093	0.0148809	0.000150217	0.164587	14	0.0170927
		ENSG00000176834	12	VSIG10	118501398	rs4767664	12	118537679	A	G	0.376278	0.00680902	0.00187784	0.000290001	0.238259	0.029703	1.04569e-15	0.0285782	0.00864936	0.000952865	0.112915	13	0.0466159
		ENSG00000022840	12	RNF10	120971283	rs614226	12	120974510	T	C	0.202454	0.0133659	0.00242231	3.40001e-08	-0.196753	0.027254	5.22764e-13	-0.0679324	0.0154957	1.1655e-05	0.210739	6	0.00464889
		ENSG00000157837	12	SPPL3	121200313	rs3213566	12	121222578	C	T	0.546012	-0.00884711	0.00183024	1.29999e-06	-0.296589	0.0285637	2.9496e-25	0.0298295	0.00680689	1.17458e-05	0.158039	20	0.00464889
		ENSG00000126804	14	ZBTB1	64970430	rs1542313	14	65000038	C	A	0.4591	-0.00680154	0.00183021	0.0002	0.208624	0.0269053	8.90392e-15	-0.0326019	0.00972828	0.000804477	0.166791	20	0.041984
		ENSG00000258851	14	RP11-894P9.2	104019758	rs10129426	14	104018455	A	G	0.546012	0.00861924	0.00183954	2.80001e-06	-0.297996	0.0452483	4.52469e-11	-0.028924	0.00757595	0.000134607	0.550701	15	0.0164214
		ENSG00000126214	14	KLC1	104028233	rs861537	14	104167075	T	C	0.691207	0.00767334	0.00199229	0.00012	0.207341	0.0285918	4.11356e-13	0.0370083	0.0108799	0.000670104	0.0370593	15	0.0378146
		ENSG00000197978	15	GOLGA6L9	82722223	rs12905578	15	82581264	G	T	0.315951	-0.00686469	0.00190473	0.000309999	0.630233	0.0510483	5.13112e-35	-0.0108923	0.00314841	0.000540931	0.00913764	20	0.0340426
		ENSG00000259429	15	UBE2Q2P3	83023847	rs12905578	15	82581264	G	T	0.315951	-0.00686469	0.00190473	0.000309999	0.862575	0.0459333	1.12498e-78	-0.00795837	0.00224849	0.000400995	0.000338646	20	0.0285387
		ENSG00000169609	15	C15orf40	83657193	rs11857990	15	83623423	G	A	0.278119	0.00739582	0.00195973	0.00016	-0.364336	0.0418827	3.34946e-18	-0.0202994	0.00586328	0.00053592	0.0764488	20	0.0340426
		ENSG00000064726	15	BTBD1	83685174	rs7172665	15	83717146	A	C	0.413088	0.00700715	0.00185041	0.00015	-0.163218	0.0204416	1.40966e-15	-0.0429312	0.0125474	0.000622731	0.000927926	20	0.0354293
		ENSG00000166503	15	HDGFRP3	83784320	rs11856164	15	83851743	G	A	0.191207	0.0120414	0.00220094	4.49997e-08	-0.128808	0.0233592	3.50321e-08	-0.0934833	0.0240702	0.000102844	0.818503	20	0.0143079
		ENSG00000184056	15	VPS33B	91541646	rs1108351	15	91562937	A	C	0.217791	0.00875548	0.00227889	0.00012	-0.204005	0.0311854	6.08269e-11	-0.042918	0.0129549	0.000923386	0.171596	8	0.0461095
		ENSG00000259134	15	LINC00924	95976324	rs1834205	15	96028614	G	A	0.775051	0.00851968	0.00223726	0.000140001	0.262115	0.0403889	8.5965e-11	0.0325036	0.00989635	0.00102198	0.833741	9	0.0479297
		ENSG00000259954	16	IL21R-AS1	27458990	rs232085	16	27536582	A	G	0.164622	-0.00920505	0.00254612	0.000299999	-0.57176	0.0659405	4.28928e-18	0.0160995	0.00482471	0.000847231	0.0874702	15	0.0432399
		ENSG00000180096	16	SEPT1	30389454	rs4788409	16	30393771	A	G	0.672802	0.00659613	0.00190919	0.000549997	0.388706	0.035902	2.56797e-27	0.0169695	0.00515567	0.000996843	0.838926	20	0.0477178
		ENSG00000103479	16	RBL2	53467889	rs9931702	16	53526551	T	C	0.4591	0.0064054	0.00183902	0.0005	-0.401459	0.0217154	2.61134e-76	-0.0159553	0.00466143	0.000619721	0.0693829	20	0.0354293
		ENSG00000102890	16	ELMO3	67233014	rs2346676	16	67223803	G	A	0.0695297	-0.0201735	0.0036535	3.40001e-08	0.412866	0.0579359	1.0314e-12	-0.0488621	0.0111947	1.27257e-05	0.000524593	20	0.00464889
		ENSG00000258429	16	PDF	69362524	rs12708895	16	69337403	T	C	0.162577	-0.00864104	0.00233839	0.000219999	-0.285022	0.0339522	4.66669e-17	0.0303171	0.00896392	0.000719277	0.0802205	18	0.0389466
		ENSG00000132603	16	NIP7	69373333	rs8044794	16	69347699	G	A	0.282209	-0.00922912	0.00195099	2.19999e-06	-0.124651	0.0206978	1.71832e-09	0.0740397	0.0199027	0.000199153	0.737862	19	0.0198365
		ENSG00000265185	17	SNORD3B-1	18965225	rs4073003	17	19148305	G	A	0.119632	-0.0160092	0.00274029	5.19996e-09	0.399696	0.0685051	5.39368e-09	-0.0400534	0.00970208	3.65399e-05	0.00920498	9	0.00792574
		ENSG00000262074	17	SNORD3B-2	18966762	rs11652784	17	19217261	T	C	0.811861	0.00880624	0.00234223	0.00017	0.42291	0.0571454	1.35581e-13	0.020823	0.00621211	0.000802317	0.00221872	18	0.041984
		ENSG00000228157	17	AC007952.5	18996287	rs4073003	17	19148305	G	A	0.119632	-0.0160092	0.00274029	5.19996e-09	0.779015	0.067702	1.22307e-30	-0.0205506	0.00394506	1.89671e-07	0.316026	17	0.000329126
		ENSG00000072134	17	EPN2	19118928	rs11652784	17	19217261	T	C	0.811861	0.00880624	0.00234223	0.00017	-0.443721	0.0373117	1.29838e-32	-0.0198463	0.00553613	0.000337239	0.0296444	20	0.0260086
		ENSG00000270091	17	RP11-78O7.2	19799903	rs2108978	17	19861458	T	C	0.390593	-0.00975594	0.00186592	1.7e-07	-0.270525	0.0340286	1.8663e-15	0.036063	0.00825542	1.25158e-05	0.000344072	16	0.00464889
		ENSG00000108599	17	AKAP10	19807615	rs2108978	17	19861458	T	C	0.390593	-0.00975594	0.00186592	1.7e-07	0.199892	0.0302631	3.97135e-11	-0.0488061	0.0119052	4.13954e-05	0.0438442	10	0.00829891
		ENSG00000172992	17	DCAKD	43100708	rs9900173	17	43111688	A	G	0.350716	-0.00700754	0.00194272	0.000309999	-0.356468	0.031618	1.75936e-29	0.0196583	0.00572205	0.000591404	0.0517805	20	0.0354293
		ENSG00000136448	17	NMT1	43128978	rs7213273	17	43155914	A	G	0.610429	0.00886473	0.00192127	3.89996e-06	-0.215765	0.0188014	1.74191e-30	-0.0410851	0.00959721	1.86102e-05	0.122368	20	0.00538223
		ENSG00000154945	17	ANKRD40	48770551	rs11651060	17	48786216	C	T	0.322086	-0.00799225	0.00202298	7.79992e-05	-0.200519	0.0192797	2.46639e-25	0.0398578	0.0107921	0.000221406	0.0572622	11	0.0207973
		ENSG00000108395	17	TRIM37	57059999	rs2333410	17	57137129	A	G	0.362986	-0.00653041	0.00188853	0.000539995	-0.509578	0.0330613	1.33629e-53	0.0128153	0.00379819	0.000740677	0.455939	20	0.0395464
		ENSG00000262877	17	RP11-1055B8.4	79361930	rs11655604	17	79365861	T	C	0.364008	0.0111971	0.00190352	4e-09	-0.53016	0.0404762	3.37762e-39	-0.0211202	0.00393592	8.04941e-08	0.0156441	4	0.000192259
		ENSG00000134444	18	KIAA1468	59854491	rs1318457	18	59778224	G	T	0.271984	-0.00774877	0.0020967	0.000219999	-0.366128	0.0341708	8.68763e-27	0.0211641	0.00605777	0.000476351	0.966086	20	0.0325432
		ENSG00000124299	19	PEPD	33877856	rs10404460	19	33960396	C	T	0.183027	0.00850952	0.00233046	0.000259998	0.576731	0.038317	3.37184e-51	0.0147547	0.00415801	0.000387421	0.372222	20	0.0283062
		ENSG00000124302	19	CHST8	34112861	rs10404460	19	33960396	C	T	0.183027	0.00850952	0.00233046	0.000259998	0.762868	0.0663739	1.42237e-30	0.0111546	0.00320533	0.000501351	0.378785	20	0.032829
		ENSG00000126267	19	COX6B1	36139125	rs4806187	19	36149761	G	A	0.515337	0.00799056	0.00183409	1.29999e-05	-0.190447	0.0199193	1.16725e-21	-0.0419569	0.0105832	7.35525e-05	0.444456	20	0.0126129
		ENSG00000105668	19	UPK1A	36157715	rs4806187	19	36149761	G	A	0.515337	0.00799056	0.00183409	1.29999e-05	0.400329	0.0505187	2.29311e-15	0.01996	0.00522821	0.000134675	0.0908292	20	0.0164214
		ENSG00000011590	19	ZBTB32	36195429	rs4806187	19	36149761	G	A	0.515337	0.00799056	0.00183409	1.29999e-05	0.412266	0.0524135	3.67181e-15	0.0193821	0.00508565	0.000138335	0.618793	19	0.0164214
		ENSG00000272333	19	KMT2B	36208921	rs173003	19	36240960	C	A	0.510225	0.00786401	0.00182805	1.7e-05	0.104063	0.0175717	3.17646e-09	0.0755697	0.0217122	0.000500439	0.248727	13	0.032829
		ENSG00000161265	19	U2AF1L4	36233365	rs2871921	19	36232420	T	C	0.157464	0.00956209	0.00259029	0.000219999	0.608465	0.0459214	4.50416e-40	0.0157151	0.00441922	0.000376426	4.72647e-05	9	0.0277955
		ENSG00000225872	19	AC002398.5	36279778	rs231236	19	36282543	G	A	0.555215	0.00720317	0.00185232	0.0001	-0.452341	0.0459515	7.28448e-23	-0.0159242	0.00440291	0.000298329	0.0497043	20	0.0240779
		ENSG00000188227	19	ZNF793	37997841	rs2291004	19	37997952	A	C	0.153374	-0.00909161	0.00249267	0.000259998	0.456885	0.0376908	8.08435e-34	-0.0198991	0.00569741	0.000478232	0.714039	20	0.0325432
		ENSG00000131849	19	ZNF132	58944181	rs7259841	19	58951123	C	T	0.502045	0.00672554	0.00182834	0.000230001	-0.488753	0.0335353	4.09415e-48	-0.0137606	0.00385814	0.000361581	0.325109	20	0.0274576
		ENSG00000231050	1	RP1-140A9.1	1822910	rs16824526	1	1818129	C	A	0.203476	-0.0112896	0.00239046	2.30001e-06	-0.601894	0.0572767	7.8917e-26	0.0187568	0.00435422	1.6494e-05	0.00395746	18	0.00527819
		ENSG00000171735	1	CAMTA1	6845384	rs3810982	1	6947717	T	C	0.186094	0.00987551	0.00241399	4.30001e-05	0.258492	0.0412694	3.76384e-10	0.0382043	0.0111542	0.000614553	0.653109	14	0.0354293
		ENSG00000142599	1	RERE	8412457	rs2708633	1	8439625	A	C	0.689162	0.0115254	0.00192256	2e-09	-0.307345	0.0254261	1.22556e-33	-0.0374999	0.00698241	7.84656e-08	0.654556	20	0.000192259
		ENSG00000232912	1	RP5-1115A15.1	8484705	rs301806	1	8482078	T	C	0.526585	-0.0100411	0.00184462	5.19996e-08	0.391274	0.0458333	1.37879e-17	-0.0256626	0.00559125	4.43717e-06	0.693024	20	0.00256653
		ENSG00000117500	1	TMED5	93615299	rs546445	1	93544629	C	T	0.743354	0.00863768	0.00210474	4.09996e-05	0.106462	0.0192308	3.09415e-08	0.0811339	0.0246097	0.000977818	0.247072	12	0.0471322
		ENSG00000143028	1	SYPL2	110009180	rs485660	1	110023432	A	G	0.255624	0.0120397	0.00214551	2e-08	0.311424	0.0482144	1.05289e-10	0.0386602	0.00912619	2.27357e-05	0.00189927	15	0.00584477
		ENSG00000181754	1	AMIGO1	110046797	rs553689	1	110061048	T	G	0.453988	0.00956002	0.00182339	1.6e-07	0.665846	0.0339273	9.32941e-86	0.0143577	0.00283449	4.07644e-07	5.86635e-05	20	0.000471576
		ENSG00000116473	1	RAP1A	112084840	rs4838920	1	112245059	A	G	0.156442	-0.00954018	0.00243064	8.70001e-05	-0.343085	0.028799	1.01178e-32	0.027807	0.00745927	0.000193119	0.123394	12	0.0197124
		ENSG00000143442	1	POGZ	151375200	rs12751531	1	151411635	C	A	0.147239	-0.00967863	0.00242373	6.49995e-05	0.195443	0.0201761	3.42947e-22	-0.0495215	0.0134136	0.0002226	0.336476	9	0.0207973
		ENSG00000117601	1	SERPINC1	173872947	rs12071784	1	173995800	A	G	0.115542	0.0112084	0.0028561	8.70001e-05	0.744095	0.0749032	2.95883e-23	0.0150631	0.004127	0.000262347	0.173602	20	0.0227618
		ENSG00000163431	1	LMOD1	201865580	rs2820315	1	201872264	T	C	0.286299	-0.00825133	0.00195555	2.39999e-05	-0.220583	0.02099	7.85432e-26	0.0374069	0.00955327	9.01746e-05	0.341965	17	0.0130396
		ENSG00000116957	1	TBCE	235530675	rs12405889	1	235597252	G	T	0.522495	0.00643729	0.00182076	0.000409996	-0.371939	0.0365756	2.72542e-24	-0.0173074	0.00518274	0.000839522	0.254334	20	0.0431639
		ENSG00000143702	1	CEP170	243287730	rs3904683	1	243416525	C	T	0.380368	-0.00757449	0.00190473	7.00003e-05	0.160422	0.023319	6.00834e-12	-0.047216	0.0137142	0.000575607	0.764102	14	0.0354293
		ENSG00000054282	1	SDCCAG8	243419320	rs2275154	1	243433654	G	A	0.344581	-0.00801714	0.00194997	3.89996e-05	0.417285	0.0374855	8.77264e-29	-0.0192126	0.00498153	0.000114893	0.665053	20	0.0151157
		ENSG00000101307	20	SIRPB1	1544167	rs6075340	20	1894335	A	G	0.372188	-0.00650297	0.00188578	0.000560003	0.6772	0.0382861	5.20033e-70	-0.00960273	0.0028371	0.000712563	0.684041	5	0.0389466
		ENSG00000185019	20	UBOX5	3088219	rs2422859	20	3132828	G	T	0.427403	0.0102688	0.00182665	1.89998e-08	0.181758	0.0288807	3.10564e-10	0.0564971	0.0134755	2.75818e-05	0.38427	6	0.00640607
		ENSG00000149600	20	COMMD7	31290493	rs6119946	20	31329704	G	A	0.603272	0.00883717	0.00185552	1.89998e-06	-0.25798	0.0293378	1.45041e-18	-0.0342553	0.00817969	2.81616e-05	0.0046321	20	0.00640607
		ENSG00000179242	20	CDH4	59827482	rs2296081	20	60572663	A	C	0.671779	0.00760313	0.00192018	7.49998e-05	-0.325317	0.0458344	1.26892e-12	-0.0233715	0.00675886	0.000544406	0.44973	12	0.0340426
		ENSG00000101191	20	DIDO1	61509090	rs13040088	20	61549202	G	A	0.188139	-0.0100915	0.00223306	6.19998e-06	-0.278102	0.0286446	2.76839e-22	0.036287	0.0088569	4.18472e-05	0.425701	20	0.00829891
		ENSG00000223704	22	RP1-90L6.2	27254597	rs136549	22	27253560	C	T	0.729039	0.00943554	0.00199219	2.19999e-06	0.410716	0.0459895	4.23498e-19	0.0229734	0.00549044	2.86109e-05	8.53759e-05	10	0.00640607
		ENSG00000198089	22	SFI1	31884674	rs8138525	22	32011929	C	T	0.726994	-0.00870043	0.00203465	1.89998e-05	0.306536	0.0296854	5.36635e-25	-0.0283831	0.00718417	7.7897e-05	0.254073	20	0.0126129
		ENSG00000128268	22	MGAT3	39853349	rs5757678	22	39843409	T	C	0.716769	0.00875186	0.00209875	2.99999e-05	0.207512	0.0271123	1.9515e-14	0.0421752	0.0115176	0.000250439	0.605889	17	0.0223078
		ENSG00000183066	22	WBP2NL	42394729	rs739296	22	42389948	A	G	0.278119	0.00830884	0.00199574	3.09999e-05	-0.331532	0.0493839	1.90199e-11	-0.025062	0.00708335	0.000402938	0.182268	14	0.0285387
		ENSG00000198951	22	NAGA	42454358	rs133376	22	42466905	T	C	0.456033	-0.00865262	0.00183301	2.39999e-06	0.271627	0.0223729	6.41301e-34	-0.0318548	0.00724038	1.08451e-05	0.00863385	20	0.00464889
		ENSG00000100197	22	CYP2D6	42522501	rs5758589	22	42518382	G	A	0.542945	0.00819394	0.00183099	7.59994e-06	0.713555	0.0466987	1.03971e-52	0.0114833	0.0026738	1.749e-05	0.0956354	20	0.00527819
		ENSG00000088205	2	DDX18	118572226	rs13416893	2	118542042	T	C	0.275051	-0.00989388	0.00199898	7.39997e-07	-0.143112	0.0216921	4.18385e-11	0.0691338	0.0174617	7.52115e-05	0.161639	10	0.0126129
		ENSG00000115107	2	STEAP3	119981384	rs1530562	2	120048729	G	A	0.619632	-0.00703706	0.00188904	0.0002	0.412065	0.0335389	1.07461e-34	-0.0170775	0.00479042	0.000363938	0.608849	13	0.0274576
		ENSG00000186132	2	C2orf76	120059801	rs1052500	2	120060082	C	T	0.647239	-0.00769685	0.00191728	5.99998e-05	-0.224264	0.0361592	5.57041e-10	0.0343205	0.0101838	0.000751419	0.824568	9	0.0398138
		ENSG00000227403	2	AC009299.3	162101250	rs10930013	2	162070325	A	G	0.468303	-0.00660642	0.00182633	0.000299999	-0.607145	0.0513652	3.07084e-32	0.0108811	0.00314577	0.000542243	0.313082	20	0.0340426
		ENSG00000065413	2	ANKRD44	197831741	rs4850429	2	198178409	A	G	0.294479	0.00734182	0.0019112	0.00012	0.229301	0.0303582	4.24711e-14	0.0320183	0.00935093	0.000616902	0.0101323	20	0.0354293
		ENSG00000115524	2	SF3B1	198254508	rs12621129	2	198265350	C	T	0.274029	0.00812958	0.00194251	2.90001e-05	0.155596	0.0257526	1.52269e-09	0.052248	0.0151868	0.00058094	0.0021632	20	0.0354293
		ENSG00000162944	2	RFTN2	198432948	rs13029495	2	198582601	A	C	0.484663	0.00834298	0.00182878	5.1e-06	0.206697	0.0265834	7.51983e-15	0.0403633	0.0102581	8.32744e-05	0.00389289	17	0.0126129
		ENSG00000178074	2	C2orf69	200775979	rs11895190	2	200838613	A	G	0.823108	0.0132058	0.00229729	8.99995e-09	-0.152107	0.024238	3.48385e-10	-0.0868191	0.0204816	2.2464e-05	0.100803	20	0.00584477
		ENSG00000068745	3	IP6K2	48725436	rs3172494	3	48731487	T	G	0.125767	0.0136472	0.00293924	3.40001e-06	-0.243838	0.0375122	8.01982e-11	-0.0559683	0.0148134	0.000157949	0.0480646	8	0.0174739
		ENSG00000178252	3	WDR6	49044495	rs9840050	3	49133310	G	A	0.665644	0.00676544	0.0019234	0.000439997	-0.740457	0.0291118	1.03665e-142	-0.00913684	0.00262231	0.000493467	3.25771e-10	20	0.032829
		ENSG00000178149	3	DALRD3	49052921	rs9840050	3	49133310	G	A	0.665644	0.00676544	0.0019234	0.000439997	0.279826	0.028895	3.51867e-22	0.0241773	0.00731291	0.000945995	7.40201e-06	20	0.0466159
		ENSG00000198218	3	QRICH1	49067140	rs7100	3	49053219	G	A	0.787321	0.0124705	0.00216735	8.70001e-09	-0.309544	0.0319228	3.11604e-22	-0.0402867	0.00814163	7.48899e-07	0.0918591	20	0.000649763
		ENSG00000145022	3	TCTA	49449639	rs9834003	3	49216472	C	T	0.756646	0.0103887	0.00206264	4.70002e-07	0.173138	0.0287471	1.71433e-09	0.0600024	0.0155299	0.000111699	0.0717729	18	0.0151157
		ENSG00000145020	3	AMT	49454211	rs8897	3	49460407	T	C	0.230061	-0.0108066	0.00208486	2.19999e-07	-0.403438	0.022067	1.1424e-74	0.0267863	0.00537141	6.13816e-07	0.00273139	20	0.000608643
		ENSG00000145029	3	NICN1	49460379	rs8897	3	49460407	T	C	0.230061	-0.0108066	0.00208486	2.19999e-07	-0.313098	0.0269085	2.7152e-31	0.0345151	0.00728964	2.19257e-06	0.0103933	20	0.00152186
		ENSG00000164062	3	APEH	49711435	rs9822268	3	49719729	A	G	0.324131	0.0150633	0.00200355	5.50047e-14	0.143551	0.0187786	2.09914e-14	0.104933	0.0195761	8.3097e-08	0.234349	16	0.000192259
		ENSG00000173531	3	MST1	49721380	rs13071087	3	49634594	C	T	0.0705521	0.0199731	0.00382863	1.79999e-07	0.305027	0.0458319	2.8265e-11	0.0654798	0.0159483	4.02979e-05	0.407531	7	0.00829891
		ENSG00000164068	3	RNF123	49726932	rs11130219	3	49752427	T	C	0.523517	0.00855126	0.0018225	2.69998e-06	-0.317263	0.0261967	9.25694e-34	-0.0269532	0.0061605	1.21338e-05	0.00786341	20	0.00464889
		ENSG00000173540	3	GMPPB	49754277	rs4855882	3	49715354	T	G	0.834356	0.00915515	0.00239663	0.000129999	-0.428051	0.0325544	1.72903e-39	-0.021388	0.00583043	0.000244134	2.86565e-05	20	0.0222965
		ENSG00000164078	3	MST1R	49924435	rs2271961	3	49878113	C	T	0.472393	-0.00839256	0.00182298	4.09996e-06	0.321589	0.0392825	2.68794e-16	-0.0260972	0.00650353	6.00101e-05	0.00841345	20	0.0112176
		ENSG00000004534	3	RBM6	49977440	rs4688755	3	50064424	A	G	0.47546	0.00817813	0.00182622	7.49998e-06	0.579133	0.0251975	6.77135e-117	0.0141213	0.00321267	1.10509e-05	0.0281844	20	0.00464889
		ENSG00000051382	3	PIK3CB	138372860	rs17484361	3	138562310	C	A	0.480573	-0.0080779	0.00183003	1e-05	-0.159852	0.0246157	8.36379e-11	0.0505336	0.0138426	0.000261644	0.0661441	19	0.0227618
		ENSG00000177311	3	ZBTB38	141043055	rs9846396	3	141140968	T	C	0.415133	0.00880244	0.00184393	1.79999e-06	0.167467	0.0241231	3.8607e-12	0.0525622	0.0133627	8.37176e-05	0.518933	13	0.0126129
		ENSG00000156931	3	VPS8	184529931	rs16859583	3	184798288	A	G	0.0449898	0.0126779	0.0036866	0.000580003	0.633664	0.0539821	8.09868e-32	0.0200073	0.00606244	0.00096614	0.000866841	20	0.0468949
		ENSG00000134962	4	KLB	39408473	rs7674434	4	39419409	G	T	0.275051	-0.0103289	0.00202181	3.2e-07	-0.172848	0.0227507	3.01966e-14	0.0597571	0.0140956	2.24093e-05	0.0367581	20	0.00584477
		ENSG00000269949	4	RP11-738E22.3	57827093	rs13146090	4	57834747	A	C	0.280164	-0.00845052	0.00204613	3.59998e-05	-0.531849	0.0621972	1.22015e-17	0.0158889	0.00427243	0.000200052	0.185675	20	0.0198365
		ENSG00000047315	4	POLR2B	57843888	rs10023088	4	57884435	A	G	0.530675	-0.00755303	0.00182667	3.59998e-05	-0.177868	0.0289633	8.19261e-10	0.0424642	0.0123807	0.00060387	0.215437	18	0.0354293
		ENSG00000059691	4	PET112	152591656	rs2089811	4	152685171	C	T	0.375256	-0.00845187	0.0018922	7.90005e-06	-0.223411	0.024626	1.16664e-19	0.037831	0.0094405	6.14129e-05	0.0662636	20	0.0112176
		ENSG00000164187	5	LMBRD2	36098514	rs267758	5	36136675	T	C	0.47137	-0.00675839	0.0018261	0.00021	0.215321	0.0257485	6.14236e-17	-0.0313875	0.00927428	0.000713443	0.0753524	12	0.0389466
		ENSG00000049167	5	ERCC8	60169658	rs1445293	5	60119737	G	A	0.53272	0.0071743	0.00182884	8.79995e-05	-0.240025	0.0315255	2.66399e-14	-0.0298898	0.00857128	0.000488095	0.0977375	20	0.032829
		ENSG00000175749	5	EIF3KP1	102368080	rs42431	5	102400063	C	T	0.273006	0.00800187	0.00198786	5.69994e-05	0.785624	0.061202	1.02294e-37	0.0101854	0.00265179	0.000122562	0.0341405	20	0.0157537
		ENSG00000145725	5	PPIP5K2	102455853	rs32851	5	102468671	G	A	0.270961	0.00810129	0.00198828	4.60002e-05	-0.27009	0.0274846	8.61756e-23	-0.0299948	0.00796924	0.000167339	0.0992879	20	0.0178692
		ENSG00000131435	5	PDLIM4	131593364	rs10463891	5	131597392	G	A	0.603272	-0.00905875	0.00192395	2.5e-06	-0.19329	0.0211373	5.99064e-20	0.0468661	0.0111956	2.83783e-05	0.379423	20	0.00640607
		ENSG00000131437	5	KIF3A	132028320	rs2406410	5	132065880	C	T	0.184049	0.0110233	0.00262388	2.69998e-05	-0.297587	0.0306512	2.76525e-22	-0.0370423	0.00960726	0.00011542	0.200236	10	0.0151157
		ENSG00000253404	5	AC034243.1	138080123	rs700616	5	138087873	C	A	0.728016	-0.00746989	0.00199904	0.000189998	-1.12224	0.0482281	9.04318e-120	0.00665623	0.00180412	0.000224722	0.0453973	20	0.0207973
		ENSG00000120725	5	SIL1	138282409	rs12719517	5	138305502	T	C	0.320041	0.00760573	0.00192725	7.90005e-05	0.174909	0.0265131	4.19327e-11	0.0434839	0.0128396	0.000707385	0.631371	20	0.0389466
		ENSG00000228672	5	PROB1	138727635	rs11242465	5	138762305	G	T	0.695297	-0.00849281	0.00205605	3.59998e-05	0.280398	0.0380434	1.70015e-13	-0.0302884	0.00840563	0.000314143	6.28602e-05	19	0.0249297
		ENSG00000113141	5	IK	140026643	rs2245643	5	140029780	A	G	0.406953	-0.00809557	0.00185156	1.2e-05	0.261151	0.0258411	5.19357e-24	-0.0309996	0.0077251	5.99931e-05	0.00097194	20	0.0112176
		ENSG00000120314	5	WDR55	140044261	rs702397	5	140050265	G	A	0.44274	-0.00724469	0.00183766	8.09991e-05	0.183796	0.0207482	8.11704e-19	-0.039417	0.0109438	0.000316066	0.167593	20	0.0249297
		ENSG00000146007	5	ZMAT2	140078265	rs753280	5	140024042	C	T	0.413088	-0.00806243	0.00185131	1.29999e-05	0.142345	0.0218464	7.23361e-11	-0.0566401	0.0156434	0.000293805	0.0471629	20	0.0239918
		ENSG00000253873	5	PCDHGA11	140800762	rs11167744	5	140801104	C	T	0.0603272	0.0165268	0.00337549	9.80009e-07	0.460136	0.0775098	2.91188e-09	0.0359172	0.00950895	0.000158602	0.137793	19	0.0174739
		ENSG00000186470	6	BTN3A2	26365387	rs2073529	6	26375159	G	A	0.109407	-0.00937286	0.00270789	0.000539995	-1.21453	0.0484576	1.23553e-138	0.00771727	0.00225074	0.000606316	0.00594478	20	0.0354293
		ENSG00000182952	6	HMGN4	26538633	rs9348738	6	26922906	C	T	0.124744	0.0126395	0.00302784	2.99999e-05	-0.343189	0.0429869	1.42152e-15	-0.0368296	0.00995593	0.000216232	0.0146976	20	0.0207973
		ENSG00000241549	6	GUSBP2	26839263	rs6456762	6	26930299	T	G	0.143149	0.0139118	0.00286691	1.2e-06	-0.999983	0.0640718	6.50135e-55	-0.013912	0.00300234	3.59122e-06	0.0531453	20	0.00226606
		ENSG00000204428	6	LY6G5C	31644461	rs1144709	6	31709349	T	C	0.239264	0.00886961	0.00227954	0.0001	-0.455512	0.0457558	2.3915e-23	-0.0194717	0.005373	0.000290084	0.303213	12	0.0239699
		ENSG00000112139	6	MDGA1	37600284	rs6938061	6	37674339	G	A	0.511247	0.00636971	0.00183162	0.00051	-0.609061	0.029817	9.69536e-93	-0.0104582	0.00305056	0.000607358	0.108177	19	0.0354293
		ENSG00000196586	6	MYO6	76458909	rs276695	6	76469115	C	T	0.701431	-0.00845861	0.00191926	1e-05	-0.179268	0.0279447	1.40738e-10	0.0471842	0.0129892	0.000280612	0.973066	12	0.0234666
		ENSG00000216316	6	RP3-354N19.3	119590298	rs195078	6	119656946	T	G	0.519427	-0.00732822	0.00182684	5.99998e-05	0.274417	0.0479629	1.05624e-08	-0.0267047	0.00813039	0.00102144	0.14271	20	0.0479297
		ENSG00000106066	7	CPVL	29034847	rs245897	7	29193940	G	A	0.49182	0.00695508	0.00182997	0.000140001	0.371794	0.0272186	1.77114e-42	0.0187068	0.00510898	0.000250686	0.286527	20	0.0223078
		ENSG00000127995	7	CASD1	94138531	rs13242090	7	94173803	C	T	0.0961145	0.0137473	0.00353559	0.0001	-0.340942	0.0487022	2.54971e-12	-0.0403215	0.0118623	0.000675971	0.217286	10	0.037838
		ENSG00000164713	7	BRI3	97881691	rs7812180	7	97969140	T	C	0.46319	-0.00820062	0.0018249	7.00003e-06	0.180169	0.021853	1.65725e-16	-0.0455163	0.0115357	7.95679e-05	0.0824	20	0.0126129
		ENSG00000272950	7	RP11-307C18.1	97952165	rs10953259	7	98013107	C	A	0.817996	-0.00918049	0.00235349	9.59997e-05	0.876394	0.054166	7.00581e-59	-0.0104753	0.00276237	0.000149351	0.115782	20	0.0170927
		ENSG00000184903	7	IMMP2L	110303110	rs214455	7	110843795	G	A	0.591002	-0.00870503	0.00187368	3.40001e-06	-0.216134	0.033519	1.13259e-10	0.0402761	0.0106849	0.000163621	0.0966538	20	0.0177452
		ENSG00000048405	7	ZNF800	126986844	rs10226106	7	126990749	C	T	0.587935	-0.00928522	0.00185672	5.69994e-07	0.149187	0.0232596	1.41765e-10	-0.0622388	0.0157814	8.01984e-05	0.0325249	11	0.0126129
		ENSG00000128604	7	IRF5	128577666	rs4728142	7	128573967	A	G	0.45092	-0.00722646	0.00183376	8.09991e-05	0.149759	0.0181267	1.43512e-16	-0.0482539	0.0135664	0.000375289	0.667906	16	0.0277955
		ENSG00000228775	7	WEE2-AS1	141404138	rs2270009	7	141464765	T	C	0.46319	-0.00625007	0.0018289	0.000629999	0.86837	0.0377006	2.16202e-117	-0.00719747	0.00212918	0.000723832	0.374364	20	0.0389466
		ENSG00000228451	8	SDAD1P1	26236775	rs3758098	8	26239383	A	C	0.128834	0.0100417	0.00279517	0.000329997	-0.861252	0.0653685	1.21674e-39	-0.0116594	0.00336396	0.000528298	0.361365	15	0.0340426
		ENSG00000147576	8	ADHFE1	67342420	rs2555568	8	67362864	G	A	0.49182	-0.00624012	0.00182761	0.00064	0.228463	0.0186412	1.56411e-34	-0.0273135	0.00830423	0.00100506	0.296297	20	0.0477816
		ENSG00000169085	8	C8orf46	67372238	rs13682	8	67380677	T	C	0.505112	-0.00649883	0.0018269	0.000369999	-0.722047	0.0344306	1.20468e-97	0.00900056	0.00256631	0.00045285	0.235708	20	0.0314323
		ENSG00000048392	8	RRM2B	103216730	rs10090707	8	103373304	G	A	0.240286	0.0089235	0.00211814	2.5e-05	0.229958	0.0362774	2.31439e-10	0.0388049	0.0110597	0.000450363	0.454591	11	0.0314323
		ENSG00000261693	8	RP13-467H17.1	143485013	rs9324586	8	143483444	G	A	0.849693	-0.00992461	0.0024764	6.1e-05	0.57473	0.0659228	2.82582e-18	-0.0172683	0.00474226	0.000271196	0.0036386	12	0.0232391
		ENSG00000167653	8	PSCA	143751726	rs12155758	8	143765885	A	G	0.256646	0.00906095	0.00210426	1.7e-05	0.438031	0.0646636	1.2527e-11	0.0206856	0.00569232	0.000279108	0.0157802	15	0.0234666
		ENSG00000160886	8	LY6K	143781529	rs2585153	8	143785345	A	G	0.46728	-0.00756705	0.00182806	3.50002e-05	-0.374042	0.0459604	4.00682e-16	0.0202305	0.00548317	0.000224641	0.0872289	18	0.0207973
		ENSG00000253741	8	CTD-2292P10.4	143783670	rs2585140	8	143806896	G	A	0.468303	-0.00755765	0.00182942	3.59998e-05	-0.51487	0.040525	5.54645e-37	0.0146788	0.00373629	8.54063e-05	0.0385669	20	0.0126129
		ENSG00000247317	8	RP11-273G15.2	144063155	rs4270940	8	144094150	T	C	0.58589	-0.00835417	0.00185254	6.49995e-06	-0.570967	0.0402173	9.55306e-46	0.0146316	0.00340431	1.72376e-05	0.400594	20	0.00527819
		ENSG00000174482	9	LINGO2	27948076	rs4879290	9	28959079	A	G	0.59816	0.00827492	0.00186673	9.29994e-06	0.282015	0.0461451	9.8712e-10	0.0293421	0.00817714	0.000332826	0.00827111	18	0.0259567
		ENSG00000260947	9	RP11-384P7.7	33697457	rs16933401	9	33685835	T	C	0.0654397	0.0165807	0.00411031	5.49997e-05	1.21019	0.104265	3.80365e-31	0.0137009	0.0035957	0.000138763	0.0704039	9	0.0164214
		ENSG00000165091	9	TMC1	75136717	rs9942926	9	75188446	A	G	0.0981595	0.012346	0.00306878	5.69994e-05	0.487331	0.0736732	3.7214e-11	0.0253339	0.00737033	0.000587586	0.678947	6	0.0354293
	Adipose Visceral Omentum	ENSG00000181915	10	ADO	64564516	rs1848797	10	64552934	G	A	0.361963	-0.00891755	0.00186196	1.7e-06	-0.171503	0.023299	1.82614e-13	0.0519965	0.0129525	5.95946e-05	0.381505	20	0.0111889
		ENSG00000134575	11	ACP2	47260853	rs326222	11	47259668	C	T	0.702454	0.00755415	0.00198663	0.000140001	0.204395	0.0294487	3.90134e-12	0.0369586	0.0110826	0.000853534	0.20771	20	0.0475005
		ENSG00000165916	11	PSMC3	47440320	rs2293577	11	47437202	T	C	0.662577	-0.00789508	0.00194539	4.90004e-05	-0.128387	0.0204555	3.46512e-10	0.0614944	0.0180443	0.000654465	0.501092	19	0.0428348
		ENSG00000165917	11	RAPSN	47459308	rs3817334	11	47650993	T	C	0.424335	0.00779263	0.00185221	2.59998e-05	-0.306688	0.0561809	4.78983e-08	-0.025409	0.00762491	0.000861112	0.057716	13	0.0475005
		ENSG00000172247	11	C1QTNF4	47611216	rs3817334	11	47650993	T	C	0.424335	0.00779263	0.00185221	2.59998e-05	-0.417679	0.0427196	1.41024e-22	-0.018657	0.00482766	0.000111271	0.150531	20	0.0166431
		ENSG00000149292	11	TTC12	113185251	rs10891537	11	113211370	G	T	0.482618	0.00975398	0.00182531	9.09997e-08	-0.636109	0.0446537	4.78971e-46	-0.0153338	0.00306474	5.63572e-07	0.000734015	20	0.000701657
		ENSG00000270179	11	RP11-159N11.4	113239200	rs10891537	11	113211370	G	T	0.482618	0.00975398	0.00182531	9.09997e-08	-0.266021	0.0401339	3.39486e-11	-0.0366662	0.00881366	3.1803e-05	0.0102927	18	0.0087994
		ENSG00000170209	11	ANKK1	113258513	rs17600713	11	113259947	A	G	0.527607	0.0103263	0.00183748	1.89998e-08	0.352847	0.0474694	1.0605e-13	0.0292657	0.00652843	7.36686e-06	0.0772697	17	0.00387276
		ENSG00000139133	12	ALG10	34175216	rs2035660	12	33839589	A	G	0.374233	-0.00867573	0.0018804	4e-06	-0.330627	0.0521051	2.21864e-10	0.0262402	0.00703187	0.000190254	0.0274078	20	0.020394
		ENSG00000089022	12	MAPKAPK5	112279782	rs2301723	12	112843363	A	G	0.097137	-0.0134498	0.0030923	1.40001e-05	-0.454811	0.0563867	7.26862e-16	0.0295723	0.00772461	0.00012902	0.438619	20	0.0173912
		ENSG00000198270	12	TMEM116	112369086	rs4766764	12	112493067	A	G	0.0961145	-0.0135289	0.00309325	1.2e-05	0.695307	0.0569744	2.9648e-34	-0.0194574	0.00472583	3.83406e-05	0.0998721	20	0.0089721
		ENSG00000157837	12	SPPL3	121200313	rs3213566	12	121222578	C	T	0.546012	-0.00884711	0.00183024	1.29999e-06	-0.283507	0.0335678	3.01995e-17	0.031206	0.00743829	2.72495e-05	0.0451158	20	0.0087994
		ENSG00000197978	15	GOLGA6L9	82722223	rs12905578	15	82581264	G	T	0.315951	-0.00686469	0.00190473	0.000309999	0.457039	0.0452993	6.1598e-24	-0.0150199	0.00442545	0.000688835	0.00213621	20	0.0430575
		ENSG00000259429	15	UBE2Q2P3	83023847	rs12905578	15	82581264	G	T	0.315951	-0.00686469	0.00190473	0.000309999	0.698625	0.0484873	4.58063e-47	-0.009826	0.00281039	0.000471747	0.0325776	20	0.0335132
		ENSG00000169609	15	C15orf40	83657193	rs11857990	15	83623423	G	A	0.278119	0.00739582	0.00195973	0.00016	-0.364939	0.0362986	8.83871e-24	-0.0202659	0.00573588	0.000410592	0.0064075	20	0.0313624
		ENSG00000182511	15	FES	91426925	rs1894400	15	91428955	T	C	0.321063	-0.00859131	0.00194873	1e-05	-0.30337	0.0384699	3.1228e-15	0.0283196	0.00735929	0.000119019	0.0214149	10	0.0169104
		ENSG00000168807	16	SNTB2	69221032	rs35076456	16	69285333	C	T	0.224949	-0.00804048	0.0020961	0.000129999	-0.254074	0.0367996	5.04659e-12	0.0316462	0.00943774	0.000798961	0.211118	20	0.0461554
		ENSG00000175662	17	TOM1L2	17746828	rs4925119	17	17742904	G	A	0.58589	0.00693119	0.00192089	0.000309999	0.236886	0.0245283	4.56241e-22	0.0292596	0.00865642	0.000724583	0.170829	20	0.0432856
		ENSG00000265185	17	SNORD3B-1	18965225	rs4073003	17	19148305	G	A	0.119632	-0.0160092	0.00274029	5.19996e-09	0.457168	0.0633693	5.41956e-13	-0.0350182	0.00771296	5.62069e-06	0.00395604	13	0.0033817
		ENSG00000228157	17	AC007952.5	18996287	rs4073003	17	19148305	G	A	0.119632	-0.0160092	0.00274029	5.19996e-09	0.799209	0.0795184	9.12973e-24	-0.0200313	0.00396593	4.39842e-07	0.323186	17	0.000701657
		ENSG00000262319	17	CTC-457L16.2	19044330	rs1472932	17	19220666	A	G	0.811861	0.00877615	0.00233604	0.00017	0.560791	0.0700404	1.17845e-15	0.0156496	0.00460138	0.000671237	0.0420245	15	0.0428439
		ENSG00000072134	17	EPN2	19118928	rs4924987	17	19247075	A	G	0.811861	0.00886214	0.00233903	0.00015	-0.451109	0.0447451	6.65336e-24	-0.0196452	0.00553913	0.000390194	0.0064088	19	0.0310795
		ENSG00000108599	17	AKAP10	19807615	rs203479	17	19829311	C	T	0.390593	-0.00962975	0.00186715	2.5e-07	0.155537	0.0281516	3.29527e-08	-0.0619129	0.016422	0.000163175	0.0134061	8	0.020394
		ENSG00000172992	17	DCAKD	43100708	rs4792966	17	43121490	C	A	0.572597	0.00880054	0.00188076	2.90001e-06	0.182476	0.025959	2.07452e-12	0.0482285	0.0123816	9.8134e-05	0.204075	19	0.015633
		ENSG00000136448	17	NMT1	43128978	rs1053739	17	43183108	A	G	0.390593	-0.00882691	0.00192021	4.30001e-06	0.19688	0.0219074	2.54242e-19	-0.044834	0.010955	4.26674e-05	0.233878	20	0.0089721
		ENSG00000154945	17	ANKRD40	48770551	rs11651060	17	48786216	C	T	0.322086	-0.00799225	0.00202298	7.79992e-05	-0.216133	0.0201633	8.27903e-27	0.0369784	0.00997538	0.000209759	0.0639543	12	0.0212058
		ENSG00000108395	17	TRIM37	57059999	rs2333410	17	57137129	A	G	0.362986	-0.00653041	0.00188853	0.000539995	-0.538529	0.0382989	6.57578e-45	0.0121264	0.00361132	0.000785409	0.388472	20	0.0458766
		ENSG00000163597	17	SNHG16	74553848	rs3744052	17	74558057	T	C	0.180982	0.0107713	0.00227029	2.1e-06	0.229944	0.0262773	2.12103e-18	0.0468431	0.011231	3.03448e-05	0.202564	5	0.0087994
		ENSG00000262877	17	RP11-1055B8.4	79361930	rs11655604	17	79365861	T	C	0.364008	0.0111971	0.00190352	4e-09	-0.582372	0.0472566	6.75899e-35	-0.0192267	0.00362182	1.10484e-07	0.00955766	4	0.000580814
		ENSG00000124299	19	PEPD	33877856	rs10404460	19	33960396	C	T	0.183027	0.00850952	0.00233046	0.000259998	0.340066	0.0357205	1.72861e-21	0.0250231	0.00733974	0.000651372	0.460738	20	0.0428348
		ENSG00000126267	19	COX6B1	36139125	rs4806187	19	36149761	G	A	0.515337	0.00799056	0.00183409	1.29999e-05	-0.131837	0.0178436	1.48542e-13	-0.0606094	0.0161503	0.000174844	0.411534	17	0.020394
		ENSG00000105668	19	UPK1A	36157715	rs4806187	19	36149761	G	A	0.515337	0.00799056	0.00183409	1.29999e-05	0.334483	0.0522392	1.52436e-10	0.0238893	0.00663231	0.000315834	0.852374	15	0.0269378
		ENSG00000161265	19	U2AF1L4	36233365	rs2871921	19	36232420	T	C	0.157464	0.00956209	0.00259029	0.000219999	0.91287	0.0547549	2.0975e-62	0.0104748	0.00290625	0.000313094	7.61014e-05	9	0.0269378
		ENSG00000167595	19	C19orf55	36249044	rs231237	19	36249521	A	G	0.365031	0.00692882	0.00187891	0.000230001	-0.251273	0.0319862	3.97643e-15	-0.0275749	0.00826047	0.000843317	0.273375	20	0.0475005
		ENSG00000268912	19	CTD-2619J13.17	58939999	rs7259841	19	58951123	C	T	0.502045	0.00672554	0.00182834	0.000230001	-0.330791	0.0379769	3.02996e-18	-0.0203317	0.00599985	0.000702247	0.376733	19	0.0430575
		ENSG00000131849	19	ZNF132	58944181	rs7259841	19	58951123	C	T	0.502045	0.00672554	0.00182834	0.000230001	-0.395429	0.0316532	8.19999e-36	-0.0170082	0.00481997	0.000417609	0.371392	20	0.0313624
		ENSG00000231050	1	RP1-140A9.1	1822910	rs35511469	1	1802649	T	G	0.203476	-0.0112449	0.00239384	2.59998e-06	-0.542693	0.0645302	4.10345e-17	0.0207206	0.0050525	4.11273e-05	0.00565641	15	0.0089721
		ENSG00000169885	1	CALML6	1846266	rs9970652	1	1725626	T	C	0.194274	-0.0116069	0.00242164	1.6e-06	-0.379338	0.0658941	8.57338e-09	0.0305978	0.00830685	0.000230109	0.00332303	6	0.0219942
		ENSG00000142599	1	RERE	8412457	rs894875	1	8432136	T	C	0.689162	0.0114306	0.00192174	2.69998e-09	-0.279214	0.0304202	4.3687e-20	-0.0409385	0.00820152	5.98888e-07	0.519448	20	0.000701657
		ENSG00000232912	1	RP5-1115A15.1	8484705	rs301806	1	8482078	T	C	0.526585	-0.0100411	0.00184462	5.19996e-08	0.31856	0.0524672	1.26637e-09	-0.0315203	0.00777693	5.05549e-05	0.0261703	20	0.00984322
		ENSG00000162650	1	ATXN7L2	110026101	rs1765756	1	110007652	A	G	0.746421	-0.0119159	0.00215273	3.09999e-08	0.214433	0.0389064	3.55767e-08	-0.0555693	0.0142281	9.39946e-05	0.0222887	13	0.01545
		ENSG00000181754	1	AMIGO1	110046797	rs534135	1	110061625	C	T	0.453988	0.00955919	0.00182346	1.6e-07	0.446134	0.0313615	6.36307e-46	0.0214267	0.00435595	8.70062e-07	2.39914e-05	20	0.000762319
		ENSG00000116473	1	RAP1A	112084840	rs17665274	1	112191408	C	T	0.157464	-0.00945695	0.00242813	9.80009e-05	-0.261457	0.0307209	1.72876e-17	0.0361702	0.0102132	0.000397827	0.036901	12	0.0312146
		ENSG00000143442	1	POGZ	151375200	rs12751531	1	151411635	C	A	0.147239	-0.00967863	0.00242373	6.49995e-05	0.165401	0.020167	2.37261e-16	-0.0585162	0.0162983	0.000330267	0.449027	6	0.027559
		ENSG00000117601	1	SERPINC1	173872947	rs6661182	1	173980198	T	C	0.115542	0.0113512	0.0028575	7.10003e-05	0.70238	0.0798625	1.43217e-18	0.0161611	0.00446405	0.000294301	0.0428585	20	0.0262227
		ENSG00000163431	1	LMOD1	201865580	rs2820313	1	201870221	G	A	0.304703	-0.00918558	0.00192181	1.79999e-06	-0.227995	0.0297835	1.93213e-14	0.0402885	0.00993731	5.02912e-05	0.639878	13	0.00984322
		ENSG00000143702	1	CEP170	243287730	rs3904683	1	243416525	C	T	0.380368	-0.00757449	0.00190473	7.00003e-05	0.172899	0.0269078	1.31343e-10	-0.0438088	0.0129555	0.000720959	0.552033	16	0.0432856
		ENSG00000054282	1	SDCCAG8	243419320	rs2275154	1	243433654	G	A	0.344581	-0.00801714	0.00194997	3.89996e-05	0.356572	0.038103	8.11846e-21	-0.0224839	0.00597317	0.000167115	0.470143	20	0.020394
		ENSG00000101307	20	SIRPB1	1544167	rs6075340	20	1894335	A	G	0.372188	-0.00650297	0.00188578	0.000560003	0.52614	0.0352765	2.64311e-50	-0.0123598	0.00367873	0.000780016	0.852164	5	0.0458766
		ENSG00000185019	20	UBOX5	3088219	rs3827132	20	3138280	A	C	0.425358	0.0101455	0.00182698	2.80001e-08	0.224953	0.0370664	1.28779e-09	0.0451005	0.0110085	4.18726e-05	0.44902	6	0.0089721
		ENSG00000254419	20	RP11-261P9.4	57285851	rs7268780	20	57302175	A	G	0.110429	0.0130748	0.00291841	7.49998e-06	-0.446435	0.0652628	7.88741e-12	-0.0292871	0.00781438	0.000178355	0.596303	18	0.020394
		ENSG00000101191	20	DIDO1	61509090	rs1054866	20	61571208	A	C	0.712679	0.00925042	0.00197336	2.80001e-06	0.15012	0.0267003	1.88319e-08	0.0616202	0.0171147	0.000317699	0.498282	10	0.0269378
		ENSG00000101193	20	GID8	61569471	rs6011489	20	61568817	T	C	0.256646	-0.0101268	0.00203184	6.19998e-07	-0.227874	0.0314542	4.33644e-13	0.0444403	0.0108228	4.02263e-05	0.0181848	15	0.0089721
		ENSG00000223704	22	RP1-90L6.2	27254597	rs136549	22	27253560	C	T	0.729039	0.00943554	0.00199219	2.19999e-06	0.378716	0.0434771	3.01997e-18	0.0249146	0.00598769	3.16912e-05	0.000484264	9	0.0087994
		ENSG00000198089	22	SFI1	31884674	rs5753698	22	31970054	G	T	0.274029	0.00850217	0.00203404	2.90001e-05	-0.22534	0.0275527	2.8739e-16	-0.0377304	0.0101371	0.000197652	0.0197095	20	0.020394
		ENSG00000183066	22	WBP2NL	42394729	rs1062753	22	42392811	A	G	0.275051	0.00824328	0.00199637	3.59998e-05	-0.397168	0.0486494	3.24413e-16	-0.0207551	0.00563287	0.000229016	0.185721	20	0.0219942
		ENSG00000198951	22	NAGA	42454358	rs6002607	22	42496506	T	C	0.542945	0.00849264	0.00183188	3.59998e-06	-0.213135	0.0237202	2.57857e-19	-0.0398463	0.00967152	3.78932e-05	0.400426	20	0.0089721
		ENSG00000100197	22	CYP2D6	42522501	rs5758589	22	42518382	G	A	0.542945	0.00819394	0.00183099	7.59994e-06	0.651812	0.0540598	1.77642e-33	0.012571	0.00299632	2.72293e-05	0.0780904	20	0.0087994
		ENSG00000205560	22	CPT1B	51007290	rs2269382	22	51018911	T	C	0.0347648	-0.0162286	0.00426689	0.000140001	-0.764468	0.0802478	1.62919e-21	0.0212286	0.00600992	0.000412019	0.324483	9	0.0313624
		ENSG00000221823	2	PPP3R1	68405989	rs7592177	2	68498883	G	A	0.345603	0.00893761	0.00198153	6.49995e-06	-0.20583	0.0365371	1.76637e-08	-0.0434223	0.0123326	0.000430005	0.00372932	13	0.0318385
		ENSG00000115107	2	STEAP3	119981384	rs4848546	2	120051015	G	A	0.619632	-0.00741778	0.00189585	9.09997e-05	0.418448	0.0340157	8.879e-35	-0.0177269	0.00475432	0.000192555	0.67429	20	0.020394
		ENSG00000227403	2	AC009299.3	162101250	rs10930013	2	162070325	A	G	0.468303	-0.00660642	0.00182633	0.000299999	-0.610692	0.0583785	1.3061e-25	0.0108179	0.00316434	0.000629218	0.0931633	20	0.0424077
		ENSG00000018510	2	AGPS	178257372	rs10497508	2	178270734	A	G	0.121677	-0.0116621	0.00283003	3.79997e-05	0.221833	0.0366721	1.45666e-09	-0.0525715	0.0154364	0.00066	0.625435	20	0.0428348
		ENSG00000178252	3	WDR6	49044495	rs9846123	3	49088112	C	T	0.665644	0.00655294	0.00192217	0.000649995	-0.433112	0.0278007	1.00863e-54	-0.0151299	0.00454306	0.000867424	1.82824e-08	20	0.0475005
		ENSG00000198218	3	QRICH1	49067140	rs9864243	3	48982732	A	G	0.781186	0.012059	0.00215751	2.30001e-08	-0.22144	0.0333078	2.96503e-11	-0.0544572	0.0127288	1.88359e-05	0.40169	20	0.0082517
		ENSG00000145020	3	AMT	49454211	rs8897	3	49460407	T	C	0.230061	-0.0108066	0.00208486	2.19999e-07	-0.391069	0.0223086	8.45889e-69	0.0276335	0.00555935	6.67355e-07	0.00055197	20	0.000701657
		ENSG00000145029	3	NICN1	49460379	rs11130183	3	49228946	G	A	0.756646	0.0103393	0.00206279	5.39995e-07	0.312647	0.0293991	2.05724e-26	0.0330702	0.00729393	5.78948e-06	0.0044698	20	0.0033817
		ENSG00000173531	3	MST1	49721380	rs13100791	3	49641049	A	G	0.0705521	0.0206808	0.00386625	8.79995e-08	0.218014	0.0372026	4.6238e-09	0.09486	0.0240108	7.79171e-05	0.36225	6	0.0136537
		ENSG00000164068	3	RNF123	49726932	rs9859153	3	49807085	T	G	0.474438	-0.00860334	0.00182228	2.30001e-06	0.235286	0.0261117	2.04659e-19	-0.0365655	0.00874366	2.89033e-05	0.0167358	20	0.0087994
		ENSG00000173540	3	GMPPB	49754277	rs4855882	3	49715354	T	G	0.834356	0.00915515	0.00239663	0.000129999	-0.406972	0.0350564	3.70647e-31	-0.0224958	0.00619956	0.00028495	0.0302674	20	0.0262227
		ENSG00000004534	3	RBM6	49977440	rs4688755	3	50064424	A	G	0.47546	0.00817813	0.00182622	7.49998e-06	0.503575	0.026429	6.09859e-81	0.0162401	0.00372532	1.30425e-05	0.0032943	20	0.00623313
		ENSG00000001617	3	SEMA3F	50192478	rs3774745	3	50204745	T	C	0.469325	0.00737186	0.00183286	5.80003e-05	0.216616	0.035988	1.75373e-09	0.0340319	0.0101765	0.000825317	0.0211961	14	0.0471597
		ENSG00000134962	4	KLB	39408473	rs7674434	4	39419409	G	T	0.275051	-0.0103289	0.00202181	3.2e-07	-0.135258	0.0242323	2.3816e-08	0.0763644	0.0202636	0.000164191	0.00104151	3	0.020394
		ENSG00000269949	4	RP11-738E22.3	57827093	rs13146090	4	57834747	A	C	0.280164	-0.00845052	0.00204613	3.59998e-05	-0.534436	0.0706327	3.83692e-14	0.015812	0.00436178	0.000288814	0.216619	20	0.0262227
		ENSG00000059691	4	PET112	152591656	rs2175409	4	152701656	C	T	0.375256	-0.00841765	0.0018923	8.70002e-06	-0.158242	0.0193979	3.41524e-16	0.0531948	0.0136206	9.40462e-05	0.0879101	20	0.01545
		ENSG00000175749	5	EIF3KP1	102368080	rs34813	5	102433409	A	G	0.280164	0.00740615	0.0019598	0.00016	0.663348	0.070736	6.73645e-21	0.0111648	0.00318527	0.000456375	0.012852	20	0.0328653
		ENSG00000131435	5	PDLIM4	131593364	rs10463891	5	131597392	G	A	0.603272	-0.00905875	0.00192395	2.5e-06	-0.143219	0.0235712	1.2321e-09	0.063251	0.016995	0.000197849	0.937486	20	0.020394
		ENSG00000253404	5	AC034243.1	138080123	rs288016	5	138194988	T	C	0.728016	-0.00723082	0.0019979	0.000299999	-0.973113	0.0544014	1.47197e-71	0.00743061	0.0020947	0.000389158	0.0768783	20	0.0310795
		ENSG00000170464	5	DNAJC18	138744279	rs11242465	5	138762305	G	T	0.695297	-0.00849281	0.00205605	3.59998e-05	-0.353112	0.0325228	1.83968e-27	0.0240513	0.0062298	0.000113069	0.147618	15	0.0166431
		ENSG00000113141	5	IK	140026643	rs2530241	5	140054485	T	C	0.429448	-0.00782926	0.00184387	2.19999e-05	0.246934	0.0300606	2.12984e-16	-0.0317059	0.00840562	0.000161953	0.14442	20	0.020394
		ENSG00000186470	6	BTN3A2	26365387	rs9393710	6	26367833	G	A	0.110429	-0.00981218	0.00269887	0.000280001	-1.12633	0.0537748	2.07028e-97	0.00871164	0.00243199	0.000340844	0.0384138	20	0.0279972
		ENSG00000241549	6	GUSBP2	26839263	rs6456762	6	26930299	T	G	0.143149	0.0139118	0.00286691	1.2e-06	-0.812028	0.0575807	3.66927e-45	-0.0171322	0.00373372	4.46442e-06	0.0233776	20	0.00335278
		ENSG00000240053	6	LY6G5B	31637944	rs1144709	6	31709349	T	C	0.239264	0.00886961	0.00227954	0.0001	-0.207593	0.0262629	2.69163e-15	-0.042726	0.0122391	0.000481328	0.00125746	16	0.0337379
		ENSG00000204428	6	LY6G5C	31644461	rs1144709	6	31709349	T	C	0.239264	0.00886961	0.00227954	0.0001	-0.419906	0.0515817	3.93323e-16	-0.0211228	0.00601693	0.000447148	0.132648	10	0.032648
		ENSG00000112139	6	MDGA1	37600284	rs6938061	6	37674339	G	A	0.511247	0.00636971	0.00183162	0.00051	-0.503338	0.0335391	6.55689e-51	-0.0126549	0.00373537	0.000704384	0.139215	13	0.0430575
		ENSG00000196586	6	MYO6	76458909	rs12606	6	76624741	T	C	0.293456	0.00816966	0.00192632	2.19999e-05	0.179338	0.0315562	1.32253e-08	0.0455545	0.0134025	0.000676439	0.695401	10	0.0428439
		ENSG00000106066	7	CPVL	29034847	rs245883	7	29187946	A	G	0.484663	0.00685091	0.00183756	0.000189998	0.289993	0.030126	6.20958e-22	0.0236244	0.00679524	0.000507798	0.175232	19	0.0346687
		ENSG00000272950	7	RP11-307C18.1	97952165	rs10953259	7	98013107	C	A	0.817996	-0.00918049	0.00235349	9.59997e-05	0.778643	0.0623694	9.08497e-36	-0.0117904	0.00316666	0.000196649	0.0804935	20	0.020394
		ENSG00000128604	7	IRF5	128577666	rs4728142	7	128573967	A	G	0.45092	-0.00722646	0.00183376	8.09991e-05	0.236579	0.0256193	2.59726e-20	-0.0305457	0.00842745	0.000289475	0.673787	19	0.0262227
		ENSG00000169085	8	C8orf46	67372238	rs13682	8	67380677	T	C	0.505112	-0.00649883	0.0018269	0.000369999	-0.640494	0.0368391	1.04851e-67	0.0101466	0.00291142	0.000491955	0.294233	20	0.034029
		ENSG00000261693	8	RP13-467H17.1	143485013	rs10093425	8	143491547	G	A	0.845603	-0.0118555	0.00241707	9.29994e-07	0.494836	0.0727005	9.99989e-12	-0.0239584	0.00602073	6.91102e-05	0.37437	9	0.012528
		ENSG00000160886	8	LY6K	143781529	rs12155758	8	143765885	A	G	0.256646	0.00906095	0.00210426	1.7e-05	0.44575	0.0592999	5.61026e-14	0.0203274	0.00544041	0.000186692	0.179947	18	0.020394
		ENSG00000253741	8	CTD-2292P10.4	143783670	rs2244163	8	143784500	G	T	0.456033	-0.00832366	0.00183156	5.49997e-06	-0.353315	0.0495819	1.03417e-12	0.0235588	0.00614844	0.00012728	0.0735768	17	0.0173912
		ENSG00000130193	8	THEM6	143808621	rs2572906	8	143798269	A	G	0.456033	-0.00836077	0.00183221	5e-06	-0.201913	0.0319147	2.50555e-10	0.0414078	0.0111883	0.000214771	0.488054	8	0.0213029
		ENSG00000247317	8	RP11-273G15.2	144063155	rs4270940	8	144094150	T	C	0.58589	-0.00835417	0.00185254	6.49995e-06	-0.54635	0.0479529	4.50717e-30	0.0152909	0.0036467	2.75197e-05	0.28008	20	0.0087994
		ENSG00000260947	9	RP11-384P7.7	33697457	rs16933401	9	33685835	T	C	0.0654397	0.0165807	0.00411031	5.49997e-05	1.63599	0.123586	5.31818e-40	0.010135	0.00262649	0.000113972	0.297118	9	0.0166431
	Brain Cerebellum	ENSG00000165655	10	ZNF503	77157588	rs17184356	10	77878408	G	A	0.182004	-0.00960304	0.00229599	2.90001e-05	0.633623	0.0978566	9.48002e-11	-0.0151558	0.00431382	0.000442572	0.02199	3	0.0350758
		ENSG00000154485	10	MMP21	127455022	rs12251135	10	127495197	C	T	0.338446	0.00908985	0.0019644	3.69998e-06	-0.509288	0.0841468	1.42727e-09	-0.0178482	0.0048553	0.000236904	0.271644	10	0.0245591
		ENSG00000134575	11	ACP2	47260853	rs830085	11	47251199	A	G	0.704499	0.00772124	0.00198821	0.0001	0.388353	0.0450685	6.87651e-18	0.019882	0.00561551	0.000399289	0.121452	19	0.0340883
		ENSG00000172247	11	C1QTNF4	47611216	rs3817334	11	47650993	T	C	0.424335	0.00779263	0.00185221	2.59998e-05	-0.325207	0.0561083	6.78901e-09	-0.0239621	0.00703776	0.000662162	0.25826	8	0.0443547
		ENSG00000089022	12	MAPKAPK5	112279782	rs6489830	12	112582540	G	A	0.0940695	-0.0146239	0.00312978	2.99999e-06	-0.551932	0.0936611	3.79568e-09	0.0264958	0.00723685	0.000250997	0.295337	12	0.0248373
		ENSG00000111300	12	NAA25	112464500	rs4357753	12	112740709	C	T	0.0828221	-0.0151016	0.0033498	6.49995e-06	0.859235	0.0852183	6.58514e-24	-0.0175756	0.00427054	3.86247e-05	0.2179	20	0.0093429
		ENSG00000157837	12	SPPL3	121200313	rs1696357	12	121348649	C	T	0.482618	-0.00822494	0.00182738	6.80002e-06	-0.472239	0.0533187	8.22609e-19	0.0174169	0.00434061	6.00671e-05	0.332499	20	0.0124539
		ENSG00000180998	14	GPR137C	53019866	rs762063	14	53098902	A	G	0.559305	-0.00775494	0.00182586	2.19999e-05	0.276268	0.0487858	1.48859e-08	-0.0280704	0.00826136	0.000679329	0.185545	6	0.0445801
		ENSG00000197978	15	GOLGA6L9	82722223	rs17507216	15	83226925	A	G	0.222904	0.00810103	0.00215818	0.00017	0.697694	0.0905956	1.34805e-14	0.0116112	0.00344118	0.000740367	0.000149625	20	0.0445801
		ENSG00000258725	15	PRC1-AS1	91509575	rs2290203	15	91512067	A	G	0.214724	0.0095869	0.00229062	2.80001e-05	-0.662311	0.0737637	2.73691e-19	-0.0144749	0.0038158	0.000148588	0.0438278	20	0.0192966
		ENSG00000007545	16	CRAMP1L	1662326	rs7203980	16	1729233	T	C	0.0633947	0.0150855	0.00363292	3.29997e-05	0.581979	0.0956268	1.15808e-09	0.025921	0.00755695	0.000603376	0.119114	17	0.0417
		ENSG00000103522	16	IL21R	27413483	rs232073	16	27513859	G	A	0.164622	-0.0091405	0.00254601	0.000329997	-1.15982	0.105804	5.81929e-28	0.00788096	0.00230991	0.000645328	0.0691181	17	0.0439025
		ENSG00000259954	16	IL21R-AS1	27458990	rs232073	16	27513859	G	A	0.164622	-0.0091405	0.00254601	0.000329997	-1.4238	0.0933825	1.72461e-52	0.00641979	0.00183708	0.000474847	0.14052	17	0.0350758
		ENSG00000196123	16	KIAA0895L	67209505	rs8058861	16	67234134	G	A	0.0705521	-0.0200348	0.00365523	4.20001e-08	0.670322	0.0670009	1.45369e-23	-0.0298883	0.00621767	1.53213e-06	0.00345772	20	0.00164711
		ENSG00000270091	17	RP11-78O7.2	19799903	rs397969	17	19804247	C	T	0.390593	-0.00964996	0.00186624	2.30001e-07	-0.355727	0.0503532	1.6103e-12	0.0271274	0.00650139	3.01199e-05	0.00101522	13	0.00819638
		ENSG00000237911	17	SRP68P3	20319105	rs2526480	17	20130074	T	C	0.575665	0.00873274	0.00185231	2.39999e-06	-0.507689	0.0858012	3.27785e-09	-0.017201	0.00466502	0.000226716	0.0779117	16	0.0245591
		ENSG00000230528	17	NOS2P3	20339650	rs4924808	17	20026548	G	A	0.428425	-0.00890562	0.00185231	1.5e-06	-0.657136	0.0679235	3.86392e-22	0.0135522	0.00314764	1.66607e-05	0.00515909	20	0.00724191
		ENSG00000172992	17	DCAKD	43100708	rs9898793	17	43116313	T	C	0.270961	-0.00838363	0.00208329	5.69994e-05	-0.482237	0.0525439	4.40022e-20	0.0173849	0.0047171	0.00022825	0.130343	20	0.0245591
		ENSG00000136448	17	NMT1	43128978	rs7216522	17	43108705	G	A	0.359918	0.00843096	0.00185658	5.60002e-06	-0.298636	0.0474795	3.17911e-10	-0.0282316	0.00766785	0.000231583	0.658229	20	0.0245591
		ENSG00000154945	17	ANKRD40	48770551	rs11651060	17	48786216	C	T	0.322086	-0.00799225	0.00202298	7.79992e-05	-0.343005	0.0543693	2.81212e-10	0.0233007	0.00695882	0.000812892	0.194928	5	0.0452971
		ENSG00000262877	17	RP11-1055B8.4	79361930	rs11655604	17	79365861	T	C	0.364008	0.0111971	0.00190352	4e-09	-0.679221	0.0672828	5.81249e-24	-0.0164852	0.00324357	3.72639e-07	0.0167825	4	0.000811234
		ENSG00000141452	18	C18orf8	21083473	rs1788783	18	21161134	T	C	0.470348	0.00649496	0.0018294	0.000379997	0.498224	0.0542472	4.14085e-20	0.0130362	0.00393664	0.000927931	7.2394e-05	20	0.0486773
		ENSG00000115266	19	APC2	1446300	rs3894776	19	1457370	T	C	0.584867	-0.00630128	0.00183948	0.00061	0.775466	0.0568029	1.96723e-42	-0.0081258	0.00244563	0.000891909	0.325298	15	0.0473582
		ENSG00000126267	19	COX6B1	36139125	rs4806187	19	36149761	G	A	0.515337	0.00799056	0.00183409	1.29999e-05	-0.491384	0.0496618	4.39332e-23	-0.0162613	0.00407829	6.68329e-05	0.271536	20	0.0125543
		ENSG00000105668	19	UPK1A	36157715	rs4806187	19	36149761	G	A	0.515337	0.00799056	0.00183409	1.29999e-05	0.983061	0.0651371	1.82326e-51	0.00812824	0.00194187	2.84195e-05	0.238019	20	0.00819638
		ENSG00000011590	19	ZBTB32	36195429	rs231592	19	36219209	G	A	0.482618	0.00721756	0.00183261	8.19993e-05	0.557614	0.0838923	2.99572e-11	0.0129436	0.00382013	0.000703345	0.398571	20	0.0445801
		ENSG00000161265	19	U2AF1L4	36233365	rs2871921	19	36232420	T	C	0.157464	0.00956209	0.00259029	0.000219999	0.827312	0.0704594	7.79177e-32	0.011558	0.00328206	0.000428997	0.0312991	10	0.0350758
		ENSG00000269473	19	CTD-2619J13.19	58951815	rs3764535	19	58929052	A	G	0.49591	0.00664733	0.00182681	0.000269998	0.610156	0.069804	2.3107e-18	0.0108945	0.00324307	0.00078137	0.597776	20	0.0447643
		ENSG00000008130	1	NADK	1682671	rs1014988	1	1680219	A	G	0.5	0.0115099	0.00184502	4.39997e-10	-0.332676	0.0568101	4.74349e-09	-0.0345979	0.00810338	1.95852e-05	0.0290243	10	0.00724191
		ENSG00000231050	1	RP1-140A9.1	1822910	rs35511469	1	1802649	T	G	0.203476	-0.0112449	0.00239384	2.59998e-06	-0.6588	0.102405	1.24873e-10	0.0170688	0.0044992	0.000148397	0.0158297	13	0.0192966
		ENSG00000270171	1	RP11-338N10.1	7753184	rs12756299	1	7758760	C	T	0.482618	-0.00635262	0.00182681	0.00051	-0.818502	0.0671095	3.24379e-34	0.00776128	0.00232084	0.000825299	0.137864	20	0.0452971
		ENSG00000227207	1	RPL31P12	72767155	rs2815752	1	72812440	A	G	0.638037	0.00746533	0.00186162	6.1e-05	-1.09257	0.0759692	6.73713e-47	-0.00683282	0.00176889	0.000112107	0.00217572	20	0.0168315
		ENSG00000143028	1	SYPL2	110009180	rs10494040	1	110015732	T	C	0.688139	-0.015301	0.00200021	1.99986e-14	-0.67192	0.0777704	5.63142e-18	0.0227721	0.00397601	1.02007e-08	0.136214	20	4.44136e-05
		ENSG00000116396	1	KCNC4	110753965	rs514092	1	110761283	T	C	0.591002	-0.00949168	0.00190611	6.4e-07	-0.467603	0.0711346	4.91485e-11	0.0202986	0.0051139	7.20851e-05	0.0584124	14	0.0125543
		ENSG00000143442	1	POGZ	151375200	rs6587572	1	151386465	C	A	0.852761	0.00957968	0.00242439	7.79992e-05	-0.43379	0.0570101	2.76222e-14	-0.0220837	0.00629752	0.000453652	0.72808	7	0.0350758
		ENSG00000203697	1	CAPN8	223711349	rs12132899	1	223840617	T	C	0.0940695	0.0141356	0.00376604	0.00017	1.77946	0.187723	2.56296e-21	0.00794376	0.00227627	0.000483359	0.181149	12	0.0350758
		ENSG00000101307	20	SIRPB1	1544167	rs6075340	20	1894335	A	G	0.372188	-0.00650297	0.00188578	0.000560003	1.23289	0.0780855	3.70602e-56	-0.00527457	0.00156562	0.000754395	0.921247	5	0.0445801
		ENSG00000185019	20	UBOX5	3088219	rs3827132	20	3138280	A	C	0.425358	0.0101455	0.00182698	2.80001e-08	0.347309	0.0526669	4.2685e-11	0.0292117	0.00687709	2.15987e-05	0.411167	6	0.00724191
		ENSG00000088305	20	DNMT3B	31350191	rs6058883	20	31365719	C	T	0.42229	-0.00679062	0.00184043	0.000219999	0.500382	0.0649765	1.35039e-14	-0.0135709	0.00407842	0.000876342	0.0671222	20	0.0471061
		ENSG00000130699	20	TAF4	60528525	rs2296081	20	60572663	A	C	0.671779	0.00760313	0.00192018	7.49998e-05	0.396375	0.0550083	5.77334e-13	0.0191817	0.00552757	0.000520107	0.18734	10	0.0371237
		ENSG00000101191	20	DIDO1	61509090	rs910831	20	61558775	C	T	0.185072	-0.0103941	0.00223607	3.29997e-06	-0.243674	0.0423441	8.68429e-09	0.0426558	0.0117963	0.000299151	0.103879	17	0.0277128
		ENSG00000138942	22	RNF185	31556168	rs9606843	22	31853371	C	A	0.281186	0.00942315	0.00202035	3.09999e-06	0.549203	0.081317	1.43969e-11	0.0171579	0.00447065	0.000124096	0.669823	20	0.0180104
		ENSG00000183066	22	WBP2NL	42394729	rs1062753	22	42392811	A	G	0.275051	0.00824328	0.00199637	3.59998e-05	-0.569725	0.0826228	5.36766e-12	-0.0144689	0.00408431	0.000396274	0.0860549	20	0.0340883
		ENSG00000198951	22	NAGA	42454358	rs4822084	22	42435868	T	C	0.473415	-0.00761789	0.00182896	3.09999e-05	0.783552	0.0622401	2.42166e-36	-0.00972225	0.00245863	7.67458e-05	0.226646	20	0.012852
		ENSG00000205560	22	CPT1B	51007290	rs2269382	22	51018911	T	C	0.0347648	-0.0162286	0.00426689	0.000140001	-1.20229	0.107197	3.4158e-29	0.0134981	0.00374748	0.00031589	0.397803	12	0.0286538
		ENSG00000075975	3	MKRN2	12598513	rs713178	3	12615984	C	T	0.247444	0.00888869	0.00210834	2.5e-05	0.386602	0.0604981	1.65538e-10	0.0229918	0.00653344	0.000433011	0.7894	9	0.0350758
		ENSG00000178467	3	P4HTM	49027319	rs6769821	3	49244657	A	G	0.761759	0.00994813	0.00206568	1.5e-06	0.359027	0.0522944	6.62583e-12	0.0277086	0.00702794	8.05924e-05	0.0157442	20	0.0129963
		ENSG00000178149	3	DALRD3	49052921	rs4974081	3	49070499	T	C	0.781186	0.0120844	0.00215766	2.1e-08	0.468718	0.0643861	3.34307e-13	0.0257818	0.00580803	9.03791e-06	0.00486614	20	0.00562158
		ENSG00000198218	3	QRICH1	49067140	rs3087866	3	49054692	C	T	0.787321	0.0126259	0.0021653	5.49997e-09	-0.41618	0.0503516	1.39145e-16	-0.0303376	0.00636718	1.89149e-06	0.253917	20	0.00164711
		ENSG00000233276	3	GPX1	49394609	rs4955430	3	49378088	A	G	0.767894	0.0110554	0.00208513	1.09999e-07	-0.304548	0.0502638	1.36973e-09	-0.036301	0.00909789	6.60603e-05	0.133844	19	0.0125543
		ENSG00000145020	3	AMT	49454211	rs2312462	3	49601255	C	T	0.769939	0.0109286	0.00208532	1.6e-07	0.730589	0.0567894	7.09507e-38	0.0149586	0.00308205	1.21321e-06	4.56825e-06	20	0.00164711
		ENSG00000173531	3	MST1	49721380	rs9858213	3	49731861	T	G	0.324131	0.0149967	0.0020036	7.19946e-14	0.445112	0.0790552	1.79794e-08	0.033692	0.00748796	6.81187e-06	0.273154	9	0.00494315
		ENSG00000164068	3	RNF123	49726932	rs6775384	3	49853073	A	G	0.474438	-0.00860011	0.00182322	2.39999e-06	0.381628	0.0409355	1.13459e-20	-0.0225353	0.0053542	2.56612e-05	0.00593916	20	0.00798062
		ENSG00000173540	3	GMPPB	49754277	rs4855882	3	49715354	T	G	0.834356	0.00915515	0.00239663	0.000129999	-0.76437	0.0629358	6.08093e-34	-0.0119774	0.00328687	0.00026842	0.0018911	20	0.0254065
		ENSG00000185614	3	FAM212A	49840687	rs6775384	3	49853073	A	G	0.474438	-0.00860011	0.00182322	2.39999e-06	0.682014	0.0613939	1.13636e-28	-0.0126099	0.0029043	1.41326e-05	0.000516605	20	0.00683703
		ENSG00000164078	3	MST1R	49924435	rs4688755	3	50064424	A	G	0.47546	0.00817813	0.00182622	7.49998e-06	-0.551379	0.0609538	1.48499e-19	-0.0148321	0.00369574	5.9873e-05	0.19549	20	0.0124539
		ENSG00000004534	3	RBM6	49977440	rs4688755	3	50064424	A	G	0.47546	0.00817813	0.00182622	7.49998e-06	0.643378	0.0479944	5.63122e-41	0.0127112	0.00299268	2.16226e-05	0.00504724	20	0.00724191
		ENSG00000269949	4	RP11-738E22.3	57827093	rs13146090	4	57834747	A	C	0.280164	-0.00845052	0.00204613	3.59998e-05	-0.777922	0.100109	7.8037e-15	0.0108629	0.00297866	0.000265404	0.0846833	20	0.0254065
		ENSG00000109686	4	SH3D19	152023903	rs1443088	4	152450126	A	G	0.521472	-0.00791124	0.00183578	1.6e-05	-0.592795	0.058059	1.78459e-24	0.0133457	0.00336137	7.17796e-05	0.0179043	20	0.0125543
		ENSG00000164142	4	FAM160A1	152330368	rs2053566	4	152445831	C	A	0.522495	-0.00802538	0.00183513	1.2e-05	-0.901081	0.0673484	7.9783e-41	0.00890639	0.00214262	3.22767e-05	0.0101082	20	0.00826664
		ENSG00000059691	4	PET112	152591656	rs7669761	4	152609304	A	G	0.375256	-0.00775178	0.00189584	4.30001e-05	-0.583939	0.0614571	2.06744e-21	0.013275	0.0035345	0.000172765	0.0528154	20	0.0208949
		ENSG00000251455	4	RP11-164P12.3	152595635	rs2053566	4	152445831	C	A	0.522495	-0.00802538	0.00183513	1.2e-05	-0.693717	0.0682169	2.71897e-24	0.0115687	0.0028796	5.88285e-05	0.0287621	20	0.0124539
		ENSG00000035499	5	DEPDC1B	59892739	rs7719611	5	59988547	A	G	0.453988	0.00796494	0.00182986	1.29999e-05	0.497812	0.0847194	4.20272e-09	0.0159999	0.00457448	0.000469384	0.13915	20	0.0350758
		ENSG00000175749	5	EIF3KP1	102368080	rs26434	5	102363402	T	C	0.718814	-0.00800436	0.00197676	5.1e-05	-1.01898	0.0907953	3.15026e-29	0.00785527	0.00206235	0.000139589	0.115892	20	0.0192966
		ENSG00000072682	5	P4HA2	131527531	rs7720230	5	131592405	G	T	0.420245	-0.00735594	0.0018297	5.80003e-05	0.364457	0.0591155	7.04068e-10	-0.0201833	0.00599344	0.000758363	0.0494373	20	0.0445801
		ENSG00000120314	5	WDR55	140044261	rs801176	5	140087010	A	G	0.44274	-0.00731046	0.00183776	7.00003e-05	0.282487	0.0439791	1.3343e-10	-0.0258789	0.00765219	0.000719869	0.115662	20	0.0445801
		ENSG00000204970	5	PCDHA1	140165876	rs801183	5	140091115	G	A	0.435583	-0.00758061	0.00184172	3.89996e-05	-0.555959	0.0690111	7.87808e-16	0.0136352	0.00372003	0.000247001	0.0336571	20	0.0248373
		ENSG00000186470	6	BTN3A2	26365387	rs1977	6	26377546	G	A	0.109407	-0.00953701	0.00268747	0.000389996	-1.16646	0.105976	3.54388e-28	0.00817603	0.00242074	0.000731501	0.1459	20	0.0445801
		ENSG00000181315	6	ZNF322	26636518	rs2494705	6	26641172	C	T	0.567485	-0.00681466	0.00190215	0.000340001	-0.604002	0.0651415	1.82433e-20	0.0112825	0.00337615	0.000832285	0.00979781	20	0.0452971
		ENSG00000112812	6	PRSS16	27215480	rs4452638	6	27229265	A	G	0.093047	-0.00991001	0.00267788	0.000219999	0.985228	0.122034	6.83753e-16	-0.0100586	0.00298997	0.000767916	0.139919	20	0.0445801
		ENSG00000204428	6	LY6G5C	31644461	rs1144709	6	31709349	T	C	0.239264	0.00886961	0.00227954	0.0001	-0.831533	0.0930562	4.04185e-19	-0.0106666	0.00298998	0.000360491	0.246865	9	0.0320322
		ENSG00000196586	6	MYO6	76458909	rs12606	6	76624741	T	C	0.293456	0.00816966	0.00192632	2.19999e-05	0.274033	0.0441071	5.20138e-10	0.0298127	0.00851116	0.000460436	0.0388956	6	0.0350758
		ENSG00000130338	6	TULP4	158733692	rs9355613	6	158689753	C	T	0.41411	0.00659004	0.00187257	0.000430002	0.791809	0.0669748	2.98661e-32	0.00832276	0.00246748	0.000743591	0.989843	20	0.0445801
		ENSG00000272950	7	RP11-307C18.1	97952165	rs6951479	7	97888121	A	G	0.571575	-0.00900851	0.00185649	1.2e-06	0.815293	0.0813207	1.17588e-23	-0.0110494	0.00252978	1.25536e-05	0.284769	20	0.00683231
		ENSG00000147576	8	ADHFE1	67342420	rs13682	8	67380677	T	C	0.505112	-0.00649883	0.0018269	0.000369999	0.539543	0.0407877	6.04001e-40	-0.0120451	0.00350631	0.000592003	0.372493	20	0.0415739
		ENSG00000261693	8	RP13-467H17.1	143485013	rs6583630	8	143497052	G	A	0.844581	-0.0121417	0.00241996	5.19996e-07	0.686876	0.122812	2.23314e-08	-0.0176767	0.00473304	0.000187906	0.737356	9	0.0221119
		ENSG00000253741	8	CTD-2292P10.4	143783670	rs2572904	8	143792193	C	A	0.468303	-0.00758947	0.00182812	3.29997e-05	-0.513368	0.0606324	2.52023e-17	0.0147837	0.00396606	0.000193354	0.0648276	18	0.0221543
		ENSG00000130193	8	THEM6	143808621	rs2585138	8	143808951	T	C	0.47137	-0.00743169	0.00182962	4.90004e-05	-0.656916	0.0500116	2.06767e-39	0.011313	0.00291529	0.000104212	0.0519531	19	0.016205
		ENSG00000247317	8	RP11-273G15.2	144063155	rs4270938	8	144093864	T	C	0.580777	-0.00820536	0.00185155	9.40005e-06	-0.607289	0.0830496	2.62473e-13	0.0135115	0.00356509	0.000150685	0.226634	7	0.0192966
		ENSG00000260412	9	RP11-438B23.2	27937615	rs10968823	9	28912686	A	C	0.164622	-0.00901618	0.00237457	0.00015	1.09884	0.123811	6.98443e-19	-0.00820518	0.00235044	0.000481365	0.388992	7	0.0350758
		ENSG00000231165	9	TRBV26OR9-2	33695765	rs16933401	9	33685835	T	C	0.0654397	0.0165807	0.00411031	5.49997e-05	1.41714	0.229506	6.62752e-10	0.0117001	0.00346452	0.000732473	0.141056	7	0.0445801
		ENSG00000260947	9	RP11-384P7.7	33697457	rs16933401	9	33685835	T	C	0.0654397	0.0165807	0.00411031	5.49997e-05	1.83189	0.177531	5.79884e-25	0.00905114	0.00240912	0.000171934	0.13937	10	0.0208949
		ENSG00000156017	9	C9orf41	77595936	rs10869491	9	77679038	A	G	0.441718	-0.00645377	0.0018535	0.0005	0.661229	0.0542362	3.44372e-34	-0.00976026	0.00291519	0.000813774	0.359472	20	0.0452971
	Brain Cortex	ENSG00000109919	11	MTCH2	47638867	rs10838698	11	47385923	A	G	0.669734	-0.00757919	0.00194582	9.80009e-05	-0.515762	0.0561836	4.31319e-20	0.0146951	0.00409827	0.000336191	0.0979974	20	0.0228324
		ENSG00000149292	11	TTC12	113185251	rs11214587	11	113232422	G	T	0.462168	0.00916284	0.00182911	5.49997e-07	-0.668974	0.0606043	2.49435e-28	-0.0136969	0.00300259	5.07453e-06	0.00240598	20	0.00404947
		ENSG00000255248	11	RP11-166D19.1	121899063	rs7121446	11	121954657	A	G	0.245399	0.00954478	0.00215089	9.09997e-06	-0.448696	0.0687748	6.83969e-11	-0.0212723	0.00579743	0.000243258	0.506791	13	0.0189385
		ENSG00000166130	12	IKBIP	99007183	rs12371097	12	99029299	G	A	0.197342	0.00902741	0.00224142	5.60003e-05	0.538428	0.0774243	3.54437e-12	0.0167662	0.00481064	0.000491702	0.0966866	20	0.0280637
		ENSG00000111275	12	ALDH2	112204691	rs4646778	12	112235783	A	C	0.159509	-0.0112769	0.00242193	3.2e-06	-0.243864	0.0367759	3.33239e-11	0.0462426	0.0121353	0.000138639	0.327849	20	0.0119604
		ENSG00000157837	12	SPPL3	121200313	rs668622	12	121198299	A	G	0.574642	-0.0088487	0.00184232	1.6e-06	-0.438811	0.0480512	6.71527e-20	0.0201652	0.00474371	2.12887e-05	0.168379	20	0.00500582
		ENSG00000230805	14	AL132709.1	101540206	rs7147503	14	101539384	T	C	0.365031	-0.00724505	0.00189448	0.000129999	-0.511116	0.0779686	5.54899e-11	0.014175	0.00429118	0.000955616	0.664537	7	0.0418512
		ENSG00000269958	14	RP11-73M18.8	104162690	rs2896489	14	104108743	G	A	0.693252	0.00755512	0.00199281	0.00015	0.259409	0.0396527	6.06939e-11	0.0291244	0.00887886	0.00103738	0.203399	12	0.0436565
		ENSG00000259954	16	IL21R-AS1	27458990	rs232073	16	27513859	G	A	0.164622	-0.0091405	0.00254601	0.000329997	-1.28625	0.088712	1.22627e-47	0.00710632	0.00203918	0.000492346	0.121157	17	0.0280637
		ENSG00000196123	16	KIAA0895L	67209505	rs8058861	16	67234134	G	A	0.0705521	-0.0200348	0.00365523	4.20001e-08	0.380496	0.0596835	1.82695e-10	-0.0526544	0.0126688	3.23561e-05	0.00667634	20	0.00500582
		ENSG00000132612	16	VPS4A	69345259	rs3817030	16	69350035	C	A	0.229039	-0.00845505	0.00207783	4.70002e-05	0.30396	0.0456369	2.73071e-11	-0.0278163	0.00801069	0.000515825	0.536496	20	0.0288862
		ENSG00000270091	17	RP11-78O7.2	19799903	rs397969	17	19804247	C	T	0.390593	-0.00964996	0.00186624	2.30001e-07	-0.367284	0.0527173	3.23672e-12	0.0262738	0.00632773	3.2933e-05	3.36633e-05	15	0.00500582
		ENSG00000261033	17	RP11-209D14.2	19911364	rs2108981	17	19878666	A	G	0.290389	-0.0130783	0.00201555	8.69961e-11	-0.460765	0.0568794	5.46275e-16	0.0283839	0.00560465	4.09798e-07	0.00496716	15	0.000654038
		ENSG00000128487	17	SPECC1	19912657	rs4924808	17	20026548	G	A	0.428425	-0.00890562	0.00185231	1.5e-06	0.295948	0.0541673	4.66607e-08	-0.0300918	0.00833719	0.000306964	0.0744497	18	0.021774
		ENSG00000230528	17	NOS2P3	20339650	rs1682297	17	20384920	A	G	0.439673	-0.00813032	0.0018513	1.09999e-05	-0.598769	0.0643303	1.30596e-20	0.0135784	0.00341872	7.13404e-05	0.00676129	18	0.0081407
		ENSG00000172992	17	DCAKD	43100708	rs7225329	17	43101382	T	C	0.56953	0.00857474	0.0018817	5.19996e-06	0.386685	0.0481574	9.77843e-16	0.022175	0.00559526	7.396e-05	0.0576473	17	0.0081407
		ENSG00000154945	17	ANKRD40	48770551	rs2286650	17	48778298	C	T	0.323108	-0.00842861	0.00203504	3.40001e-05	-0.260212	0.0452226	8.71418e-09	0.0323913	0.00963601	0.000775242	0.783362	5	0.0380703
		ENSG00000263154	17	RP11-1055B8.2	79336072	rs11150782	17	79351754	G	A	0.367076	0.0110727	0.00191433	7.29995e-09	0.536796	0.0817823	5.24818e-11	0.0206274	0.00475332	1.42759e-05	0.307495	5	0.00500582
		ENSG00000262223	17	RP11-1055B8.3	79349801	rs11655604	17	79365861	T	C	0.364008	0.0111971	0.00190352	4e-09	0.239609	0.039394	1.18419e-09	0.0467307	0.0110517	2.3538e-05	0.17977	5	0.00500582
		ENSG00000262877	17	RP11-1055B8.4	79361930	rs11655604	17	79365861	T	C	0.364008	0.0111971	0.00190352	4e-09	-0.415064	0.0654111	2.21757e-10	-0.0269768	0.0062535	1.60417e-05	0.0201971	4	0.00500582
		ENSG00000141458	18	NPC1	21086148	rs1429934	18	21162288	T	C	0.650307	0.00828768	0.00193433	1.79999e-05	0.232229	0.038691	1.94718e-09	0.0356875	0.0102338	0.000488089	0.0166782	20	0.0280637
		ENSG00000105186	19	ANKRD27	33087913	rs406470	19	33104472	A	G	0.665644	0.00775912	0.00197812	8.79995e-05	0.562333	0.0846418	3.05941e-11	0.0137981	0.00408505	0.000730938	0.107569	20	0.0373139
		ENSG00000121289	19	CEP89	33369902	rs7251236	19	33435765	G	A	0.331288	0.00756711	0.00195524	0.000109999	-0.446115	0.0679025	5.03387e-11	-0.0169622	0.00508672	0.000854192	0.155472	9	0.0395132
		ENSG00000126267	19	COX6B1	36139125	rs4806187	19	36149761	G	A	0.515337	0.00799056	0.00183409	1.29999e-05	-0.343207	0.0410799	6.56482e-17	-0.023282	0.00602693	0.000112003	0.327015	20	0.010659
		ENSG00000011590	19	ZBTB32	36195429	rs4806187	19	36149761	G	A	0.515337	0.00799056	0.00183409	1.29999e-05	0.860432	0.0928108	1.84722e-20	0.00928668	0.00235523	8.04671e-05	0.419637	20	0.00848599
		ENSG00000213023	19	SYT3	51124564	rs3815749	19	51140654	A	G	0.149284	0.00887905	0.00236834	0.000179999	-0.239782	0.0360927	3.06318e-11	-0.0370297	0.0113412	0.00109446	0.0837838	3	0.0447886
		ENSG00000008130	1	NADK	1682671	rs1014988	1	1680219	A	G	0.5	0.0115099	0.00184502	4.39997e-10	-0.366797	0.0649811	1.65498e-08	-0.0313795	0.00749705	2.84441e-05	0.000310095	11	0.00500582
		ENSG00000231050	1	RP1-140A9.1	1822910	rs16824526	1	1818129	C	A	0.203476	-0.0112896	0.00239046	2.30001e-06	-1.11468	0.114071	1.48773e-22	0.0101281	0.00238186	2.11691e-05	0.00319674	19	0.00500582
		ENSG00000142609	1	C1orf222	1853396	rs2803316	1	1865298	G	A	0.533742	0.012056	0.00183815	5.40008e-11	0.48364	0.0594164	3.95798e-16	0.0249276	0.00488093	3.27049e-07	0.0220059	20	0.000654038
		ENSG00000270171	1	RP11-338N10.1	7753184	rs12756299	1	7758760	C	T	0.482618	-0.00635262	0.00182681	0.00051	-0.645974	0.0654839	5.92605e-23	0.00983417	0.00299856	0.00103944	0.240349	17	0.0436565
		ENSG00000142599	1	RERE	8412457	rs2708633	1	8439625	A	C	0.689162	0.0115254	0.00192256	2e-09	-0.326906	0.05157	2.31154e-10	-0.035256	0.00809442	1.32706e-05	0.738023	9	0.00500582
		ENSG00000143442	1	POGZ	151375200	rs2274533	1	151395782	C	T	0.830266	0.00987549	0.00241101	4.20001e-05	-0.212527	0.0357142	2.66896e-09	-0.046467	0.0137721	0.000740871	0.736105	7	0.0373139
		ENSG00000117601	1	SERPINC1	173872947	rs1321637	1	173989671	C	T	0.110429	0.0122288	0.00289014	2.30001e-05	0.934502	0.134496	3.70035e-12	0.0130859	0.00362103	0.000301672	0.187783	20	0.021774
		ENSG00000173409	1	ARV1	231114727	rs7545429	1	231152137	C	T	0.439673	0.00673243	0.00185309	0.000280001	-0.51885	0.0725889	8.81867e-13	-0.0129757	0.00400641	0.00120063	0.727841	10	0.0479052
		ENSG00000101307	20	SIRPB1	1544167	rs6075340	20	1894335	A	G	0.372188	-0.00650297	0.00188578	0.000560003	1.23296	0.076916	7.8931e-58	-0.00527427	0.00156446	0.000748149	0.79319	5	0.0373139
		ENSG00000185019	20	UBOX5	3088219	rs3827132	20	3138280	A	C	0.425358	0.0101455	0.00182698	2.80001e-08	0.329442	0.0578753	1.25357e-08	0.030796	0.00774753	7.0395e-05	0.601905	6	0.0081407
		ENSG00000182541	22	LIMK2	31608225	rs5753639	22	31870400	T	C	0.297546	0.00890298	0.00198842	7.59994e-06	-0.19496	0.0332666	4.61392e-09	-0.0456657	0.012835	0.000373846	0.0208572	20	0.0243534
		ENSG00000183066	22	WBP2NL	42394729	rs1062753	22	42392811	A	G	0.275051	0.00824328	0.00199637	3.59998e-05	-0.51556	0.0721441	8.91811e-13	-0.015989	0.00447215	0.000349917	0.280125	20	0.0232695
		ENSG00000198951	22	NAGA	42454358	rs5758589	22	42518382	G	A	0.542945	0.00819394	0.00183099	7.59994e-06	-0.392477	0.0458599	1.14677e-17	-0.0208775	0.00526453	7.31843e-05	0.0319907	20	0.0081407
		ENSG00000100197	22	CYP2D6	42522501	rs2284087	22	42485671	C	T	0.5409	0.00828438	0.00183136	6.1e-06	0.806876	0.0682248	2.84028e-32	0.0102672	0.00243005	2.38833e-05	0.0832867	20	0.00500582
		ENSG00000135951	2	TSGA10	99613724	rs1563107	2	99701276	A	G	0.283231	-0.00903453	0.00204365	9.80009e-06	-0.602305	0.0800597	5.34537e-14	0.0149999	0.00393549	0.000138156	0.148234	20	0.0119604
		ENSG00000162971	2	TYW5	200794698	rs281787	2	200784238	G	A	0.648262	0.00970215	0.00189392	2.99999e-07	0.395222	0.0622397	2.15319e-10	0.0245486	0.00615703	6.68899e-05	0.0166594	20	0.0081407
		ENSG00000178467	3	P4HTM	49027319	rs4292260	3	49148890	C	T	0.798569	0.0120573	0.00219695	4.09996e-08	0.188933	0.0316918	2.49818e-09	0.0638179	0.0158054	5.39691e-05	0.0110735	20	0.00717789
		ENSG00000233276	3	GPX1	49394609	rs8897	3	49460407	T	C	0.230061	-0.0108066	0.00208486	2.19999e-07	0.395637	0.0548021	5.22289e-13	-0.0273144	0.0064872	2.54795e-05	0.0647411	20	0.00500582
		ENSG00000145020	3	AMT	49454211	rs8897	3	49460407	T	C	0.230061	-0.0108066	0.00208486	2.19999e-07	-0.60093	0.0588026	1.62275e-24	0.0179831	0.00389014	3.78697e-06	0.000775682	20	0.00402934
		ENSG00000164068	3	RNF123	49726932	rs7372966	3	49788969	C	T	0.52454	0.00856272	0.00182258	2.59998e-06	-0.189537	0.0274636	5.14964e-12	-0.045177	0.0116326	0.000102899	0.000327821	17	0.0102642
		ENSG00000173540	3	GMPPB	49754277	rs6809879	3	49834571	G	A	0.159509	-0.0088637	0.00240342	0.000230001	0.690843	0.0750887	3.56775e-20	-0.0128303	0.00374806	0.000618942	0.0232794	20	0.0323879
		ENSG00000164078	3	MST1R	49924435	rs2681781	3	49898273	G	A	0.494888	-0.00932968	0.0018252	3.2e-07	0.426512	0.0726651	4.36956e-09	-0.0218744	0.00567465	0.000115846	0.132875	19	0.010659
		ENSG00000004534	3	RBM6	49977440	rs9311446	3	50092226	A	G	0.47546	0.00823487	0.00182621	6.49995e-06	0.567118	0.0472742	3.71307e-33	0.0145206	0.00344013	2.43299e-05	0.0556945	20	0.00500582
		ENSG00000158234	3	FAIM	138327448	rs9878436	3	138244400	T	C	0.45092	-0.00962322	0.00184078	1.7e-07	-0.318716	0.0532526	2.16417e-09	0.0301937	0.00766869	8.2414e-05	0.60114	18	0.00848599
		ENSG00000233885	3	YEATS2-AS1	183524245	rs263025	3	183527618	C	T	0.470348	0.00629639	0.00183201	0.000589997	0.58999	0.0571414	5.42687e-25	0.010672	0.00327266	0.00111035	0.861717	20	0.0448636
		ENSG00000156931	3	VPS8	184529931	rs6444062	3	185105064	G	T	0.0531697	0.0134593	0.00357531	0.00017	0.662815	0.092753	8.93288e-13	0.0203063	0.00609684	0.000866518	0.602983	20	0.0395132
		ENSG00000065882	4	TBC1D1	37892708	rs12645638	4	37985461	G	A	0.51636	0.00720261	0.00183354	8.60003e-05	-0.407163	0.0659146	6.52789e-10	-0.0176897	0.00533666	0.000917222	0.241285	17	0.0412362
		ENSG00000269949	4	RP11-738E22.3	57827093	rs13146090	4	57834747	A	C	0.280164	-0.00845052	0.00204613	3.59998e-05	-0.80995	0.106854	3.45659e-14	0.0104334	0.00287689	0.000287156	0.178301	18	0.0213163
		ENSG00000059691	4	PET112	152591656	rs1896883	4	152595373	G	A	0.480573	-0.00989979	0.00182793	6.1e-08	-0.30683	0.0474086	9.66915e-11	0.0322647	0.00776815	3.2748e-05	0.573693	20	0.00500582
		ENSG00000250538	4	RP11-92A5.2	156127681	rs1316749	4	156081090	G	A	0.095092	0.0124864	0.00296567	2.59998e-05	1.03034	0.139743	1.66678e-13	0.0121187	0.00331457	0.000255987	0.170798	4	0.019455
		ENSG00000185149	4	NPY2R	156129781	rs1316749	4	156081090	G	A	0.095092	0.0124864	0.00296567	2.59998e-05	0.699368	0.108075	9.72561e-11	0.0178538	0.00505904	0.000416979	0.268689	5	0.026098
		ENSG00000085365	5	SCAMP1	77656339	rs10474554	5	77799158	T	C	0.800613	-0.0100264	0.00227287	1e-05	-0.202219	0.0342851	3.67577e-09	0.0495819	0.0140355	0.000411497	0.750763	10	0.026098
		ENSG00000271904	5	CTC-498M16.4	87729709	rs6452788	5	87712913	A	G	0.268916	0.0089264	0.00213638	2.90001e-05	0.65356	0.0848059	1.29271e-14	0.0136581	0.00371837	0.000239578	0.671037	20	0.0189385
		ENSG00000175749	5	EIF3KP1	102368080	rs34809	5	102430117	A	C	0.271984	0.00806787	0.00198699	4.90004e-05	0.722731	0.112023	1.10642e-10	0.011163	0.00324844	0.000589431	0.128092	14	0.0313577
		ENSG00000131435	5	PDLIM4	131593364	rs10463891	5	131597392	G	A	0.603272	-0.00905875	0.00192395	2.5e-06	-0.347981	0.0417866	8.25178e-17	0.0260323	0.00635144	4.15571e-05	0.97051	20	0.00602956
		ENSG00000253404	5	AC034243.1	138080123	rs1651358	5	138081007	G	A	0.728016	-0.00740298	0.00199983	0.00021	-0.894221	0.0863429	3.90518e-25	0.00827869	0.00237496	0.000490625	0.237216	20	0.0280637
		ENSG00000228672	5	PROB1	138727635	rs11477	5	138747460	C	T	0.661554	-0.00784609	0.00200966	9.49992e-05	0.437971	0.0559787	5.12179e-15	-0.0179146	0.00512814	0.00047692	0.0770892	10	0.0280637
		ENSG00000186470	6	BTN3A2	26365387	rs1977	6	26377546	G	A	0.109407	-0.00953701	0.00268747	0.000389996	-0.955969	0.0979232	1.63182e-22	0.00997628	0.00299123	0.00085244	0.310881	20	0.0395132
		ENSG00000181315	6	ZNF322	26636518	rs9379902	6	26606512	A	G	0.568507	-0.00667617	0.00190198	0.000449997	-0.624701	0.0640339	1.74248e-22	0.010687	0.0032357	0.000957124	0.00620519	20	0.0418512
		ENSG00000241549	6	GUSBP2	26839263	rs6456762	6	26930299	T	G	0.143149	0.0139118	0.00286691	1.2e-06	-0.940628	0.114794	2.52619e-16	-0.0147899	0.00354223	2.97579e-05	0.0492421	17	0.00500582
		ENSG00000204428	6	LY6G5C	31644461	rs1144709	6	31709349	T	C	0.239264	0.00886961	0.00227954	0.0001	-0.686821	0.0917135	6.95221e-14	-0.012914	0.00374023	0.00055494	0.251119	6	0.0300232
		ENSG00000112701	6	SENP6	76311225	rs766244	6	76367201	G	A	0.323108	0.00832239	0.0018853	1e-05	-0.267619	0.0478801	2.27909e-08	-0.0310979	0.00897683	0.000531733	0.87092	12	0.0292636
		ENSG00000146540	7	C7orf50	1036622	rs6462277	7	1011968	T	G	0.0777096	0.0108675	0.00303425	0.000340001	0.67696	0.0743868	8.98797e-20	0.0160534	0.0048168	0.000859795	0.359511	16	0.0395132
		ENSG00000106066	7	CPVL	29034847	rs12700939	7	29192746	G	A	0.378323	-0.0076425	0.00187697	4.70002e-05	-0.380095	0.0683835	2.72434e-08	0.0201068	0.00612138	0.00102097	0.147233	7	0.0436565
		ENSG00000180535	7	BHLHA15	97840739	rs6465657	7	97816327	T	C	0.507157	-0.00896931	0.00182605	8.99995e-07	-0.678009	0.0737109	3.63925e-20	0.0132289	0.0030532	1.47228e-05	0.475743	20	0.00500582
		ENSG00000272950	7	RP11-307C18.1	97952165	rs6951479	7	97888121	A	G	0.571575	-0.00900851	0.00185649	1.2e-06	0.77434	0.0863923	3.15759e-19	-0.0116338	0.00272631	1.97922e-05	0.303665	20	0.00500582
		ENSG00000228775	7	WEE2-AS1	141404138	rs2270009	7	141464765	T	C	0.46319	-0.00625007	0.0018289	0.000629999	0.798946	0.0715368	5.82737e-29	-0.00782289	0.00239391	0.00108375	0.35728	20	0.0447886
		ENSG00000254081	8	CTD-3025N20.2	66439243	rs11786598	8	66472179	G	A	0.521472	0.00739659	0.00183055	5.30005e-05	0.485684	0.0525516	2.41859e-20	0.0152292	0.00411349	0.000213684	0.0912169	19	0.0174892
		ENSG00000147576	8	ADHFE1	67342420	rs13682	8	67380677	T	C	0.505112	-0.00649883	0.0018269	0.000369999	0.365502	0.0379739	6.26576e-22	-0.0177806	0.00532878	0.000847781	0.703923	20	0.0395132
		ENSG00000167653	8	PSCA	143751726	rs2920283	8	143757037	C	T	0.447853	0.00956078	0.00183612	1.89998e-07	0.756924	0.0895484	2.84698e-17	0.0126311	0.0028491	9.27732e-06	0.0506187	17	0.00500582
		ENSG00000253741	8	CTD-2292P10.4	143783670	rs2572904	8	143792193	C	A	0.468303	-0.00758947	0.00182812	3.29997e-05	-0.64694	0.0625665	4.64386e-25	0.0117313	0.00304505	0.000116875	0.0971009	20	0.010659
		ENSG00000130193	8	THEM6	143808621	rs2572906	8	143798269	A	G	0.456033	-0.00836077	0.00183221	5e-06	-0.396751	0.0441052	2.35049e-19	0.0210731	0.00517823	4.71033e-05	0.217831	17	0.00653711
		ENSG00000247317	8	RP11-273G15.2	144063155	rs4270940	8	144094150	T	C	0.58589	-0.00835417	0.00185254	6.49995e-06	-0.300608	0.0503361	2.34333e-09	0.0277909	0.00772227	0.000319687	0.561647	16	0.0221835
		ENSG00000260947	9	RP11-384P7.7	33697457	rs16933401	9	33685835	T	C	0.0654397	0.0165807	0.00411031	5.49997e-05	1.4909	0.152239	1.20452e-22	0.0111213	0.00298166	0.000191562	0.0302678	15	0.0160912
	Brain Spinal cord cervical c-1	ENSG00000245832	11	RP11-179A16.1	81590893	rs1472401	11	82422946	C	T	0.122699	-0.0117889	0.00289693	4.70002e-05	0.890253	0.15313	6.11085e-09	-0.0132422	0.00397203	0.000856504	0.08332	11	0.0400899
		ENSG00000149292	11	TTC12	113185251	rs11214587	11	113232422	G	T	0.462168	0.00916284	0.00182911	5.49997e-07	-0.945544	0.110903	1.51622e-17	-0.00969055	0.00224365	1.56668e-05	0.00719909	20	0.00697527
		ENSG00000270179	11	RP11-159N11.4	113239200	rs4438071	11	113231614	T	C	0.4591	0.0091178	0.00182897	6.19998e-07	-0.698328	0.127412	4.23271e-08	-0.0130566	0.00354041	0.000226129	0.0226696	17	0.0220149
		ENSG00000149575	11	SCN2B	118032666	rs1617182	11	118068949	T	C	0.531697	-0.00766272	0.00185474	3.59998e-05	-0.584973	0.0763452	1.82766e-14	0.0130993	0.00360218	0.000276382	0.260056	19	0.0250644
		ENSG00000125247	13	TMTC4	101256181	rs9518128	13	101321244	T	C	0.469325	0.00750912	0.00182811	4e-05	0.337554	0.0580779	6.16966e-09	0.0222457	0.00663174	0.000795303	0.432093	9	0.0400899
		ENSG00000269958	14	RP11-73M18.8	104162690	rs12881418	14	104103481	G	T	0.216769	-0.00847418	0.00229272	0.000219999	-0.64639	0.0939468	5.96923e-12	0.01311	0.00402636	0.00112975	0.16729	17	0.0468361
		ENSG00000169609	15	C15orf40	83657193	rs12442894	15	83602849	A	G	0.187117	0.0114863	0.00221451	2.1e-07	-0.6174	0.099883	6.36025e-10	-0.0186043	0.00468234	7.08853e-05	0.399103	20	0.0128568
		ENSG00000259954	16	IL21R-AS1	27458990	rs8055845	16	27594425	C	T	0.839468	0.00915419	0.00255842	0.000350002	0.930629	0.127004	2.34365e-13	0.00983656	0.00305937	0.00130344	0.099663	12	0.0496751
		ENSG00000136448	17	NMT1	43128978	rs6503415	17	43141634	T	C	0.486708	0.00810707	0.00183526	1e-05	-0.411726	0.0750688	4.14295e-08	-0.0196904	0.00572346	0.000581054	0.158531	15	0.0383232
		ENSG00000182534	17	MXRA7	74668633	rs2240774	17	74710572	C	T	0.488753	-0.00789416	0.00183018	1.6e-05	-0.730842	0.096284	3.1872e-14	0.0108015	0.00288029	0.000176742	0.0115835	20	0.0220149
		ENSG00000262223	17	RP11-1055B8.3	79349801	rs11655604	17	79365861	T	C	0.364008	0.0111971	0.00190352	4e-09	0.585447	0.0944307	5.6552e-10	0.0191257	0.004482	1.97912e-05	0.388894	4	0.00697527
		ENSG00000011590	19	ZBTB32	36195429	rs231592	19	36219209	G	A	0.482618	0.00721756	0.00183261	8.19993e-05	0.854583	0.116723	2.45271e-13	0.00844571	0.00243503	0.000523514	0.126026	17	0.0373657
		ENSG00000272333	19	KMT2B	36208921	rs231592	19	36219209	G	A	0.482618	0.00721756	0.00183261	8.19993e-05	0.390603	0.0585148	2.46745e-11	0.018478	0.00544747	0.000693767	0.0673973	20	0.0387175
		ENSG00000231050	1	RP1-140A9.1	1822910	rs16824526	1	1818129	C	A	0.203476	-0.0112896	0.00239046	2.30001e-06	-0.88604	0.150027	3.50776e-09	0.0127416	0.00345447	0.000225621	0.0709548	13	0.0220149
		ENSG00000134222	1	PSRC1	109822178	rs464218	1	109856306	A	G	0.542945	-0.0108865	0.00183103	2.80001e-09	0.705133	0.0641596	4.25516e-28	-0.0154389	0.00295234	1.70079e-07	0.00412656	20	0.000246784
		ENSG00000221986	1	MYBPHL	109834987	rs464218	1	109856306	A	G	0.542945	-0.0108865	0.00183103	2.80001e-09	0.778278	0.0984302	2.63879e-15	-0.0139879	0.00294358	2.01408e-06	0.00118364	18	0.00146122
		ENSG00000181754	1	AMIGO1	110046797	rs534135	1	110061625	C	T	0.453988	0.00955919	0.00182346	1.6e-07	0.345279	0.0484235	1.00074e-12	0.0276854	0.00655483	2.40361e-05	8.1074e-05	10	0.00697527
		ENSG00000203697	1	CAPN8	223711349	rs12132899	1	223840617	T	C	0.0940695	0.0141356	0.00376604	0.00017	1.45257	0.234985	6.34733e-10	0.00973144	0.0030332	0.00133517	0.289401	7	0.0496751
		ENSG00000101367	20	MAPRE1	31407699	rs242528	20	31441956	C	T	0.530675	-0.00746288	0.00184708	5.30005e-05	0.298162	0.0504703	3.46984e-09	-0.0250296	0.00750514	0.000853004	0.355776	20	0.0400899
		ENSG00000100197	22	CYP2D6	42522501	rs2142694	22	42542870	G	A	0.5409	0.0082219	0.00183553	7.49998e-06	0.848083	0.0895717	2.84689e-21	0.00969469	0.00239431	5.1426e-05	0.231624	20	0.0106599
		ENSG00000205560	22	CPT1B	51007290	rs3213446	22	51015674	T	C	0.0398773	-0.0153401	0.00408216	0.00017	-0.950763	0.137344	4.43733e-12	0.0161345	0.00488539	0.000957902	0.35963	7	0.0421187
		ENSG00000236209	2	AC104135.2	75146682	rs12613723	2	75253806	T	C	0.447853	0.00655537	0.00183772	0.000359998	0.924086	0.089693	6.84666e-25	0.0070939	0.00210451	0.0007495	0.0475995	15	0.0400899
		ENSG00000145020	3	AMT	49454211	rs6769821	3	49244657	A	G	0.761759	0.00994813	0.00206568	1.5e-06	0.438517	0.0752864	5.72314e-09	0.0226858	0.00611222	0.000205989	0.0488879	16	0.0220149
		ENSG00000173540	3	GMPPB	49754277	rs4855882	3	49715354	T	G	0.834356	0.00915515	0.00239663	0.000129999	-0.975922	0.113868	1.02917e-17	-0.00938103	0.00268864	0.000484597	0.000446648	19	0.0370079
		ENSG00000004534	3	RBM6	49977440	rs6765484	3	50041313	T	C	0.484663	0.00874468	0.00182737	1.7e-06	0.490873	0.063604	1.18497e-14	0.0178145	0.00438026	4.76201e-05	0.00294759	20	0.0106599
		ENSG00000233885	3	YEATS2-AS1	183524245	rs263024	3	183528442	T	C	0.469325	0.00616247	0.00183226	0.000769999	0.812101	0.0755344	5.8364e-27	0.0075883	0.00236402	0.00132772	0.81429	20	0.0496751
		ENSG00000248144	4	ADH1C	100257649	rs11499823	4	100274749	G	A	0.0879346	-0.0124049	0.00306823	5.30005e-05	1.29688	0.193963	2.29001e-11	-0.00956519	0.00276475	0.000540786	0.169841	4	0.0373657
		ENSG00000250538	4	RP11-92A5.2	156127681	rs17032501	4	156055565	A	G	0.0920245	0.0123827	0.00299295	3.50002e-05	1.16327	0.168918	5.71454e-12	0.0106447	0.00300149	0.000390409	0.00540866	6	0.0333226
		ENSG00000185149	4	NPY2R	156129781	rs17032501	4	156055565	A	G	0.0920245	0.0123827	0.00299295	3.50002e-05	1.00298	0.153341	6.11677e-11	0.0123459	0.0035309	0.000471352	0.599728	3	0.0370079
		ENSG00000145725	5	PPIP5K2	102455853	rs32851	5	102468671	G	A	0.270961	0.00810129	0.00198828	4.60002e-05	-0.378954	0.0650688	5.74904e-09	-0.021378	0.00640334	0.0008421	0.179195	18	0.0400899
		ENSG00000253404	5	AC034243.1	138080123	rs9327829	5	138261671	T	C	0.267894	0.00728375	0.00200203	0.000269998	1.08371	0.113688	1.53804e-21	0.00672112	0.00197737	0.000676261	0.160687	17	0.0387175
		ENSG00000204967	5	PCDHA4	140186659	rs6891995	5	140172008	G	A	0.534765	0.00671853	0.00183053	0.000239999	-0.635959	0.0948957	2.06059e-11	-0.0105644	0.00328178	0.00128587	0.0179803	13	0.0496751
		ENSG00000186470	6	BTN3A2	26365387	rs1977	6	26377546	G	A	0.109407	-0.00953701	0.00268747	0.000389996	-1.08032	0.12795	3.08434e-17	0.00882795	0.00269845	0.00106983	0.768532	20	0.0456567
		ENSG00000241549	6	GUSBP2	26839263	rs6456762	6	26930299	T	G	0.143149	0.0139118	0.00286691	1.2e-06	-0.952622	0.142723	2.4791e-11	-0.0146037	0.00372078	8.67642e-05	0.0775173	5	0.0139883
		ENSG00000112357	6	PEX7	137143717	rs9494579	6	137153974	T	C	0.559305	0.00870441	0.00186015	2.90001e-06	-0.340496	0.0568979	2.1728e-09	-0.0255639	0.00693494	0.000227583	0.511227	20	0.0220149
		ENSG00000106066	7	CPVL	29034847	rs10256795	7	29195455	A	G	0.377301	-0.00757372	0.0018797	5.60003e-05	-0.410458	0.0708215	6.80495e-09	0.0184519	0.00557747	0.000938681	0.197517	5	0.0421187
		ENSG00000272950	7	RP11-307C18.1	97952165	rs6951479	7	97888121	A	G	0.571575	-0.00900851	0.00185649	1.2e-06	0.566262	0.0973605	6.02223e-09	-0.0159087	0.00426969	0.000194569	0.498781	20	0.0220149
		ENSG00000147576	8	ADHFE1	67342420	rs2555575	8	67375519	C	T	0.55317	-0.00676576	0.00182909	0.000219999	0.610191	0.0710988	9.30001e-18	-0.0110879	0.00326413	0.000681538	0.63607	20	0.0387175
		ENSG00000253741	8	CTD-2292P10.4	143783670	rs2585138	8	143808951	T	C	0.47137	-0.00743169	0.00182962	4.90004e-05	-0.567813	0.0900122	2.82341e-10	0.0130883	0.00383244	0.000637512	0.212699	11	0.0387175
	Muscle Skeletal	ENSG00000181915	10	ADO	64564516	rs224092	10	64541404	G	A	0.591002	-0.00864898	0.00187109	3.79997e-06	-0.264557	0.021195	9.3548e-36	0.0326923	0.00754193	1.45933e-05	0.180731	20	0.00327322
		ENSG00000154485	10	MMP21	127455022	rs12251135	10	127495197	C	T	0.338446	0.00908985	0.0019644	3.69998e-06	-0.405412	0.0505481	1.05467e-15	-0.0224213	0.00559405	6.12213e-05	0.152869	20	0.00862223
		ENSG00000134575	11	ACP2	47260853	rs326222	11	47259668	C	T	0.702454	0.00755415	0.00198663	0.000140001	0.225575	0.0239746	5.01233e-21	0.0334884	0.00949898	0.000422722	0.0665139	20	0.0278773
		ENSG00000165915	11	SLC39A13	47428683	rs2293577	11	47437202	T	C	0.662577	-0.00789508	0.00194539	4.90004e-05	-0.170365	0.0265442	1.37936e-10	0.0463421	0.0135103	0.000603273	0.321444	20	0.0342055
		ENSG00000172247	11	C1QTNF4	47611216	rs17788930	11	47752775	G	A	0.356851	0.0091029	0.00191263	1.89998e-06	-0.582294	0.0430994	1.3563e-41	-0.0156328	0.00348249	7.15666e-06	0.145846	20	0.00216704
		ENSG00000109919	11	MTCH2	47638867	rs4752856	11	47648042	A	G	0.355828	0.00977679	0.00190941	3.09999e-07	0.239218	0.019808	1.40003e-33	0.0408698	0.00866965	2.42757e-06	0.271589	20	0.0010501
		ENSG00000149292	11	TTC12	113185251	rs10891537	11	113211370	G	T	0.482618	0.00975398	0.00182531	9.09997e-08	-0.722238	0.0349289	5.53966e-95	-0.0135052	0.00261033	2.29432e-07	0.00377678	20	0.000211322
		ENSG00000270179	11	RP11-159N11.4	113239200	rs11214587	11	113232422	G	T	0.462168	0.00916284	0.00182911	5.49997e-07	-0.315342	0.0436469	5.01684e-13	-0.0290568	0.00705829	3.84344e-05	0.00935206	20	0.00646553
		ENSG00000170209	11	ANKK1	113258513	rs1554929	11	113278764	T	C	0.539877	0.0109902	0.00183441	2.1e-09	0.383727	0.0440202	2.85516e-18	0.0286407	0.00580072	7.91569e-07	0.297793	20	0.000443616
		ENSG00000166130	12	IKBIP	99007183	rs12371097	12	99029299	G	A	0.197342	0.00902741	0.00224142	5.60003e-05	0.423469	0.0372475	5.96338e-30	0.0213178	0.00561531	0.000146834	0.098953	20	0.0145775
		ENSG00000089022	12	MAPKAPK5	112279782	rs7295722	12	112394260	T	C	0.165644	-0.0107027	0.002404	8.50002e-06	-0.248161	0.0340087	2.94284e-13	0.043128	0.0113479	0.000144394	0.246394	20	0.0145741
		ENSG00000198270	12	TMEM116	112369086	rs7309841	12	112565053	G	A	0.0940695	-0.0146083	0.00312968	2.99999e-06	0.714317	0.0528795	1.39534e-41	-0.0204507	0.00463555	1.02554e-05	0.226295	20	0.00270028
		ENSG00000122971	12	ACADS	121163538	rs2014355	12	121175524	C	T	0.262781	-0.00986589	0.00208601	2.30001e-06	-0.14172	0.0192551	1.83734e-13	0.0696154	0.0174962	6.92412e-05	0.331671	20	0.00911576
		ENSG00000157837	12	SPPL3	121200313	rs3213566	12	121222578	C	T	0.546012	-0.00884711	0.00183024	1.29999e-06	-0.159633	0.0290156	3.76286e-08	0.0554216	0.0152621	0.000281975	0.0165742	10	0.0227685
		ENSG00000140009	14	ESR2	64550950	rs12434245	14	64691853	T	C	0.095092	-0.0122467	0.00326569	0.000179999	-0.403235	0.0546963	1.67761e-13	0.0303711	0.0090863	0.000830221	3.35178e-05	20	0.0415945
		ENSG00000259116	14	RP11-973N13.4	64980872	rs1542313	14	65000038	C	A	0.4591	-0.00680154	0.00183021	0.0002	0.375212	0.0445761	3.85112e-17	-0.0181272	0.00533205	0.000674679	0.224949	17	0.0364808
		ENSG00000128928	15	IVD	40697686	rs12914315	15	40713878	G	A	0.622699	0.00688791	0.00191448	0.00032	0.387029	0.0206897	4.39066e-78	0.0177969	0.00503726	0.000410802	0.0606287	20	0.0278773
		ENSG00000140598	15	EFTUD1	82422571	rs6495644	15	82489624	G	T	0.345603	0.00754602	0.00195969	0.00012	0.232793	0.024028	3.37768e-22	0.0324151	0.00905868	0.000345767	0.448898	20	0.0255361
		ENSG00000197978	15	GOLGA6L9	82722223	rs17507216	15	83226925	A	G	0.222904	0.00810103	0.00215818	0.00017	0.535125	0.0441902	9.39716e-34	0.0151386	0.00422235	0.000336634	0.000170487	20	0.0251686
		ENSG00000259429	15	UBE2Q2P3	83023847	rs2047679	15	82531881	C	T	0.480573	0.00730824	0.00183341	6.69993e-05	-0.252607	0.0333751	3.76914e-14	-0.0289313	0.008203	0.000420436	0.0821964	20	0.0278773
		ENSG00000169609	15	C15orf40	83657193	rs8031723	15	83733832	C	T	0.186094	0.0122135	0.0022172	3.59998e-08	-0.473691	0.0426908	1.31385e-28	-0.0257837	0.00522576	8.05776e-07	0.0685148	20	0.000443616
		ENSG00000140543	15	DET1	89054790	rs10438429	15	89085693	T	C	0.661554	-0.00721887	0.00191037	0.00016	-0.260334	0.0251138	3.53411e-25	0.0277293	0.0078105	0.000384861	0.598765	14	0.0274202
		ENSG00000259134	15	LINC00924	95976324	rs1834205	15	96028614	G	A	0.775051	0.00851968	0.00223726	0.000140001	0.330153	0.0446188	1.36783e-13	0.0258052	0.00762119	0.000709226	0.437863	11	0.037486
		ENSG00000259954	16	IL21R-AS1	27458990	rs232073	16	27513859	G	A	0.164622	-0.0091405	0.00254601	0.000329997	-0.66924	0.0563129	1.4281e-32	0.013658	0.00397413	0.000588771	0.0936695	16	0.033958
		ENSG00000102890	16	ELMO3	67233014	rs2346676	16	67223803	G	A	0.0695297	-0.0201735	0.0036535	3.40001e-08	0.415025	0.0591057	2.19126e-12	-0.0486079	0.0111989	1.42209e-05	0.0222923	20	0.00327322
		ENSG00000125122	16	LRRC29	67241042	rs2233455	16	67207933	T	C	0.0664622	-0.019873	0.00366261	5.80003e-08	-0.340079	0.0574208	3.16932e-09	0.0584364	0.0146062	6.31333e-05	0.0524776	13	0.00868944
		ENSG00000182149	16	IST1	71879899	rs7195988	16	71963186	T	C	0.283231	0.0103368	0.00204351	4.20001e-07	-0.27794	0.0298462	1.24965e-20	-0.0371908	0.00836698	8.79152e-06	0.848835	20	0.00253531
		ENSG00000175662	17	TOM1L2	17746828	rs9915248	17	17747514	T	C	0.5818	0.00698256	0.00191565	0.000269998	0.311963	0.0226616	4.07247e-43	0.0223827	0.00635224	0.000425753	0.060523	20	0.0278773
		ENSG00000197815	17	AC122129.1	17761583	rs8080061	17	17776389	T	C	0.586912	0.00650621	0.00191171	0.000669993	0.504615	0.0308465	3.7569e-60	0.0128934	0.00386957	0.000862235	0.0228041	20	0.0421104
		ENSG00000072134	17	EPN2	19118928	rs4924987	17	19247075	A	G	0.811861	0.00886214	0.00233903	0.00015	-0.204906	0.0291191	1.96672e-12	-0.0432498	0.0129646	0.000849972	0.000161135	6	0.041849
		ENSG00000108599	17	AKAP10	19807615	rs175922	17	19825579	C	T	0.390593	-0.00963589	0.00186604	2.39999e-07	0.151745	0.0242009	3.60532e-10	-0.0635005	0.0159306	6.71755e-05	0.0636149	10	0.00904033
		ENSG00000172992	17	DCAKD	43100708	rs6503415	17	43141634	T	C	0.486708	0.00810707	0.00183526	1e-05	0.312675	0.0238924	3.91789e-39	0.0259281	0.00619491	2.84677e-05	0.0587263	20	0.00522425
		ENSG00000136448	17	NMT1	43128978	rs6503422	17	43163851	C	T	0.523517	0.00792091	0.00185227	1.89998e-05	-0.0957736	0.0154457	5.62283e-10	-0.0827045	0.0234934	0.000431021	0.0165397	14	0.0278773
		ENSG00000267288	17	RP13-890H12.2	43246172	rs4792867	17	43249444	T	C	0.316973	-0.010568	0.00201166	1.5e-07	-0.287289	0.0456673	3.15598e-10	0.0367853	0.00912265	5.52334e-05	0.00102129	8	0.00796412
		ENSG00000154945	17	ANKRD40	48770551	rs2286650	17	48778298	C	T	0.323108	-0.00842861	0.00203504	3.40001e-05	-0.128291	0.0163465	4.22044e-15	0.0656992	0.0179361	0.000249314	0.101316	10	0.0215164
		ENSG00000108395	17	TRIM37	57059999	rs2333410	17	57137129	A	G	0.362986	-0.00653041	0.00188853	0.000539995	-0.296254	0.0248146	7.43778e-33	0.0220433	0.00663671	0.000895611	0.0694198	20	0.0423736
		ENSG00000182534	17	MXRA7	74668633	rs8067445	17	74687777	T	G	0.474438	-0.0073219	0.00183897	6.80002e-05	-0.629086	0.0280192	1.22465e-111	0.0116389	0.00296885	8.84182e-05	0.076093	20	0.0105566
		ENSG00000262877	17	RP11-1055B8.4	79361930	rs11655604	17	79365861	T	C	0.364008	0.0111971	0.00190352	4e-09	-0.438491	0.0368804	1.34119e-32	-0.0255355	0.00484331	1.347e-07	0.0032737	4	0.000163149
		ENSG00000182446	17	NPLOC4	79523913	rs3208787	17	79525660	G	A	0.159509	0.0106747	0.00245563	1.40001e-05	0.104693	0.0177593	3.74462e-09	0.101962	0.029143	0.000467578	0.137947	9	0.0294746
		ENSG00000141452	18	C18orf8	21083473	rs1429934	18	21162288	T	C	0.650307	0.00828768	0.00193433	1.79999e-05	0.130281	0.0162706	1.17389e-15	0.0636139	0.0168393	0.000158279	0.0414757	18	0.0154603
		ENSG00000264151	18	RP11-739N10.1	24916343	rs8086623	18	25170196	T	C	0.412065	-0.0071802	0.00185513	0.000109999	0.214543	0.0263293	3.68598e-16	-0.0334674	0.00957277	0.0004721	0.505288	18	0.0294746
		ENSG00000197563	18	PIGN	59710800	rs13381627	18	59781800	G	A	0.271984	-0.00760541	0.00209569	0.000280001	-0.300403	0.0290247	4.18867e-25	0.0253174	0.00739269	0.000615596	0.79475	20	0.0342055
		ENSG00000101493	18	ZNF516	74069644	rs11872411	18	74132051	T	C	0.350716	-0.00725555	0.00190202	0.000140001	0.303719	0.0328142	2.12796e-20	-0.023889	0.00677345	0.000420517	0.648373	16	0.0278773
		ENSG00000126267	19	COX6B1	36139125	rs4806187	19	36149761	G	A	0.515337	0.00799056	0.00183409	1.29999e-05	-0.307945	0.0138334	8.81757e-110	-0.025948	0.00606889	1.90643e-05	0.353411	20	0.00384845
		ENSG00000011590	19	ZBTB32	36195429	rs2242522	19	36228954	T	G	0.503067	-0.00654177	0.00183136	0.000350002	-0.545332	0.0449745	7.7521e-34	0.0119959	0.00350094	0.000611438	0.0675474	20	0.0342055
		ENSG00000232677	19	LINC00665	36803969	rs2972544	19	36752221	A	G	0.425358	-0.00633729	0.00184782	0.000599998	0.632161	0.0424205	3.18705e-50	-0.0100248	0.00299943	0.000831065	0.0142115	20	0.0415945
		ENSG00000269473	19	CTD-2619J13.19	58951815	rs3764535	19	58929052	A	G	0.49591	0.00664733	0.00182681	0.000269998	0.403442	0.0349697	8.5957e-31	0.0164765	0.00474794	0.000519978	0.857299	20	0.0311781
		ENSG00000008130	1	NADK	1682671	rs35672141	1	1691050	T	C	0.480573	0.0108382	0.00182958	3.09999e-09	-0.115405	0.0198435	6.03642e-09	-0.0939145	0.0226297	3.32397e-05	0.00675616	18	0.00575142
		ENSG00000231050	1	RP1-140A9.1	1822910	rs16824526	1	1818129	C	A	0.203476	-0.0112896	0.00239046	2.30001e-06	-0.745607	0.0463102	2.53927e-58	0.0151415	0.00334115	5.84763e-06	9.79347e-05	19	0.00186386
		ENSG00000169885	1	CALML6	1846266	rs2748988	1	1846357	A	G	0.48773	0.0116099	0.00182232	1.89998e-10	0.382193	0.0297047	6.95553e-38	0.0303771	0.00532058	1.13405e-08	0.0884377	20	2.28927e-05
		ENSG00000178821	1	TMEM52	1849029	rs2748986	1	1847856	T	G	0.531697	0.0122968	0.00183082	1.9002e-11	0.304161	0.0211428	6.33277e-47	0.0404286	0.00664296	1.15818e-09	0.0671444	20	3.50696e-06
		ENSG00000232912	1	RP5-1115A15.1	8484705	rs301806	1	8482078	T	C	0.526585	-0.0100411	0.00184462	5.19996e-08	0.366859	0.0339604	3.34726e-27	-0.0273705	0.00563044	1.16702e-06	0.00166009	20	0.000588955
		ENSG00000117500	1	TMED5	93615299	rs6682670	1	93649732	G	A	0.653374	0.0107309	0.00190951	1.89998e-08	0.143228	0.0214699	2.53897e-11	0.0749218	0.0174319	1.72374e-05	0.355184	15	0.00359965
		ENSG00000117505	1	DR1	93811445	rs4847240	1	93817946	G	A	0.634969	0.0102745	0.00188795	5.30005e-08	-0.134891	0.0243103	2.8776e-08	-0.0761689	0.0196043	0.000102199	0.0628163	11	0.0119022
		ENSG00000143028	1	SYPL2	110009180	rs485660	1	110023432	A	G	0.255624	0.0120397	0.00214551	2e-08	0.339361	0.0218294	1.69201e-54	0.0354776	0.00672148	1.30431e-07	5.40277e-06	20	0.000163149
		ENSG00000181754	1	AMIGO1	110046797	rs534135	1	110061625	C	T	0.453988	0.00955919	0.00182346	1.6e-07	0.25822	0.0221109	1.64327e-31	0.0370196	0.0077405	1.73058e-06	3.25721e-05	20	0.000806184
		ENSG00000143442	1	POGZ	151375200	rs10736380	1	151428605	A	G	0.850716	0.0096662	0.0024247	6.69993e-05	-0.296888	0.027894	1.87116e-26	-0.0325584	0.00872114	0.000189007	0.139627	13	0.0178848
		ENSG00000198929	1	NOS1AP	162039564	rs12044487	1	162039394	T	G	0.298569	-0.00837641	0.00202717	3.59998e-05	0.2729	0.0440207	5.66946e-10	-0.0306941	0.00892709	0.00058537	0.136669	19	0.033958
		ENSG00000117601	1	SERPINC1	173872947	rs6661182	1	173980198	T	C	0.115542	0.0113512	0.0028575	7.10003e-05	0.608842	0.0570711	1.43484e-26	0.0186439	0.00500815	0.000197094	0.0331611	20	0.0180848
		ENSG00000163431	1	LMOD1	201865580	rs2820311	1	201841476	G	A	0.301636	-0.00879134	0.00192791	5.1e-06	-0.173718	0.0268564	9.90391e-11	0.050607	0.0135785	0.000193769	0.566241	8	0.0180533
		ENSG00000116957	1	TBCE	235530675	rs12405889	1	235597252	G	T	0.522495	0.00643729	0.00182076	0.000409996	-0.270878	0.0284155	1.53174e-21	-0.0237645	0.0071691	0.000916898	0.0224938	20	0.0425846
		ENSG00000054282	1	SDCCAG8	243419320	rs6662118	1	243385307	G	A	0.392638	-0.00805248	0.00188617	2e-05	0.243262	0.028176	5.94194e-18	-0.0331021	0.00864982	0.000129761	0.475529	19	0.0140327
		ENSG00000101307	20	SIRPB1	1544167	rs6075340	20	1894335	A	G	0.372188	-0.00650297	0.00188578	0.000560003	0.986169	0.0411146	3.90489e-127	-0.00659417	0.00193189	0.000641744	0.86462	6	0.0353309
		ENSG00000185019	20	UBOX5	3088219	rs2422859	20	3132828	G	T	0.427403	0.0102688	0.00182665	1.89998e-08	0.299604	0.0229847	7.74524e-39	0.0342746	0.00663972	2.44262e-07	0.840063	14	0.000211322
		ENSG00000215529	20	EFCAB8	31446729	rs6087990	20	31349908	C	T	0.374233	-0.00759848	0.00185483	4.20001e-05	-0.277857	0.0476458	5.48577e-09	0.0273467	0.00815792	0.00080181	0.553162	16	0.0415023
		ENSG00000101191	20	DIDO1	61509090	rs11905041	20	61563408	T	C	0.237219	-0.0107984	0.002062	1.6e-07	-0.273747	0.0272958	1.13764e-23	0.0394466	0.00849761	3.44909e-06	0.325159	19	0.00127271
		ENSG00000101161	20	PRPF6	62612488	rs3810504	20	62678549	A	G	0.112474	-0.0101823	0.00279335	0.000269998	-0.267958	0.0316879	2.7631e-17	0.0379996	0.0113519	0.000815657	0.224198	10	0.0415945
		ENSG00000128268	22	MGAT3	39853349	rs5757682	22	39848259	G	T	0.720859	0.00845566	0.00210635	5.99998e-05	0.320091	0.0413004	9.16688e-15	0.0264164	0.00741081	0.000364437	0.825878	20	0.0262741
		ENSG00000183066	22	WBP2NL	42394729	rs11090066	22	42398195	C	T	0.279141	0.00818843	0.00199573	4.09996e-05	-0.452803	0.0439571	6.97221e-25	-0.0180839	0.00474426	0.000137994	0.199346	20	0.0144085
		ENSG00000198951	22	NAGA	42454358	rs133383	22	42473603	T	C	0.456033	-0.00847808	0.00183207	3.69998e-06	0.495305	0.0337734	1.07181e-48	-0.0171169	0.00387865	1.01897e-05	0.247991	20	0.00270028
		ENSG00000270083	22	RP1-257I20.14	42485634	rs2142694	22	42542870	G	A	0.5409	0.0082219	0.00183553	7.49998e-06	-0.282898	0.0445625	2.17651e-10	-0.0290631	0.00794084	0.000252257	0.39496	17	0.0215164
		ENSG00000176732	2	PFN4	24338241	rs6720131	2	24364736	T	C	0.217791	-0.00816033	0.00226925	0.00032	0.41446	0.0489802	2.63325e-17	-0.0196891	0.00594911	0.000934351	0.065139	10	0.0425846
		ENSG00000236209	2	AC104135.2	75146682	rs3886110	2	75207832	T	G	0.458078	0.00604398	0.0018315	0.000969996	0.806287	0.0390849	1.50315e-94	0.00749607	0.0023004	0.00111969	0.131899	18	0.0491365
		ENSG00000136560	2	TANK	161993419	rs7309	2	162092640	A	G	0.46319	-0.0069389	0.00183516	0.00016	-0.16784	0.0202749	1.25022e-16	0.0413423	0.0120205	0.000583195	0.0108166	20	0.033958
		ENSG00000162998	2	FRZB	183698002	rs4392211	2	183780408	C	T	0.787321	-0.00805703	0.00226003	0.000359998	0.352247	0.0416618	2.79275e-17	-0.0228732	0.00696307	0.00102005	0.834148	18	0.0454221
		ENSG00000162944	2	RFTN2	198432948	rs4850437	2	198569051	G	T	0.48773	0.00814051	0.0018276	8.40001e-06	0.178885	0.0300899	2.76422e-09	0.0455069	0.0127661	0.000364304	0.178534	12	0.0262741
		ENSG00000115896	2	PLCL1	198669426	rs700688	2	198723833	A	G	0.736196	-0.00898576	0.00194241	3.69998e-06	0.150958	0.0214028	1.74847e-12	-0.0595249	0.015388	0.000109606	0.00105482	19	0.012524
		ENSG00000178074	2	C2orf69	200775979	rs281771	2	200812202	A	C	0.823108	0.0134256	0.00229539	4.90004e-09	-0.259131	0.0271969	1.60427e-21	-0.0518101	0.0103939	6.20705e-07	0.0907867	20	0.000443616
		ENSG00000138380	2	CARF	203776937	rs10497870	2	203970283	G	A	0.403885	-0.00722353	0.00187128	0.000109999	-0.156226	0.0204338	2.08195e-14	0.0462377	0.0134182	0.000569177	0.0603512	20	0.0337935
		ENSG00000178252	3	WDR6	49044495	rs7621015	3	49016056	G	A	0.666667	0.00670264	0.00192208	0.000490004	-0.397027	0.0251059	2.48652e-56	-0.0168821	0.00495749	0.000660744	2.23028e-09	20	0.0360492
		ENSG00000178057	3	NDUFAF3	49057892	rs6806356	3	48727636	A	G	0.776074	0.0118155	0.00217479	5.49997e-08	0.141061	0.0249165	1.50196e-08	0.0837616	0.0213682	8.8576e-05	0.00169052	12	0.0105566
		ENSG00000067560	3	RHOA	49396578	rs6769821	3	49244657	A	G	0.761759	0.00994813	0.00206568	1.5e-06	-0.223146	0.0261176	1.29778e-17	-0.0445813	0.0106264	2.72468e-05	0.0304539	20	0.00515645
[truncated: 458 more rows]
