# Supplementary material for: Screen Time and Chronic Pain Health: Mendelian Randomization Study
Source: J Med Internet Res. 2026 Feb 9;28:e78233. doi: 10.2196/78233 (PMC12930148; doi:10.2196/78233)
Supplement: Multimedia Appendix 11 [file jmir_v28i1e78233_app11.xlsx]

## Sheet: Multimedia Appendix 11
Multimedia Appendix 11. The top hit probes identified in summary data–based Mendelian randomization analysis after false discovery rate correction of chronic pain.
Traits	eQTL data	probeID	ProbeChr	Gene	Probe_bp	topSNP	topSNP_chr	topSNP_bp	A1	A2	Freq	b_GWAS	se_GWAS	P_GWAS	b_eQTL	se_eQTL	P_eQTL	b_SMR	se_SMR	P_SMR	P_HEIDI	nsnp_HEIDI	FDR
MCP	Adipose Subcutaneous	ENSG00000188611	10	ASAH2	51942538	rs4497350	10	52499880	G	A	0.749489	0.0103899	0.0029741	0.00048	1.07191	0.0547051	1.72888e-85	0.00969288	0.00281833	0.000583379	0.813735	20	0.0464709
		ENSG00000148700	10	ADD3	111756126	rs1009532	10	111840725	G	A	0.186094	-0.0130075	0.00324425	6.1e-05	0.175742	0.0270751	8.53213e-11	-0.0740147	0.0216981	0.000646973	0.652305	12	0.0486847
		ENSG00000171798	10	KNDC1	134973951	rs3008301	10	134980113	G	A	0.47546	0.0118946	0.00246028	1.3e-06	0.308203	0.0482485	1.68268e-10	0.0385934	0.0100113	0.000115729	0.00158892	9	0.0182089
		ENSG00000149179	11	C11orf49	46958240	rs1352307	11	47168254	G	A	0.0838446	-0.019963	0.00432052	3.8e-06	-0.353554	0.0498005	1.25289e-12	0.0564638	0.0145805	0.000107695	0.256204	7	0.0178146
		ENSG00000149547	11	EI24	125439112	rs1002777	11	125444604	T	C	0.368098	0.0109576	0.00256535	1.9e-05	-0.109956	0.018663	3.82335e-09	-0.0996544	0.028817	0.000543843	0.831364	20	0.0457379
		ENSG00000139531	12	SUOX	56390964	rs705700	12	56389293	C	T	0.395706	-0.011927	0.0024604	1.2e-06	-0.192021	0.0241663	1.92917e-15	0.062113	0.0150095	3.49959e-05	0.15127	20	0.0103962
		ENSG00000123411	12	IKZF4	56401443	rs705700	12	56389293	C	T	0.395706	-0.011927	0.0024604	1.2e-06	0.261392	0.0392367	2.70264e-11	-0.0456288	0.0116409	8.86578e-05	0.57803	10	0.0165886
		ENSG00000197728	12	RPS26	56435637	rs10876864	12	56401085	A	G	0.58998	0.0117697	0.00245559	1.6e-06	-1.15154	0.019185	0	-0.0102208	0.00213923	1.77211e-06	0.374704	20	0.00245366
		ENSG00000120675	13	DNAJC15	43597339	rs17553284	13	43597706	T	C	0.254601	-0.00992683	0.00284061	0.00047	-0.723509	0.0368234	6.00629e-86	0.0137204	0.00398777	0.000580394	0.00604959	17	0.0464709
		ENSG00000100889	14	PCK2	24563262	rs3561	14	24550224	T	C	0.655419	0.00998668	0.00258754	0.00011	0.188317	0.0257439	2.57377e-13	0.0530312	0.0155356	0.000641267	0.955855	13	0.0486847
		ENSG00000165379	14	LRFN5	42076773	rs1111179	14	42075952	T	G	0.513292	-0.00956345	0.00243342	8.5e-05	0.436556	0.0451253	3.87714e-22	-0.0219066	0.00601652	0.000271503	0.00271639	19	0.0313269
		ENSG00000269940	14	RP11-73M18.7	104160897	rs12884809	14	104095320	A	G	0.313906	0.0111315	0.00256962	1.5e-05	0.296362	0.0504567	4.26446e-09	0.0375605	0.0107737	0.000489708	0.195825	20	0.0434647
		ENSG00000269958	14	RP11-73M18.8	104162690	rs12884809	14	104095320	A	G	0.313906	0.0111315	0.00256962	1.5e-05	0.353483	0.030592	6.98472e-31	0.0314909	0.00776352	4.98632e-05	0.0455561	20	0.011799
		ENSG00000126215	14	XRCC3	104163946	rs12884809	14	104095320	A	G	0.313906	0.0111315	0.00256962	1.5e-05	0.289259	0.0276932	1.5426e-25	0.0384828	0.00961716	6.29493e-05	0.199296	20	0.0136187
		ENSG00000100711	14	ZFYVE21	104182067	rs941475	14	104240618	C	A	0.441718	0.0117846	0.0024394	1.4e-06	0.160541	0.0269352	2.5181e-09	0.0734055	0.0195592	0.000174738	0.467029	15	0.0230831
		ENSG00000088808	14	PPP1R13B	104200089	rs11847468	14	104220295	A	G	0.387526	0.0115235	0.00246768	3e-06	-0.127633	0.0232184	3.86146e-08	-0.0902862	0.0253687	0.000372329	0.849513	17	0.0384722
		ENSG00000128891	15	C15orf57	40820882	rs1044474	15	40845952	G	A	0.478528	0.0101073	0.00243401	3.3e-05	-0.860568	0.0409034	2.88185e-98	-0.0117449	0.00288294	4.62251e-05	0.105972	20	0.011799
		ENSG00000103653	15	CSK	75074398	rs11636952	15	75114322	C	T	0.628834	0.0114821	0.00264751	1.4e-05	-0.139588	0.0243292	9.61052e-09	-0.0822571	0.0237756	0.00054071	0.770198	20	0.0457379
		ENSG00000178761	15	FAM219B	75192328	rs11630918	15	75155896	T	C	0.494888	0.00996542	0.00245239	4.8e-05	0.160411	0.0238711	1.81862e-11	0.0621243	0.017866	0.000506624	0.151604	20	0.0443969
		ENSG00000178718	15	RPP25	75246757	rs35556055	15	75253414	A	G	0.45501	0.0103314	0.00243288	2.2e-05	-0.431852	0.0288036	8.15738e-51	-0.0239235	0.00585521	4.39169e-05	0.0667837	20	0.0116937
		ENSG00000169371	15	SNUPN	75890424	rs1128585	15	75890689	T	G	0.237219	0.0113948	0.00275476	3.5e-05	-0.25485	0.0301291	2.70608e-17	-0.0447118	0.0120326	0.000202488	0.0447633	13	0.0259597
		ENSG00000259422	15	RP11-593F23.1	76467232	rs2469548	15	76543910	C	A	0.732106	0.0100098	0.0027478	0.00027	0.596278	0.0571956	1.90158e-25	0.0167871	0.00488148	0.000583991	0.289488	20	0.0464709
		ENSG00000184056	15	VPS33B	91541646	rs1108351	15	91562937	A	C	0.217791	0.0126122	0.00304781	3.5e-05	-0.204005	0.0311854	6.08269e-11	-0.061823	0.0176781	0.000470243	0.154671	8	0.0426222
		ENSG00000167930	16	ITFG3	284545	rs10903013	16	312253	G	A	0.180982	-0.0115803	0.00313379	0.00022	-0.22257	0.0254671	2.34138e-18	0.0520299	0.0152869	0.000665146	0.0474633	13	0.0495141
		ENSG00000197562	16	RAB40C	639357	rs2269557	16	677629	C	T	0.255624	-0.0116669	0.00294313	7.4e-05	0.30105	0.030678	9.87573e-23	-0.038754	0.0105437	0.000237336	0.146449	20	0.028826
		ENSG00000127578	16	WFIKKN1	679239	rs2269556	16	675215	A	G	0.255624	-0.0111109	0.00293427	0.00015	0.811152	0.0545171	4.52235e-50	-0.0136977	0.00373272	0.000242906	0.0156647	20	0.0289938
		ENSG00000130731	16	C16orf13	684429	rs1139897	16	720986	A	G	0.257669	-0.01087	0.00292019	0.0002	0.465531	0.0342485	4.42314e-42	-0.0233497	0.00650377	0.000330457	0.0963436	20	0.0362668
		ENSG00000161996	16	WDR90	699311	rs1139897	16	720986	A	G	0.257669	-0.01087	0.00292019	0.0002	0.377091	0.0259914	1.07379e-47	-0.0288259	0.00799481	0.000311457	0.00516445	20	0.0347777
		ENSG00000103269	16	RHBDL1	725666	rs4984681	16	719933	C	T	0.379346	-0.0111182	0.00255468	1.3e-05	0.362292	0.0386425	6.88568e-21	-0.0306885	0.00777413	7.89661e-05	0.355997	20	0.0151856
		ENSG00000127580	16	WDR24	734622	rs13336260	16	757459	C	A	0.219836	-0.0119878	0.00303694	7.9e-05	0.258383	0.0324848	1.80634e-15	-0.0463955	0.0131214	0.000406457	0.537694	17	0.0407812
		ENSG00000140832	16	MARVELD3	71660064	rs3925658	16	71709167	G	A	0.321063	-0.00986835	0.00252929	9.6e-05	0.435738	0.0548606	1.9793e-15	-0.0226474	0.00646714	0.000461907	0.0663437	20	0.0426222
		ENSG00000040199	16	PHLPP2	71671738	rs2334877	16	71833332	T	C	0.848671	-0.0155677	0.00330991	2.6e-06	-0.586115	0.0421756	6.60255e-44	0.0265608	0.00596186	8.38453e-06	0.00183644	20	0.00483718
		ENSG00000172992	17	DCAKD	43100708	rs9900173	17	43111688	A	G	0.350716	0.0126666	0.00258764	9.8e-07	-0.356468	0.031618	1.75936e-29	-0.0355336	0.0079138	7.11954e-06	0.070945	20	0.00456069
		ENSG00000136448	17	NMT1	43128978	rs7213273	17	43155914	A	G	0.610429	-0.0128364	0.00255562	5.1e-07	-0.215765	0.0188014	1.74191e-30	0.0594925	0.0129293	4.19698e-06	0.0226643	20	0.00363196
		ENSG00000265055	17	AC145343.2	66092187	rs7211282	17	66024595	A	G	0.729039	-0.0108863	0.00279251	9.7e-05	-0.556254	0.058563	2.13166e-21	0.0195707	0.00542659	0.000310409	0.203263	18	0.0347777
		ENSG00000237854	17	LINC00674	66098049	rs7211282	17	66024595	A	G	0.729039	-0.0108863	0.00279251	9.7e-05	-0.447216	0.0508597	1.45454e-18	0.0243424	0.00683036	0.000365457	0.255707	20	0.0383343
		ENSG00000267731	17	RP11-147L13.8	66186025	rs35191309	17	66142785	C	A	0.184049	0.014296	0.0032496	1.1e-05	0.451785	0.0480255	5.09599e-21	0.0316434	0.00794048	6.74598e-05	0.0912218	12	0.0141522
		ENSG00000141570	17	CBX8	77765931	rs4889891	17	77768654	A	C	0.470348	-0.00900503	0.00244992	0.00024	-0.358927	0.0338029	2.4515e-26	0.0250887	0.00722307	0.000513869	0.504357	20	0.0444689
		ENSG00000141458	18	NPC1	21086148	rs11663558	18	21133937	A	G	0.420245	-0.00943156	0.00243797	0.00011	0.501037	0.0299718	9.86416e-63	-0.0188241	0.00499444	0.0001639	0.101426	20	0.0226936
		ENSG00000267100	19	ILF3-AS1	10762538	rs3843751	19	10748121	T	C	0.624744	-0.0120983	0.00257673	2.7e-06	0.208188	0.030423	7.7494e-12	-0.0581124	0.0150101	0.00010815	0.717528	4	0.0178146
		ENSG00000161618	19	ALDH16A1	49956426	rs10853810	19	49969085	T	C	0.335378	-0.00921205	0.00252467	0.00026	-0.294264	0.0294889	1.88721e-23	0.0313054	0.00913519	0.000610509	0.915093	6	0.048029
		ENSG00000235790	1	RP11-73M7.6	32109650	rs2050256	1	32204683	G	A	0.154397	0.0170784	0.0032395	1.3e-07	-0.2224	0.0351463	2.48634e-10	-0.0767914	0.0189589	5.11294e-05	0.441891	8	0.011799
		ENSG00000084636	1	COL16A1	32117848	rs2050256	1	32204683	G	A	0.154397	0.0170784	0.0032395	1.3e-07	-0.173488	0.029784	5.71544e-09	-0.0984414	0.0251851	9.27861e-05	0.0148369	7	0.0166553
		ENSG00000237624	1	OXCT2P1	39980628	rs3916164	1	40069939	A	G	0.292434	0.00981504	0.00263706	0.0002	0.52261	0.0514176	2.86939e-24	0.0187808	0.00537362	0.000474058	0.145579	20	0.0426222
		ENSG00000182109	1	RP11-69E11.4	39987952	rs1180342	1	39992878	G	T	0.642127	-0.0100684	0.00253352	7.1e-05	-0.287276	0.0417357	5.85114e-12	0.0350478	0.0101835	0.000578196	0.43145	20	0.0464709
		ENSG00000090621	1	PABPC4	40026488	rs4660293	1	40028180	G	A	0.231084	0.0136795	0.00286117	1.7e-06	-0.266559	0.0271656	9.95992e-23	-0.0513188	0.0119401	1.72325e-05	0.81995	20	0.00751485
		ENSG00000162613	1	FUBP1	78409740	rs17391694	1	78623626	T	C	0.0961145	0.0189512	0.00349108	5.7e-08	-0.22829	0.0308242	1.29978e-13	-0.0830137	0.0189602	1.19601e-05	0.461212	12	0.00591428
		ENSG00000143028	1	SYPL2	110009180	rs485660	1	110023432	A	G	0.255624	-0.013498	0.00285049	2.2e-06	0.311424	0.0482144	1.05289e-10	-0.0433428	0.0113493	0.000134004	0.688122	15	0.0201675
		ENSG00000143374	1	TARS2	150459887	rs13294	1	150484987	A	G	0.382413	-0.0166203	0.00247279	1.8e-11	-0.250394	0.0318041	3.46235e-15	0.0663766	0.0129849	3.19056e-07	0.00568571	20	0.00110441
		ENSG00000196189	1	SEMA4A	156117157	rs3738581	1	156147558	T	C	0.416155	0.0090193	0.00245795	0.00024	0.284108	0.0276316	8.49615e-25	0.031746	0.0091859	0.000548352	0.0576077	13	0.0457379
		ENSG00000116406	1	EDEM3	184659365	rs6663178	1	184661642	A	G	0.47546	0.00912078	0.00242719	0.00017	-0.240431	0.0200132	3.01274e-33	-0.0379351	0.0105775	0.00033527	0.0438832	20	0.0362668
		ENSG00000143702	1	CEP170	243287730	rs3904683	1	243416525	C	T	0.380368	0.0139583	0.00253752	3.8e-08	0.160422	0.023319	6.00834e-12	0.0870099	0.0202526	1.7373e-05	0.675715	14	0.00751485
		ENSG00000054282	1	SDCCAG8	243419320	rs2275154	1	243433654	G	A	0.344581	0.0139382	0.00259744	8e-08	0.417285	0.0374855	8.77264e-29	0.0334021	0.00691009	1.33938e-06	0.344228	20	0.00245366
		ENSG00000185019	20	UBOX5	3088219	rs2422859	20	3132828	G	T	0.427403	-0.0110448	0.0024331	5.6e-06	0.181758	0.0288807	3.10564e-10	-0.0607665	0.0165054	0.000231761	0.374953	6	0.028826
		ENSG00000197183	20	C20orf112	31030862	rs2295764	20	31025163	G	A	0.333333	0.0110895	0.00253446	1.2e-05	0.206365	0.0304549	1.23472e-11	0.0537373	0.0146194	0.000237138	0.0134441	15	0.028826
		ENSG00000149600	20	COMMD7	31290493	rs6119946	20	31329704	G	A	0.603272	-0.00946876	0.00247335	0.00013	-0.25798	0.0293378	1.45041e-18	0.0367035	0.0104566	0.000447954	0.79099	20	0.04204
		ENSG00000115750	2	TAF1B	9983483	rs2245344	2	9985670	C	T	0.525562	0.00879259	0.00244431	0.00032	0.576274	0.0330019	2.79844e-68	0.0152577	0.00433064	0.000426391	0.244282	20	0.0409986
		ENSG00000269973	2	RP11-95D17.1	10076489	rs2245344	2	9985670	C	T	0.525562	0.00879259	0.00244431	0.00032	0.5421	0.0339434	2.0452e-57	0.0162195	0.00462192	0.000449366	0.412293	20	0.04204
		ENSG00000162944	2	RFTN2	198432948	rs13029495	2	198582601	A	C	0.484663	-0.0108879	0.00243714	7.9e-06	0.206697	0.0265834	7.51983e-15	-0.0526757	0.0135986	0.00010723	0.607983	17	0.0178146
		ENSG00000021826	2	CPS1	211342406	rs10932334	2	211341349	T	C	0.486708	0.00975965	0.00243222	6e-05	0.500728	0.0346999	3.33844e-47	0.0194909	0.00504167	0.00011065	0.003641	20	0.0178146
		ENSG00000176720	2	BOK	242498136	rs4675801	2	242493511	T	C	0.496933	-0.00907058	0.00244274	0.0002	0.158247	0.013912	5.5791e-30	-0.0573191	0.0162379	0.000415633	0.176247	5	0.0409188
		ENSG00000196653	3	ZNF502	44754135	rs10514710	3	44883971	A	G	0.219836	-0.013506	0.00304665	9.3e-06	0.663946	0.0469618	2.21486e-45	-0.020342	0.00480899	2.33693e-05	0.680665	20	0.00898811
		ENSG00000186446	3	ZNF501	44771088	rs10514710	3	44883971	A	G	0.219836	-0.013506	0.00304665	9.3e-06	0.43698	0.0383437	4.35799e-30	-0.0309076	0.00748096	3.60405e-05	0.581013	20	0.0103962
		ENSG00000173421	3	CCDC36	49235861	rs4955418	3	49200627	G	A	0.648262	-0.0124515	0.00250642	6.8e-07	0.400729	0.0474121	2.86249e-17	-0.0310721	0.00725505	1.84533e-05	4.00984e-05	20	0.00751485
		ENSG00000225399	3	RP11-3B7.1	49297518	rs4955418	3	49200627	G	A	0.648262	-0.0124515	0.00250642	6.8e-07	0.281911	0.0493024	1.07784e-08	-0.0441682	0.0117777	0.000176716	0.0161629	15	0.0230831
		ENSG00000145022	3	TCTA	49449639	rs9834003	3	49216472	C	T	0.756646	-0.0144479	0.00274058	1.4e-07	0.173138	0.0287471	1.71433e-09	-0.0834473	0.0210362	7.28304e-05	0.000986889	18	0.0148295
		ENSG00000145020	3	AMT	49454211	rs8897	3	49460407	T	C	0.230061	0.0135775	0.00277048	9.5e-07	-0.403438	0.022067	1.1424e-74	-0.0336545	0.00710962	2.20512e-06	0.000135619	20	0.00254435
		ENSG00000145029	3	NICN1	49460379	rs8897	3	49460407	T	C	0.230061	0.0135775	0.00277048	9.5e-07	-0.313098	0.0269085	2.7152e-31	-0.043365	0.00960144	6.28666e-06	0.00487737	20	0.00456069
		ENSG00000164062	3	APEH	49711435	rs9822268	3	49719729	A	G	0.324131	-0.0111435	0.00267403	3.1e-05	0.143551	0.0187786	2.09914e-14	-0.0776275	0.0212159	0.000253265	0.000410978	16	0.0297178
		ENSG00000173531	3	MST1	49721380	rs13071087	3	49634594	C	T	0.0705521	-0.0201205	0.00508978	7.7e-05	0.305027	0.0458319	2.8265e-11	-0.065963	0.0194079	0.0006769	0.0219511	7	0.049853
		ENSG00000164068	3	RNF123	49726932	rs11130219	3	49752427	T	C	0.523517	-0.0108286	0.00242904	8.3e-06	-0.317263	0.0261967	9.25694e-34	0.0341313	0.00815846	2.86995e-05	0.00380218	20	0.00993433
		ENSG00000173540	3	GMPPB	49754277	rs4855882	3	49715354	T	G	0.834356	-0.0188685	0.0031855	3.2e-09	-0.428051	0.0325544	1.72903e-39	0.04408	0.00816211	6.643e-08	0.0221655	20	0.000459895
		ENSG00000164078	3	MST1R	49924435	rs2271961	3	49878113	C	T	0.472393	0.0112786	0.00242954	3.4e-06	0.321589	0.0392825	2.68794e-16	0.0350715	0.00868492	5.38624e-05	0.00829275	20	0.0120287
		ENSG00000004534	3	RBM6	49977440	rs4688755	3	50064424	A	G	0.47546	-0.0114952	0.00243361	2.3e-06	0.579133	0.0251975	6.77135e-117	-0.019849	0.00428999	3.71327e-06	0.000690731	20	0.00363196
		ENSG00000175166	3	PSMD2	184016497	rs6845	3	184026703	T	C	0.474438	0.00925552	0.00243282	0.00014	-0.167383	0.0177761	4.67849e-21	-0.0552955	0.0156759	0.000419649	0.0735892	18	0.0409188
		ENSG00000125388	4	GRK4	2965335	rs2471337	4	2994986	C	T	0.379346	-0.0106632	0.002545	2.8e-05	-0.864571	0.0436796	3.38819e-87	0.0123335	0.00300888	4.14878e-05	0.408831	20	0.0114888
		ENSG00000053900	4	ANAPC4	25378835	rs908056	4	25394531	A	G	0.554192	-0.00982117	0.00244047	5.7e-05	-0.632912	0.0289842	1.04618e-105	0.0155174	0.00392087	7.56916e-05	0.204837	20	0.0149718
		ENSG00000079691	6	LRRC16A	25279306	rs1883393	6	25297497	G	T	0.0633947	-0.0224587	0.00549741	4.4e-05	-0.40765	0.0566274	6.07397e-13	0.0550931	0.0155059	0.000380789	0.0217665	13	0.0387677
		ENSG00000030110	6	BAK1	33540329	rs210134	6	33540209	G	A	0.711656	-0.0109953	0.00261945	2.7e-05	-0.522315	0.0331894	8.38117e-56	0.0210511	0.0051904	4.99693e-05	0.000683571	20	0.011799
		ENSG00000196821	6	C6orf106	34555065	rs16894959	6	34825662	C	T	0.128834	0.0172259	0.00349756	8.4e-07	0.140568	0.0219205	1.43022e-10	0.122545	0.0313733	9.38259e-05	0.15401	9	0.0166553
		ENSG00000124562	6	SNRPC	34725183	rs7756405	6	34722659	A	G	0.335378	0.0127426	0.00258887	8.6e-07	-0.217206	0.0218099	2.30191e-23	-0.058666	0.0132952	1.0215e-05	0.000575328	20	0.00543989
		ENSG00000065060	6	UHRF1BP1	34759857	rs7774697	6	34791027	G	A	0.336401	0.0128657	0.00258916	6.7e-07	0.563154	0.0287815	2.98415e-85	0.0228458	0.00474355	1.46332e-06	0.000382481	20	0.00245366
		ENSG00000164465	6	DCBLD1	117774980	rs9320604	6	117816045	A	G	0.513292	0.00868586	0.00244035	0.00037	0.400405	0.0334925	6.10966e-33	0.0216927	0.00635908	0.000646556	0.0114223	20	0.0486847
		ENSG00000055211	6	GINM1	149887430	rs9322193	6	149919143	G	T	0.361963	-0.0120046	0.00255616	2.6e-06	-0.198264	0.0206928	9.58296e-22	0.0605486	0.0143582	2.47566e-05	0.0577352	19	0.00902052
		ENSG00000120253	6	NUP43	150045451	rs9688452	6	149979900	A	G	0.360941	-0.0120038	0.00255081	2.5e-06	-0.317506	0.035383	2.87458e-19	0.0378065	0.00907162	3.07876e-05	0.374624	15	0.0101496
		ENSG00000231760	6	RP11-350J20.5	150117711	rs7818	6	150132092	G	A	0.368098	-0.0116289	0.00254481	4.9e-06	1.09808	0.0465316	3.98475e-123	-0.0105902	0.00236056	7.24652e-06	0.0557744	20	0.00456069
		ENSG00000112530	6	PACRG	163148164	rs2156257	6	163100710	T	G	0.123722	-0.0143712	0.00370897	0.00011	0.682735	0.0745159	5.08168e-20	-0.0210495	0.00589833	0.000358739	0.172416	20	0.0382085
		ENSG00000178381	7	ZFAND2A	1191707	rs2140578	7	1214003	C	T	0.618609	-0.00981928	0.00252558	0.0001	-0.52273	0.0334426	4.50092e-55	0.0187846	0.00497874	0.000161319	0.038664	20	0.0226936
		ENSG00000229043	7	AC091729.9	1200010	rs2960837	7	1203957	G	A	0.619632	-0.00977297	0.00252316	0.00011	-0.835758	0.0334615	1.09515e-137	0.0116935	0.00305509	0.000129422	0.0432176	20	0.0199109
		ENSG00000128573	7	FOXP2	113726382	rs10279936	7	114147217	A	C	0.435583	0.0110571	0.00244199	6e-06	-0.254187	0.036833	5.1614e-12	-0.0434999	0.0114903	0.000153229	0.0164093	14	0.0221001
		ENSG00000158863	8	FAM160B2	21946670	rs7831711	8	21970230	C	A	0.558282	0.0125967	0.00244513	2.6e-07	0.170245	0.0243111	2.50941e-12	0.0739916	0.0178303	3.32819e-05	0.262099	11	0.0103962
		ENSG00000136935	9	GOLGA1	127640646	rs2289631	9	127733926	T	C	0.576687	0.0105361	0.00245339	1.8e-05	-0.255708	0.0312023	2.50229e-16	-0.0412036	0.010832	0.000142455	0.471278	17	0.0209833
		ENSG00000173611	9	SCAI	127704887	rs7022663	9	127673385	C	A	0.582822	0.00966046	0.00245529	8.3e-05	0.150283	0.0219205	7.09002e-12	0.0642818	0.0188371	0.000643678	0.264792	20	0.0486847
		ENSG00000119414	9	PPP6C	127908852	rs687654	9	127833905	T	C	0.317996	-0.0116321	0.00261338	8.5e-06	-0.121143	0.0172813	2.3822e-12	0.0960196	0.0255539	0.000171594	0.294855	20	0.0230831
	Adipose Visceral Omentum	ENSG00000188611	10	ASAH2	51942538	rs4497350	10	52499880	G	A	0.749489	0.0103899	0.0029741	0.00048	1.17473	0.0642518	1.12545e-74	0.0088445	0.00257753	0.000600513	0.889672	20	0.0462748
		ENSG00000148700	10	ADD3	111756126	rs2501575	10	111849864	A	G	0.180982	-0.0132405	0.0032443	4.5e-05	0.183598	0.0279312	4.92373e-11	-0.0721168	0.0207996	0.00052586	0.192368	20	0.0447256
		ENSG00000139531	12	SUOX	56390964	rs705699	12	56384804	A	G	0.390593	-0.0119808	0.00246122	1.1e-06	-0.147725	0.023201	1.9252e-10	0.081102	0.020972	0.000110115	0.628944	11	0.0212004
		ENSG00000197728	12	RPS26	56435637	rs10876864	12	56401085	A	G	0.58998	0.0117697	0.00245559	1.6e-06	-1.1777	0.0233529	0	-0.0099938	0.00209447	1.8284e-06	0.550826	20	0.00247405
		ENSG00000120675	13	DNAJC15	43597339	rs17553284	13	43597706	T	C	0.254601	-0.00992683	0.00284061	0.00047	-1.12335	0.0501781	5.23711e-111	0.00883681	0.00255932	0.000554803	0.0167601	20	0.0447256
		ENSG00000269958	14	RP11-73M18.8	104162690	rs12884809	14	104095320	A	G	0.313906	0.0111315	0.00256962	1.5e-05	0.36275	0.0387352	7.615e-21	0.0306864	0.00780489	8.43498e-05	0.0558272	20	0.0176797
		ENSG00000126215	14	XRCC3	104163946	rs4906356	14	104138701	T	C	0.301636	0.0114392	0.00259637	1.1e-05	0.223423	0.030351	1.82128e-13	0.0511997	0.0135433	0.000156542	0.330505	20	0.0221697
		ENSG00000128891	15	C15orf57	40820882	rs11070283	15	40884719	C	T	0.456033	0.01098	0.00244305	7e-06	-0.820291	0.046565	1.85523e-69	-0.0133855	0.00307367	1.33138e-05	0.0652387	20	0.00634219
		ENSG00000140465	15	CYP1A1	75011883	rs2472304	15	75044238	A	G	0.597137	0.0107387	0.00258566	3.3e-05	-0.414524	0.064894	1.68391e-10	-0.0259061	0.00744019	0.000497845	0.502648	20	0.0447256
		ENSG00000178718	15	RPP25	75246757	rs35556055	15	75253414	A	G	0.45501	0.0103314	0.00243288	2.2e-05	-0.379983	0.0382989	3.35649e-23	-0.0271891	0.00696443	9.46162e-05	0.0929808	20	0.0190688
		ENSG00000169371	15	SNUPN	75890424	rs1128585	15	75890689	T	G	0.237219	0.0113948	0.00275476	3.5e-05	-0.310189	0.0328946	4.10959e-21	-0.036735	0.00969776	0.000151871	0.0420951	8	0.0221056
		ENSG00000197562	16	RAB40C	639357	rs4984672	16	646421	G	A	0.246421	-0.0115291	0.00294477	9e-05	0.263072	0.0315316	7.23573e-17	-0.0438249	0.012365	0.000393696	0.226335	17	0.0423255
		ENSG00000127578	16	WFIKKN1	679239	rs2269557	16	677629	C	T	0.255624	-0.0116669	0.00294313	7.4e-05	0.704895	0.0537627	2.83936e-39	-0.0165513	0.00436194	0.000147957	0.0606814	20	0.0221056
		ENSG00000130731	16	C16orf13	684429	rs1139897	16	720986	A	G	0.257669	-0.01087	0.00292019	0.0002	0.363056	0.0354607	1.33612e-24	-0.0299403	0.00855847	0.000468198	0.128526	20	0.0438099
		ENSG00000161996	16	WDR90	699311	rs34775748	16	706668	A	G	0.259714	-0.0106885	0.00287636	0.0002	0.329147	0.0288331	3.49567e-30	-0.0324733	0.00919017	0.000410118	0.0438235	20	0.0423255
		ENSG00000040199	16	PHLPP2	71671738	rs6499528	16	71672762	C	T	0.843558	-0.0144691	0.00322475	7.2e-06	-0.224092	0.0349546	1.44622e-10	0.0645677	0.0175646	0.000236909	0.0161906	9	0.0318309
		ENSG00000167523	16	SPATA33	89724210	rs164746	16	89709019	A	G	0.477505	0.0101932	0.00246749	3.6e-05	0.231024	0.0379091	1.10012e-09	0.0441218	0.0129033	0.000627527	0.491021	19	0.0476557
		ENSG00000172992	17	DCAKD	43100708	rs4792966	17	43121490	C	A	0.572597	-0.0114005	0.00250172	5.2e-06	0.182476	0.025959	2.07452e-12	-0.0624767	0.0163388	0.000131394	0.0832693	19	0.0212633
		ENSG00000136448	17	NMT1	43128978	rs1053739	17	43183108	A	G	0.390593	0.0125695	0.00255413	8.6e-07	0.19688	0.0219074	2.54242e-19	0.0638435	0.0147908	1.58566e-05	0.252713	20	0.00692405
		ENSG00000166260	17	COX11	53029263	rs17817829	17	53010381	G	T	0.273006	0.0113125	0.00264955	2e-05	-0.409498	0.0378793	3.06621e-27	-0.0276253	0.00695658	7.15409e-05	0.242376	18	0.0162989
		ENSG00000265055	17	AC145343.2	66092187	rs7211282	17	66024595	A	G	0.729039	-0.0108863	0.00279251	9.7e-05	-0.537011	0.0634133	2.48712e-17	0.020272	0.00572464	0.000398327	0.280722	16	0.0423255
		ENSG00000237854	17	LINC00674	66098049	rs7211282	17	66024595	A	G	0.729039	-0.0108863	0.00279251	9.7e-05	-0.447492	0.0529016	2.69792e-17	0.0243274	0.00687117	0.000399377	0.430095	17	0.0423255
		ENSG00000267731	17	RP11-147L13.8	66186025	rs4503862	17	66132147	A	G	0.179959	0.0142537	0.00324812	1.1e-05	0.424051	0.0443148	1.07873e-21	0.0336132	0.00842678	6.63938e-05	0.187385	14	0.0162989
		ENSG00000141570	17	CBX8	77765931	rs4889891	17	77768654	A	C	0.470348	-0.00900503	0.00244992	0.00024	-0.504151	0.0392449	9.02654e-38	0.0178618	0.0050545	0.000409578	0.200741	20	0.0423255
		ENSG00000141452	18	C18orf8	21083473	rs1788817	18	21097460	G	A	0.47137	-0.00919179	0.0024332	0.00016	0.268517	0.0312992	9.56666e-18	-0.0342317	0.00990123	0.000545583	0.295106	20	0.0447256
		ENSG00000141458	18	NPC1	21086148	rs11663558	18	21133937	A	G	0.420245	-0.00943156	0.00243797	0.00011	0.400264	0.0335107	6.94776e-33	-0.0235633	0.00640241	0.000232882	0.161319	20	0.0318309
		ENSG00000267100	19	ILF3-AS1	10762538	rs10948	19	10754905	T	G	0.624744	-0.0119924	0.00257521	3.2e-06	0.288592	0.0379325	2.78279e-14	-0.0415549	0.0104623	7.13099e-05	0.357278	6	0.0162989
		ENSG00000161618	19	ALDH16A1	49956426	rs3905288	19	49955222	A	G	0.751534	-0.0105745	0.00287849	0.00024	-0.398453	0.0383763	2.96949e-25	0.0265389	0.00766302	0.000533711	0.072671	8	0.0447256
		ENSG00000237624	1	OXCT2P1	39980628	rs3916164	1	40069939	A	G	0.292434	0.00981504	0.00263706	0.0002	0.66204	0.0593577	6.89242e-29	0.0148254	0.00419917	0.000414667	0.18017	20	0.0423255
		ENSG00000182109	1	RP11-69E11.4	39987952	rs7539279	1	40050568	G	A	0.650307	-0.0101285	0.00258165	8.7e-05	-0.294585	0.0415592	1.35753e-12	0.0343823	0.0100165	0.000597896	0.579447	20	0.0462748
		ENSG00000090621	1	PABPC4	40026488	rs12037222	1	40064961	A	G	0.224949	0.0137841	0.00290455	2.1e-06	-0.176605	0.0239901	1.81747e-13	-0.0780505	0.0195679	6.64348e-05	0.822812	20	0.0162989
		ENSG00000162623	1	TYW3	75198836	rs3819947	1	75229396	A	G	0.124744	0.0147756	0.00382486	0.00011	-0.385087	0.0464541	1.13602e-16	-0.0383695	0.010958	0.000462636	0.123762	10	0.0438099
		ENSG00000162650	1	ATXN7L2	110026101	rs1765756	1	110007652	A	G	0.746421	0.0131206	0.00285836	4.4e-06	0.214433	0.0389064	3.55767e-08	0.0611874	0.0173474	0.000420024	0.35631	13	0.0423255
		ENSG00000163125	1	RPRD2	150335567	rs3738487	1	150477061	T	C	0.384458	-0.0164945	0.00247685	2.7e-11	-0.141264	0.0253281	2.44184e-08	0.116764	0.0273077	1.90403e-05	0.000434759	11	0.00719537
		ENSG00000143374	1	TARS2	150459887	rs696616	1	150336173	A	G	0.384458	-0.0158339	0.00247964	1.7e-10	-0.173856	0.0264232	4.71473e-11	0.0910748	0.0198751	4.59749e-06	0.0631028	17	0.00301136
		ENSG00000116406	1	EDEM3	184659365	rs6663178	1	184661642	A	G	0.47546	0.00912078	0.00242719	0.00017	-0.227078	0.0231537	1.04592e-22	-0.0401658	0.0114465	0.000449798	0.0142622	20	0.0436471
		ENSG00000143702	1	CEP170	243287730	rs3904683	1	243416525	C	T	0.380368	0.0139583	0.00253752	3.8e-08	0.172899	0.0269078	1.31343e-10	0.080731	0.0193196	2.9317e-05	0.503827	16	0.00903652
		ENSG00000054282	1	SDCCAG8	243419320	rs2275154	1	243433654	G	A	0.344581	0.0139382	0.00259744	8e-08	0.356572	0.038103	8.11846e-21	0.0390894	0.00839711	3.23816e-06	0.172914	20	0.00282799
		ENSG00000185019	20	UBOX5	3088219	rs3827132	20	3138280	A	C	0.425358	-0.0110169	0.0024335	6e-06	0.224953	0.0370664	1.28779e-09	-0.0489742	0.0134961	0.000284779	0.526783	6	0.0365122
		ENSG00000115750	2	TAF1B	9983483	rs2303914	2	9983686	T	G	0.526585	0.00876236	0.00244578	0.00034	0.486879	0.0338058	5.00903e-47	0.017997	0.00517647	0.000507643	0.281286	20	0.0447256
		ENSG00000269973	2	RP11-95D17.1	10076489	rs2245344	2	9985670	C	T	0.525562	0.00879259	0.00244431	0.00032	0.456895	0.04329	4.85326e-26	0.0192442	0.00565202	0.000662024	0.445485	19	0.0481806
		ENSG00000021826	2	CPS1	211342406	rs12474078	2	211330342	T	C	0.449898	0.010744	0.00243126	9.9e-06	0.244893	0.0405617	1.56484e-09	0.0438722	0.0123031	0.000362526	0.047968	17	0.0422141
		ENSG00000176720	2	BOK	242498136	rs4675801	2	242493511	T	C	0.496933	-0.00907058	0.00244274	0.0002	0.170201	0.0187351	1.04055e-19	-0.0532933	0.0155047	0.000587687	0.439751	5	0.0462748
		ENSG00000196653	3	ZNF502	44754135	rs10514710	3	44883971	A	G	0.219836	-0.013506	0.00304665	9.3e-06	0.614234	0.0486509	1.53064e-36	-0.0219884	0.00525696	2.88045e-05	0.738897	20	0.00903652
		ENSG00000186446	3	ZNF501	44771088	rs10514710	3	44883971	A	G	0.219836	-0.013506	0.00304665	9.3e-06	0.223895	0.0357562	3.80768e-10	-0.0603229	0.0166724	0.00029675	0.994159	9	0.0365122
		ENSG00000173421	3	CCDC36	49235861	rs4955418	3	49200627	G	A	0.648262	-0.0124515	0.00250642	6.8e-07	0.498286	0.0516234	4.80551e-22	-0.0249887	0.00565721	1.00017e-05	0.000246301	20	0.00524091
		ENSG00000225399	3	RP11-3B7.1	49297518	rs4955418	3	49200627	G	A	0.648262	-0.0124515	0.00250642	6.8e-07	0.454328	0.0541986	5.17501e-17	-0.0274064	0.00641278	1.92243e-05	0.000217982	20	0.00719537
		ENSG00000145020	3	AMT	49454211	rs8897	3	49460407	T	C	0.230061	0.0135775	0.00277048	9.5e-07	-0.391069	0.0223086	8.45889e-69	-0.0347189	0.00735601	2.36074e-06	0.000190482	20	0.00247405
		ENSG00000145029	3	NICN1	49460379	rs11130183	3	49228946	G	A	0.756646	-0.0144732	0.00274073	1.3e-07	0.312647	0.0293991	2.05724e-26	-0.0462925	0.0097875	2.24792e-06	0.00205323	20	0.00247405
		ENSG00000164068	3	RNF123	49726932	rs9859153	3	49807085	T	G	0.474438	0.0108587	0.00242875	7.8e-06	0.235286	0.0261117	2.04659e-19	0.0461511	0.0115233	6.20161e-05	0.0105866	20	0.0162989
		ENSG00000173540	3	GMPPB	49754277	rs4855882	3	49715354	T	G	0.834356	-0.0188685	0.0031855	3.2e-09	-0.406972	0.0350564	3.70647e-31	0.0463631	0.0087873	1.31922e-07	0.296156	20	0.000691274
		ENSG00000004534	3	RBM6	49977440	rs4688755	3	50064424	A	G	0.47546	-0.0114952	0.00243361	2.3e-06	0.503575	0.026429	6.09859e-81	-0.0228272	0.00497895	4.54555e-06	0.000489594	20	0.00301136
		ENSG00000001617	3	SEMA3F	50192478	rs3774745	3	50204745	T	C	0.469325	-0.0120773	0.00244101	7.5e-07	0.216616	0.035988	1.75373e-09	-0.0557544	0.0145872	0.000132302	0.0547129	14	0.0212633
		ENSG00000175166	3	PSMD2	184016497	rs2272473	3	184020905	G	A	0.270961	-0.0125837	0.00283053	8.8e-06	0.124393	0.0163784	3.07894e-14	-0.101161	0.0263664	0.000124681	0.0130114	11	0.0212633
		ENSG00000125388	4	GRK4	2965335	rs3021140	4	2979030	T	C	0.378323	-0.0106427	0.00254432	2.9e-05	-0.917692	0.0466598	4.07574e-86	0.0115972	0.00283453	4.28748e-05	0.249693	20	0.0124813
		ENSG00000053900	4	ANAPC4	25378835	rs908056	4	25394531	A	G	0.554192	-0.00982117	0.00244047	5.7e-05	-0.358031	0.0301724	1.77369e-32	0.0274311	0.00719769	0.000138355	0.275754	20	0.021323
		ENSG00000248290	6	TNXA	31976391	rs12153855	6	32074804	C	T	0.122699	0.0160058	0.00398082	5.8e-05	0.683643	0.0827117	1.39262e-16	0.0234125	0.00647537	0.000299623	0.370584	16	0.0365122
		ENSG00000030110	6	BAK1	33540329	rs210134	6	33540209	G	A	0.711656	-0.0109953	0.00261945	2.7e-05	-0.312373	0.0268388	2.61475e-31	0.0351993	0.00891434	7.86054e-05	0.00136058	20	0.0171622
		ENSG00000124562	6	SNRPC	34725183	rs1998702	6	34741917	G	A	0.338446	0.0131557	0.00258718	3.7e-07	-0.176675	0.0230384	1.73739e-14	-0.0744627	0.0175705	2.25575e-05	0.000619754	13	0.00788009
		ENSG00000065060	6	UHRF1BP1	34759857	rs6906129	6	34801160	C	T	0.338446	0.0130129	0.00258696	4.9e-07	0.668346	0.0369796	5.16533e-73	0.0194703	0.00401781	1.25976e-06	0.00124826	20	0.00247405
		ENSG00000085382	6	HACE1	105175968	rs6571202	6	105182644	T	G	0.465235	-0.00957619	0.00243518	8.4e-05	-0.227189	0.0333539	9.66105e-12	0.0421508	0.0123768	0.000660127	0.101902	20	0.0481806
		ENSG00000164465	6	DCBLD1	117774980	rs9320604	6	117816045	A	G	0.513292	0.00868586	0.00244035	0.00037	0.461382	0.0417287	2.03406e-28	0.0188257	0.00555651	0.000703916	0.0196508	20	0.0498449
		ENSG00000055211	6	GINM1	149887430	rs3734295	6	149915053	T	C	0.339468	-0.011176	0.00259088	1.6e-05	-0.213309	0.0257877	1.32015e-16	0.0523935	0.0136985	0.000130898	0.0237027	17	0.0212633
		ENSG00000231760	6	RP11-350J20.5	150117711	rs7818	6	150132092	G	A	0.368098	-0.0116289	0.00254481	4.9e-06	1.09083	0.0509641	1.22912e-101	-0.0106606	0.00238549	7.86083e-06	0.0357571	20	0.00457675
		ENSG00000268592	6	RP11-244K5.8	150183733	rs7744105	6	150170444	C	T	0.354806	-0.0107277	0.00258288	3.3e-05	0.367685	0.0572972	1.3884e-10	-0.0291763	0.00836769	0.000488864	0.277125	10	0.0447256
		ENSG00000164520	6	RAET1E	150204511	rs6925151	6	150210723	T	C	0.265849	-0.0113996	0.00279599	4.6e-05	0.183832	0.0264265	3.49191e-12	-0.062011	0.0176293	0.000435649	0.0611693	7	0.0430717
		ENSG00000112530	6	PACRG	163148164	rs13191362	6	163033350	G	A	0.129857	-0.0140796	0.00368159	0.00013	0.498212	0.0664946	6.75623e-14	-0.0282603	0.00829655	0.000658577	0.81524	19	0.0481806
		ENSG00000178381	7	ZFAND2A	1191707	rs2949192	7	1203841	A	G	0.619632	-0.00973389	0.00252325	0.00011	-0.463437	0.0434985	1.66859e-26	0.0210037	0.00579057	0.000286482	0.107496	20	0.0365122
		ENSG00000229043	7	AC091729.9	1200010	rs2960837	7	1203957	G	A	0.619632	-0.00977297	0.00252316	0.00011	-0.910986	0.0397468	2.95429e-116	0.0107279	0.00280897	0.00013391	0.0352786	20	0.0212633
		ENSG00000105877	7	DNAH11	21582833	rs976518	7	21581723	A	G	0.458078	-0.00958712	0.00244384	8.7e-05	-0.352348	0.0522925	1.60558e-11	0.0272092	0.00802578	0.000698336	0.0147838	15	0.0498449
		ENSG00000164830	8	OXR1	107282473	rs2126582	8	107667793	C	T	0.379346	-0.00988633	0.0025027	7.8e-05	-0.154588	0.0215655	7.59294e-13	0.0639528	0.018485	0.000540745	0.128347	20	0.0447256
		ENSG00000119509	9	INVS	102861538	rs7874900	9	103116441	T	C	0.472393	0.00999571	0.00242911	3.9e-05	0.362417	0.0325203	7.63209e-29	0.0275807	0.00714485	0.000113284	0.00427285	20	0.0212004
		ENSG00000173611	9	SCAI	127704887	rs7872386	9	127699422	T	C	0.582822	0.00990045	0.002456	5.6e-05	0.146734	0.0219312	2.22195e-11	0.0674721	0.019541	0.000554706	0.597263	20	0.0447256
		ENSG00000119414	9	PPP6C	127908852	rs7867749	9	127915210	C	T	0.306748	-0.0112116	0.00261711	1.8e-05	-0.13454	0.0208881	1.18706e-10	0.0833328	0.023362	0.000361047	0.739757	19	0.0422141
	Brain Cerebellum	ENSG00000151640	10	DPYSL4	134000404	rs2637629	10	134016115	A	G	0.633947	-0.0105965	0.00258711	4.2e-05	-0.878822	0.0701759	5.57852e-36	0.0120576	0.00309729	9.90308e-05	0.0543347	20	0.0217826
		ENSG00000149179	11	C11orf49	46958240	rs7112060	11	46891901	T	C	0.0869121	-0.0200908	0.00430841	3.1e-06	-0.41357	0.0752512	3.88808e-08	0.048579	0.0136623	0.000376974	0.748718	4	0.0375543
		ENSG00000182704	11	TSKU	76493295	rs3758711	11	76495560	T	C	0.249489	-0.0137622	0.00296474	3.5e-06	-0.446527	0.0751659	2.84059e-09	0.0308205	0.00842619	0.000254481	0.345025	8	0.0298568
		ENSG00000139531	12	SUOX	56390964	rs705699	12	56384804	A	G	0.390593	-0.0119808	0.00246122	1.1e-06	-0.632363	0.0537822	6.43485e-32	0.0189461	0.00421247	6.87193e-06	0.653976	20	0.00728225
		ENSG00000197728	12	RPS26	56435637	rs10876864	12	56401085	A	G	0.58998	0.0117697	0.00245559	1.6e-06	-1.12516	0.0613692	4.40837e-75	-0.0104605	0.00225578	3.53189e-06	0.396211	20	0.00728225
		ENSG00000165379	14	LRFN5	42076773	rs8013655	14	42089908	C	T	0.527607	-0.00981427	0.00244051	5.8e-05	-0.535983	0.0671412	1.4291e-15	0.0183108	0.00509844	0.000328848	0.673937	20	0.0348178
		ENSG00000126215	14	XRCC3	104163946	rs2273175	14	104160141	C	T	0.301636	0.0117255	0.00259557	6.3e-06	0.374662	0.0625266	2.07227e-09	0.0312962	0.00867602	0.000309508	0.166519	16	0.0335894
		ENSG00000128891	15	C15orf57	40820882	rs17673703	15	40848351	A	G	0.472393	0.0109724	0.00243758	6.8e-06	-0.69156	0.0659908	1.07156e-25	-0.0158662	0.00383616	3.53486e-05	0.291974	20	0.0143432
		ENSG00000169371	15	SNUPN	75890424	rs1128585	15	75890689	T	G	0.237219	0.0113948	0.00275476	3.5e-05	-0.633369	0.0645437	9.89545e-23	-0.0179908	0.00471999	0.000138061	0.0611119	20	0.0230509
		ENSG00000127578	16	WFIKKN1	679239	rs2269557	16	677629	C	T	0.255624	-0.0116669	0.00294313	7.4e-05	0.776883	0.0623236	1.15408e-35	-0.0150176	0.00397533	0.000158289	0.0590852	20	0.0243194
		ENSG00000262528	16	LA16c-349E10.1	705034	rs3752490	16	717828	T	G	0.374233	-0.0108348	0.00255226	2.2e-05	-0.649327	0.0707308	4.30079e-20	0.0166862	0.00433054	0.000116608	0.258664	14	0.0225556
		ENSG00000040199	16	PHLPP2	71671738	rs8062188	16	71729825	C	T	0.842536	-0.0146059	0.00322965	6.1e-06	-0.348026	0.0574843	1.41045e-09	0.0419678	0.0115831	0.000290987	0.282106	11	0.0323891
		ENSG00000167515	16	TRAPPC2L	88922628	rs3826061	16	88927221	C	T	0.347648	-0.00967244	0.00255122	0.00015	0.5188	0.0506561	1.29063e-24	-0.0186439	0.00524367	0.00037726	0.432634	20	0.0375543
		ENSG00000172992	17	DCAKD	43100708	rs9898793	17	43116313	T	C	0.270961	0.0114658	0.00277183	3.5e-05	-0.482237	0.0525439	4.40022e-20	-0.0237763	0.0063047	0.000162465	0.0797892	20	0.0243194
		ENSG00000136448	17	NMT1	43128978	rs7216522	17	43108705	G	A	0.359918	-0.010638	0.00247048	1.7e-05	-0.298636	0.0474795	3.17911e-10	0.035622	0.0100255	0.000380648	0.119087	20	0.0375543
		ENSG00000171634	17	BPTF	65821640	rs12947658	17	65903006	G	A	0.692229	-0.010201	0.00265537	0.00012	0.341019	0.0421745	6.17009e-16	-0.0299133	0.0086207	0.000520584	0.0609547	11	0.048082
		ENSG00000267731	17	RP11-147L13.8	66186025	rs35191309	17	66142785	C	A	0.184049	0.014296	0.0032496	1.1e-05	0.675575	0.0852446	2.27889e-15	0.0211612	0.00550154	0.000119856	0.184235	5	0.0225556
		ENSG00000141452	18	C18orf8	21083473	rs1788783	18	21161134	T	C	0.470348	-0.00922983	0.00243625	0.00015	0.498224	0.0542472	4.14085e-20	-0.0185255	0.00528956	0.000461308	0.672683	20	0.0435335
		ENSG00000161618	19	ALDH16A1	49956426	rs1578944	19	49945850	T	C	0.753579	-0.0104902	0.00289731	0.00029	-0.873476	0.0740826	4.36609e-32	0.0120097	0.00346986	0.000537868	0.091426	9	0.0486434
		ENSG00000162613	1	FUBP1	78409740	rs17391694	1	78623626	T	C	0.0961145	0.0189512	0.00349108	5.7e-08	-0.241297	0.039737	1.26052e-09	-0.0785389	0.0194064	5.1863e-05	0.689011	5	0.0187614
		ENSG00000143028	1	SYPL2	110009180	rs10494040	1	110015732	T	C	0.688139	0.011225	0.00265815	2.4e-05	-0.67192	0.0777704	5.63142e-18	-0.0167059	0.00440331	0.00014828	0.71826	20	0.0238401
		ENSG00000185019	20	UBOX5	3088219	rs3827132	20	3138280	A	C	0.425358	-0.0110169	0.0024335	6e-06	0.347309	0.0526669	4.2685e-11	-0.0317207	0.00849897	0.000189736	0.556701	6	0.0265691
		ENSG00000241878	22	PISD	32014477	rs10483160	22	32077247	A	C	0.0398773	-0.0309499	0.00721703	1.8e-05	0.980672	0.115711	2.34751e-17	-0.0315599	0.00824776	0.00012999	0.28113	20	0.0225714
		ENSG00000234281	2	AC007970.1	211189483	rs17770211	2	211295019	C	A	0.374233	0.0130927	0.00249059	1.5e-07	0.428576	0.0746907	9.57938e-09	0.0305493	0.00788141	0.000106134	0.0284889	8	0.0219394
		ENSG00000115365	2	LANCL1	211295973	rs3856339	2	211321473	A	G	0.541922	0.012188	0.00245613	7e-07	0.188312	0.0290275	8.73554e-11	0.0647224	0.0164211	8.09985e-05	0.0599233	15	0.0209115
		ENSG00000196653	3	ZNF502	44754135	rs10514710	3	44883971	A	G	0.219836	-0.013506	0.00304665	9.3e-06	0.566633	0.0626533	1.51121e-19	-0.0238355	0.00598795	6.87464e-05	0.382702	18	0.0209115
		ENSG00000186446	3	ZNF501	44771088	rs10514710	3	44883971	A	G	0.219836	-0.013506	0.00304665	9.3e-06	0.633051	0.0942466	1.85551e-11	-0.0213348	0.00576629	0.000215675	0.929813	14	0.0279202
		ENSG00000178467	3	P4HTM	49027319	rs6769821	3	49244657	A	G	0.761759	-0.0143325	0.0027437	1.8e-07	0.359027	0.0522944	6.62583e-12	-0.0399204	0.00960265	3.22132e-05	0.000211078	20	0.0143432
		ENSG00000177352	3	CCDC71	49199968	rs12490393	3	49196132	T	C	0.647239	-0.0124584	0.00250765	6.8e-07	-0.473226	0.0521551	1.1533e-19	0.0263265	0.00604141	1.31449e-05	9.47401e-07	20	0.00951034
		ENSG00000233276	3	GPX1	49394609	rs4955430	3	49378088	A	G	0.767894	-0.013735	0.00277074	7.2e-07	-0.304548	0.0502638	1.36973e-09	0.0450996	0.0117548	0.000124703	0.00185887	19	0.0225556
		ENSG00000145020	3	AMT	49454211	rs2312462	3	49601255	C	T	0.769939	-0.0135049	0.00277087	1.1e-06	0.730589	0.0567894	7.09507e-38	-0.0184849	0.00405571	5.17015e-06	7.26677e-06	20	0.00728225
		ENSG00000164068	3	RNF123	49726932	rs6775384	3	49853073	A	G	0.474438	0.0104004	0.00242996	1.9e-05	0.381628	0.0409355	1.13459e-20	0.0272527	0.00700633	0.000100358	0.00901813	20	0.0217826
		ENSG00000173540	3	GMPPB	49754277	rs4855882	3	49715354	T	G	0.834356	-0.0188685	0.0031855	3.2e-09	-0.76437	0.0629358	6.08093e-34	0.024685	0.00463669	1.01597e-07	0.0949664	20	0.000441033
		ENSG00000185614	3	FAM212A	49840687	rs6775384	3	49853073	A	G	0.474438	0.0104004	0.00242996	1.9e-05	0.682014	0.0613939	1.13636e-28	0.0152495	0.00381822	6.49986e-05	0.000397967	20	0.0209115
		ENSG00000164078	3	MST1R	49924435	rs4688755	3	50064424	A	G	0.47546	-0.0114952	0.00243361	2.3e-06	-0.551379	0.0609538	1.48499e-19	0.0208481	0.00497918	2.82603e-05	0.000302035	20	0.0143432
		ENSG00000004534	3	RBM6	49977440	rs4688755	3	50064424	A	G	0.47546	-0.0114952	0.00243361	2.3e-06	0.643378	0.0479944	5.63122e-41	-0.0178669	0.0040105	8.38775e-06	0.00116214	20	0.00728225
		ENSG00000125388	4	GRK4	2965335	rs3021140	4	2979030	T	C	0.378323	-0.0106427	0.00254432	2.9e-05	-0.689486	0.0572824	2.28142e-33	0.0154357	0.00390665	7.77804e-05	0.782273	20	0.0209115
		ENSG00000065060	6	UHRF1BP1	34759857	rs11755393	6	34824636	G	A	0.354806	0.0124304	0.00256824	1.3e-06	0.394755	0.0471964	6.05819e-17	0.0314889	0.00751667	2.79931e-05	0.0167858	19	0.0143432
		ENSG00000014123	6	UFL1	96969471	rs12207570	6	96987884	G	T	0.213701	0.013893	0.00309693	7.3e-06	0.310528	0.0499775	5.18632e-10	0.0447399	0.0123009	0.000275689	0.0445948	13	0.0314939
		ENSG00000085382	6	HACE1	105175968	rs9404586	6	105332814	G	A	0.515337	0.00918495	0.00244642	0.00017	0.567001	0.0555841	1.96678e-24	0.0161992	0.00459763	0.000426085	0.0254333	17	0.041103
		ENSG00000131023	6	LATS1	149979289	rs9767309	6	150037943	G	A	0.360941	-0.0118861	0.00255148	3.2e-06	0.34011	0.0464219	2.36235e-13	-0.0349478	0.00889001	8.45467e-05	0.847332	13	0.0209115
		ENSG00000120253	6	NUP43	150045451	rs12526675	6	150050676	A	C	0.358896	-0.0119072	0.0025532	3.1e-06	0.572712	0.0644439	6.27893e-19	-0.0207909	0.00503465	3.63453e-05	0.0988221	19	0.0143432
		ENSG00000229043	7	AC091729.9	1200010	rs2949192	7	1203841	A	G	0.619632	-0.00973389	0.00252325	0.00011	-1.2123	0.0712492	6.36452e-65	0.00802928	0.0021342	0.000168428	0.0469237	20	0.0243715
		ENSG00000004864	7	SLC25A13	95749532	rs12704844	7	95943524	C	T	0.690184	-0.0116587	0.00258978	6.7e-06	-0.407356	0.0508242	1.1013e-15	0.0286204	0.00729172	8.67099e-05	0.0622839	19	0.0209115
		ENSG00000169398	8	PTK2	141667999	rs6992780	8	141911621	G	A	0.444785	-0.0101845	0.00244857	3.2e-05	-0.409377	0.0513796	1.61659e-15	0.024878	0.00674715	0.000226741	0.00289028	20	0.0281224
		ENSG00000156052	9	GNAQ	80331003	rs1436450	9	80470881	A	G	0.697342	0.0109792	0.00265269	3.5e-05	0.443502	0.0522935	2.23245e-17	0.0247557	0.00665548	0.000199544	0.63181	20	0.0270694
		ENSG00000136950	9	ARPC5L	127624409	rs10986471	9	127635713	G	A	0.58589	0.00980358	0.00245714	6.6e-05	-0.484667	0.049354	9.21505e-23	-0.0202275	0.00547221	0.00021868	0.388341	20	0.0279202
		ENSG00000232630	9	PRPS1P2	127912932	rs687654	9	127833905	T	C	0.317996	-0.0116321	0.00261338	8.5e-06	0.49843	0.0768089	8.62807e-11	-0.0233375	0.00635807	0.000242051	0.0828685	20	0.0291873
	Brain Cortex	ENSG00000151640	10	DPYSL4	134000404	rs2637629	10	134016115	A	G	0.633947	-0.0105965	0.00258711	4.2e-05	-0.342617	0.0452262	3.57377e-14	0.0309281	0.00858402	0.000314581	0.0944374	18	0.0401819
		ENSG00000139531	12	SUOX	56390964	rs10876864	12	56401085	A	G	0.58998	0.0117697	0.00245559	1.6e-06	0.291629	0.0490128	2.68044e-09	0.0403585	0.0108124	0.000189506	0.144159	14	0.032193
		ENSG00000197728	12	RPS26	56435637	rs11171739	12	56470625	T	C	0.584867	0.0116814	0.00245179	1.9e-06	-1.06457	0.0590882	1.44254e-72	-0.0109729	0.00238225	4.10287e-06	0.438086	20	0.00651947
		ENSG00000128891	15	C15orf57	40820882	rs7165509	15	40945900	C	T	0.45092	0.0111118	0.00244367	5.4e-06	-0.522173	0.0627526	8.71282e-17	-0.0212799	0.00533297	6.60019e-05	0.160804	20	0.0216525
		ENSG00000178802	15	MPI	75182346	rs2415251	15	75242155	C	T	0.489775	0.00964582	0.0024541	8.5e-05	0.412028	0.0473768	3.41304e-18	0.0234106	0.00653619	0.000341382	0.192314	20	0.0401819
		ENSG00000127578	16	WFIKKN1	679239	rs2269556	16	675215	A	G	0.255624	-0.0111109	0.00293427	0.00015	0.97057	0.0737585	1.51549e-39	-0.0114478	0.00314593	0.000273774	0.0382149	20	0.040181
		ENSG00000172992	17	DCAKD	43100708	rs7225329	17	43101382	T	C	0.56953	-0.0114106	0.00250309	5.1e-06	0.386685	0.0481574	9.77843e-16	-0.0295088	0.00744365	7.36154e-05	0.0204562	17	0.0216525
		ENSG00000166260	17	COX11	53029263	rs11871939	17	53043769	T	C	0.269939	0.0109015	0.0026559	4e-05	-0.532128	0.0548453	2.94665e-22	-0.0204866	0.00541936	0.000156663	0.455603	15	0.032193
		ENSG00000267731	17	RP11-147L13.8	66186025	rs4503862	17	66132147	A	G	0.179959	0.0142537	0.00324812	1.1e-05	0.534884	0.0905637	3.50174e-09	0.0266482	0.00756529	0.000427611	0.297706	4	0.0451469
		ENSG00000267100	19	ILF3-AS1	10762538	rs10948	19	10754905	T	G	0.624744	-0.0119924	0.00257521	3.2e-06	0.437993	0.0793063	3.3363e-08	-0.0273803	0.00769077	0.000370636	0.158318	4	0.0420672
		ENSG00000161618	19	ALDH16A1	49956426	rs3905288	19	49955222	A	G	0.751534	-0.0105745	0.00287849	0.00024	-0.785219	0.0665524	3.97257e-32	0.0134669	0.00383943	0.000452276	0.0571985	11	0.0451469
		ENSG00000185019	20	UBOX5	3088219	rs3827132	20	3138280	A	C	0.425358	-0.0110169	0.0024335	6e-06	0.329442	0.0578753	1.25357e-08	-0.0334411	0.00943808	0.000395288	0.481082	6	0.0433181
		ENSG00000100150	22	DEPDC5	32149944	rs16989528	22	32217539	T	C	0.0419223	-0.0316364	0.00702704	6.7e-06	-0.50245	0.0846213	2.8917e-09	0.0629643	0.0175512	0.000333924	0.472828	8	0.0401819
		ENSG00000196653	3	ZNF502	44754135	rs10514710	3	44883971	A	G	0.219836	-0.013506	0.00304665	9.3e-06	0.686596	0.077932	1.24928e-18	-0.019671	0.0049674	7.49456e-05	0.440287	12	0.0216525
		ENSG00000186446	3	ZNF501	44771088	rs10514710	3	44883971	A	G	0.219836	-0.013506	0.00304665	9.3e-06	0.42293	0.0738132	1.00589e-08	-0.0319344	0.00910803	0.000454594	0.965615	11	0.0451469
		ENSG00000233276	3	GPX1	49394609	rs8897	3	49460407	T	C	0.230061	0.0135775	0.00277048	9.5e-07	0.395637	0.0548021	5.22289e-13	0.0343181	0.00846362	5.01831e-05	0.00171222	20	0.0199352
		ENSG00000145020	3	AMT	49454211	rs8897	3	49460407	T	C	0.230061	0.0135775	0.00277048	9.5e-07	-0.60093	0.0588026	1.62275e-24	-0.0225941	0.00511304	9.91907e-06	8.39467e-05	20	0.00785949
		ENSG00000164068	3	RNF123	49726932	rs7372966	3	49788969	C	T	0.52454	-0.0107341	0.00242925	9.9e-06	-0.189537	0.0274636	5.14964e-12	0.0566333	0.0152187	0.000198204	0.00492322	17	0.032193
		ENSG00000173540	3	GMPPB	49754277	rs6809879	3	49834571	G	A	0.159509	0.0186307	0.00319317	5.4e-09	0.690843	0.0750887	3.56775e-20	0.0269681	0.00547321	8.33813e-07	0.129094	20	0.00264986
		ENSG00000164078	3	MST1R	49924435	rs2681781	3	49898273	G	A	0.494888	0.0117972	0.00243262	1.2e-06	0.426512	0.0726651	4.36956e-09	0.0276597	0.00739844	0.000185056	0.00107097	19	0.032193
		ENSG00000004534	3	RBM6	49977440	rs9311446	3	50092226	A	G	0.47546	-0.0115457	0.00243361	2.1e-06	0.567118	0.0472742	3.71307e-33	-0.0203586	0.00461458	1.02519e-05	0.00622766	20	0.00785949
		ENSG00000168291	3	PDHB	58413357	rs17636819	3	58283722	T	C	0.280164	-0.0113804	0.00284475	6.3e-05	0.493196	0.0566723	3.24405e-18	-0.0230748	0.00634824	0.000278157	0.735959	20	0.040181
		ENSG00000125388	4	GRK4	2965335	rs3021140	4	2979030	T	C	0.378323	-0.0106427	0.00254432	2.9e-05	-0.62052	0.0689205	2.18807e-19	0.0171513	0.00452122	0.000148536	0.639952	14	0.032193
		ENSG00000053900	4	ANAPC4	25378835	rs908056	4	25394531	A	G	0.554192	-0.00982117	0.00244047	5.7e-05	-0.362918	0.0455934	1.72206e-15	0.0270617	0.00753514	0.000328909	0.639816	20	0.0401819
		ENSG00000030110	6	BAK1	33540329	rs210134	6	33540209	G	A	0.711656	-0.0109953	0.00261945	2.7e-05	-0.52829	0.0656912	8.83655e-16	0.020813	0.00559314	0.000198304	0.0137277	20	0.032193
		ENSG00000196821	6	C6orf106	34555065	rs2814985	6	34548296	T	C	0.128834	0.0176222	0.00357397	8.2e-07	0.358959	0.0399522	2.59394e-19	0.0490925	0.0113572	1.54219e-05	0.120114	17	0.00816847
		ENSG00000124562	6	SNRPC	34725183	rs7774697	6	34791027	G	A	0.336401	0.0128657	0.00258916	6.7e-07	-0.492635	0.0536043	3.92069e-20	-0.0261161	0.0059748	1.23655e-05	0.000557418	20	0.00785949
		ENSG00000065060	6	UHRF1BP1	34759857	rs7774697	6	34791027	G	A	0.336401	0.0128657	0.00258916	6.7e-07	0.547143	0.0674082	4.78406e-16	0.0235143	0.00554848	2.25545e-05	0.00922971	17	0.0102397
		ENSG00000085382	6	HACE1	105175968	rs9404586	6	105332814	G	A	0.515337	0.00918495	0.00244642	0.00017	0.385271	0.0422035	6.92073e-20	0.0238402	0.00686592	0.000516103	0.0731322	20	0.0497022
		ENSG00000131023	6	LATS1	149979289	rs9766004	6	150075499	T	C	0.359918	-0.0120164	0.0025534	2.5e-06	0.256535	0.0423669	1.40349e-09	-0.0468412	0.0126061	0.000202599	0.00057139	16	0.032193
		ENSG00000231760	6	RP11-350J20.5	150117711	rs7818	6	150132092	G	A	0.368098	-0.0116289	0.00254481	4.9e-06	0.730768	0.102001	7.81701e-13	-0.0159133	0.00413045	0.000116836	0.261275	13	0.030942
		ENSG00000229043	7	AC091729.9	1200010	rs2949192	7	1203841	A	G	0.619632	-0.00973389	0.00252325	0.00011	-1.11213	0.0735093	1.04105e-51	0.00875247	0.00234144	0.000185435	0.0581708	20	0.032193
		ENSG00000169398	8	PTK2	141667999	rs7820179	8	141701476	T	C	0.523517	0.0110362	0.00244133	6.2e-06	0.249682	0.0419459	2.64117e-09	0.044201	0.0122778	0.000318131	0.269309	14	0.0401819
	Brain Spinal cord cervical c-1	ENSG00000197728	12	RPS26	56435637	rs10876864	12	56401085	A	G	0.58998	0.0117697	0.00245559	1.6e-06	-1.20924	0.0934446	2.65143e-38	-0.00973314	0.0021655	6.96901e-06	0.587706	17	0.00505253
		ENSG00000128891	15	C15orf57	40820882	rs17747633	15	40916237	G	A	0.45501	0.0110059	0.00244077	6.5e-06	-0.989099	0.0971985	2.53594e-24	-0.0111272	0.00269909	3.74653e-05	0.123615	20	0.0179995
		ENSG00000127578	16	WFIKKN1	679239	rs2269557	16	677629	C	T	0.255624	-0.0116669	0.00294313	7.4e-05	0.881768	0.105153	5.04912e-17	-0.0132313	0.00369192	0.000338582	0.142085	13	0.0490943
		ENSG00000136448	17	NMT1	43128978	rs6503415	17	43141634	T	C	0.486708	-0.013794	0.0024432	1.6e-08	-0.411726	0.0750688	4.14295e-08	0.0335029	0.00851624	8.35454e-05	0.942241	15	0.0201901
		ENSG00000145020	3	AMT	49454211	rs6769821	3	49244657	A	G	0.761759	-0.0143325	0.0027437	1.8e-07	0.438517	0.0752864	5.72314e-09	-0.032684	0.00840441	0.000100694	0.00191888	16	0.0205684
		ENSG00000173540	3	GMPPB	49754277	rs4855882	3	49715354	T	G	0.834356	-0.0188685	0.0031855	3.2e-09	-0.975922	0.113868	1.02917e-17	0.019334	0.00396776	1.1004e-06	0.108648	19	0.00159558
		ENSG00000004534	3	RBM6	49977440	rs6765484	3	50041313	T	C	0.484663	-0.0114085	0.00243514	2.8e-06	0.490873	0.063604	1.18497e-14	-0.0232412	0.00580333	6.20673e-05	0.134446	20	0.0179995
		ENSG00000065060	6	UHRF1BP1	34759857	rs7774697	6	34791027	G	A	0.336401	0.0128657	0.00258916	6.7e-07	0.506558	0.0722334	2.33604e-12	0.0253983	0.00626434	5.02583e-05	0.0724217	15	0.0179995
		ENSG00000131023	6	LATS1	149979289	rs4354168	6	150017778	T	C	0.360941	-0.0118861	0.00255147	3.2e-06	0.498623	0.0866005	8.5249e-09	-0.0238378	0.00658216	0.000292802	0.228278	6	0.0471737
		ENSG00000231760	6	RP11-350J20.5	150117711	rs35031906	6	149998574	C	T	0.370143	-0.0117585	0.00254322	3.8e-06	0.914917	0.130492	2.36133e-12	-0.012852	0.0033297	0.000113481	0.0266867	16	0.0205684
	Muscle Skeletal	ENSG00000188611	10	ASAH2	51942538	rs4497350	10	52499880	G	A	0.749489	0.0103899	0.0029741	0.00048	0.924313	0.0462446	7.07535e-89	0.0112407	0.00326641	0.000578944	0.854579	20	0.0463448
		ENSG00000148700	10	ADD3	111756126	rs12268910	10	111878510	G	T	0.186094	-0.0132396	0.00324541	4.5e-05	0.197352	0.0264311	8.2262e-14	-0.0670862	0.0187392	0.000343598	0.351163	20	0.0334621
		ENSG00000066382	11	MPPED2	30406040	rs620339	11	30852056	T	C	0.610429	-0.0104112	0.00246368	2.4e-05	0.293753	0.0311564	4.16632e-21	-0.035442	0.00919081	0.000115142	0.459159	17	0.0172012
		ENSG00000111540	12	RAB5B	56367697	rs773108	12	56369911	G	A	0.320041	-0.0114925	0.00257697	8.2e-06	-0.577103	0.025003	7.13003e-118	0.0199141	0.00454794	1.19384e-05	0.0445484	17	0.00514887
		ENSG00000139531	12	SUOX	56390964	rs11171739	12	56470625	T	C	0.584867	0.0116814	0.00245179	1.9e-06	0.0940463	0.0157827	2.54079e-09	0.124209	0.0333788	0.000198282	0.617167	9	0.023475
		ENSG00000197728	12	RPS26	56435637	rs10876864	12	56401085	A	G	0.58998	0.0117697	0.00245559	1.6e-06	-0.950499	0.0173511	0	-0.0123827	0.00259334	1.79902e-06	0.389802	20	0.00271563
		ENSG00000120675	13	DNAJC15	43597339	rs17553284	13	43597706	T	C	0.254601	-0.00992683	0.00284061	0.00047	-0.819188	0.0222236	1.93663e-297	0.0121179	0.00348314	0.000503265	0.0181383	20	0.0434102
		ENSG00000232774	14	RP11-47I22.3	62037258	rs710046	14	62119993	G	A	0.826176	0.0155948	0.00340537	4.7e-06	-0.374979	0.0590627	2.16957e-10	-0.0415885	0.0111975	0.000203935	0.105267	20	0.02368
		ENSG00000166170	14	BAG5	104022881	rs2296482	14	104029819	G	T	0.264826	0.0106041	0.0026979	8.5e-05	0.153499	0.022388	7.06633e-12	0.0690825	0.0202592	0.000649806	0.466011	20	0.0484386
		ENSG00000269940	14	RP11-73M18.7	104160897	rs12884809	14	104095320	A	G	0.313906	0.0111315	0.00256962	1.5e-05	0.289534	0.0458968	2.82e-10	0.0384463	0.0107661	0.000355553	0.233352	12	0.0340766
		ENSG00000269958	14	RP11-73M18.8	104162690	rs12884809	14	104095320	A	G	0.313906	0.0111315	0.00256962	1.5e-05	0.241342	0.0282796	1.41209e-17	0.0461233	0.0119404	0.000112093	0.0845352	20	0.0172012
		ENSG00000137824	15	RMDN3	41028082	rs11070292	15	41031686	G	A	0.131902	-0.0121103	0.00341453	0.00039	-0.553346	0.0393032	5.12098e-45	0.0218856	0.00636349	0.00058334	0.090103	14	0.0463448
		ENSG00000140465	15	CYP1A1	75011883	rs2470890	15	75047426	C	T	0.40593	-0.0104967	0.0025854	4.9e-05	0.414545	0.0545924	3.11479e-14	-0.025321	0.00707221	0.000343126	0.232151	20	0.0334621
		ENSG00000178718	15	RPP25	75246757	rs3812945	15	75289722	C	T	0.433538	0.0119572	0.00242966	8.6e-07	-0.196111	0.0290984	1.58854e-11	-0.0609716	0.0153407	7.05279e-05	0.700162	20	0.013737
		ENSG00000169371	15	SNUPN	75890424	rs1128585	15	75890689	T	G	0.237219	0.0113948	0.00275476	3.5e-05	-0.183269	0.0263992	3.86015e-12	-0.0621753	0.0174972	0.000380211	0.0345532	17	0.0357976
		ENSG00000259422	15	RP11-593F23.1	76467232	rs2469548	15	76543910	C	A	0.732106	0.0100098	0.0027478	0.00027	0.558945	0.0532278	8.54742e-26	0.0179084	0.00520345	0.000578209	0.96836	20	0.0463448
		ENSG00000127578	16	WFIKKN1	679239	rs2269556	16	675215	A	G	0.255624	-0.0111109	0.00293427	0.00015	0.520821	0.0354555	7.53598e-49	-0.0213334	0.00581811	0.000245671	0.016488	20	0.0269702
		ENSG00000103269	16	RHBDL1	725666	rs4984681	16	719933	C	T	0.379346	-0.0111182	0.00255468	1.3e-05	0.263798	0.0318328	1.16159e-16	-0.0421466	0.0109385	0.000116651	0.391975	20	0.0172012
		ENSG00000103316	16	CRYM	21250195	rs8057454	16	21264441	T	G	0.40593	-0.0104558	0.00248771	2.6e-05	0.437125	0.0505032	4.91221e-18	-0.0239195	0.00632657	0.000156326	3.62414e-05	14	0.0196645
		ENSG00000040199	16	PHLPP2	71671738	rs7188675	16	71680002	T	C	0.841513	-0.0142923	0.00321562	8.8e-06	-0.476654	0.0339701	9.98991e-45	0.0299846	0.0070766	2.26368e-05	0.0158053	20	0.00683406
		ENSG00000129910	16	CDH15	89238175	rs3785415	16	89260563	A	G	0.634969	0.0122569	0.0025366	1.4e-06	0.178472	0.0220224	5.31297e-16	0.0686769	0.0165475	3.32059e-05	0.540847	20	0.00835406
		ENSG00000172992	17	DCAKD	43100708	rs6503415	17	43141634	T	C	0.486708	-0.013794	0.0024432	1.6e-08	0.312675	0.0238924	3.91789e-39	-0.0441161	0.00851002	2.17153e-07	0.246281	20	0.000655586
		ENSG00000136448	17	NMT1	43128978	rs6503422	17	43163851	C	T	0.523517	-0.014491	0.00246619	4.2e-09	-0.0957736	0.0154457	5.62283e-10	0.151305	0.0354754	1.99844e-05	0.166008	14	0.00635084
		ENSG00000267288	17	RP13-890H12.2	43246172	rs4792867	17	43249444	T	C	0.316973	0.0124583	0.00268052	3.4e-06	-0.287289	0.0456673	3.15598e-10	-0.043365	0.0116006	0.000185359	0.104356	8	0.022384
		ENSG00000166260	17	COX11	53029263	rs11871939	17	53043769	T	C	0.269939	0.0109015	0.0026559	4e-05	-0.244866	0.0194279	2.01134e-36	-0.0445203	0.011407	9.50535e-05	0.106362	20	0.0159803
		ENSG00000166263	17	STXBP4	53046088	rs8064882	17	53046209	T	C	0.269939	0.0105944	0.00268659	8e-05	0.345409	0.0370148	1.04229e-20	0.030672	0.00844398	0.000280781	0.00978033	14	0.0302742
		ENSG00000267023	17	LRRC37A16P	66121918	rs4503862	17	66132147	A	G	0.179959	0.0142537	0.00324812	1.1e-05	-0.305025	0.0401769	3.14879e-14	-0.0467296	0.0122996	0.000145114	0.606499	6	0.0194711
		ENSG00000267731	17	RP11-147L13.8	66186025	rs35191309	17	66142785	C	A	0.184049	0.014296	0.0032496	1.1e-05	0.445635	0.0527268	2.86921e-17	0.0320801	0.00822078	9.52781e-05	0.749241	4	0.0159803
		ENSG00000129932	19	DOHH	3490819	rs10126	19	3491368	G	A	0.322086	-0.0106624	0.00267573	6.8e-05	-0.302535	0.020052	1.95671e-51	0.0352435	0.00914765	0.000116802	0.510606	17	0.0172012
		ENSG00000129353	19	SLC44A2	10713133	rs8112355	19	10731745	C	T	0.763804	-0.012969	0.0029423	1e-05	-0.632364	0.0438781	4.35968e-47	0.0205088	0.00486561	2.4973e-05	0.131041	20	0.00718033
		ENSG00000267100	19	ILF3-AS1	10762538	rs2569512	19	10790162	C	T	0.627812	-0.0125268	0.0025752	1.1e-06	0.191086	0.0272892	2.51866e-12	-0.0655558	0.0164094	6.4691e-05	0.243697	7	0.0134691
		ENSG00000161618	19	ALDH16A1	49956426	rs3905288	19	49955222	A	G	0.751534	-0.0105745	0.00287849	0.00024	-0.599101	0.0327358	8.10877e-75	0.0176506	0.00490053	0.000316046	0.0155579	18	0.0329015
		ENSG00000090621	1	PABPC4	40026488	rs12037222	1	40064961	A	G	0.224949	0.0137841	0.00290455	2.1e-06	-0.21871	0.0294631	1.14349e-13	-0.0630246	0.0157624	6.37676e-05	0.791385	20	0.0134691
		ENSG00000143028	1	SYPL2	110009180	rs485660	1	110023432	A	G	0.255624	-0.013498	0.00285049	2.2e-06	0.339361	0.0218294	1.69201e-54	-0.0397748	0.0087806	5.9027e-06	0.84643	20	0.00396006
		ENSG00000143374	1	TARS2	150459887	rs834242	1	150379858	A	G	0.591002	-0.0123562	0.00248914	6.9e-07	-0.189242	0.0170776	1.54641e-28	0.0652931	0.0144127	5.89114e-06	0.0482876	20	0.00396006
		ENSG00000188643	1	S100A16	153579362	rs9330298	1	153590254	A	C	0.4591	0.00859421	0.00243238	0.00041	0.4275	0.0311601	7.76339e-43	0.0201034	0.00587543	0.000622528	0.029524	18	0.0479776
		ENSG00000160741	1	CRTC2	153920145	rs1572788	1	153903883	C	T	0.288344	0.010327	0.00265437	0.0001	-0.10979	0.0152717	6.52071e-13	-0.0940614	0.0274901	0.000622426	0.687638	20	0.0479776
		ENSG00000120333	1	MRPS14	174979925	rs1034462	1	174980323	C	T	0.233129	-0.0119016	0.002849	2.9e-05	0.221271	0.030891	7.89539e-13	-0.0537874	0.0149053	0.000307842	0.108871	18	0.0326096
		ENSG00000054282	1	SDCCAG8	243419320	rs6662118	1	243385307	G	A	0.392638	0.0132392	0.00251372	1.4e-07	0.243262	0.028176	5.94194e-18	0.0544236	0.0121043	6.91756e-06	0.264374	19	0.00417683
		ENSG00000185019	20	UBOX5	3088219	rs2422859	20	3132828	G	T	0.427403	-0.0110448	0.0024331	5.6e-06	0.299604	0.0229847	7.74524e-39	-0.0368647	0.00859941	1.812e-05	0.788992	14	0.00607824
		ENSG00000149600	20	COMMD7	31290493	rs6058845	20	31323919	C	A	0.757669	-0.0103396	0.00290034	0.00036	-0.310814	0.0220466	3.90281e-45	0.0332662	0.00962515	0.000547899	0.390593	20	0.045318
		ENSG00000115750	2	TAF1B	9983483	rs2303914	2	9983686	T	G	0.526585	0.00876236	0.00244578	0.00034	0.528091	0.0293354	1.88418e-72	0.0165925	0.00472219	0.000441852	0.307595	20	0.0398195
		ENSG00000269973	2	RP11-95D17.1	10076489	rs2245344	2	9985670	C	T	0.525562	0.00879259	0.00244431	0.00032	0.468493	0.0310864	2.52533e-51	0.0187678	0.00536395	0.000467218	0.438281	20	0.040885
		ENSG00000162944	2	RFTN2	198432948	rs4850437	2	198569051	G	T	0.48773	-0.0105677	0.0024355	1.4e-05	0.178885	0.0300899	2.76422e-09	-0.0590754	0.0168555	0.000456932	0.303224	12	0.0405729
		ENSG00000021826	2	CPS1	211342406	rs3856348	2	211345996	C	A	0.48364	0.00971184	0.00243086	6.5e-05	0.388792	0.0405269	8.51987e-22	0.0249795	0.00677286	0.000225863	0.000890794	20	0.0252548
		ENSG00000186448	3	ZNF197	44626380	rs11717797	3	44681393	T	C	0.304703	0.0100481	0.0026213	0.00013	-0.243302	0.0236085	6.64071e-25	-0.0412989	0.011495	0.000327183	0.630846	20	0.0332377
		ENSG00000196653	3	ZNF502	44754135	rs10514710	3	44883971	A	G	0.219836	-0.013506	0.00304665	9.3e-06	0.780678	0.0436175	1.21635e-71	-0.0173003	0.00402049	1.68468e-05	0.626421	20	0.00598359
		ENSG00000186446	3	ZNF501	44771088	rs10514710	3	44883971	A	G	0.219836	-0.013506	0.00304665	9.3e-06	0.504455	0.0421115	4.57625e-33	-0.0267735	0.00643978	3.21735e-05	0.766718	20	0.00835406
		ENSG00000067560	3	RHOA	49396578	rs6769821	3	49244657	A	G	0.761759	-0.0143325	0.0027437	1.8e-07	-0.223146	0.0261176	1.29778e-17	0.0642292	0.0144116	8.32013e-06	4.60615e-05	20	0.00428308
		ENSG00000145020	3	AMT	49454211	rs8897	3	49460407	T	C	0.230061	0.0135775	0.00277048	9.5e-07	-0.306795	0.0185787	2.94455e-61	-0.0442559	0.00941969	2.62416e-06	0.000418714	20	0.00316894
		ENSG00000145029	3	NICN1	49460379	rs4955417	3	49298205	C	T	0.757669	-0.0144518	0.00274087	1.3e-07	0.210268	0.023694	7.03627e-19	-0.0687304	0.0151624	5.81634e-06	0.000693027	20	0.00396006
		ENSG00000173540	3	GMPPB	49754277	rs4855882	3	49715354	T	G	0.834356	-0.0188685	0.0031855	3.2e-09	-0.483875	0.0383459	1.6658e-36	0.0389946	0.00727252	8.23465e-08	0.0219102	20	0.000497208
		ENSG00000185614	3	FAM212A	49840687	rs9812791	3	49682311	A	G	0.324131	-0.0111963	0.00267307	2.8e-05	-0.331158	0.0270407	1.75085e-34	0.0338095	0.00853094	7.39619e-05	0.000306396	20	0.0139557
		ENSG00000164078	3	MST1R	49924435	rs11713193	3	49924424	A	G	0.5	0.0112699	0.00242953	3.5e-06	0.275669	0.0372995	1.4607e-13	0.040882	0.0104053	8.5318e-05	0.000991849	20	0.0153333
		ENSG00000004534	3	RBM6	49977440	rs2240329	3	50107512	A	G	0.476483	-0.011552	0.00243347	2.1e-06	0.405862	0.024774	2.548e-60	-0.0284629	0.00624245	5.12594e-06	0.000624942	20	0.00396006
		ENSG00000163412	3	EIF4E3	71724567	rs2654439	3	71808566	C	T	0.753579	-0.0140787	0.00276015	3.4e-07	-0.12051	0.0206214	5.09846e-09	0.116826	0.0304011	0.000121631	0.611101	8	0.0174859
		ENSG00000168228	4	ZCCHC4	25314407	rs879008	4	25314976	G	T	0.566462	-0.0102746	0.0024525	2.8e-05	-0.379956	0.0295617	8.27503e-38	0.0270416	0.00678893	6.79978e-05	0.162109	20	0.0136857
		ENSG00000053900	4	ANAPC4	25378835	rs908056	4	25394531	A	G	0.554192	-0.00982117	0.00244047	5.7e-05	-0.431381	0.0241266	1.69205e-71	0.0227668	0.00579887	8.63419e-05	0.0148733	20	0.0153333
		ENSG00000078177	4	N4BP2	40058446	rs7674515	4	40064563	T	C	0.0715746	-0.0206452	0.00504988	4.3e-05	0.921504	0.091472	7.18662e-24	-0.0224038	0.0059141	0.000151739	0.0313102	9	0.0196645
		ENSG00000260296	4	RP11-395I6.3	40168295	rs7674515	4	40064563	T	C	0.0715746	-0.0206452	0.00504988	4.3e-05	0.652439	0.100321	7.8455e-11	-0.0316431	0.00914226	0.000537794	0.722653	3	0.0452165
		ENSG00000172548	5	NIPAL4	156887027	rs374411	5	156734001	A	G	0.730061	0.00992315	0.00274228	0.0003	-0.512353	0.0492579	2.44203e-25	-0.0193678	0.00566697	0.00063161	0.0206238	20	0.0479776
		ENSG00000145864	5	GABRB2	160715436	rs10069900	5	160917953	G	A	0.297546	-0.0116931	0.00260602	7.2e-06	-0.35409	0.0489745	4.82672e-13	0.033023	0.00866185	0.00013759	0.00689882	7	0.0188811
		ENSG00000204308	6	RNF5	32146131	rs12153855	6	32074804	C	T	0.122699	0.0160058	0.00398082	5.8e-05	-0.284918	0.0299881	2.07844e-21	-0.0561769	0.0151714	0.000213224	0.000248834	9	0.0242914
		ENSG00000030110	6	BAK1	33540329	rs210134	6	33540209	G	A	0.711656	-0.0109953	0.00261945	2.7e-05	-0.674337	0.0275116	1.12847e-132	0.0163053	0.00394103	3.5137e-05	2.69697e-05	20	0.00848629
		ENSG00000137288	6	UQCC2	33662070	rs4711336	6	33659046	A	G	0.484663	-0.0110105	0.00244172	6.5e-06	-0.171851	0.0236356	3.57228e-13	0.06407	0.0167191	0.000127025	0.00633032	20	0.0178367
		ENSG00000196821	6	C6orf106	34555065	rs2744937	6	34557246	T	C	0.128834	0.0173264	0.00349865	7.3e-07	-0.223081	0.0245382	9.7993e-20	-0.0776687	0.0178593	1.36811e-05	0.0132661	20	0.00549265
		ENSG00000272288	6	RP11-140K17.3	34664094	rs9462027	6	34797241	A	G	0.276074	0.0150637	0.0027484	4.2e-08	-0.223451	0.0344455	8.75104e-11	-0.0674139	0.0161021	2.8311e-05	0.000534759	15	0.00777007
		ENSG00000124562	6	SNRPC	34725183	rs2764208	6	34714322	G	A	0.336401	0.0128958	0.00258897	6.3e-07	-0.118171	0.0174265	1.19266e-11	-0.109128	0.0271841	5.95929e-05	0.00883102	20	0.0133267
		ENSG00000065060	6	UHRF1BP1	34759857	rs7739771	6	34779801	A	C	0.336401	0.0129646	0.00258918	5.5e-07	0.511873	0.0271187	1.82193e-79	0.0253278	0.0052332	1.29956e-06	2.19387e-05	20	0.00261559
		ENSG00000085382	6	HACE1	105175968	rs9404586	6	105332814	G	A	0.515337	0.00918495	0.00244642	0.00017	0.251402	0.030541	1.84698e-16	0.0365349	0.0106955	0.000635675	0.13785	20	0.0479776
		ENSG00000055211	6	GINM1	149887430	rs9404048	6	149937324	T	C	0.357873	-0.0125119	0.00255679	9.9e-07	-0.277829	0.0259107	7.97778e-27	0.0450345	0.0101159	8.51224e-06	0.283869	17	0.00428308
		ENSG00000186625	6	KATNA1	149916009	rs9767555	6	149968158	C	T	0.368098	-0.0116484	0.00254332	4.6e-06	0.226226	0.0243838	1.73144e-20	-0.0514901	0.0125376	4.01102e-05	0.533567	15	0.00931483
		ENSG00000120265	6	PCMT1	150070579	rs10872646	6	150067675	G	A	0.358896	-0.0119975	0.00255339	2.6e-06	0.304838	0.0251484	8.12159e-34	-0.039357	0.00898349	1.18119e-05	0.0280358	20	0.00514887
		ENSG00000231760	6	RP11-350J20.5	150117711	rs3763162	6	150140810	T	C	0.368098	-0.0115307	0.00254524	5.9e-06	0.731175	0.0489467	1.85977e-50	-0.0157701	0.00363759	1.45549e-05	0.00970381	20	0.00549265
		ENSG00000178381	7	ZFAND2A	1191707	rs11767061	7	1199804	T	C	0.578732	-0.00889205	0.00248033	0.00034	-0.792001	0.0329151	6.25885e-128	0.0112273	0.00316629	0.000391295	0.0876159	20	0.0357976
		ENSG00000229043	7	AC091729.9	1200010	rs2960837	7	1203957	G	A	0.619632	-0.00977297	0.00252316	0.00011	-0.966492	0.0223709	0	0.0101118	0.00262111	0.000114397	0.0471413	20	0.0172012
		ENSG00000105877	7	DNAH11	21582833	rs6970985	7	21583597	T	G	0.486708	-0.0100233	0.00243203	3.8e-05	-0.310978	0.032547	1.23892e-21	0.0322315	0.00851711	0.000154123	0.00351865	18	0.0196645
		ENSG00000136935	9	GOLGA1	127640646	rs634710	9	127661645	A	G	0.42229	-0.0100024	0.00245144	4.5e-05	0.190857	0.0196621	2.81981e-22	-0.0524078	0.013933	0.000168951	0.549689	20	0.0208189
		ENSG00000173611	9	SCAI	127704887	rs10986471	9	127635713	G	A	0.58589	0.00980358	0.00245714	6.6e-05	0.14905	0.0191959	8.18474e-15	0.0657738	0.0185344	0.000387067	0.482794	19	0.0357976
		ENSG00000119414	9	PPP6C	127908852	rs687654	9	127833905	T	C	0.317996	-0.0116321	0.00261338	8.5e-06	-0.109846	0.0180833	1.24419e-09	0.105895	0.0294946	0.000330285	0.314503	19	0.0332377
		ENSG00000136933	9	RABEPK	127962821	rs687654	9	127833905	T	C	0.317996	-0.0116321	0.00261338	8.5e-06	-0.128323	0.0233219	3.74946e-08	0.090647	0.0261948	0.000539183	0.276114	13	0.0452165
	Nerve Tibial	ENSG00000148700	10	ADD3	111756126	rs12268910	10	111878510	G	T	0.186094	-0.0132396	0.00324541	4.5e-05	0.266261	0.0270172	6.50488e-23	-0.0497241	0.0131918	0.000163695	0.824588	20	0.0268901
		ENSG00000171798	10	KNDC1	134973951	rs3008304	10	134982123	G	T	0.482618	0.0104439	0.00245026	2e-05	0.258514	0.0234913	3.6292e-28	0.0403997	0.0101644	7.04856e-05	0.00470946	12	0.0152045
		ENSG00000168056	11	LTBP3	65306276	rs1783541	11	65294799	T	C	0.196319	0.011383	0.00294461	0.00011	0.270193	0.0279494	4.15502e-22	0.0421291	0.0117372	0.000331478	0.0191029	20	0.0431289
		ENSG00000139531	12	SUOX	56390964	rs705700	12	56389293	C	T	0.395706	-0.011927	0.0024604	1.2e-06	-0.656254	0.0390768	2.70293e-63	0.0181744	0.00390222	3.20166e-06	0.461967	20	0.00355142
		ENSG00000197728	12	RPS26	56435637	rs10876864	12	56401085	A	G	0.58998	0.0117697	0.00245559	1.6e-06	-1.16495	0.0181682	0	-0.0101032	0.00211377	1.75567e-06	0.258175	20	0.00311628
		ENSG00000257218	12	GATC	120884241	rs566124	12	120902279	C	T	0.370143	-0.00947911	0.00258999	0.00025	0.486376	0.0343206	1.37428e-45	-0.0194893	0.00549979	0.000394651	0.0607993	9	0.0457973
		ENSG00000139364	12	TMEM132B	125671382	rs10744203	12	125800504	G	A	0.657464	-0.0107399	0.00252054	2e-05	0.327223	0.0280646	2.04943e-31	-0.0328213	0.00820106	6.27868e-05	0.265997	13	0.0142962
		ENSG00000120675	13	DNAJC15	43597339	rs17553284	13	43597706	T	C	0.254601	-0.00992683	0.00284061	0.00047	-1.10567	0.0260039	0	0.00897811	0.00257779	0.000496072	0.0197316	20	0.0484083
		ENSG00000205683	14	DPF3	73086004	rs2526932	14	73081068	G	A	0.584867	0.00975924	0.002449	6.7e-05	0.382318	0.0494987	1.12908e-14	0.0255265	0.00720798	0.000397976	0.0147695	19	0.0457973
		ENSG00000269958	14	RP11-73M18.8	104162690	rs12884809	14	104095320	A	G	0.313906	0.0111315	0.00256962	1.5e-05	0.314274	0.0300131	1.17111e-25	0.0354197	0.00884844	6.2561e-05	0.0358888	20	0.0142962
		ENSG00000126215	14	XRCC3	104163946	rs4906356	14	104138701	T	C	0.301636	0.0114392	0.00259637	1.1e-05	0.290518	0.0276951	9.61664e-26	0.0393752	0.00969332	4.86343e-05	0.193687	20	0.0132437
		ENSG00000128891	15	C15orf57	40820882	rs1044474	15	40845952	G	A	0.478528	0.0101073	0.00243401	3.3e-05	-0.941595	0.0448762	9.5701e-98	-0.0107342	0.00263512	4.63077e-05	0.075333	20	0.0130891
		ENSG00000178718	15	RPP25	75246757	rs35556055	15	75253414	A	G	0.45501	0.0103314	0.00243288	2.2e-05	-0.474861	0.0299383	1.1738e-56	-0.0217567	0.0053038	4.09422e-05	0.0814069	20	0.0127893
		ENSG00000169371	15	SNUPN	75890424	rs1128585	15	75890689	T	G	0.237219	0.0113948	0.00275476	3.5e-05	-0.327137	0.027796	5.62412e-32	-0.0348319	0.00892576	9.52435e-05	0.0538464	20	0.0177904
		ENSG00000197562	16	RAB40C	639357	rs2269557	16	677629	C	T	0.255624	-0.0116669	0.00294313	7.4e-05	0.416894	0.0284601	1.38034e-48	-0.0279853	0.0073136	0.000129992	0.0573335	20	0.023164
		ENSG00000127578	16	WFIKKN1	679239	rs2269556	16	675215	A	G	0.255624	-0.0111109	0.00293427	0.00015	0.972587	0.0436833	8.16127e-110	-0.0114241	0.0030603	0.000189217	0.0249458	20	0.0287618
		ENSG00000130731	16	C16orf13	684429	rs1139897	16	720986	A	G	0.257669	-0.01087	0.00292019	0.0002	0.394127	0.0355581	1.49975e-28	-0.0275799	0.00781592	0.000417625	0.0870762	20	0.0457973
		ENSG00000161996	16	WDR90	699311	rs4984907	16	709630	C	A	0.257669	-0.0104724	0.00289948	0.0003	0.412535	0.0285368	2.29023e-47	-0.0253855	0.00724449	0.00045814	0.00505032	20	0.0457973
		ENSG00000103269	16	RHBDL1	725666	rs1128550	16	722548	G	A	0.382413	-0.0104988	0.00254677	3.7e-05	0.375422	0.0310562	1.21549e-33	-0.0279653	0.00716736	9.54957e-05	0.369401	20	0.0177904
		ENSG00000127585	16	FBXL16	742500	rs13336260	16	757459	C	A	0.219836	-0.0119878	0.00303694	7.9e-05	-0.534782	0.0421894	8.05973e-37	0.0224162	0.00594782	0.000164024	0.0996876	13	0.0268901
		ENSG00000040199	16	PHLPP2	71671738	rs6499528	16	71672762	C	T	0.843558	-0.0144691	0.00322475	7.2e-06	-0.367362	0.0387695	2.65392e-21	0.0393865	0.00971253	5.00861e-05	0.0146723	20	0.0132437
		ENSG00000172992	17	DCAKD	43100708	rs6503415	17	43141634	T	C	0.486708	-0.013794	0.0024432	1.6e-08	0.488652	0.0339129	4.53983e-47	-0.0282287	0.00536999	1.46628e-07	0.00390941	20	0.000600956
		ENSG00000136448	17	NMT1	43128978	rs1053739	17	43183108	A	G	0.390593	0.0125695	0.00255413	8.6e-07	0.256486	0.0216969	3.0293e-32	0.0490066	0.0107866	5.53871e-06	0.0316883	20	0.00412734
		ENSG00000237854	17	LINC00674	66098049	rs35191309	17	66142785	C	A	0.184049	0.014296	0.0032496	1.1e-05	0.55155	0.0600943	4.38854e-20	0.0259197	0.00653363	7.27466e-05	0.367564	19	0.0152898
		ENSG00000267731	17	RP11-147L13.8	66186025	rs16972793	17	66131977	T	C	0.179959	0.0142668	0.00325026	1.1e-05	0.601357	0.0479076	3.85474e-36	0.0237243	0.00572581	3.42185e-05	0.131205	16	0.0121952
		ENSG00000141570	17	CBX8	77765931	rs4889891	17	77768654	A	C	0.470348	-0.00900503	0.00244992	0.00024	-0.4855	0.041375	8.52014e-32	0.018548	0.00528796	0.000452196	0.228502	20	0.0457973
		ENSG00000141452	18	C18orf8	21083473	rs1788817	18	21097460	G	A	0.47137	-0.00919179	0.0024332	0.00016	0.216427	0.0230464	5.94654e-21	-0.0424706	0.0121181	0.000457088	0.489835	20	0.0457973
		ENSG00000267100	19	ILF3-AS1	10762538	rs10948	19	10754905	T	G	0.624744	-0.0119924	0.00257521	3.2e-06	0.226314	0.0335962	1.62466e-11	-0.0529901	0.0138333	0.000127817	0.185876	5	0.023164
		ENSG00000090621	1	PABPC4	40026488	rs12037222	1	40064961	A	G	0.224949	0.0137841	0.00290455	2.1e-06	-0.185245	0.02308	1.00533e-15	-0.0744101	0.0182153	4.40696e-05	0.84733	20	0.0129014
		ENSG00000162613	1	FUBP1	78409740	rs17391694	1	78623626	T	C	0.0961145	0.0189512	0.00349108	5.7e-08	-0.179931	0.031968	1.81805e-08	-0.105325	0.0269559	9.33327e-05	0.801241	9	0.0177904
		ENSG00000143374	1	TARS2	150459887	rs1498308	1	150295131	G	T	0.615542	0.015636	0.00247982	2.9e-10	0.183116	0.0329594	2.76346e-08	0.0853885	0.0204844	3.06649e-05	0.0802511	15	0.0114255
		ENSG00000196189	1	SEMA4A	156117157	rs3738581	1	156147558	T	C	0.416155	0.0090193	0.00245795	0.00024	0.322555	0.0288559	5.21738e-29	0.0279621	0.00802033	0.000489574	0.170297	15	0.0483499
		ENSG00000116406	1	EDEM3	184659365	rs3736757	1	184677464	A	G	0.476483	0.00911487	0.00242935	0.00018	-0.34174	0.022358	9.63684e-53	-0.0266719	0.0073198	0.000268636	0.00217427	20	0.0367002
		ENSG00000143702	1	CEP170	243287730	rs4658552	1	243412936	C	T	0.380368	0.0139069	0.0025378	4.3e-08	0.154739	0.0183522	3.40868e-17	0.0898733	0.01956	4.33259e-06	0.331695	18	0.00355142
		ENSG00000197183	20	C20orf112	31030862	rs2295764	20	31025163	G	A	0.333333	0.0110895	0.00253446	1.2e-05	0.193539	0.0292418	3.62695e-11	0.0572985	0.0156983	0.000262252	0.0375377	20	0.0364555
		ENSG00000149600	20	COMMD7	31290493	rs4911252	20	31330115	T	C	0.407975	0.00953816	0.0024603	0.00011	0.241024	0.0267033	1.78037e-19	0.0395735	0.0111094	0.000367835	0.609683	20	0.0457973
		ENSG00000088305	20	DNMT3B	31350191	rs6058869	20	31348750	T	C	0.372188	0.0102297	0.00247932	3.7e-05	0.191339	0.0272155	2.05783e-12	0.0534637	0.0150244	0.000373025	0.91186	20	0.0457973
		ENSG00000100991	20	TRPC4AP	33590207	rs4911455	20	33553062	C	A	0.259714	0.0111659	0.0025723	1.4e-05	0.171036	0.025679	2.72821e-11	0.0652839	0.0179516	0.000276184	0.404703	19	0.0371128
		ENSG00000154640	21	BTG3	18965971	rs1389994	21	19032879	T	C	0.424335	-0.00918629	0.0024794	0.00021	-0.240835	0.0221823	1.84551e-27	0.0381435	0.010878	0.000454056	0.62515	13	0.0457973
		ENSG00000115750	2	TAF1B	9983483	rs2303914	2	9983686	T	G	0.526585	0.00876236	0.00244578	0.00034	0.597668	0.0336042	9.14974e-71	0.0146609	0.0041744	0.000444583	0.0620457	20	0.0457973
		ENSG00000269973	2	RP11-95D17.1	10076489	rs2245344	2	9985670	C	T	0.525562	0.00879259	0.00244431	0.00032	0.566444	0.0347272	8.21101e-60	0.0155224	0.00441887	0.000443479	0.585107	20	0.0457973
		ENSG00000135632	2	SMYD5	73441350	rs17348756	2	73413182	T	C	0.0889571	0.0146537	0.00381545	0.00012	-0.406836	0.03907	2.16281e-25	-0.0360187	0.00999591	0.00031415	0.937221	15	0.0415337
		ENSG00000168754	2	FAM178B	97541620	rs6576990	2	97572798	C	T	0.142127	0.0141047	0.00372253	0.00015	0.303041	0.0314573	5.7784e-22	0.0465439	0.0131999	0.000421775	0.956585	17	0.0457973
		ENSG00000021826	2	CPS1	211342406	rs10932334	2	211341349	T	C	0.486708	0.00975965	0.00243222	6e-05	0.262524	0.0364338	5.78245e-13	0.0371762	0.0106045	0.000455398	0.000816579	20	0.0457973
		ENSG00000011198	3	ABHD5	43731605	rs3733156	3	43761441	G	A	0.735174	-0.0122011	0.00276787	1e-05	0.168734	0.0283422	2.62537e-09	-0.0723097	0.0204109	0.00039605	0.0754602	12	0.0457973
		ENSG00000196653	3	ZNF502	44754135	rs10514710	3	44883971	A	G	0.219836	-0.013506	0.00304665	9.3e-06	0.677557	0.0475591	4.70371e-46	-0.0199334	0.00470918	2.3072e-05	0.774512	20	0.00995376
		ENSG00000186446	3	ZNF501	44771088	rs10514710	3	44883971	A	G	0.219836	-0.013506	0.00304665	9.3e-06	0.593813	0.0447029	2.88399e-40	-0.0227445	0.00540882	2.6099e-05	0.710227	20	0.0103125
		ENSG00000163808	3	KIF15	44803209	rs10514710	3	44883971	A	G	0.219836	-0.013506	0.00304665	9.3e-06	0.320602	0.0548541	5.07686e-09	-0.042127	0.0119272	0.000412405	0.166404	9	0.0457973
		ENSG00000185909	3	KLHDC8B	49209044	rs10865954	3	49211989	C	T	0.676892	-0.0117585	0.00257293	4.9e-06	-0.167996	0.0259683	9.84709e-11	0.0699927	0.0187515	0.000189476	0.0160813	20	0.0287618
		ENSG00000173421	3	CCDC36	49235861	rs4955418	3	49200627	G	A	0.648262	-0.0124515	0.00250642	6.8e-07	0.462033	0.0478979	5.10053e-22	-0.0269494	0.00610191	1.00289e-05	0.000776119	20	0.00548044
		ENSG00000225399	3	RP11-3B7.1	49297518	rs35174559	3	49287759	C	T	0.645194	-0.0127274	0.00250573	3.8e-07	0.452998	0.0531631	1.58299e-17	-0.0280959	0.00643964	1.2831e-05	0.00202998	20	0.00657347
		ENSG00000145020	3	AMT	49454211	rs8897	3	49460407	T	C	0.230061	0.0135775	0.00277048	9.5e-07	-0.427359	0.0210704	1.83852e-91	-0.0317707	0.00666935	1.90087e-06	0.000221101	20	0.00311628
		ENSG00000145029	3	NICN1	49460379	rs4955430	3	49378088	A	G	0.767894	-0.013735	0.00277074	7.2e-07	0.299601	0.0243716	9.87312e-35	-0.0458443	0.00997171	4.27719e-06	0.000459612	20	0.00355142
		ENSG00000164062	3	APEH	49711435	rs9812791	3	49682311	A	G	0.324131	-0.0111963	0.00267307	2.8e-05	0.14653	0.0221144	3.44872e-11	-0.0764096	0.0215817	0.000399396	5.30426e-05	14	0.0457973
		ENSG00000164068	3	RNF123	49726932	rs2234391	3	49842625	G	A	0.474438	0.0103947	0.00242922	1.9e-05	0.361952	0.0294238	8.90699e-35	0.0287184	0.00710589	5.31109e-05	0.000449571	20	0.0136047
		ENSG00000173540	3	GMPPB	49754277	rs4855882	3	49715354	T	G	0.834356	-0.0188685	0.0031855	3.2e-09	-0.586076	0.0354997	3.14397e-61	0.0321946	0.00577454	2.47148e-08	0.0228827	20	0.000202587
		ENSG00000182179	3	UBA7	49842640	rs7372966	3	49788969	C	T	0.52454	-0.0107341	0.00242925	9.9e-06	0.127637	0.0149778	1.57184e-17	-0.0840987	0.0214389	8.7559e-05	0.00237084	20	0.0175054
		ENSG00000164078	3	MST1R	49924435	rs11713193	3	49924424	A	G	0.5	0.0112699	0.00242953	3.5e-06	0.327827	0.0424145	1.08285e-14	0.0343776	0.00864326	6.96773e-05	0.00187052	16	0.0152045
		ENSG00000004534	3	RBM6	49977440	rs4688755	3	50064424	A	G	0.47546	-0.0114952	0.00243361	2.3e-06	0.453093	0.0210412	7.54602e-103	-0.0253705	0.00549881	3.95334e-06	0.000272344	20	0.00355142
		ENSG00000163412	3	EIF4E3	71724567	rs6772104	3	71770143	T	G	0.091002	0.0194376	0.00423613	4.5e-06	0.384007	0.0407989	4.85899e-21	0.0506178	0.0122725	3.71533e-05	0.0331645	11	0.0126894
		ENSG00000170837	3	GPR27	71803201	rs6772104	3	71770143	T	G	0.091002	0.0194376	0.00423613	4.5e-06	0.734951	0.0702303	1.25245e-25	0.0264475	0.00629355	2.64198e-05	0.0752918	10	0.0103125
		ENSG00000175166	3	PSMD2	184016497	rs34881379	3	184030387	C	T	0.47546	0.00891914	0.00243204	0.00025	-0.235738	0.0196737	4.39604e-33	-0.037835	0.0107891	0.000453567	0.103355	17	0.0457973
		ENSG00000125388	4	GRK4	2965335	rs2471337	4	2994986	C	T	0.379346	-0.0106632	0.002545	2.8e-05	-0.734962	0.0365973	1.05197e-89	0.0145085	0.00353732	4.10397e-05	0.20234	20	0.0127893
		ENSG00000053900	4	ANAPC4	25378835	rs908056	4	25394531	A	G	0.554192	-0.00982117	0.00244047	5.7e-05	-0.63393	0.0286342	1.33312e-108	0.0154925	0.00391283	7.51343e-05	0.157804	20	0.0153969
		ENSG00000079691	6	LRRC16A	25279306	rs1883393	6	25297497	G	T	0.0633947	-0.0224587	0.00549741	4.4e-05	-0.362051	0.0445643	4.50171e-16	0.0620319	0.0169958	0.000262398	0.0210534	18	0.0364555
		ENSG00000096433	6	ITPR3	33588142	rs542441	6	33675851	C	A	0.397751	0.0116977	0.00248434	2.5e-06	0.195006	0.0250555	7.08441e-15	0.0599864	0.0148898	5.60902e-05	2.28909e-05	20	0.0139325
		ENSG00000196821	6	C6orf106	34555065	rs2744972	6	34659054	C	T	0.872188	-0.0174435	0.00350195	6.3e-07	-0.297019	0.0309912	9.33831e-22	0.0587286	0.0132876	9.87982e-06	0.0352362	15	0.00548044
		ENSG00000124562	6	SNRPC	34725183	rs9462015	6	34739726	G	T	0.336401	0.012991	0.00258891	5.2e-07	-0.150867	0.0189255	1.56624e-15	-0.086109	0.020277	2.17e-05	0.000334501	20	0.00995376
		ENSG00000065060	6	UHRF1BP1	34759857	rs13220394	6	34810172	C	T	0.337423	0.0128832	0.00258864	6.5e-07	0.674484	0.0405054	2.94184e-62	0.0191008	0.00400571	1.85694e-06	0.000552892	20	0.00311628
		ENSG00000179165	6	PXT1	36358328	rs664370	6	36393816	G	A	0.352761	0.0110139	0.00264395	3.1e-05	0.306087	0.0452426	1.32882e-11	0.0359829	0.010144	0.000389341	0.915726	18	0.0457973
		ENSG00000014123	6	UFL1	96969471	rs11153058	6	97012746	T	C	0.213701	0.0139158	0.00309782	7.1e-06	0.144849	0.0229291	2.66232e-10	0.0960711	0.0262423	0.000251307	0.0276444	8	0.0364555
		ENSG00000085382	6	HACE1	105175968	rs2486143	6	105308593	G	A	0.517382	0.00980206	0.00243248	5.6e-05	0.302514	0.0295288	1.24979e-24	0.032402	0.00864055	0.000176839	0.0952467	20	0.0284226
		ENSG00000055211	6	GINM1	149887430	rs9322200	6	149951214	A	G	0.359918	-0.0126249	0.00255703	7.9e-07	-0.199343	0.0181665	5.14799e-28	0.0633325	0.0140659	6.7145e-06	0.0141745	20	0.00458656
		ENSG00000131023	6	LATS1	149979289	rs9479094	6	150046219	T	C	0.359918	-0.0119278	0.00255362	3e-06	0.188617	0.0238763	2.79454e-15	-0.0632382	0.0157282	5.80286e-05	0.0139317	20	0.01399
		ENSG00000120253	6	NUP43	150045451	rs12526675	6	150050676	A	C	0.358896	-0.0119072	0.0025532	3.1e-06	0.231066	0.0269876	1.10983e-17	-0.0515316	0.0125825	4.21266e-05	0.213258	12	0.0127893
		ENSG00000231760	6	RP11-350J20.5	150117711	rs7818	6	150132092	G	A	0.368098	-0.0116289	0.00254481	4.9e-06	0.988723	0.0480698	5.25919e-94	-0.0117615	0.00263659	8.16207e-06	0.00934765	20	0.0051465
		ENSG00000203722	6	RAET1G	150238014	rs9689084	6	149960784	A	G	0.356851	-0.0125743	0.00255708	8.8e-07	0.426268	0.0511292	7.61479e-17	-0.0294986	0.0069645	2.2798e-05	0.023696	19	0.00995376
		ENSG00000112530	6	PACRG	163148164	rs2156257	6	163100710	T	G	0.123722	-0.0143712	0.00370897	0.00011	0.82868	0.0649183	2.5725e-37	-0.0173423	0.00467741	0.000209176	0.44124	20	0.0311748
		ENSG00000224079	7	AC091729.7	1114086	rs10278051	7	1181139	T	C	0.295501	-0.0116688	0.00259366	6.8e-06	-0.399589	0.0591259	1.39642e-11	0.029202	0.00779751	0.000180362	0.286376	20	0.0284314
		ENSG00000178381	7	ZFAND2A	1191707	rs2949192	7	1203841	A	G	0.619632	-0.00973389	0.00252325	0.00011	-0.264105	0.0293897	2.55647e-19	0.0368561	0.0103971	0.000392833	0.0450333	20	0.0457973
		ENSG00000229043	7	AC091729.9	1200010	rs2960837	7	1203957	G	A	0.619632	-0.00977297	0.00252316	0.00011	-1.0455	0.0460394	3.66698e-114	0.00934765	0.00244821	0.000134448	0.0577439	20	0.0234483
		ENSG00000158863	8	FAM160B2	21946670	rs7831711	8	21970230	C	A	0.558282	0.0125967	0.00244513	2.6e-07	0.213365	0.0183488	2.96002e-31	0.0590383	0.0125342	2.47489e-06	0.117742	18	0.00338111
		ENSG00000119509	9	INVS	102861538	rs7874900	9	103116441	T	C	0.472393	0.00999571	0.00242911	3.9e-05	0.245188	0.0308697	1.97884e-15	0.0407675	0.0111578	0.000258458	0.00877315	20	0.0364555
		ENSG00000119414	9	PPP6C	127908852	rs687654	9	127833905	T	C	0.317996	-0.0116321	0.00261338	8.5e-06	-0.116771	0.0158524	1.75657e-13	0.0996146	0.0261489	0.000139236	0.32604	20	0.0237774
	Whole Blood	ENSG00000139531	12	SUOX	56390964	rs705699	12	56384804	A	G	0.390593	-0.0119808	0.00246122	1.1e-06	-0.219518	0.0207839	4.47428e-26	0.0545778	0.0123454	9.82951e-06	0.517616	20	0.00523734
		ENSG00000197728	12	RPS26	56435637	rs10876864	12	56401085	A	G	0.58998	0.0117697	0.00245559	1.6e-06	-1.09072	0.0257803	0	-0.0107908	0.00226575	1.91153e-06	0.400491	20	0.00306287
		ENSG00000110921	12	MVK	110011060	rs10161126	12	110042348	G	A	0.537832	0.00952394	0.00243713	9.3e-05	-0.328981	0.0314559	1.33985e-25	-0.0289498	0.00790838	0.000251574	0.138677	20	0.0320538
		ENSG00000126214	14	KLC1	104028233	rs12884809	14	104095320	A	G	0.313906	0.0111315	0.00256962	1.5e-05	0.222617	0.0202436	3.95395e-28	0.0500029	0.0124061	5.56548e-05	0.103315	20	0.0135914
		ENSG00000269958	14	RP11-73M18.8	104162690	rs12884809	14	104095320	A	G	0.313906	0.0111315	0.00256962	1.5e-05	0.2593	0.0230226	2.00222e-29	0.042929	0.0106176	5.27252e-05	0.0247416	20	0.0134357
		ENSG00000126215	14	XRCC3	104163946	rs4906356	14	104138701	T	C	0.301636	0.0114392	0.00259637	1.1e-05	0.305718	0.0253831	2.08146e-33	0.0374175	0.00904309	3.50819e-05	0.142607	20	0.0112481
		ENSG00000128891	15	C15orf57	40820882	rs17673703	15	40848351	A	G	0.472393	0.0109724	0.00243758	6.8e-06	-0.40086	0.0281346	4.6163e-46	-0.0273721	0.00637713	1.76883e-05	0.041701	20	0.00740506
		ENSG00000184056	15	VPS33B	91541646	rs11073967	15	91565804	G	A	0.389571	0.0161943	0.00252384	1.4e-10	-0.305912	0.0279366	6.62728e-28	-0.0529378	0.00956229	3.09287e-08	0.352449	20	0.000181273
		ENSG00000127578	16	WFIKKN1	679239	rs2269556	16	675215	A	G	0.255624	-0.0111109	0.00293427	0.00015	0.437749	0.0375692	2.24651e-31	-0.0253819	0.00704817	0.000316746	0.020547	20	0.0370194
		ENSG00000130731	16	C16orf13	684429	rs1139897	16	720986	A	G	0.257669	-0.01087	0.00292019	0.0002	0.217377	0.0185132	7.78485e-32	-0.0500053	0.0140927	0.000387692	0.115971	20	0.0405761
		ENSG00000103269	16	RHBDL1	725666	rs4984681	16	719933	C	T	0.379346	-0.0111182	0.00255468	1.3e-05	0.317147	0.0414918	2.11213e-14	-0.0350569	0.00926939	0.000155566	0.394854	20	0.0246425
		ENSG00000127580	16	WDR24	734622	rs4984683	16	746884	C	A	0.257669	-0.0113201	0.00293227	0.00011	0.318374	0.0287639	1.78272e-28	-0.035556	0.00975428	0.000267216	0.101739	19	0.0326282
		ENSG00000103111	16	MON1B	77224732	rs8048285	16	77250399	G	A	0.420245	0.0103872	0.00246984	2.6e-05	0.139232	0.015991	3.12265e-18	0.0746035	0.0197	0.000152485	0.0551104	20	0.0246425
		ENSG00000176715	16	ACSF3	89154783	rs3785415	16	89260563	A	G	0.634969	0.0122569	0.0025366	1.4e-06	-0.151201	0.0235862	1.44978e-10	-0.0810636	0.0210083	0.000114018	0.0513537	20	0.0205071
		ENSG00000167523	16	SPATA33	89724210	rs463938	16	89702204	A	G	0.47137	0.0100861	0.00246286	4.2e-05	0.258763	0.0349144	1.25018e-13	0.0389781	0.0108742	0.000337783	0.427203	20	0.0380721
		ENSG00000172992	17	DCAKD	43100708	rs7225329	17	43101382	T	C	0.56953	-0.0114106	0.00250309	5.1e-06	0.30197	0.0258612	1.67941e-31	-0.0377872	0.00889851	2.17173e-05	0.0210344	20	0.00848568
		ENSG00000166263	17	STXBP4	53046088	rs12947685	17	53045519	C	T	0.268916	0.01042	0.00268791	0.00011	0.325092	0.0359602	1.56191e-19	0.0320525	0.00899627	0.000366834	0.0920618	17	0.0398151
		ENSG00000178342	18	KCNG2	77623668	rs7238071	18	77579812	G	A	0.252556	0.0114937	0.00273578	2.7e-05	0.357159	0.0263462	7.26189e-42	0.0321809	0.00801925	5.99623e-05	0.722801	19	0.0140576
		ENSG00000129353	19	SLC44A2	10713133	rs8112355	19	10731745	C	T	0.763804	-0.012969	0.0029423	1e-05	0.161871	0.0183442	1.1035e-18	-0.0801194	0.0203184	8.04022e-05	0.0887022	20	0.0166991
		ENSG00000267100	19	ILF3-AS1	10762538	rs10948	19	10754905	T	G	0.624744	-0.0119924	0.00257521	3.2e-06	0.168626	0.0264009	1.69032e-10	-0.0711183	0.0188999	0.000167956	0.129648	9	0.025905
		ENSG00000129933	19	MAU2	19431490	rs1859287	19	19422187	C	T	0.152352	0.0135098	0.00319941	2.4e-05	-0.128984	0.01719	6.21584e-14	-0.10474	0.0284627	0.000233317	0.000551146	17	0.0310789
		ENSG00000161618	19	ALDH16A1	49956426	rs3905288	19	49955222	A	G	0.751534	-0.0105745	0.00287849	0.00024	-0.411096	0.0213329	9.49568e-83	0.0257227	0.00712809	0.000307805	0.0165431	16	0.0368173
		ENSG00000090621	1	PABPC4	40026488	rs4660293	1	40028180	G	A	0.231084	0.0136795	0.00286117	1.7e-06	-0.109444	0.0170315	1.31011e-10	-0.124991	0.032585	0.000125133	0.73499	18	0.0215707
		ENSG00000143570	1	SLC39A1	153931575	rs6672856	1	153986119	T	C	0.295501	0.0105783	0.00265577	6.8e-05	0.135749	0.01678	5.96902e-16	0.0779254	0.0218066	0.00035226	0.507942	20	0.0389546
		ENSG00000196189	1	SEMA4A	156117157	rs3738581	1	156147558	T	C	0.416155	0.0090193	0.00245795	0.00024	0.185054	0.012738	8.09096e-48	0.0487387	0.0136995	0.000374106	0.1085	16	0.0398661
		ENSG00000227373	1	RP11-160H22.5	174084438	rs7535987	1	174209978	T	C	0.275051	-0.0132688	0.00272034	1.1e-06	0.357168	0.0526714	1.19292e-11	-0.03715	0.00938209	7.50524e-05	0.480699	20	0.0162919
		ENSG00000143702	1	CEP170	243287730	rs12741781	1	243428152	G	T	0.355828	0.0141151	0.00259498	5.3e-08	0.137677	0.0181418	3.22523e-14	0.102523	0.0231898	9.82228e-06	0.314997	18	0.00523734
		ENSG00000054282	1	SDCCAG8	243419320	rs12741781	1	243428152	G	T	0.355828	0.0141151	0.00259498	5.3e-08	0.449108	0.0287763	6.53862e-55	0.0314292	0.00611895	2.801e-07	0.329598	20	0.000820832
		ENSG00000185019	20	UBOX5	3088219	rs2422859	20	3132828	G	T	0.427403	-0.0110448	0.0024331	5.6e-06	0.114344	0.0156535	2.77918e-13	-0.0965927	0.0250528	0.000115464	0.576697	9	0.0205071
		ENSG00000197183	20	C20orf112	31030862	rs6141716	20	31012361	T	C	0.347648	0.0117963	0.00250817	2.6e-06	0.135269	0.0221141	9.54325e-10	0.0872062	0.0233894	0.000192655	0.0677668	12	0.0289526
		ENSG00000100207	22	TCF20	42556019	rs4822103	22	42698574	C	A	0.603272	-0.0111828	0.00250241	7.9e-06	-0.118488	0.0187173	2.44551e-10	0.0943792	0.0258517	0.000261432	0.305656	10	0.0326011
		ENSG00000115896	2	PLCL1	198669426	rs1579695	2	198900363	A	G	0.54908	0.0101019	0.002433	3.3e-05	-0.432319	0.0306168	2.84722e-45	-0.0233668	0.00586604	6.79377e-05	0.109637	20	0.0153147
		ENSG00000115365	2	LANCL1	211295973	rs1044708	2	211298180	G	T	0.537832	0.0123156	0.0024529	5.1e-07	0.0843838	0.015384	4.13061e-08	0.145947	0.0394073	0.000212592	0.349776	11	0.0303903
		ENSG00000196345	3	ZKSCAN7	44596685	rs10514710	3	44883971	A	G	0.219836	-0.013506	0.00304665	9.3e-06	0.317274	0.0319892	3.47098e-23	-0.0425689	0.0105181	5.18356e-05	0.442521	20	0.0134357
		ENSG00000186448	3	ZNF197	44626380	rs10514710	3	44883971	A	G	0.219836	-0.013506	0.00304665	9.3e-06	0.488809	0.0440275	1.22166e-28	-0.0276304	0.00671129	3.83827e-05	0.901498	20	0.0112481
		ENSG00000196653	3	ZNF502	44754135	rs10514710	3	44883971	A	G	0.219836	-0.013506	0.00304665	9.3e-06	0.563384	0.0438936	1.04095e-37	-0.023973	0.00572123	2.78729e-05	0.886603	20	0.0102102
		ENSG00000186446	3	ZNF501	44771088	rs10514710	3	44883971	A	G	0.219836	-0.013506	0.00304665	9.3e-06	0.304887	0.0466752	6.48526e-11	-0.0442984	0.0120766	0.000244353	0.716635	19	0.0318257
		ENSG00000145020	3	AMT	49454211	rs2312462	3	49601255	C	T	0.769939	-0.0135049	0.00277087	1.1e-06	0.356088	0.0241469	3.22989e-49	-0.0379257	0.00819541	3.6978e-06	0.0016818	20	0.00309612
		ENSG00000173540	3	GMPPB	49754277	rs11720705	3	49753788	G	A	0.834356	-0.0193461	0.00318639	1.3e-09	-0.214709	0.0289331	1.16337e-13	0.0901038	0.0191746	2.61292e-06	0.140918	20	0.00306287
		ENSG00000182179	3	UBA7	49842640	rs9859153	3	49807085	T	G	0.474438	0.0108587	0.00242875	7.8e-06	-0.26888	0.0163693	1.24916e-60	-0.0403849	0.00936146	1.6036e-05	9.39907e-05	20	0.00722977
		ENSG00000004534	3	RBM6	49977440	rs7613875	3	49971514	A	C	0.537832	0.0115724	0.00244465	2.2e-06	-0.587692	0.0241587	1.03315e-130	-0.0196913	0.00423777	3.3744e-06	0.000644148	20	0.00309612
		ENSG00000175166	3	PSMD2	184016497	rs6845	3	184026703	T	C	0.474438	0.00925552	0.00243282	0.00014	-0.156802	0.0161228	2.34808e-22	-0.0590268	0.0166601	0.000395597	0.0868704	14	0.0406771
		ENSG00000163975	3	MFI2	196715492	rs11923220	3	196912276	C	T	0.137014	-0.0157958	0.00355751	9e-06	-0.479923	0.0478339	1.0902e-23	0.0329132	0.00810611	4.90109e-05	0.129173	10	0.0134357
		ENSG00000125388	4	GRK4	2965335	rs2471337	4	2994986	C	T	0.379346	-0.0106632	0.002545	2.8e-05	-0.54026	0.0482649	4.38013e-29	0.0197372	0.00502988	8.70966e-05	0.103143	20	0.0166991
		ENSG00000053900	4	ANAPC4	25378835	rs908056	4	25394531	A	G	0.554192	-0.00982117	0.00244047	5.7e-05	-0.176016	0.0190021	1.98817e-20	0.055797	0.015117	0.000223366	0.378761	20	0.0304453
		ENSG00000204315	6	FKBPL	32096484	rs12153855	6	32074804	C	T	0.122699	0.0160058	0.00398082	5.8e-05	0.334803	0.0479725	2.97171e-12	0.0478066	0.0137221	0.000494131	0.254573	10	0.0499328
		ENSG00000030110	6	BAK1	33540329	rs210134	6	33540209	G	A	0.711656	-0.0109953	0.00261945	2.7e-05	-0.585271	0.0270462	7.60529e-104	0.0187867	0.00455904	3.77638e-05	0.0189548	20	0.0112481
		ENSG00000096433	6	ITPR3	33588142	rs749338	6	33653448	T	C	0.464213	-0.0122695	0.00245647	5.9e-07	-0.128028	0.0119439	8.27672e-27	0.0958345	0.0211677	5.97172e-06	0.000187828	20	0.00412796
		ENSG00000196821	6	C6orf106	34555065	rs3800457	6	34663598	T	C	0.872188	-0.0174584	0.00350194	6.2e-07	-0.201987	0.0265036	2.51473e-14	0.0864333	0.0207174	3.01926e-05	0.050953	9	0.0104093
		ENSG00000065060	6	UHRF1BP1	34759857	rs3734264	6	34831866	A	G	0.338446	0.0126299	0.00258872	1.1e-06	0.613853	0.03052	5.66377e-90	0.0205748	0.00433946	2.12325e-06	0.00123283	20	0.00306287
		ENSG00000010030	6	ETV7	36322419	rs2234071	6	36355372	C	T	0.53272	-0.00917345	0.00244363	0.00017	0.571113	0.0271624	3.80624e-98	-0.0160624	0.00434638	0.000219382	0.0721652	20	0.0304453
		ENSG00000055211	6	GINM1	149887430	rs35031906	6	149998574	C	T	0.370143	-0.0117585	0.00254322	3.8e-06	-0.301853	0.0219215	3.87694e-43	0.0389544	0.00888762	1.1706e-05	0.0373411	20	0.00571741
		ENSG00000120253	6	NUP43	150045451	rs10872644	6	150062955	C	T	0.361963	-0.0119906	0.00255226	2.6e-06	-0.382586	0.0234379	6.73279e-60	0.0313409	0.00694188	6.33878e-06	0.0199447	20	0.00412796
		ENSG00000229043	7	AC091729.9	1200010	rs2960837	7	1203957	G	A	0.619632	-0.00977297	0.00252316	0.00011	-0.901352	0.0382757	1.2868e-122	0.0108426	0.00283692	0.000132399	0.114739	20	0.0221712
		ENSG00000146555	7	SDK1	3341080	rs11773762	7	3332630	A	G	0.323108	-0.0101705	0.00259866	9.1e-05	0.567154	0.0490486	6.33805e-31	-0.0179325	0.00483727	0.0002096	0.00615697	20	0.0303903
		ENSG00000004864	7	SLC25A13	95749532	rs12216562	7	95967710	G	A	0.709611	-0.0114132	0.00262224	1.3e-05	-0.278585	0.0308581	1.74955e-19	0.0409685	0.0104495	8.8325e-05	0.0365989	20	0.0166991
		ENSG00000158863	8	FAM160B2	21946670	rs1005901	8	21964378	A	G	0.45092	-0.0111705	0.00244396	4.9e-06	0.0801383	0.0137477	5.56832e-09	-0.13939	0.0387537	0.000322128	0.058481	8	0.0370194
		ENSG00000119509	9	INVS	102861538	rs4128230	9	103094561	C	A	0.457055	0.0101773	0.00243093	2.8e-05	0.296189	0.0261425	9.34245e-30	0.0343608	0.00874977	8.5993e-05	0.000694781	20	0.0166991
eQTL: expression Quantitative Trait Locus; FDR: false discovery rate; GWAS: genome-wide association study; HEIDI: heterogeneity in dependent instruments; MCP: multisite chronic pain; SMR: Summary-data-based Mendelian Randomization; SNP: single-nucleotide polymorphism.
