# Supplementary material for: Screen Time and Chronic Pain Health: Mendelian Randomization Study
Source: J Med Internet Res. 2026 Feb 9;28:e78233. doi: 10.2196/78233 (PMC12930148; doi:10.2196/78233)
Supplement: Multimedia Appendix 12 [file jmir_v28i1e78233_app12.xlsx]

## Sheet: Multimedia Appendix 12
Multimedia Appendix 12. The genes with overlapping exposure and results were screened by PFDR and PHEIDI in in summary data–based Mendelian randomization analysis.
Trait	eQTL data	ID	Gene	Chr
Time spent watching television-MCP	Adipose Subcutaneous	ENSG00000123411	IKZF4	12
		ENSG00000100889	PCK2	14
		ENSG00000267100	ILF3-AS1	19
		ENSG00000235790	RP11-73M7.6	1
		ENSG00000162613	FUBP1	1
		ENSG00000054282	SDCCAG8	1
		ENSG00000185019	UBOX5	20
		ENSG00000149600	COMMD7	20
		ENSG00000162944	RFTN2	2
		ENSG00000136935	GOLGA1	9
		ENSG00000173611	SCAI	9
	Adipose Visceral Omentum	ENSG00000139531	SUOX	12
		ENSG00000141452	C18orf8	18
		ENSG00000141458	NPC1	18
		ENSG00000162650	ATXN7L2	1
		ENSG00000143374	TARS2	1
		ENSG00000054282	SDCCAG8	1
		ENSG00000185019	UBOX5	20
		ENSG00000173611	SCAI	9
	Brain Cerebellum	ENSG00000162613	FUBP1	1
		ENSG00000143028	SYPL2	1
		ENSG00000185019	UBOX5	20
		ENSG00000136950	ARPC5L	9
	Brain Cortex	ENSG00000267100	ILF3-AS1	19
		ENSG00000185019	UBOX5	20
	Muscle Skeletal	ENSG00000139531	SUOX	12
		ENSG00000137824	RMDN3	15
		ENSG00000185019	UBOX5	20
		ENSG00000162944	RFTN2	2
		ENSG00000136935	GOLGA1	9
		ENSG00000173611	SCAI	9
	Nerve Tibial	ENSG00000141452	C18orf8	18
		ENSG00000162613	FUBP1	1
		ENSG00000143374	TARS2	1
		ENSG00000149600	COMMD7	20
		ENSG00000088305	DNMT3B	20
	Whole Blood	ENSG00000267100	ILF3-AS1	19
		ENSG00000143702	CEP170	1
		ENSG00000054282	SDCCAG8	1
		ENSG00000185019	UBOX5	20
Length of mobile phone use-MCP	Adipose Subcutaneous	ENSG00000141570	CBX8	17
		ENSG00000090621	PABPC4	1
		ENSG00000231760	RP11-350J20.5	6
	Adipose Visceral Omentum	ENSG00000141570	CBX8	17
	Muscle Skeletal	ENSG00000055211	GINM1	6
	Nerve Tibial	ENSG00000141570	CBX8	17
Time spent using computer-MCP	Adipose Subcutaneous	ENSG00000184056	VPS33B	15
		ENSG00000172992	DCAKD	17
		ENSG00000143702	CEP170	1
		ENSG00000054282	SDCCAG8	1
		ENSG00000185019	UBOX5	20
	Adipose Visceral Omentum	ENSG00000172992	DCAKD	17
		ENSG00000136448	NMT1	17
		ENSG00000143702	CEP170	1
		ENSG00000054282	SDCCAG8	1
		ENSG00000185019	UBOX5	20
	Brain Cerebellum	ENSG00000172992	DCAKD	17
		ENSG00000136448	NMT1	17
		ENSG00000143028	SYPL2	1
		ENSG00000185019	UBOX5	20
	Brain Cortex	ENSG00000185019	UBOX5	20
	Brain Spinal cord cervical c-1	ENSG00000136448	NMT1	17
	Muscle Skeletal	ENSG00000172992	DCAKD	17
		ENSG00000054282	SDCCAG8	1
		ENSG00000185019	UBOX5	20
		ENSG00000162944	RFTN2	2
	Nerve Tibial	ENSG00000139364	TMEM132B	12
		ENSG00000143702	CEP170	1
	Whole Blood	ENSG00000184056	VPS33B	15
		ENSG00000143702	CEP170	1
		ENSG00000054282	SDCCAG8	1
		ENSG00000185019	UBOX5	20
eQTL: expression Quantitative Trait Locus; MCP: multisite chronic pain.
