# Supplementary material for: Screen Time and Chronic Pain Health: Mendelian Randomization Study
Source: J Med Internet Res. 2026 Feb 9;28:e78233. doi: 10.2196/78233 (PMC12930148; doi:10.2196/78233)
Supplement: Multimedia Appendix 13 [file jmir_v28i1e78233_app13.xlsx]

## Sheet: Multimedia Appendix 13
Multimedia Appendix 13. Transcriptome-wide association study of screen time in three cross-tissue (sparse canonical correlation analysis) weights using Bonferroni correction and cross-tissue expression Genotype-Tissue Expression v8.
Traits	PANEL	ID	CHR	P0	P1	HSQ	BEST.GWAS.ID	BEST.GWAS.Z	EQTL.ID	EQTL.R2	EQTL.Z	EQTL.GWAS.Z	NSNP	NWGT	MODEL	MODELCV.R2	MODELCV.PV	TWAS.Z	TWAS.P
Time spent watching television
	GTEx v8.sCCA1	ENSG00000107833.10	10	101783412	101783413	0.3007	rs2786847	-6.09	rs11191118	0.266064	9.17	-5.731	259	2	lasso	0.27	1.4e-22	-5.7339	9.81e-09
	GTEx v8.sCCA1	ENSG00000151553.14	10	114821743	114821744	0.2411	rs7099208	5.24	rs758585	0.315285	9.89	5.089	374	1	top1	0.32	5.9e-27	5.089	3.6e-07
	GTEx v8.sCCA1	ENSG00000165832.5	10	114938192	114938193	0.445	rs7099208	5.24	rs11197010	0.39358	-10.97	4.708	324	7	lasso	0.5	2.5e-47	-5.1112	3.2e-07
	GTEx v8.sCCA1	ENSG00000273599.1	10	124996063	124996064	0.2373	rs11245482	6.23	rs3781444	0.131339	7.11	5.376	543	9	lasso	0.19	1.4e-15	6.3171	2.66e-10
	GTEx v8.sCCA1	ENSG00000168569.7	11	62792020	62792021	0.4405	rs529220	-4.29	rs529220	0.25555	-8.94	-4.288	331	6	lasso	0.36	6.4e-32	4.67233	2.98e-06
	GTEx v8.sCCA1	ENSG00000172803.17	11	65833640	65833641	0.8084	rs801733	-7.53	rs2231884	0.72658	-14.87	5.123	347	19	enet	0.77	3.2e-98	-5.5472	2.9e-08
	GTEx v8.sCCA1	ENSG00000172638.12	11	65873591	65873592	0.1951	rs801733	-7.53	rs633800	0.2211	-8.52	3.492	348	6	lasso	0.24	7.4e-20	-4.16012	3.18e-05
	GTEx v8.sCCA1	ENSG00000172543.7	11	65879808	65879809	0.6847	rs801733	-7.53	rs583887	0.71538	14.77	4.775	347	13	lasso	0.73	6.8e-88	4.8518	1.22e-06
	GTEx v8.sCCA1	ENSG00000172500.12	11	65888538	65888539	0.3688	rs801733	-7.53	rs583887	0.37816	-11.31	4.775	345	30	enet	0.46	2.8e-42	-5.01751	5.23e-07
	GTEx v8.sCCA1	ENSG00000175550.7	11	65919256	65919257	0.0914	rs801733	-7.53	rs472518	0.01201	-4.53	3.684	344	19	enet	0.071	1.3e-06	-6.19352	5.88e-10
	GTEx v8.sCCA1	ENSG00000175315.2	11	66011840	66011841	0.3427	rs801733	-7.53	rs610497	0.2059	-8.03	-3.891	349	13	lasso	0.28	2.6e-23	5.29644	1.18e-07
	GTEx v8.sCCA1	ENSG00000175115.11	11	66070453	66070454	0.1684	rs801733	-7.53	rs2270448	0.18997	8.15	4.417	362	9	lasso	0.22	1.6e-18	4.00519	6.2e-05
	GTEx v8.sCCA1	ENSG00000245156.1	11	66272591	66272592	0.0643	rs801733	-7.53	rs637571	0.0435	4.87	3.906	325	4	lasso	0.06	8.3e-06	4.3872	1.15e-05
	GTEx v8.sCCA1	ENSG00000174871.10	11	66278189	66278190	0.0543	rs801733	-7.53	rs472518	0.02762	-4.48	3.684	323	14	enet	0.029	0.0018	-4.68116	2.85e-06
	GTEx v8.sCCA1	ENSG00000186642.15	11	72674590	72674591	0.1977	rs7122044	4.8	rs459309	0.11761	7.31	3.436	307	33	enet	0.15	1.7e-12	4.10052	4.12e-05
	GTEx v8.sCCA1	ENSG00000186635.14	11	72752402	72752403	0.4008	rs7122044	4.8	rs7123876	0.45743	11.83	4.753	326	43	enet	0.49	2.8e-46	4.91188	9.02e-07
	GTEx v8.sCCA1	ENSG00000166037.10	11	95789964	95789965	0.5195	rs10765777	-6.91	rs3748256	0.65125	-14.09	-6.289	617	10	lasso	0.68	4.6e-77	6.69048	2.22e-11
	GTEx v8.sCCA1	ENSG00000077458.12	11	95790408	95790409	0.2397	rs10765777	-6.91	rs617999	0.24352	-8.81	-6.354	618	1	top1	0.24	2.4e-20	6.354	2.1e-10
	GTEx v8.sCCA1	ENSG00000087053.18	11	95925314	95925315	0.2424	rs10765777	-6.91	rs627568	0.32162	10.21	-6.327	602	1	top1	0.32	1.4e-27	-6.327	2.5e-10
	GTEx v8.sCCA1	ENSG00000261098.1	11	107316270	107316271	0.5228	rs4754193	-5.6	rs7111266	0.55492	-13.02	-3.695	471	43	enet	0.63	3.4e-68	4.71887	2.37e-06
	GTEx v8.sCCA1	ENSG00000152404.15	11	107457843	107457844	0.3595	rs4754193	-5.6	rs11824931	0.45146	11.77	-4.921	468	1	top1	0.45	1.3e-41	-4.921	8.61e-07
	GTEx v8.sCCA1	ENSG00000150764.13	11	111927143	111927144	0.0946	rs1529330	4.19	rs1529330	0.08905	5.92	4.189	336	3	lasso	0.091	5.1e-08	4.25133	2.13e-05
	GTEx v8.sCCA1	ENSG00000111652.9	12	6723740	6723741	0.3639	rs11064342	3.94	rs11064356	0.228614	8.45	3.891	267	11	lasso	0.24	3.5e-20	4.0742	4.62e-05
	GTEx v8.sCCA1	ENSG00000258057.5	12	49828934	49828935	0.0829	rs7309997	-4.65	rs11169063	0.042501	-4.25	-3.97	343	1	top1	0.043	0.00017	3.97	7.19e-05
	GTEx v8.sCCA1	ENSG00000111540.15	12	55973912	55973913	0.4604	rs10876864	-5.12	rs705702	0.548188	12.92	-4.811	290	1	top1	0.55	2e-54	-4.811	1.5e-06
	GTEx v8.sCCA1	ENSG00000139323.13	12	89526023	89526024	0.3177	rs1344683	-4.21	rs11105310	0.288296	9.81	2.878	356	24	enet	0.35	1.6e-30	4.1618	3.16e-05
	GTEx v8.sCCA1	ENSG00000271614.1	12	89708958	89708959	0.0951	rs1344683	-4.21	rs10858935	0.007261	3.8	-2.594	349	27	enet	0.028	0.002	-4.4343	9.24e-06
	GTEx v8.sCCA1	ENSG00000258136.1	12	107736554	107736555	0.1373	rs6539316	3.96	rs35816582	0.022244	-4.89	-3.105	468	24	enet	0.095	2.2e-08	4.2839	1.84e-05
	GTEx v8.sCCA1	ENSG00000123066.7	12	116277337	116277338	0.1131	rs4766793	-3.83	rs8181728	0.028843	-4.3	2.765	493	24	enet	0.044	0.00013	-4.8876	1.02e-06
	GTEx v8.sCCA1	ENSG00000257218.5	12	120446437	120446438	0.7255	rs787947	-5.4	rs7964008	0.54064	-12.85	-2.075	390	39	enet	0.79	1.8e-103	4.4606	8.17e-06
	GTEx v8.sCCA1	ENSG00000088986.10	12	120469849	120469850	0.0747	rs787947	-5.4	rs1151845	0.042169	-4.75	3.846	395	11	lasso	0.049	5.5e-05	-5.0338	4.81e-07
	GTEx v8.sCCA1	ENSG00000022840.15	12	120533479	120533480	0.2862	rs787947	-5.4	rs12310837	0.19191	7.84	-4.565	404	4	lasso	0.22	1.1e-18	-4.1616	3.16e-05
	GTEx v8.sCCA1	ENSG00000167272.10	12	120581397	120581398	0.2722	rs787947	-5.4	rs2292681	0.310927	-9.81	-5.391	410	5	lasso	0.32	5.2e-27	5.5915	2.25e-08
	GTEx v8.sCCA1	ENSG00000188735.12	12	121712751	121712752	0.3244	rs1107243	4.51	rs1064169	0.125795	7.8	3.311	363	34	enet	0.22	6.1e-18	3.9939	6.5e-05
	GTEx v8.sCCA1	ENSG00000111325.16	12	122974682	122974683	0.1334	rs1568427	-7.02	rs3759115	0.18283	-8.32	-5.715	314	19	enet	0.2	5.9e-17	6.0604	1.36e-09
	GTEx v8.sCCA1	ENSG00000150967.17	12	122981569	122981570	0.2033	rs1568427	-7.02	rs1615350	0.32648	-10.39	-6.948	312	27	enet	0.38	9.3e-34	6.0561	1.39e-09
	GTEx v8.sCCA1	ENSG00000182196.13	12	122981649	122981650	0.1936	rs1568427	-7.02	rs1790094	0.250913	9.08	-5.779	312	8	lasso	0.25	4.4e-21	-5.7547	8.68e-09
	GTEx v8.sCCA1	ENSG00000280120.1	12	123153376	123153377	0.0923	rs1568427	-7.02	rs28625019	0.1259	7.06	-5.309	323	20	enet	0.14	1.3e-11	-5.9932	2.06e-09
	GTEx v8.sCCA1	ENSG00000130921.7	12	123232915	123232916	0.3336	rs1568427	-7.02	rs1969354	0.343529	10.96	-6.476	339	59	enet	0.4	1.4e-35	-5.556	2.76e-08
	GTEx v8.sCCA1	ENSG00000051825.14	12	123244013	123244014	0.2061	rs1568427	-7.02	rs1716157	0.365482	-10.65	-6.219	343	1	top1	0.37	5.4e-32	6.219	5e-10
	GTEx v8.sCCA1	ENSG00000235423.8	12	123260969	123260970	0.2574	rs1568427	-7.02	rs1969354	0.379851	11.16	-6.476	341	10	lasso	0.4	2.9e-35	-6.1452	7.99e-10
	GTEx v8.sCCA1	ENSG00000111328.6	12	123272333	123272334	0.4674	rs1568427	-7.02	rs1879380	0.696218	14.75	-5.975	340	30	enet	0.72	1.1e-85	-5.8547	4.78e-09
	GTEx v8.sCCA1	ENSG00000183955.12	12	123383772	123383773	0.3382	rs1568427	-7.02	rs11057276	0.346756	-10.73	-5.7	339	11	lasso	0.39	6.1e-35	6.558	5.45e-11
	GTEx v8.sCCA1	ENSG00000150977.10	12	123436716	123436717	0.11	rs1568427	-7.02	rs1051434	0.090708	6.16	-5.99	360	10	lasso	0.093	3e-08	-5.7439	9.25e-09
	GTEx v8.sCCA1	ENSG00000278112.1	12	123519855	123519856	0.1566	rs1568427	-7.02	rs12316131	0.109224	6.38	-6.08	367	16	lasso	0.15	6.2e-13	-4.8471	1.25e-06
	GTEx v8.sCCA1	ENSG00000023516.8	13	42272152	42272153	0.5672	rs17521870	-3.83	rs400288	0.534781	12.78	-3.719	510	3	lasso	0.57	9e-58	-3.97453	7.05e-05
	GTEx v8.sCCA1	ENSG00000274605.1	13	100088847	100088848	0.2321	rs2039677	6.07	rs9517971	0.177318	7.47	4.344	406	1	top1	0.18	9.3e-15	4.344	1.4e-05
	GTEx v8.sCCA1	ENSG00000175198.15	13	100089014	100089015	0.1111	rs2039677	6.07	rs4772268	0.060127	-5.56	-4.873	406	10	enet	0.078	4.2e-07	5.90446	3.54e-09
	GTEx v8.sCCA1	ENSG00000100461.17	14	22917801	22917802	0.4548	rs11624528	4.98	rs712486	0.396542	11.18	4.397	570	46	enet	0.43	6.6e-39	4.26667	1.98e-05
	GTEx v8.sCCA1	ENSG00000100462.15	14	22929584	22929585	0.2282	rs11624528	4.98	rs4536383	0.096297	-6.9	4.378	571	32	enet	0.17	1.5e-14	-4.32307	1.54e-05
	GTEx v8.sCCA1	ENSG00000257285.5	14	22929608	22929609	0.2696	rs11624528	4.98	rs1043209	0.21458	-8.57	4.506	571	47	enet	0.25	4.7e-21	-5.36863	7.93e-08
	GTEx v8.sCCA1	ENSG00000092036.18	14	22957160	22957161	0.6244	rs11624528	4.98	rs2145542	0.765734	-15.26	4.569	566	8	lasso	0.78	4.1e-101	-4.64438	3.41e-06
	GTEx v8.sCCA1	ENSG00000129474.15	14	22982641	22982642	0.1569	rs11624528	4.98	rs3751497	0.043165	-5.6	4.725	548	16	enet	0.076	6.1e-07	-4.21234	2.53e-05
	GTEx v8.sCCA1	ENSG00000280129.1	14	23006833	23006834	0.0709	rs11624528	4.98	rs1043675	0.00091	4.36	4.964	533	3	lasso	0.0043	0.13	4.99565	5.86e-07
	GTEx v8.sCCA1	ENSG00000258940.2	14	39267060	39267061	0.164	rs11622731	-4.6	rs1594842	0.169856	-7.73	-3.707	374	9	lasso	0.19	5.7e-16	3.90394	9.46e-05
	GTEx v8.sCCA1	ENSG00000081177.18	14	69191510	69191511	0.123	rs2331957	-5.67	rs1965449	0.165164	7.4	-4.798	507	1	top1	0.17	8.9e-14	-4.798	1.6e-06
	GTEx v8.sCCA1	ENSG00000126214.21	14	103561895	103561896	0.334	rs3212136	4.54	rs729437	0.397389	11.06	4.329	359	1	top1	0.4	2.1e-35	4.329	1.5e-05
	GTEx v8.sCCA1	ENSG00000166170.9	14	103562830	103562831	0.2425	rs3212136	4.54	rs752624	0.254788	8.87	3.97	359	11	lasso	0.27	4e-23	4.11993	3.79e-05
	GTEx v8.sCCA1	ENSG00000251161.3	15	40906810	40906811	0.0708	rs494490	4.69	rs11630656	0.044695	5.15	4.033	277	5	lasso	0.063	5.1e-06	3.95563	7.63e-05
	GTEx v8.sCCA1	ENSG00000128917.6	15	40929392	40929393	0.0824	rs494490	4.69	rs11858678	0.045793	-5.35	4.166	267	1	top1	0.046	9.8e-05	-4.166	3.1e-05
	GTEx v8.sCCA1	ENSG00000187446.11	15	41230838	41230839	0.2169	rs494490	4.69	rs2164996	0.20663	8.52	4.254	270	8	lasso	0.27	4.9e-23	4.48812	7.19e-06
	GTEx v8.sCCA1	ENSG00000247556.6	15	41283989	41283990	0.5305	rs494490	4.69	rs7168307	0.66888	-14.4	4.042	267	5	lasso	0.73	2.9e-87	-4.06356	4.83e-05
	GTEx v8.sCCA1	ENSG00000104147.8	15	41332620	41332621	0.1171	rs494490	4.69	rs7162231	0.20119	-7.92	4.033	276	1	top1	0.2	1e-16	-4.033	5.51e-05
	GTEx v8.sCCA1	ENSG00000137804.12	15	41332693	41332694	0.3377	rs494490	4.69	rs17730589	0.409834	-11.23	3.963	276	2	lasso	0.44	5.1e-40	-3.97855	6.93e-05
	GTEx v8.sCCA1	ENSG00000137806.8	15	41402518	41402519	0.6078	rs494490	4.69	rs7168431	0.790787	15.6	3.867	299	11	lasso	0.8	1.7e-108	3.96117	7.46e-05
	GTEx v8.sCCA1	ENSG00000278769.1	15	42724616	42724617	0.3393	rs12917018	-5.17	rs3742988	0.394458	-11.56	-3.138	274	15	enet	0.43	1.2e-39	4.13746	3.51e-05
	GTEx v8.sCCA1	ENSG00000274403.1	15	42726582	42726583	0.1858	rs12917018	-5.17	rs1058846	0.089885	-6.21	-2.878	275	36	enet	0.11	1e-09	4.06716	4.76e-05
	GTEx v8.sCCA1	ENSG00000159459.11	15	43106112	43106113	0.0885	rs28438815	-5.29	rs8028785	0.08293	6.12	-4.775	299	4	lasso	0.1	6.4e-09	-4.69443	2.67e-06
	GTEx v8.sCCA1	ENSG00000137822.12	15	43369220	43369221	0.0907	rs28438815	-5.29	rs999047	0.092309	-6.29	-4.301	269	7	lasso	0.11	3.7e-09	4.41693	1e-05
	GTEx v8.sCCA1	ENSG00000140265.12	15	43371024	43371025	0.3155	rs28438815	-5.29	rs4547312	0.35859	10.76	-4.622	268	36	enet	0.4	4.9e-36	-4.46586	7.97e-06
	GTEx v8.sCCA1	ENSG00000067369.13	15	43510727	43510728	0.1679	rs28438815	-5.29	rs527921	0.324954	10.19	-4.716	266	1	top1	0.32	6.7e-28	-4.716	2.41e-06
	GTEx v8.sCCA1	ENSG00000166963.12	15	43510957	43510958	0.0429	rs28438815	-5.29	rs527921	0.05595	-5.44	-4.716	266	3	lasso	0.082	2.2e-07	5.03457	4.79e-07
	GTEx v8.sCCA1	ENSG00000205771.6	15	43747093	43747094	0.5576	rs28438815	-5.29	rs1060939	0.130918	-7.5	-4.587	256	20	lasso	0.26	4e-22	4.0725	4.65e-05
	GTEx v8.sCCA1	ENSG00000128886.11	15	43777542	43777543	0.0261	rs28438815	-5.29	rs2467402	0.00408	-3.77	-3.973	241	1	top1	0.0041	0.14	3.973	7.1e-05
	GTEx v8.sCCA1	ENSG00000242028.6	15	43796141	43796142	0.0543	rs28438815	-5.29	rs4997480	0.05757	-5.07	-3.906	239	32	enet	0.059	9.8e-06	4.1553	3.25e-05
	GTEx v8.sCCA1	ENSG00000092470.11	15	43826962	43826963	0.0445	rs28438815	-5.29	rs4997480	0.043944	-4.62	-3.906	242	5	lasso	0.045	0.00011	4.13592	3.54e-05
	GTEx v8.sCCA1	ENSG00000075131.9	15	66386745	66386746	0.6367	rs12916494	4.68	rs12914520	0.730372	-14.93	4.455	521	28	enet	0.77	5.1e-100	-4.01895	5.85e-05
	GTEx v8.sCCA1	ENSG00000169375.15	15	75455841	75455842	0.1034	rs11636199	-4.25	rs11638974	0.144453	-6.97	-4.173	226	1	top1	0.14	3.9e-12	4.173	3.01e-05
	GTEx v8.sCCA1	ENSG00000136379.11	15	80679683	80679684	0.2046	rs1531895	4.28	rs1531895	0.223526	-8.33	4.276	528	3	lasso	0.23	4.1e-19	-4.47013	7.82e-06
	GTEx v8.sCCA1	ENSG00000255769.7	15	82513949	82513950	0.7002	rs7178859	-4.55	rs8034586	0.320048	9.98	-2.827	310	81	enet	0.56	1.5e-56	-3.86918	0.000109
	GTEx v8.sCCA1	ENSG00000187555.14	16	8964513	8964514	0.215	rs959228	-4.95	rs12929193	0.179672	-7.91	-4.692	529	4	lasso	0.18	3.2e-15	5.03137	4.87e-07
	GTEx v8.sCCA1	ENSG00000198156.10	16	28363507	28363508	0.1173	rs8049439	4.68	rs2008514	0.166767	-7.74	4.314	253	1	top1	0.17	6.6e-14	-4.314	1.6e-05
	GTEx v8.sCCA1	ENSG00000205609.12	16	28403878	28403879	0.1066	rs8049439	4.68	rs2008514	0.064326	-5.48	4.314	241	5	lasso	0.072	1.2e-06	-4.04566	5.22e-05
	GTEx v8.sCCA1	ENSG00000188603.18	16	28495097	28495098	0.1143	rs8049439	4.68	rs40837	0.131286	7.07	3.673	216	13	enet	0.14	3.6e-12	4.30191	1.69e-05
	GTEx v8.sCCA1	ENSG00000184730.10	16	28495575	28495576	0.0974	rs8049439	4.68	rs7186573	0.138654	7.22	4.038	215	11	lasso	0.15	2.1e-12	4.06645	4.77e-05
	GTEx v8.sCCA1	ENSG00000176046.8	16	28539173	28539174	0.2672	rs8049439	4.68	rs1074631	0.188966	8.11	4.224	208	9	lasso	0.22	1.7e-18	4.85546	1.2e-06
	GTEx v8.sCCA1	ENSG00000275441.1	16	28554139	28554140	0.0584	rs8049439	4.68	rs10499	0.043122	-4.95	4.526	198	3	lasso	0.048	6.9e-05	-4.55148	5.33e-06
	GTEx v8.sCCA1	ENSG00000197165.10	16	28597108	28597109	0.2916	rs8049439	4.68	rs3859172	0.566795	-13.18	4.025	187	1	top1	0.57	3.3e-57	-4.025	5.7e-05
	GTEx v8.sCCA1	ENSG00000251417.2	16	28802742	28802743	0.3867	rs8049439	4.68	rs12443881	0.547616	13.14	4.378	183	8	lasso	0.59	4.1e-61	4.20163	2.65e-05
	GTEx v8.sCCA1	ENSG00000168488.18	16	28824137	28824138	0.0437	rs8049439	4.68	rs12443881	0.070709	5.39	4.378	182	1	top1	0.071	1.5e-06	4.378	1.2e-05
	GTEx v8.sCCA1	ENSG00000178952.10	16	28846407	28846408	0.3998	rs8049439	4.68	rs8049439	0.6017	-13.59	4.678	183	5	lasso	0.6	4.3e-63	-4.58866	4.46e-06
	GTEx v8.sCCA1	ENSG00000178188.14	16	28846599	28846600	0.1187	rs8049439	4.68	rs12444171	0.20783	7.93	4.378	183	1	top1	0.21	2.8e-17	4.378	1.2e-05
	GTEx v8.sCCA1	ENSG00000196296.13	16	28878404	28878405	0.1454	rs8049439	4.68	rs12928404	0.127847	-6.72	4.622	183	1	top1	0.13	7.5e-11	-4.622	3.8e-06
	GTEx v8.sCCA1	ENSG00000177548.12	16	28936510	28936511	0.0685	rs8049439	4.68	rs7188071	0.122163	6.52	4.506	185	1	top1	0.12	2.1e-10	4.506	6.61e-06
	GTEx v8.sCCA1	ENSG00000176953.12	16	28950806	28950807	0.2313	rs8049439	4.68	rs2081199	0.193959	7.99	-3.547	185	21	enet	0.22	1.9e-18	-4.52416	6.06e-06
	GTEx v8.sCCA1	ENSG00000260853.1	16	28957836	28957837	0.1079	rs8049439	4.68	rs149299	0.073874	-5.66	3.994	185	6	lasso	0.082	2.1e-07	-4.30338	1.68e-05
	GTEx v8.sCCA1	ENSG00000169682.17	16	28975088	28975089	0.3575	rs8049439	4.68	rs7500321	0.309398	-9.82	4.329	184	19	enet	0.38	4.5e-33	-4.86866	1.12e-06
	GTEx v8.sCCA1	ENSG00000213658.11	16	28984825	28984826	0.2041	rs8049439	4.68	rs7500321	0.18116	-7.66	4.329	182	9	lasso	0.19	1.3e-15	-4.08223	4.46e-05
	GTEx v8.sCCA1	ENSG00000278922.1	16	30526917	30526918	0.1068	rs4889603	-6.47	rs11864054	0.112296	6.18	-5.673	183	20	enet	0.13	2.6e-11	-5.38299	7.33e-08
	GTEx v8.sCCA1	ENSG00000169955.7	16	30534750	30534751	0.1344	rs4889603	-6.47	rs8062719	0.103121	5.81	4.617	178	1	top1	0.1	5.7e-09	4.617	3.89e-06
	GTEx v8.sCCA1	ENSG00000197162.9	16	30585770	30585771	0.038	rs749671	-6.74	rs4889606	0.028412	-4.19	-6.439	183	4	lasso	0.037	0.00046	6.51411	7.31e-11
	GTEx v8.sCCA1	ENSG00000156853.12	16	30624011	30624012	0.0544	rs749671	-6.74	rs750952	0.065368	-5.17	5.219	191	5	enet	0.086	1.1e-07	-5.05695	4.26e-07
	GTEx v8.sCCA1	ENSG00000281991.1	16	30741740	30741741	0.1096	rs749671	-6.74	rs3813020	0.040977	5.16	4.314	200	13	lasso	0.068	2.3e-06	4.53386	5.79e-06
	GTEx v8.sCCA1	ENSG00000280211.1	16	30773813	30773814	0.0368	rs749671	-6.74	rs4889603	0.024215	4.21	-6.467	210	10	enet	0.028	0.0018	-5.4501	5.03e-08
	GTEx v8.sCCA1	ENSG00000260083.1	16	30875221	30875222	0.0476	rs749671	-6.74	rs1549293	0.008123	-3.84	-6.149	230	8	enet	0.036	0.0005	5.04112	4.63e-07
	GTEx v8.sCCA1	ENSG00000099385.11	16	30894546	30894547	0.149	rs749671	-6.74	rs11642733	0.142058	6.84	3.591	235	19	enet	0.16	1.6e-13	5.35308	8.65e-08
	GTEx v8.sCCA1	ENSG00000099364.16	16	30924096	30924097	0.0501	rs749671	-6.74	rs732172	0.049308	4.74	5.293	233	1	top1	0.049	5.4e-05	5.293	1.2e-07
	GTEx v8.sCCA1	ENSG00000175938.6	16	30949065	30949066	0.096	rs749671	-6.74	rs11150596	0.085353	-5.32	4.664	233	1	top1	0.085	1.2e-07	-4.664	3.1e-06
	GTEx v8.sCCA1	ENSG00000099381.17	16	30957293	30957294	0.0818	rs749671	-6.74	rs2735393	0.053571	-5.31	4.166	232	7	lasso	0.068	2.4e-06	-5.90192	3.59e-09
	GTEx v8.sCCA1	ENSG00000279196.1	16	30987766	30987767	0.0438	rs749671	-6.74	rs2884737	0.013723	-4.39	-5.811	232	2	lasso	0.018	0.012	6.30109	2.96e-10
	GTEx v8.sCCA1	ENSG00000099377.13	16	30988270	30988271	0.341	rs749671	-6.74	rs9938550	0.492598	-12.42	4.622	232	1	top1	0.49	9e-47	-4.622	3.8e-06
	GTEx v8.sCCA1	ENSG00000099365.10	16	31010660	31010661	0.3075	rs749671	-6.74	rs4889609	0.461619	-12.1	5.219	230	13	lasso	0.47	2.8e-43	-5.21165	1.87e-07
	GTEx v8.sCCA1	ENSG00000103496.14	16	31032888	31032889	0.2351	rs749671	-6.74	rs732172	0.289289	-9.65	5.293	239	28	enet	0.32	2.6e-27	-4.36005	1.3e-05
	GTEx v8.sCCA1	ENSG00000260911.2	16	31043149	31043150	0.459	rs749671	-6.74	rs35468353	0.658024	-14.28	5.358	240	39	enet	0.67	7e-76	-5.18737	2.13e-07
	GTEx v8.sCCA1	ENSG00000232748.3	16	31056459	31056460	0.1257	rs749671	-6.74	rs749671	0.190003	-7.74	-6.739	240	1	top1	0.19	8.5e-16	6.739	1.59e-11
	GTEx v8.sCCA1	ENSG00000167394.12	16	31074319	31074320	0.1504	rs749671	-6.74	rs881929	0.134495	-8.28	-6.497	241	4	lasso	0.23	1.9e-19	6.56325	5.26e-11
	GTEx v8.sCCA1	ENSG00000167395.10	16	31074421	31074422	0.181	rs749671	-6.74	rs7197717	0.284905	-9.35	5.293	241	1	top1	0.28	4.4e-24	-5.293	1.2e-07
	GTEx v8.sCCA1	ENSG00000151006.7	16	31088962	31088963	0.2403	rs749671	-6.74	rs12445568	0.141419	7.8	4.708	238	33	enet	0.24	4.2e-20	5.45312	4.95e-08
	GTEx v8.sCCA1	ENSG00000167397.14	16	31095979	31095980	0.2896	rs749671	-6.74	rs7197717	0.39228	-11.02	5.293	240	20	enet	0.44	6.9e-40	-6.60672	3.93e-11
	GTEx v8.sCCA1	ENSG00000103507.13	16	31106106	31106107	0.0524	rs749671	-6.74	rs749767	0.047681	-4.97	-5.798	244	6	lasso	0.063	5.4e-06	5.42455	5.81e-08
	GTEx v8.sCCA1	ENSG00000103510.19	16	31115753	31115754	0.6845	rs749671	-6.74	rs12597511	0.530585	13.23	-6.135	242	11	lasso	0.73	2.8e-88	-5.03581	4.76e-07
	GTEx v8.sCCA1	ENSG00000262766.1	16	31118077	31118078	0.0901	rs749671	-6.74	rs4889606	0.08865	5.74	-6.439	243	8	enet	0.091	4.4e-08	-6.51918	7.07e-11
	GTEx v8.sCCA1	ENSG00000178226.10	16	31150093	31150094	0.2137	rs749671	-6.74	rs17708638	0.30753	9.78	4.329	248	1	top1	0.31	3.3e-26	4.329	1.5e-05
	GTEx v8.sCCA1	ENSG00000089280.18	16	31180109	31180110	0.0642	rs749671	-6.74	rs11641624	0.015302	-4.09	4.244	247	15	enet	0.019	0.0089	-4.0292	5.6e-05
	GTEx v8.sCCA1	ENSG00000260304.1	16	31183284	31183285	0.3173	rs749671	-6.74	rs8056505	0.34141	10.32	4.013	249	4	lasso	0.35	2.2e-30	4.37857	1.19e-05
	GTEx v8.sCCA1	ENSG00000260060.1	16	31196130	31196131	0.0532	rs749671	-6.74	rs4889599	0.053332	-4.56	4.46	250	2	lasso	0.054	2.4e-05	-4.61389	3.95e-06
	GTEx v8.sCCA1	ENSG00000103490.13	16	31202458	31202459	0.1239	rs749671	-6.74	rs889551	0.079326	-5.5	4.206	251	1	top1	0.079	3.4e-07	-4.206	2.6e-05
	GTEx v8.sCCA1	ENSG00000169896.16	16	31259989	31259990	0.1741	rs749671	-6.74	rs2735393	0.10939	7.1	4.166	269	7	lasso	0.14	8.9e-12	4.81786	1.45e-06
	GTEx v8.sCCA1	ENSG00000103479.15	16	53433976	53433977	0.6901	rs16952242	-7.55	rs1074182	0.828576	15.88	-5.63	384	1	top1	0.83	2.8e-118	-5.63	1.8e-08
	GTEx v8.sCCA1	ENSG00000279344.1	16	53481549	53481550	0.7055	rs16952242	-7.55	rs7204496	0.8192	-15.82	-5.53	389	1	top1	0.82	9e-115	5.53	3.2e-08
	GTEx v8.sCCA1	ENSG00000166971.16	16	53504410	53504411	0.2063	rs16952242	-7.55	rs1074182	0.271602	9.25	-5.63	400	1	top1	0.27	7.4e-23	-5.63	1.8e-08
	GTEx v8.sCCA1	ENSG00000102904.14	16	67806764	67806765	0.3252	rs1124324	4.38	rs10468274	0.206335	-8.12	3.906	233	30	enet	0.21	2.2e-17	-4.73971	2.14e-06
	GTEx v8.sCCA1	ENSG00000182149.20	16	71885232	71885233	0.2835	rs3852788	-6.24	rs7195988	0.262664	9.4	-4.314	400	29	enet	0.27	1.8e-22	-4.78941	1.67e-06
	GTEx v8.sCCA1	ENSG00000070444.14	17	2401117	2401118	0.2296	rs2447094	-6.14	rs2005029	0.173	7.71	4.181	413	11	lasso	0.18	7e-15	4.82358	1.41e-06
	GTEx v8.sCCA1	ENSG00000132361.16	17	2712480	2712481	0.1142	rs2447094	-6.14	rs1381247	0.0168	-4.29	6.109	443	6	lasso	0.033	0.00079	-4.43011	9.42e-06
	GTEx v8.sCCA1	ENSG00000132507.17	17	7306998	7306999	0.6205	rs3809811	-5.28	rs4796398	0.646	-14.04	-4.452	451	13	enet	0.69	2.3e-78	4.7017	2.58e-06
	GTEx v8.sCCA1	ENSG00000215041.9	17	7329392	7329393	0.3782	rs3809811	-5.28	rs3809816	0.16	7.24	-4.075	458	11	lasso	0.19	7.5e-16	-4.16186	3.16e-05
	GTEx v8.sCCA1	ENSG00000108599.14	17	19978342	19978343	0.3635	rs7218708	-4.25	rs203462	0.389	-10.95	3.954	280	30	enet	0.4	1.1e-35	-4.29905	1.72e-05
	GTEx v8.sCCA1	ENSG00000273559.4	17	38825480	38825481	0.2826	rs228250	-4.25	rs228241	0.27	-9.17	-4.244	364	4	lasso	0.28	1.1e-23	4.17404	2.99e-05
	GTEx v8.sCCA1	ENSG00000278627.1	17	58203002	58203003	0.2141	rs7207531	-4.8	rs7225148	0.0596	6.05	-2.656	415	53	enet	0.17	7.1e-14	-4.29149	1.77e-05
	GTEx v8.sCCA1	ENSG00000136485.14	17	63550460	63550461	0.2719	rs17631394	-4.91	rs6504165	0.139	-7.63	-4.276	271	27	enet	0.19	7.9e-16	4.23492	2.29e-05
	GTEx v8.sCCA1	ENSG00000136463.7	17	63600871	63600872	0.0378	rs17631394	-4.91	rs16947005	0.0352	4.5	-4.84	275	1	top1	0.035	0.00058	-4.84	1.3e-06
	GTEx v8.sCCA1	ENSG00000270587.1	17	63611183	63611184	0.05	rs17631394	-4.91	rs7216798	0.0269	-4.59	-4.44	275	14	enet	0.031	0.0012	4.69549	2.66e-06
	GTEx v8.sCCA1	ENSG00000198909.7	17	63622414	63622415	0.3283	rs17631394	-4.91	rs9891018	0.495	-12.45	-4.397	274	1	top1	0.5	4.1e-47	4.397	1.1e-05
	GTEx v8.sCCA1	ENSG00000136490.8	17	63700684	63700685	0.1037	rs17631394	-4.91	rs7220821	0.0507	-5.8	-4.553	301	11	lasso	0.077	5.4e-07	4.72068	2.35e-06
	GTEx v8.sCCA1	ENSG00000266074.8	17	81395474	81395475	0.1098	rs1701	-4.91	rs11655604	0.0244	4.21	-4.509	355	1	top1	0.024	0.0036	-4.509	6.51e-06
	GTEx v8.sCCA1	ENSG00000141560.14	17	82716682	82716683	0.8332	rs9912932	-3.99	rs3848403	0.533	12.85	-3.156	365	10	lasso	0.83	3.3e-119	-4.26722	1.98e-05
	GTEx v8.sCCA1	ENSG00000141452.9	18	23503469	23503470	0.3835	rs303760	5.4	rs1788817	0.482929	-12.32	-4.811	346	24	enet	0.51	1.3e-48	5.13195	2.87e-07
	GTEx v8.sCCA1	ENSG00000141458.12	18	23586897	23586898	0.5716	rs303760	5.4	rs11663558	0.558664	-13.55	-3.695	364	46	enet	0.68	7.2e-77	4.15526	3.25e-05
	GTEx v8.sCCA1	ENSG00000141425.17	18	36067575	36067576	0.2234	rs7235689	-4.63	rs9961867	0.23047	-8.66	-4.565	460	4	lasso	0.24	1.2e-19	4.7447	2.09e-06
	GTEx v8.sCCA1	ENSG00000226742.3	18	79964560	79964561	0.3319	rs4799094	5.17	rs11081576	0.363291	-11.22	-2.732	315	31	enet	0.44	5.8e-40	4.35602	1.32e-05
	GTEx v8.sCCA1	ENSG00000129911.8	19	1863567	1863568	0.1915	rs3810417	-5.03	rs3810417	0.168	8.05	-5.026	380	12	enet	0.19	4.2e-16	-4.66404	3.1e-06
	GTEx v8.sCCA1	ENSG00000261526.2	19	1876168	1876169	0.1563	rs3810417	-5.03	rs11666645	0.0612	-5.7	-2.794	375	12	enet	0.12	2.5e-10	4.32338	1.54e-05
	GTEx v8.sCCA1	ENSG00000065989.15	19	10416772	10416773	0.0887	rs6511708	7.17	rs8113029	0.00666	-3.63	6.166	378	1	top1	0.0067	0.082	-6.166	7e-10
	GTEx v8.sCCA1	ENSG00000129353.14	19	10602456	10602457	0.3286	rs6511708	7.17	rs11672431	0.277	10.36	2.457	355	5	lasso	0.43	1.4e-39	5.42106	5.92e-08
	GTEx v8.sCCA1	ENSG00000129351.17	19	10654260	10654261	0.1545	rs6511708	7.17	rs8099926	0.095	-5.93	7.021	366	1	top1	0.095	2.3e-08	-7.021	2.2e-12
	GTEx v8.sCCA1	ENSG00000213339.8	19	10701450	10701451	0.0384	rs6511708	7.17	rs11085749	0.0165	-4.18	4.592	376	4	lasso	0.027	0.0024	-4.79414	1.63e-06
	GTEx v8.sCCA1	ENSG00000079805.16	19	10718078	10718079	0.1756	rs6511708	7.17	rs10775614	0.178	7.45	5.861	378	6	lasso	0.18	2.4e-15	5.45319	4.95e-08
	GTEx v8.sCCA1	ENSG00000214212.8	19	10836574	10836575	0.0784	rs6511708	7.17	rs2742313	0.0948	-5.65	6.396	384	1	top1	0.095	2.4e-08	-6.396	1.6e-10
	GTEx v8.sCCA1	ENSG00000142453.11	19	10871512	10871513	0.1716	rs6511708	7.17	rs12985197	0.214	-8.24	4.716	375	1	top1	0.21	9.3e-18	-4.716	2.41e-06
	GTEx v8.sCCA1	ENSG00000130733.10	19	10928680	10928681	0.1076	rs6511708	7.17	rs12985197	0.0931	5.78	4.716	377	1	top1	0.093	3.2e-08	4.716	2.41e-06
	GTEx v8.sCCA1	ENSG00000142444.6	19	10928732	10928733	0.157	rs6511708	7.17	rs8106381	0.142	7.14	4.825	377	8	lasso	0.16	5.1e-13	5.03532	4.77e-07
	GTEx v8.sCCA1	ENSG00000127616.17	19	10961000	10961001	0.2183	rs6511708	7.17	rs4804554	0.262	9.12	4.44	387	4	lasso	0.27	2.1e-22	4.44644	8.73e-06
	GTEx v8.sCCA1	ENSG00000130164.13	19	11089361	11089362	0.1414	rs6511708	7.17	rs638137	0.00307	-4.15	-0.739	385	36	enet	0.035	0.00059	4.66028	3.16e-06
	GTEx v8.sCCA1	ENSG00000240616.1	19	12894132	12894133	0.2389	rs11775	-4.99	rs8012	0.159	7.11	3.746	324	10	lasso	0.17	2.8e-14	4.26799	1.97e-05
	GTEx v8.sCCA1	ENSG00000072062.13	19	14118083	14118084	0.1361	rs12979895	-4.75	rs34415768	0.0687	-5.62	-4.482	288	4	lasso	0.071	1.4e-06	4.08224	4.46e-05
	GTEx v8.sCCA1	ENSG00000105643.9	19	18001131	18001132	0.1283	rs3730179	5.08	rs12608504	-0.00318	-4.21	3.138	427	30	enet	0.021	0.0062	-4.29953	1.71e-05
	GTEx v8.sCCA1	ENSG00000273654.1	19	18022402	18022403	0.1581	rs3730179	5.08	rs2006885	0.02	-4.23	-0.722	422	56	enet	0.024	0.0041	-4.17923	2.92e-05
	GTEx v8.sCCA1	ENSG00000099308.10	19	18097792	18097793	0.2009	rs3730179	5.08	rs1044821	0.139	7.11	4.786	419	17	lasso	0.16	3.9e-13	5.08275	3.72e-07
	GTEx v8.sCCA1	ENSG00000130511.15	19	18418863	18418864	0.3408	rs3730179	5.08	rs7258465	0.454	11.92	4.526	388	2	lasso	0.46	2e-42	4.51957	6.2e-06
	GTEx v8.sCCA1	ENSG00000105656.12	19	18522126	18522127	0.2699	rs3730179	5.08	rs731945	0.249	8.82	-4.948	376	9	lasso	0.3	1.2e-25	-5.48547	4.12e-08
	GTEx v8.sCCA1	ENSG00000268938.2	19	18531612	18531613	0.0732	rs3730179	5.08	rs2270623	0.0247	-4.17	4.497	379	1	top1	0.025	0.0034	-4.497	6.89e-06
	GTEx v8.sCCA1	ENSG00000005007.12	19	18831937	18831938	0.0681	rs2074301	5.23	rs34053595	0.0408	4.53	4.476	352	1	top1	0.041	0.00023	4.476	7.61e-06
	GTEx v8.sCCA1	ENSG00000171735.18	1	6785323	6785324	0.1868	rs11122144	-4.22	rs12059518	0.08708	-5.41	-3.903	439	10	lasso	0.11	2.1e-09	4.36749	1.26e-05
	GTEx v8.sCCA1	ENSG00000075151.20	1	21176887	21176888	0.3128	rs6702110	-4.51	rs10737452	0.267855	9.37	-4.021	371	42	enet	0.39	1.9e-34	-4.2494	2.14e-05
	GTEx v8.sCCA1	ENSG00000066135.12	1	43650157	43650158	0.1735	rs4660761	4.99	rs803675	0.15613	7	4.786	449	8	lasso	0.16	2.9e-13	4.8621	1.16e-06
	GTEx v8.sCCA1	ENSG00000132768.13	1	43969999	43970000	0.1621	rs4660761	4.99	rs7161	0.11211	-6.42	4.725	413	8	lasso	0.11	1e-09	-4.5159	6.3e-06
	GTEx v8.sCCA1	ENSG00000159214.12	1	43991358	43991359	0.3492	rs4660761	4.99	rs12403036	0.393706	-10.97	4.065	418	5	lasso	0.4	2.6e-35	-4.19579	2.72e-05
	GTEx v8.sCCA1	ENSG00000134709.10	1	59814785	59814786	0.1853	rs3768003	5.47	rs11207523	0.06605	5.42	4.573	388	40	enet	0.071	1.5e-06	4.54243	5.56e-06
	GTEx v8.sCCA1	ENSG00000162613.16	1	77979109	77979110	0.3874	rs12409958	5.69	rs17391694	0.270422	9.14	5.662	332	34	enet	0.3	6.5e-26	6.57468	4.88e-11
	GTEx v8.sCCA1	ENSG00000142875.19	1	84078061	84078062	0.0689	rs787858	-5.47	rs2642185	0.066853	-5.17	-4.764	491	1	top1	0.067	2.8e-06	4.764	1.9e-06
	GTEx v8.sCCA1	ENSG00000143033.17	1	93079234	93079235	0.0633	rs4240966	6.23	rs500349	0.040611	-4.23	4.606	251	12	enet	0.043	0.00015	-5.23667	1.64e-07
	GTEx v8.sCCA1	ENSG00000117500.12	1	93163209	93163210	0.2422	rs4240966	6.23	rs1572343	0.270323	9.28	6.109	265	36	enet	0.27	4.2e-23	6.24348	4.28e-10
	GTEx v8.sCCA1	ENSG00000117505.12	1	93346025	93346026	0.3292	rs4240966	6.23	rs10782959	0.486439	-12.22	3.846	300	6	lasso	0.56	4e-56	-4.39327	1.12e-05
	GTEx v8.sCCA1	ENSG00000162692.10	1	100719741	100719742	0.3141	rs7555025	-4.91	rs12240047	0.221127	8.48	3.414	386	7	lasso	0.27	7.1e-23	4.55313	5.29e-06
	GTEx v8.sCCA1	ENSG00000198890.7	1	107056678	107056679	0.6664	rs1730859	5.51	rs1623927	0.667992	14.31	5.491	457	5	lasso	0.67	5.6e-75	5.48925	4.04e-08
	GTEx v8.sCCA1	ENSG00000031698.12	1	109213917	109213918	0.1226	rs749056	-5.79	rs11102964	-0.001311	-3.81	-2.086	425	29	enet	0.024	0.0036	4.28484	1.83e-05
	GTEx v8.sCCA1	ENSG00000134243.11	1	109397950	109397951	0.1682	rs749056	-5.79	rs11102972	0.143412	-7.6	-3.624	418	13	enet	0.15	1.7e-12	4.50013	6.79e-06
	GTEx v8.sCCA1	ENSG00000143028.8	1	109466627	109466628	0.4263	rs749056	-5.79	rs4970759	0.504689	-12.65	-4.906	422	48	enet	0.6	3.7e-63	4.60873	4.05e-06
	GTEx v8.sCCA1	ENSG00000174151.14	1	109494051	109494052	0.132	rs749056	-5.79	rs749056	0.105359	6.14	-5.786	414	12	enet	0.11	3.2e-09	-5.85614	4.74e-09
	GTEx v8.sCCA1	ENSG00000156097.12	1	109539871	109539872	0.0536	rs749056	-5.79	rs749056	0.02599	4.31	-5.786	419	4	lasso	0.029	0.0016	-4.30135	1.7e-05
	GTEx v8.sCCA1	ENSG00000160741.16	1	153958624	153958625	0.0854	rs11264736	5.39	rs6672856	0.143049	7.06	3.568	325	9	lasso	0.15	3.1e-12	4.1261	3.69e-05
	GTEx v8.sCCA1	ENSG00000143578.15	1	153967712	153967713	0.3048	rs11264736	5.39	rs6661009	0.483145	-12.15	5.365	329	12	lasso	0.49	5.2e-46	-5.07273	3.92e-07
	GTEx v8.sCCA1	ENSG00000143612.19	1	154220636	154220637	0.0849	rs11264736	5.39	rs11264875	0.061486	-6.28	3.432	335	8	lasso	0.08	3.3e-07	-4.13064	3.62e-05
	GTEx v8.sCCA1	ENSG00000132680.10	1	155934399	155934400	0.0997	rs6700693	-4.46	rs6427297	0.046258	5.13	-4.102	285	6	lasso	0.068	2.2e-06	-4.65889	3.18e-06
	GTEx v8.sCCA1	ENSG00000160803.7	1	156053793	156053794	0.2663	rs6700693	-4.46	rs3754293	0.161935	7.72	-3.957	304	6	lasso	0.22	4.8e-18	-4.87269	1.1e-06
	GTEx v8.sCCA1	ENSG00000116406.18	1	184754912	184754913	0.4708	rs6663178	5.53	rs6663178	0.598589	13.56	5.53	425	27	enet	0.61	5.7e-65	5.82394	5.75e-09
	GTEx v8.sCCA1	ENSG00000163431.12	1	201946587	201946588	0.3392	rs2644119	4.83	rs2820315	0.376556	10.83	4.716	478	1	top1	0.38	3.7e-33	4.716	2.41e-06
	GTEx v8.sCCA1	ENSG00000054282.15	1	243256033	243256034	0.5604	rs12045585	-6.25	rs10926978	0.605037	-13.6	3.719	286	40	enet	0.65	4.1e-71	-4.481	7.43e-06
	GTEx v8.sCCA1	ENSG00000179456.10	1	244048938	244048939	0.092	rs4553169	-5.66	rs10927041	0.058221	4.8	-5.209	450	1	top1	0.058	1.2e-05	-5.209	1.9e-07
	GTEx v8.sCCA1	ENSG00000185019.16	20	3160195	3160196	0.5126	rs306757	-4.873	rs2422859	0.423753	-11.43	-4.378	421	8	lasso	0.43	2.1e-39	4.72394	2.31e-06
	GTEx v8.sCCA1	ENSG00000132640.14	20	11890722	11890723	0.1473	rs11700249	5.82	rs4813063	0.053184	5.46	5.65	494	6	lasso	0.068	2.2e-06	4.78932	1.67e-06
	GTEx v8.sCCA1	ENSG00000198646.13	20	34825648	34825649	0.2093	rs2281695	4.7	rs6060017	0.288439	-9.87	3.808	346	25	enet	0.31	1e-26	-4.01173	6.03e-05
	GTEx v8.sCCA1	ENSG00000174306.21	20	41317671	41317672	0.1111	rs6102389	5.253	rs6029632	0.061588	5.53	4.811	363	1	top1	0.062	6.9e-06	4.811	1.5e-06
	GTEx v8.sCCA1	ENSG00000124177.14	20	41618493	41618494	0.1801	rs6102389	5.253	rs7275102	0.05371	5.83	5.158	451	1	top1	0.054	2.6e-05	5.158	2.5e-07
	GTEx v8.sCCA1	ENSG00000166913.12	20	44885675	44885676	0.3632	rs12481468	4.9	rs6031849	0.370109	10.88	4.725	433	5	lasso	0.38	1.5e-33	4.7251	2.3e-06
	GTEx v8.sCCA1	ENSG00000101109.11	20	44966473	44966474	0.2026	rs12481468	4.9	rs6073597	0.185081	7.95	-4.344	422	21	enet	0.22	4.3e-18	-4.37395	1.22e-05
	GTEx v8.sCCA1	ENSG00000124198.8	20	48921889	48921890	0.1863	rs6095360	-5.06	rs10485609	0.28479	9.39	-4.189	442	1	top1	0.28	4.6e-24	-4.189	2.8e-05
	GTEx v8.sCCA1	ENSG00000197457.9	20	63657681	63657682	0.2324	rs6122179	-5.342	rs909334	0.175475	-7.98	-3.45	430	14	enet	0.23	2e-19	4.1703	3.04e-05
	GTEx v8.sCCA1	ENSG00000101246.19	20	63708024	63708025	0.1688	rs6122179	-5.342	rs2315007	0.147854	7.09	-4.075	437	17	enet	0.17	8.5e-14	-3.86671	0.00011
	GTEx v8.sCCA1	ENSG00000203896.9	20	63736282	63736283	0.3839	rs6122179	-5.342	rs6011058	0.337549	-10.17	-4.06	438	34	enet	0.43	1.4e-39	3.84163	0.000122
	GTEx v8.sCCA1	ENSG00000125520.13	20	63739860	63739861	0.1188	rs6122179	-5.342	rs1741708	0.138623	6.77	-3.867	440	1	top1	0.14	1.1e-11	-3.867	0.00011
	GTEx v8.sCCA1	ENSG00000130584.10	20	63831243	63831244	0.1691	rs6122179	-5.342	rs6062302	0.119278	6.49	-4.152	434	1	top1	0.12	3.4e-10	-4.152	3.3e-05
	GTEx v8.sCCA1	ENSG00000183527.11	21	39183850	39183851	0.5495	rs8132295	-6.5	rs8132295	0.72533	14.95	-6.497	637	9	lasso	0.75	1.3e-92	-6.4424	1.18e-10
	GTEx v8.sCCA1	ENSG00000255568.3	21	39313934	39313935	0.4095	rs8132295	-6.5	rs2836958	0.48613	12.44	5.758	675	57	enet	0.5	3.3e-48	5.50786	3.63e-08
	GTEx v8.sCCA1	ENSG00000185658.13	21	39321558	39321559	0.2309	rs8132295	-6.5	rs6517523	0.07167	5.72	-6.289	673	56	enet	0.1	8.5e-09	-3.8246	0.000131
	GTEx v8.sCCA1	ENSG00000205581.10	21	39349646	39349647	0.1066	rs8132295	-6.5	rs2297256	0.07603	6.07	5.825	668	1	top1	0.076	6e-07	5.825	5.71e-09
	GTEx v8.sCCA1	ENSG00000070010.18	22	19479214	19479215	0.2559	rs2072055	4.11	rs2269722	0.344023	-10.5	4.051	574	11	lasso	0.35	3.8e-30	-4.03952	5.36e-05
	GTEx v8.sCCA1	ENSG00000235776.2	22	19792293	19792294	0.1256	rs2072055	4.11	rs2073761	0.075168	-5.14	3.9	585	1	top1	0.075	6.9e-07	-3.9	9.62e-05
	GTEx v8.sCCA1	ENSG00000100296.13	22	29554253	29554254	0.7095	rs3765303	-4.23	rs2302141	0.736055	15	3.826	404	21	enet	0.79	3.8e-106	3.92348	8.73e-05
	GTEx v8.sCCA1	ENSG00000100330.15	22	29883154	29883155	0.36	rs5752915	-4.22	rs713718	0.356967	11.04	-4.021	393	39	enet	0.43	4.1e-39	-3.9815	6.85e-05
	GTEx v8.sCCA1	ENSG00000253352.8	22	30970676	30970677	0.08	rs9606843	-4.98	rs5997893	0.017668	4.56	-3.973	378	22	enet	0.045	0.00012	-5.32946	9.85e-08
	GTEx v8.sCCA1	ENSG00000138942.15	22	31160192	31160193	0.1781	rs9606843	-4.98	rs1034589	0.259263	-9.29	-4.956	364	1	top1	0.26	9.7e-22	4.956	7.2e-07
	GTEx v8.sCCA1	ENSG00000213888.3	22	31346776	31346777	0.0961	rs9606843	-4.98	rs9609296	0.034809	4.83	-4.561	339	18	enet	0.038	0.00034	-5.18322	2.18e-07
	GTEx v8.sCCA1	ENSG00000119778.14	2	23927113	23927114	0.167	rs6720131	5.39	rs6545127	0.179435	-7.89	4.181	376	1	top1	0.18	6.2e-15	-4.181	2.9e-05
	GTEx v8.sCCA1	ENSG00000163798.13	2	27663840	27663841	0.1936	rs13030973	4.29	rs11692692	0.222627	8.41	4.091	295	1	top1	0.22	1.6e-18	4.091	4.3e-05
	GTEx v8.sCCA1	ENSG00000243244.5	2	48530170	48530171	0.3352	rs4641991	-4.65	rs6729860	0.287751	9.79	-4.08	478	7	lasso	0.37	1.4e-32	-4.10354	4.07e-05
	GTEx v8.sCCA1	ENSG00000273306.1	2	99405217	99405218	0.1078	rs4850918	-4.11	rs13018274	0.107278	7.18	-3.599	325	6	lasso	0.16	1.8e-13	-4.09699	4.19e-05
	GTEx v8.sCCA1	ENSG00000144218.18	2	100142738	100142739	0.2934	rs4303732	-6.62	rs11687241	0.255772	-9.32	-6.565	457	1	top1	0.26	2e-21	6.565	5.2e-11
	GTEx v8.sCCA1	ENSG00000115526.10	2	100417655	100417656	0.2412	rs4303732	-6.62	rs1530030	0.352963	10.57	-6.153	485	1	top1	0.35	1.1e-30	-6.153	7.6e-10
	GTEx v8.sCCA1	ENSG00000170035.15	2	180967247	180967248	0.2606	rs11680095	5.62	rs10184846	0.277417	-9.33	-4.301	389	7	lasso	0.3	4.8e-25	5.06284	4.13e-07
	GTEx v8.sCCA1	ENSG00000189362.11	2	190534721	190534722	0.4765	rs10931464	5.73	rs11673788	0.491943	12.47	5.111	372	4	lasso	0.52	4.5e-50	4.99666	5.83e-07
	GTEx v8.sCCA1	ENSG00000055044.10	2	202265715	202265716	0.0774	rs4675246	5.99	rs13029266	0.04701	4.39	4.617	343	1	top1	0.047	8e-05	4.617	3.89e-06
	GTEx v8.sCCA1	ENSG00000225697.12	3	48635492	48635493	0.2662	rs3172494	-7.44	rs9868809	0.243483	-9	-5.394	257	1	top1	0.24	2.4e-20	5.39	6.89e-08
	GTEx v8.sCCA1	ENSG00000221883.2	3	48919384	48919385	0.0907	rs11715915	-10.71	rs2286652	0.090066	-5.67	-5.428	262	1	top1	0.09	5.5e-08	5.43	5.7e-08
	GTEx v8.sCCA1	ENSG00000178035.11	3	49029314	49029315	0.0723	rs9853683	-10.76	rs11719291	0.058158	5.18	-6.044	260	1	top1	0.058	1.2e-05	-6.04	1.5e-09
	GTEx v8.sCCA1	ENSG00000233276.3	3	49358599	49358600	0.2542	rs2352974	11.23	rs17595772	0.290768	9.53	6.488	276	19	enet	0.3	5.9e-26	3.97	7.12e-05
	GTEx v8.sCCA1	ENSG00000145020.15	3	49422752	49422753	0.6624	rs2352984	12.32	rs6769821	0.784958	15.61	4.314	287	8	lasso	0.8	4.8e-107	4.26	2.06e-05
	GTEx v8.sCCA1	ENSG00000145029.13	3	49429325	49429326	0.3875	rs2352984	12.32	rs7619016	0.510634	12.82	4.344	287	11	lasso	0.54	7.2e-54	5.79	6.98e-09
	GTEx v8.sCCA1	ENSG00000173402.11	3	49468702	49468703	0.1217	rs2352984	12.32	rs1050088	0.194253	7.73	6.439	288	1	top1	0.19	3.8e-16	6.44	1.2e-10
	GTEx v8.sCCA1	ENSG00000164061.4	3	49554488	49554489	0.0348	rs2352984	12.32	rs7648987	0.00761	-3.73	10.972	302	1	top1	0.0076	0.069	-11	5.21e-28
	GTEx v8.sCCA1	ENSG00000164062.12	3	49674001	49674002	0.3655	rs2352984	12.32	rs6803222	0.233682	-8.85	-11.05	318	39	enet	0.29	3e-24	8.71	3.05e-18
	GTEx v8.sCCA1	ENSG00000173531.15	3	49689497	49689498	0.696	rs2352984	12.32	rs13100791	0.21647	-8.2	-2.788	315	40	enet	0.39	6.7e-35	6.24	4.32e-10
	GTEx v8.sCCA1	ENSG00000164068.15	3	49689501	49689502	0.4195	rs2352984	12.32	rs2271960	0.354332	-10.7	11.035	315	48	enet	0.47	7.4e-44	-9.19	3.96e-20
	GTEx v8.sCCA1	ENSG00000173540.12	3	49723950	49723951	0.6018	rs2352984	12.32	rs6809879	0.739939	-15.02	5.158	318	1	top1	0.74	7.8e-91	-5.16	2.5e-07
	GTEx v8.sCCA1	ENSG00000185614.4	3	49803253	49803254	0.2569	rs2352984	12.32	rs6785549	0.394868	-11.33	11.063	326	28	enet	0.4	6.5e-36	-11.6	6.26e-31
	GTEx v8.sCCA1	ENSG00000182179.12	3	49813945	49813946	0.3789	rs2352984	12.32	rs11709680	0.464295	11.95	11.042	327	1	top1	0.46	3.5e-43	11	2.4e-28
	GTEx v8.sCCA1	ENSG00000183763.8	3	49856573	49856574	0.0517	rs2352984	12.32	rs1799845	0.036185	-4.37	7.688	336	14	enet	0.039	0.00029	-4.91	9.03e-07
	GTEx v8.sCCA1	ENSG00000164078.12	3	49903843	49903844	0.1659	rs2352984	12.32	rs2230590	0.310167	-9.79	12.186	337	1	top1	0.31	1.8e-26	-12.2	3.69e-34
	GTEx v8.sCCA1	ENSG00000164077.13	3	49930172	49930173	0.0498	rs2352984	12.32	rs2352974	0.025345	3.99	11.227	335	1	top1	0.025	0.0031	11.2	3.01e-29
	GTEx v8.sCCA1	ENSG00000004534.14	3	49940006	49940007	0.608	rs2352984	12.32	rs2624843	0.836695	-15.98	-11.283	338	1	top1	0.84	1.8e-121	11.3	1.59e-29
	GTEx v8.sCCA1	ENSG00000003756.16	3	50088907	50088908	0.0685	rs2352984	12.32	rs6446193	0.114331	-6.08	-11.272	354	1	top1	0.11	8.1e-10	11.3	1.8e-29
	GTEx v8.sCCA1	ENSG00000281691.1	3	50099980	50099981	0.1278	rs2352984	12.32	rs6771546	0.140505	6.86	-11.288	354	1	top1	0.14	7.9e-12	-11.3	1.5e-29
	GTEx v8.sCCA1	ENSG00000001617.11	3	50155044	50155045	0.0784	rs2352984	12.32	rs952594	0.105626	6.65	12.303	351	4	lasso	0.11	9.9e-10	12.5	9.04e-36
	GTEx v8.sCCA1	ENSG00000235016.1	3	50156084	50156085	0.0537	rs2352984	12.32	rs1062633	0.089382	-5.63	-12.09	351	1	top1	0.089	6.1e-08	12.1	1.19e-33
	GTEx v8.sCCA1	ENSG00000114353.16	3	50226291	50226292	0.0734	rs2352984	12.32	rs1107265	0.00833	-4.27	5.88	338	27	enet	0.04	0.00027	-6.88	5.82e-12
	GTEx v8.sCCA1	ENSG00000243477.5	3	50299116	50299117	0.381	rs2352984	12.32	rs13100173	0.162501	-8.06	3.156	326	23	enet	0.3	1.1e-25	-4.27	1.94e-05
	GTEx v8.sCCA1	ENSG00000068001.13	3	50322905	50322906	0.0759	rs2352984	12.32	rs2013208	0.041754	-4.88	-11.035	333	23	enet	0.045	0.00011	9.26	2.08e-20
	GTEx v8.sCCA1	ENSG00000114383.9	3	50328250	50328251	0.047	rs2352984	12.32	rs1467913	0.050814	-4.76	5.747	335	1	top1	0.051	4.2e-05	-5.75	9.08e-09
	GTEx v8.sCCA1	ENSG00000068028.17	3	50340935	50340936	0.0949	rs2352984	12.32	rs2301639	0.047455	-4.95	1.69	334	24	enet	0.054	2.5e-05	-5.95	2.75e-09
	GTEx v8.sCCA1	ENSG00000004838.13	3	50346851	50346852	0.0729	rs2352984	12.32	rs12491425	0.073375	-5.68	5.399	333	9	lasso	0.088	7.3e-08	-5.94	2.91e-09
	GTEx v8.sCCA1	ENSG00000114388.12	3	50350693	50350694	0.0686	rs2352984	12.32	rs2609024	0.061381	5.07	6.453	332	1	top1	0.061	7.1e-06	6.45	1.1e-10
	GTEx v8.sCCA1	ENSG00000126062.3	3	50359609	50359610	0.04	rs2352984	12.32	rs1467914	0.038755	-4.08	5.798	331	1	top1	0.039	0.00032	-5.8	6.71e-09
	GTEx v8.sCCA1	ENSG00000271858.5	3	50365333	50365334	0.0397	rs2352984	12.32	rs11917538	0.022892	3.92	5.486	327	1	top1	0.023	0.0047	5.49	4.11e-08
	GTEx v8.sCCA1	ENSG00000007402.11	3	50504243	50504244	0.1242	rs7430334	11.47	rs375544	0.093919	-6.97	6.554	317	13	lasso	0.13	1.2e-10	-6.39	1.68e-10
	GTEx v8.sCCA1	ENSG00000114735.9	3	50569151	50569152	0.1233	rs3774734	11.43	rs399484	0.227662	8.76	5.525	312	7	lasso	0.24	7.1e-20	6.31	2.84e-10
	GTEx v8.sCCA1	ENSG00000088543.14	3	50570929	50570930	0.0807	rs3774734	11.43	rs7614881	0.137451	-7.1	6.289	314	1	top1	0.14	1.4e-11	-6.29	3.2e-10
	GTEx v8.sCCA1	ENSG00000114738.10	3	50611519	50611520	0.2386	rs2856238	11.39	rs13075377	0.140866	-7.43	6.467	318	9	lasso	0.25	8.9e-21	-6.12	9.42e-10
	GTEx v8.sCCA1	ENSG00000114737.15	3	50611830	50611831	0.0716	rs2856238	11.39	rs6791880	0.060687	-5.01	6.48	319	1	top1	0.061	8e-06	-6.48	9.17e-11
	GTEx v8.sCCA1	ENSG00000273356.1	3	50669988	50669989	0.1577	rs11711407	9.52	rs375544	0.193546	8.31	6.554	310	8	lasso	0.2	1e-16	6.2	5.47e-10
	GTEx v8.sCCA1	ENSG00000088538.12	3	50675240	50675241	0.5483	rs11711407	9.52	rs388483	0.336966	10.19	-3.615	311	13	lasso	0.41	1.8e-36	-5.42	6.03e-08
	GTEx v8.sCCA1	ENSG00000145050.15	3	51385046	51385047	0.084	rs13093798	6.45	rs7648012	0.091836	-6.36	3.95	246	26	enet	0.13	1e-10	-4.64	3.43e-06
	GTEx v8.sCCA1	ENSG00000145041.15	3	51500001	51500002	0.0572	rs7614881	6.29	rs1318649	0.026955	4.31	4.288	241	18	lasso	0.036	0.00054	5.48	4.2e-08
	GTEx v8.sCCA1	ENSG00000164081.12	3	51671174	51671175	0.5142	rs4974109	5.7	rs11919197	0.519912	-12.6	4.658	233	22	enet	0.52	5.4e-51	-5.25	1.55e-07
	GTEx v8.sCCA1	ENSG00000271843.1	3	64008691	64008692	0.1814	rs3774702	-4.31	rs3774702	0.081476	-6.29	-4.314	576	29	enet	0.12	1.5e-10	4	6.35e-05
	GTEx v8.sCCA1	ENSG00000213300.5	3	75214630	75214631	0.0639	rs5009222	5.28	rs12486094	0.056164	-5.09	4.84	177	4	lasso	0.065	3.7e-06	-4.49	7.15e-06
	GTEx v8.sCCA1	ENSG00000174912.7	3	156714927	156714928	0.3152	rs1430410	-4.51	rs1430410	0.335792	-10.2	-4.506	427	5	lasso	0.34	5.6e-29	4.67	2.96e-06
	GTEx v8.sCCA1	ENSG00000240875.5	3	156817061	156817062	0.689	rs1430410	-4.51	rs1430410	0.711087	-14.71	-4.506	446	55	enet	0.75	4.3e-93	4.26	2e-05
	GTEx v8.sCCA1	ENSG00000073792.15	3	185825055	185825056	0.0864	rs6799330	4.38	rs6784185	0.046156	5.02	4.329	414	5	lasso	0.069	1.8e-06	4.59	4.36e-06
	GTEx v8.sCCA1	ENSG00000145220.13	4	4290168	4290169	0.4736	rs2920217	4.29	rs2280927	0.531174	13	3.936	380	24	enet	0.54	5.5e-53	4.05	5.08e-05
	GTEx v8.sCCA1	ENSG00000163257.10	4	17810757	17810758	0.4577	rs7694806	5.9	rs7667864	0.434282	-11.55	-4.206	379	15	enet	0.53	1.5e-51	5.66	1.49e-08
	GTEx v8.sCCA1	ENSG00000109184.14	4	51842999	51843000	0.2456	rs10012938	4.28	rs4864614	0.351169	-10.53	3.527	156	28	enet	0.36	2.5e-31	-3.91	9.32e-05
	GTEx v8.sCCA1	ENSG00000157404.15	4	54657917	54657918	0.1716	rs2646351	5.58	rs2173231	0.140706	7.2	4.685	434	7	lasso	0.16	2e-13	5.11	3.25e-07
	GTEx v8.sCCA1	ENSG00000109686.17	4	151325631	151325632	0.1528	rs1561915	8.45	rs10222881	0.145703	6.93	-1.951	279	9	lasso	0.19	1.9e-15	-4.2	2.71e-05
	GTEx v8.sCCA1	ENSG00000278978.1	4	151669785	151669786	0.1244	rs1561915	8.45	rs1561915	0.144749	-7.12	8.451	383	10	lasso	0.14	3.6e-12	-8.09	5.75e-16
	GTEx v8.sCCA1	ENSG00000251455.1	4	151674482	151674483	0.1518	rs1561915	8.45	rs3749561	0.214564	8.37	7.324	383	1	top1	0.21	7.6e-18	7.32	2.41e-13
	GTEx v8.sCCA1	ENSG00000059691.11	4	151761022	151761023	0.3858	rs1561915	8.45	rs3805356	0.578532	13.57	5.34	391	9	lasso	0.6	9.5e-63	5.49	3.93e-08
	GTEx v8.sCCA1	ENSG00000049167.13	5	60945072	60945073	0.3174	rs1563908	-6.25	rs1445293	0.410658	-11.34	5.844	310	1	top1	0.41	7e-37	-5.844	5.1e-09
	GTEx v8.sCCA1	ENSG00000145675.14	5	68215719	68215720	0.1271	rs853648	-3.73	rs2372413	0.027123	-4.61	3.509	474	54	enet	0.034	0.00065	-4.21267	2.52e-05
	GTEx v8.sCCA1	ENSG00000132842.13	5	78294754	78294755	0.1008	rs16874989	-4.42	rs11746090	0.070591	5.71	2.576	439	4	lasso	0.11	1.2e-09	4.10205	4.1e-05
	GTEx v8.sCCA1	ENSG00000175745.11	5	93583336	93583337	0.0421	rs1031423	-5.39	rs2045020	0.040767	4.44	-4.329	252	1	top1	0.041	0.00023	-4.329	1.5e-05
	GTEx v8.sCCA1	ENSG00000113391.18	5	94111698	94111699	0.1009	rs1031423	-5.39	rs7715562	0.223883	8.43	-4.119	263	1	top1	0.22	1.2e-18	-4.119	3.81e-05
	GTEx v8.sCCA1	ENSG00000134982.16	5	112707497	112707498	0.1279	rs6894351	5.53	rs434157	0.109314	6.5	3.643	479	5	lasso	0.13	8.1e-11	3.98634	6.71e-05
	GTEx v8.sCCA1	ENSG00000153037.13	5	112861221	112861222	0.3049	rs6894351	5.53	rs460137	0.485686	12.28	5.36	464	4	lasso	0.5	3.1e-47	5.39386	6.9e-08
	GTEx v8.sCCA1	ENSG00000249947.2	5	112885093	112885094	0.2225	rs6894351	5.53	rs149192	0.213308	-8.41	5.309	468	5	lasso	0.22	1.8e-18	-5.78559	7.23e-09
	GTEx v8.sCCA1	ENSG00000212643.2	5	112891421	112891422	0.307	rs6894351	5.53	rs429427	0.31965	-10.24	3.662	477	28	enet	0.36	5.1e-31	-4.55132	5.33e-06
	GTEx v8.sCCA1	ENSG00000279522.1	5	112894932	112894933	0.4303	rs6894351	5.53	rs153546	0.483606	-12.51	3.775	481	49	enet	0.49	5.7e-47	-4.27167	1.94e-05
	GTEx v8.sCCA1	ENSG00000272389.1	5	112898022	112898023	0.2097	rs6894351	5.53	rs2229992	0.194728	-8.54	3.575	482	21	enet	0.22	1e-18	-4.66659	3.06e-06
	GTEx v8.sCCA1	ENSG00000129625.12	5	112922538	112922539	0.2232	rs6894351	5.53	rs1625623	0.339138	-10.52	3.503	493	5	lasso	0.36	2.5e-31	-4.60357	4.15e-06
	GTEx v8.sCCA1	ENSG00000133835.14	5	119452442	119452443	0.2374	rs1597715	-4.59	rs2678070	0.29899	9.86	3.826	354	15	enet	0.31	7.1e-27	4.26183	2.03e-05
	GTEx v8.sCCA1	ENSG00000170482.16	5	139384552	139384553	0.3622	rs6596471	-5.54	rs6596475	0.377615	-10.9	-5.209	271	16	enet	0.39	1.3e-34	4.83796	1.31e-06
	GTEx v8.sCCA1	ENSG00000228672.3	5	139395712	139395713	0.3867	rs6596471	-5.54	rs11242465	0.417575	11.58	-5.173	272	6	lasso	0.45	3e-41	-5.35277	8.66e-08
	GTEx v8.sCCA1	ENSG00000170464.9	5	139444490	139444491	0.5598	rs6596471	-5.54	rs11242465	0.640452	-13.97	-5.173	270	1	top1	0.64	1.7e-69	5.173	2.3e-07
	GTEx v8.sCCA1	ENSG00000249751.3	5	139462742	139462743	0.0836	rs6596471	-5.54	rs10900864	0.025725	-4.43	-5.541	272	5	lasso	0.047	7.8e-05	4.16594	3.1e-05
	GTEx v8.sCCA1	ENSG00000156453.13	5	141879245	141879246	0.1579	rs2074914	4.89	rs17610605	0.053033	-4.93	-4.021	534	1	top1	0.053	2.9e-05	4.021	5.8e-05
	GTEx v8.sCCA1	ENSG00000204758.7	5	172959391	172959392	0.1519	rs255292	-5.04	rs7731785	0.025708	4.85	2.827	538	26	enet	0.2	4.9e-17	4.65749	3.2e-06
	GTEx v8.sCCA1	ENSG00000196670.13	5	180861284	180861285	0.5918	rs29655	4.05	rs29655	0.475846	-12.22	4.051	349	6	lasso	0.55	1.3e-54	-4.37072	1.24e-05
	GTEx v8.sCCA1	ENSG00000187837.3	6	26056427	26056428	0.1976	rs9379827	-8.98	rs12346	0.127	6.64	1.555	687	7	lasso	0.16	3.9e-13	4.88183	1.05e-06
	GTEx v8.sCCA1	ENSG00000158373.8	6	26158145	26158146	0.3067	rs9379827	-8.98	rs1009181	0.161	8.12	-6.546	677	6	lasso	0.21	2.9e-17	-8.39392	4.7e-17
	GTEx v8.sCCA1	ENSG00000158406.4	6	26285637	26285638	0.2346	rs9379827	-8.98	rs2893820	0.146	-6.81	-5.76	592	53	enet	0.15	7.7e-13	5.48667	4.1e-08
	GTEx v8.sCCA1	ENSG00000124508.16	6	26383095	26383096	0.5312	rs9379827	-8.98	rs3757145	0.259	10.46	-5.055	537	47	enet	0.49	1.8e-46	-4.77642	1.78e-06
	GTEx v8.sCCA1	ENSG00000146109.4	6	26596951	26596952	0.3433	rs9379827	-8.98	rs12204145	0.243	8.7	-6.315	465	11	lasso	0.27	3.9e-23	-6.3774	1.8e-10
	GTEx v8.sCCA1	ENSG00000137411.16	6	30914204	30914205	0.301	rs2523589	-3.5	rs2523578	0.00655	5.2	-2.702	93	28	enet	0.1	6e-09	-3.82345	0.000132
	GTEx v8.sCCA1	ENSG00000204525.16	6	31272104	31272105	0.7071	rs707939	4.79	rs2523578	0.376	-10.76	-2.702	203	37	enet	0.63	4.5e-67	3.64486	0.000268
	GTEx v8.sCCA1	ENSG00000204469.12	6	31620719	31620720	0.1602	rs707939	4.79	rs707939	0.0816	-6.44	4.786	281	44	enet	0.14	6.8e-12	-4.66182	3.13e-06
	GTEx v8.sCCA1	ENSG00000204463.12	6	31652704	31652705	0.2828	rs707939	4.79	rs660594	0.193	8.16	-3.367	240	31	enet	0.33	1.7e-28	-3.84949	0.000118
	GTEx v8.sCCA1	ENSG00000204435.13	6	31665390	31665391	0.1505	rs707939	4.79	rs707939	0.157	7.28	4.786	240	3	lasso	0.18	3.1e-15	4.89354	9.9e-07
	GTEx v8.sCCA1	ENSG00000213719.8	6	31739762	31739763	0.1196	rs707939	4.79	rs3117575	0.0528	5.53	-2.644	240	25	enet	0.073	1.1e-06	-4.3432	1.4e-05
	GTEx v8.sCCA1	ENSG00000228727.8	6	31762834	31762835	0.0855	rs707939	4.79	rs707938	0.026	5.09	-4.096	239	13	lasso	0.056	1.6e-05	-4.69844	2.62e-06
	GTEx v8.sCCA1	ENSG00000204394.12	6	31795952	31795953	0.1028	rs707939	4.79	rs6941112	0.0228	4.96	4.708	237	12	enet	0.056	1.8e-05	5.9915	2.08e-09
	GTEx v8.sCCA1	ENSG00000204388.6	6	31827734	31827735	0.1518	rs707939	4.79	rs2072633	0.0689	-5.92	-3.938	237	8	lasso	0.089	7e-08	3.75824	0.000171
	GTEx v8.sCCA1	ENSG00000204371.11	6	31897683	31897684	0.1632	rs707939	4.79	rs6941112	0.121	6.77	4.708	224	19	enet	0.14	1.1e-11	4.44586	8.75e-06
	GTEx v8.sCCA1	ENSG00000204338.8	6	32005688	32005689	0.6032	rs707939	4.79	rs185819	0.337	10.97	-2.911	195	44	enet	0.64	1.5e-68	-3.96392	7.37e-05
	GTEx v8.sCCA1	ENSG00000168477.17	6	32115262	32115263	0.0556	rs707939	4.79	rs2071295	0.0327	4.33	3.695	160	1	top1	0.033	0.00089	3.695	0.00022
	GTEx v8.sCCA1	ENSG00000213676.10	6	32128252	32128253	0.6772	rs707939	4.79	rs2071293	0.52	-12.92	3.684	162	42	enet	0.63	2.4e-68	-4.36321	1.28e-05
	GTEx v8.sCCA1	ENSG00000241404.6	6	32164582	32164583	0.1497	rs707939	4.79	rs2071295	0.0965	5.73	3.695	167	1	top1	0.097	1.8e-08	3.695	0.00022
	GTEx v8.sCCA1	ENSG00000204310.12	6	32178095	32178096	0.0839	rs707939	4.79	rs6941112	0.0827	-5.17	4.708	169	1	top1	0.083	1.9e-07	-4.708	2.5e-06
	GTEx v8.sCCA1	ENSG00000204304.11	6	32190185	32190186	0.2242	rs707939	4.79	rs2072633	0.0625	6.1	-3.938	169	9	lasso	0.12	1.9e-10	-3.94386	8.02e-05
	GTEx v8.sCCA1	ENSG00000237441.9	6	33299323	33299324	0.2138	rs453590	-4.47	rs1061801	0.085	5.93	3.913	489	13	lasso	0.12	5.8e-10	3.73942	0.000184
	GTEx v8.sCCA1	ENSG00000272269.1	6	17706256	17706257	0.1294	rs676296	4.63	rs4716184	0.0498	-5.17	4.254	385	27	enet	0.085	1.3e-07	-4.60325	4.16e-06
	GTEx v8.sCCA1	ENSG00000272462.2	6	25992661	25992662	0.7309	rs9379827	-8.98	rs10484432	0.83	16.01	-4.113	684	10	lasso	0.84	2.3e-122	-4.15202	3.3e-05
	GTEx v8.sCCA1	ENSG00000146278.10	6	89080750	89080751	0.0996	rs9362615	-5.01	rs6454735	0.0756	5.51	3.775	400	21	enet	0.1	4.8e-09	4.07176	4.67e-05
	GTEx v8.sCCA1	ENSG00000154548.8	6	89118080	89118081	0.3431	rs9362615	-5.01	rs4707518	0.383	10.95	4.206	404	10	lasso	0.39	7.9e-35	4.40624	1.05e-05
	GTEx v8.sCCA1	ENSG00000112320.11	6	107489957	107489958	0.1939	rs319088	5.53	rs2927915	0.176	-7.61	5.219	441	1	top1	0.18	1.2e-14	-5.219	1.8e-07
	GTEx v8.sCCA1	ENSG00000203760.8	6	126340173	126340174	0.14	rs2152876	-4.22	rs4895808	0.187	7.95	-4.113	185	3	lasso	0.19	5.5e-16	-4.12732	3.67e-05
	GTEx v8.sCCA1	ENSG00000130338.12	6	158232235	158232236	0.3396	rs6929952	-4.36	rs6929952	0.323	10.02	-4.36	503	6	lasso	0.33	9.9e-29	-4.51981	6.19e-06
	GTEx v8.sCCA1	ENSG00000272391.5	7	75486270	75486271	0.5561	rs17207196	-3.76	rs1167827	0.304323	9.69	-3.36	198	37	enet	0.49	7.9e-46	-4.02917	5.6e-05
	GTEx v8.sCCA1	ENSG00000127957.17	7	75528147	75528148	0.6922	rs17207196	-3.76	rs17207196	0.574925	-13.25	-3.76	217	31	enet	0.6	1.9e-62	4.26334	2.01e-05
	GTEx v8.sCCA1	ENSG00000173114.12	7	111091005	111091006	0.1043	rs2529489	4.71	rs214460	0.105514	6.81	4.173	325	6	lasso	0.15	1.2e-12	4.29857	1.72e-05
	GTEx v8.sCCA1	ENSG00000254093.8	8	10839875	10839876	0.1388	rs6980856	-5.65	rs13266785	0.119742	-6.44	4.786	641	1	top1	0.12	3.2e-10	-4.786	1.7e-06
	GTEx v8.sCCA1	ENSG00000269918.1	8	11106703	11106704	0.4522	rs6980856	-5.65	rs6601563	0.542909	12.91	4.7	631	24	enet	0.59	1.5e-60	5.4304	5.62e-08
	GTEx v8.sCCA1	ENSG00000255310.2	8	11109725	11109726	0.4313	rs6980856	-5.65	rs7832722	0.58411	13.38	4.753	630	24	enet	0.6	9.5e-63	5.28356	1.27e-07
	GTEx v8.sCCA1	ENSG00000269899.1	8	11846390	11846391	0.0581	rs6983727	-5.33	rs10903343	0.038225	5.42	2.706	440	10	lasso	0.049	6e-05	3.9389	8.19e-05
	GTEx v8.sCCA1	ENSG00000147592.8	8	70669173	70669174	0.2369	rs17758683	4.24	rs7814274	0.372161	11.2	-4.145	308	21	enet	0.42	6.8e-38	-3.88576	0.000102
	GTEx v8.sCCA1	ENSG00000147650.11	8	104589023	104589024	0.3406	rs10505057	-4.28	rs7834249	0.250368	9.13	3.436	433	19	lasso	0.3	1.7e-25	3.95785	7.56e-05
	GTEx v8.sCCA1	ENSG00000167656.4	8	142786591	142786592	0.2157	rs10109061	-5.54	rs2572925	0.178425	7.46	3.775	407	5	lasso	0.21	1.4e-17	3.96638	7.3e-05
	GTEx v8.sCCA1	ENSG00000044459.14	9	17134981	17134982	0.3798	rs10810611	4.58	rs10963034	0.497	-12.34	-4.494	546	7	lasso	0.5	1.4e-47	4.25106	2.13e-05
	GTEx v8.sCCA1	ENSG00000187742.14	9	89318505	89318506	0.1516	rs1571536	-6.81	rs10752652	0.0462	-4.97	-6.624	499	25	enet	0.061	7.3e-06	4.1402	3.47e-05
	GTEx v8.sCCA1	ENSG00000188938.15	9	93453591	93453592	0.1208	rs4744247	-4.84	rs10821128	0.0884	-5.62	-4.628	493	1	top1	0.088	7.3e-08	4.628	3.69e-06
	GTEx v8.sCCA1	ENSG00000148110.15	9	94374550	94374551	0.3262	rs9409575	4.01	rs3131910	0.231	8.83	3.924	407	50	enet	0.34	4.1e-29	4.26319	2.02e-05
	GTEx v8.sCCA1	ENSG00000130958.11	9	96383709	96383710	0.0876	rs10512239	-5.29	rs6477495	0.0641	-5.73	-5.111	376	5	lasso	0.065	3.9e-06	4.87159	1.11e-06
	GTEx v8.sCCA1	ENSG00000165244.6	9	96418328	96418329	0.115	rs10512239	-5.29	rs7861768	0.113	-6.32	-4.935	371	1	top1	0.11	1e-09	4.935	8.02e-07
	GTEx v8.sCCA1	ENSG00000081377.16	9	96619829	96619830	0.093	rs10512239	-5.29	rs12376719	0.0846	-5.94	-5.03	304	1	top1	0.085	1.4e-07	5.03	4.9e-07
	GTEx v8.sCCA1	ENSG00000158122.11	9	96655302	96655303	0.102	rs10512239	-5.29	rs10122517	0.0775	-5.87	-4.744	296	37	enet	0.084	1.5e-07	4.68273	2.83e-06
	GTEx v8.sCCA1	ENSG00000196597.11	9	96875622	96875623	0.07	rs10512239	-5.29	rs6477495	0.0316	-4.65	-5.111	233	29	enet	0.042	0.0002	5.37383	7.71e-08
	GTEx v8.sCCA1	ENSG00000136874.10	9	99906632	99906633	0.3914	rs1338125	-4.89	rs1852865	0.526	12.8	-4.557	268	12	lasso	0.57	1.7e-57	-4.69064	2.72e-06
	GTEx v8.sCCA1	ENSG00000165209.18	9	123268575	123268576	0.1598	rs4836919	6.08	rs3927757	0.0927	5.85	2.512	340	5	lasso	0.13	2.6e-11	4.69335	2.69e-06
	GTEx v8.sCCA1	ENSG00000224020.1	9	124658466	124658467	0.1886	rs7034076	4.36	rs10760371	0.252	9.1	4.181	340	1	top1	0.25	4.1e-21	4.181	2.9e-05
	GTEx v8.sCCA1	ENSG00000165698.15	9	132878026	132878027	0.1809	rs2073869	-6.45	rs2231403	0.131	6.9	5.219	544	1	top1	0.13	4.3e-11	5.219	1.8e-07
	GTEx v8.sCCA1	ENSG00000235106.9	9	134025438	134025439	0.3405	rs7022578	4.52	rs408307	0.388	-11.02	4.096	580	15	enet	0.4	7.3e-36	-4.14125	3.45e-05
	GTEx v8.sCCA1	ENSG00000235138.1	9	134054289	134054290	0.1966	rs7022578	4.52	rs11789898	0.105	6.62	4.301	584	6	lasso	0.13	3.7e-11	4.55059	5.35e-06
	GTEx v8.sCCA1	ENSG00000169925.16	9	134068534	134068535	0.4161	rs7022578	4.52	rs11789898	0.394	10.96	4.301	588	24	enet	0.44	8.2e-40	4.36043	1.3e-05
	GTEx v8.sCCA2	ENSG00000165886.4	10	97498867	97498868	0.0899	rs701815	-4.14	rs11189249	0.006299	4.63	-1.341	497	17	enet	0.025	0.0032	-3.91779	8.94e-05
	GTEx v8.sCCA2	ENSG00000166167.17	10	101354032	101354033	0.2404	rs35960171	-6.05	rs7090670	0.130363	-7.71	-2.432	365	27	enet	0.17	3.6e-14	3.97968	6.9e-05
	GTEx v8.sCCA2	ENSG00000107833.10	10	101783412	101783413	0.187	rs2786847	-6.09	rs11191118	0.137776	-6.76	-5.731	259	1	top1	0.14	1.3e-11	5.731	9.98e-09
	GTEx v8.sCCA2	ENSG00000151553.14	10	114821743	114821744	0.1798	rs7099208	5.24	rs758585	0.149357	-7.68	5.089	374	17	enet	0.18	3.5e-15	-4.9667	6.81e-07
	GTEx v8.sCCA2	ENSG00000197771.12	10	119892555	119892556	0.1067	rs196325	3.81	rs11199152	0.013429	-4.5	2.968	499	18	enet	0.03	0.0013	-4.05871	4.93e-05
	GTEx v8.sCCA2	ENSG00000165660.7	10	124801784	124801785	0.0888	rs11245482	6.23	rs10794146	-0.003072	3.73	-2.086	561	23	enet	0.0059	0.096	-4.82919	1.37e-06
	GTEx v8.sCCA2	ENSG00000273599.1	10	124996063	124996064	0.1601	rs11245482	6.23	rs4962711	0.045414	4.95	4.329	543	8	lasso	0.083	1.8e-07	4.67279	2.97e-06
	GTEx v8.sCCA2	ENSG00000175029.16	10	125161169	125161170	0.124	rs11245482	6.23	rs7900929	0.039051	-4.76	3.195	492	8	lasso	0.047	8e-05	-4.2511	2.13e-05
	GTEx v8.sCCA2	ENSG00000168569.7	11	62792020	62792021	0.198	rs529220	-4.29	rs489381	0.155	-7.04	-2.652	331	13	enet	0.16	4.6e-13	4.27449	1.92e-05
	GTEx v8.sCCA2	ENSG00000173039.18	11	65663093	65663094	0.0881	rs601100	-6.95	rs2270448	0.0103	3.96	4.417	339	5	lasso	0.029	0.0016	6.87528	6.19e-12
	GTEx v8.sCCA2	ENSG00000172803.17	11	65833640	65833641	0.6571	rs801733	-7.53	rs2231884	0.654	-14.12	5.123	347	15	lasso	0.66	7e-74	-5.12247	3.02e-07
	GTEx v8.sCCA2	ENSG00000172732.11	11	65860061	65860062	0.1373	rs801733	-7.53	rs10791865	0.0126	-4.35	5.731	349	13	lasso	0.034	0.00067	-4.75442	1.99e-06
	GTEx v8.sCCA2	ENSG00000172638.12	11	65873591	65873592	0.1164	rs801733	-7.53	rs7102454	0.142	6.65	5.219	348	1	top1	0.14	6.3e-12	5.219	1.8e-07
	GTEx v8.sCCA2	ENSG00000172543.7	11	65879808	65879809	0.6431	rs801733	-7.53	rs583887	0.642	-13.99	4.775	347	21	enet	0.66	1.1e-72	-4.64953	3.33e-06
	GTEx v8.sCCA2	ENSG00000172500.12	11	65888538	65888539	0.151	rs801733	-7.53	rs1939212	0.157	-7.89	2.989	345	4	lasso	0.18	5.9e-15	-4.03098	5.55e-05
	GTEx v8.sCCA2	ENSG00000175573.6	11	65919116	65919117	0.0591	rs801733	-7.53	rs491973	-0.00189	3.64	2.968	344	16	enet	0.015	0.02	6.88776	5.67e-12
	GTEx v8.sCCA2	ENSG00000175315.2	11	66011840	66011841	0.2303	rs801733	-7.53	rs610497	0.124	-6.85	-3.891	349	11	lasso	0.2	1.1e-16	4.15028	3.32e-05
	GTEx v8.sCCA2	ENSG00000175115.11	11	66070453	66070454	0.1453	rs801733	-7.53	rs2298466	0.0875	6.67	3.048	362	8	lasso	0.13	7.6e-11	4.03959	5.35e-05
	GTEx v8.sCCA2	ENSG00000174996.11	11	66257293	66257294	0.1017	rs801733	-7.53	rs801741	0.057	-5.62	-6.133	326	14	lasso	0.088	7.4e-08	5.77135	7.86e-09
	GTEx v8.sCCA2	ENSG00000174669.11	11	66372213	66372214	0.065	rs801733	-7.53	rs472518	0.0419	-4.67	3.684	295	11	lasso	0.043	0.00015	-4.32707	1.51e-05
	GTEx v8.sCCA2	ENSG00000166037.10	11	95789964	95789965	0.2328	rs10765777	-6.91	rs10831433	0.205	-8.89	-6.044	617	7	lasso	0.24	7.1e-20	6.67794	2.42e-11
	GTEx v8.sCCA2	ENSG00000087053.18	11	95925314	95925315	0.2274	rs10765777	-6.91	rs1944080	0.185	-7.83	-6.289	602	1	top1	0.19	2.1e-15	6.289	3.2e-10
	GTEx v8.sCCA2	ENSG00000261098.1	11	107316270	107316271	0.4392	rs4754193	-5.6	rs7111266	0.411	-11.26	-3.695	471	36	enet	0.48	6.5e-45	4.87229	1.1e-06
	GTEx v8.sCCA2	ENSG00000152404.15	11	107457843	107457844	0.2476	rs4754193	-5.6	rs11824931	0.254	9.28	-4.921	468	6	lasso	0.26	1.5e-21	-5.44655	5.14e-08
	GTEx v8.sCCA2	ENSG00000137710.14	11	110296721	110296722	0.0592	rs11213485	-4.64	rs12222355	0.00913	4.5	4.417	388	13	enet	0.029	0.0016	5.47905	4.28e-08
	GTEx v8.sCCA2	ENSG00000109846.7	11	111923721	111923722	0.0824	rs1529330	4.19	rs10502152	0.0811	-6.06	4.132	344	10	lasso	0.085	1.3e-07	-4.21466	2.5e-05
	GTEx v8.sCCA2	ENSG00000150779.11	11	112086771	112086772	0.0417	rs1529330	4.19	rs10891319	0.0784	5.12	4.096	356	1	top1	0.078	4e-07	4.096	4.2e-05
	GTEx v8.sCCA2	ENSG00000150787.7	11	112226364	112226365	0.0869	rs1529330	4.19	rs12284944	0.0594	5.18	3.846	402	10	lasso	0.061	8e-06	4.02441	5.71e-05
	GTEx v8.sCCA2	ENSG00000082805.19	12	990608	990609	0.378	rs12818044	-4.28	rs10744530	0.03176	5.6	-3.105	405	81	enet	0.15	5.8e-13	-4.58219	4.6e-06
	GTEx v8.sCCA2	ENSG00000110888.17	12	30754950	30754951	0.4236	rs2114899	4.84	rs10734793	0.242604	-8.95	4.36	554	7	lasso	0.34	1.8e-29	-4.23239	2.31e-05
	GTEx v8.sCCA2	ENSG00000089163.4	12	120302315	120302316	0.2412	rs787947	-5.4	rs12423303	0.178483	7.92	-3.39	380	6	lasso	0.2	2.9e-16	-4.01862	5.85e-05
	GTEx v8.sCCA2	ENSG00000257218.5	12	120446437	120446438	0.4195	rs787947	-5.4	rs566124	0.401929	11.1	-5.165	390	6	lasso	0.46	3.3e-42	-4.82857	1.38e-06
	GTEx v8.sCCA2	ENSG00000167272.10	12	120581397	120581398	0.2243	rs787947	-5.4	rs2292681	0.199305	7.91	-5.391	410	3	lasso	0.22	1.9e-18	-4.62826	3.69e-06
	GTEx v8.sCCA2	ENSG00000170633.16	12	121400040	121400041	0.0668	rs1107243	4.51	rs208293	-0.00124	-3.58	1.341	393	21	enet	0.006	0.094	-3.98074	6.87e-05
	GTEx v8.sCCA2	ENSG00000139726.10	12	122752773	122752774	0.0896	rs7304782	-7	rs1790099	0.016758	-3.76	-5.519	292	3	lasso	0.038	0.00035	4.13059	3.62e-05
	GTEx v8.sCCA2	ENSG00000130783.13	12	122774326	122774327	0.0931	rs1568427	-7.02	rs655293	0.031382	4.54	-6.113	301	23	enet	0.068	2.2e-06	-4.60053	4.21e-06
	GTEx v8.sCCA2	ENSG00000111325.16	12	122974682	122974683	0.0458	rs1568427	-7.02	rs28569885	0.036612	4.61	-5.65	314	1	top1	0.037	0.00046	-5.65	1.6e-08
	GTEx v8.sCCA2	ENSG00000150967.17	12	122981569	122981570	0.1615	rs1568427	-7.02	rs1615350	0.202527	-8.59	-6.948	312	7	lasso	0.22	1.6e-18	6.91826	4.57e-12
	GTEx v8.sCCA2	ENSG00000182196.13	12	122981649	122981650	0.0965	rs1568427	-7.02	rs6488868	0.08607	-5.46	-4.84	312	1	top1	0.086	1.1e-07	4.84	1.3e-06
	GTEx v8.sCCA2	ENSG00000130921.7	12	123232915	123232916	0.2236	rs1568427	-7.02	rs1569068	0.227126	-8.94	-6.309	339	9	lasso	0.26	3.3e-22	6.19049	6e-10
	GTEx v8.sCCA2	ENSG00000051825.14	12	123244013	123244014	0.1184	rs1568427	-7.02	rs1790108	0.145397	7.32	-6.327	343	1	top1	0.15	3.3e-12	-6.327	2.5e-10
	GTEx v8.sCCA2	ENSG00000235423.8	12	123260969	123260970	0.2268	rs1568427	-7.02	rs28569885	0.255277	-8.88	-5.65	341	43	enet	0.26	7.8e-22	4.78004	1.75e-06
	GTEx v8.sCCA2	ENSG00000111328.6	12	123272333	123272334	0.2835	rs1568427	-7.02	rs1879380	0.343675	10.61	-5.975	340	18	lasso	0.39	6.9e-35	-5.85371	4.81e-09
	GTEx v8.sCCA2	ENSG00000102781.13	13	30307483	30307484	0.3413	rs9508700	-4.22	rs9508701	0.203853	8	-4.138	574	7	lasso	0.21	4.5e-17	-3.8521	0.000117
	GTEx v8.sCCA2	ENSG00000023516.8	13	42272152	42272153	0.5465	rs17521870	-3.83	rs400288	0.506269	-12.44	-3.719	510	4	lasso	0.55	5.6e-55	3.9407	8.12e-05
	GTEx v8.sCCA2	ENSG00000092036.18	14	22957160	22957161	0.5123	rs11624528	4.98	rs2145542	0.695565	14.55	4.569	566	15	lasso	0.7	6.3e-82	4.62027	3.83e-06
	GTEx v8.sCCA2	ENSG00000072110.13	14	68979439	68979440	0.0797	rs2331957	-5.67	rs2268983	0.00269	-3.75	1.514	609	13	enet	0.0037	0.14	-4.16022	3.18e-05
	GTEx v8.sCCA2	ENSG00000139990.17	14	69153125	69153126	0.1141	rs2331957	-5.67	rs242091	0.037602	-4.88	-4.678	526	4	lasso	0.049	5.8e-05	4.95833	7.11e-07
	GTEx v8.sCCA2	ENSG00000166165.12	14	103523110	103523111	0.1149	rs3212136	4.54	rs745079	0.099176	6.74	4.215	355	7	lasso	0.11	1.9e-09	4.62988	3.66e-06
	GTEx v8.sCCA2	ENSG00000260285.1	14	103529071	103529072	0.1337	rs3212136	4.54	rs2296483	0.08201	-6.17	3.775	352	6	lasso	0.1	5.7e-09	-4.42328	9.72e-06
	GTEx v8.sCCA2	ENSG00000246451.2	14	103684014	103684015	0.05	rs3212136	4.54	rs7155511	0.031541	-4.25	4.152	350	1	top1	0.032	0.0011	-4.152	3.3e-05
	GTEx v8.sCCA2	ENSG00000269940.1	14	103695050	103695051	0.1702	rs3212136	4.54	rs7154572	0.162609	-7.47	4.244	349	1	top1	0.16	1.4e-13	-4.244	2.2e-05
	GTEx v8.sCCA2	ENSG00000269958.1	14	103696352	103696353	0.4808	rs3212136	4.54	rs7154572	0.332747	10.28	4.244	351	11	lasso	0.46	2.5e-42	4.33226	1.48e-05
	GTEx v8.sCCA2	ENSG00000137880.5	15	40764019	40764020	0.0556	rs494490	4.69	rs11858678	0.025651	-4.43	4.166	306	1	top1	0.026	0.0029	-4.166	3.1e-05
	GTEx v8.sCCA2	ENSG00000187446.11	15	41230838	41230839	0.222	rs494490	4.69	rs6492993	0.163708	-7.42	4.234	270	4	lasso	0.22	5.4e-18	-3.97711	6.98e-05
	GTEx v8.sCCA2	ENSG00000247556.6	15	41283989	41283990	0.4609	rs494490	4.69	rs8036498	0.529176	-12.76	3.826	267	4	lasso	0.56	1.5e-55	-3.94536	7.97e-05
	GTEx v8.sCCA2	ENSG00000214013.9	15	42273232	42273233	0.0579	rs12917018	-5.17	rs2305084	0.015764	-3.76	-4.482	423	1	top1	0.016	0.016	4.482	7.39e-06
	GTEx v8.sCCA2	ENSG00000140326.12	15	42737125	42737126	0.0822	rs12917018	-5.17	rs12050604	0.056378	5.11	-3.239	278	24	enet	0.07	1.7e-06	-3.97804	6.95e-05
	GTEx v8.sCCA2	ENSG00000137842.6	15	43123278	43123279	0.0366	rs28438815	-5.29	rs2439831	0.016115	3.85	-4.424	297	1	top1	0.016	0.015	-4.424	9.69e-06
	GTEx v8.sCCA2	ENSG00000140265.12	15	43371024	43371025	0.2926	rs28438815	-5.29	rs4547312	0.326267	-10.18	-4.622	268	8	lasso	0.35	6.7e-30	4.78338	1.72e-06
	GTEx v8.sCCA2	ENSG00000067369.13	15	43510727	43510728	0.1295	rs28438815	-5.29	rs537115	0.20627	8.43	-4.435	266	1	top1	0.21	3.8e-17	-4.435	9.21e-06
	GTEx v8.sCCA2	ENSG00000166963.12	15	43510957	43510958	0.0462	rs28438815	-5.29	rs527921	0.043401	-5.4	-4.716	266	3	lasso	0.066	3.3e-06	5.0333	4.82e-07
	GTEx v8.sCCA2	ENSG00000167004.12	15	43746391	43746392	0.1076	rs28438815	-5.29	rs2918945	-0.000477	-4.23	-4.091	256	6	lasso	0.016	0.016	4.22041	2.44e-05
	GTEx v8.sCCA2	ENSG00000205771.6	15	43747093	43747094	0.5372	rs28438815	-5.29	rs1060939	0.128669	7.5	-4.587	256	14	lasso	0.27	2e-22	-4.00711	6.15e-05
	GTEx v8.sCCA2	ENSG00000140264.19	15	43777984	43777985	0.0338	rs28438815	-5.29	rs563940	0.024273	3.87	-4.173	241	1	top1	0.024	0.0037	-4.173	3.01e-05
	GTEx v8.sCCA2	ENSG00000140259.6	15	43824801	43824802	0.0304	rs28438815	-5.29	rs8035382	-0.001268	3.27	-1.598	243	7	lasso	0.0003	0.3	-4.03835	5.38e-05
	GTEx v8.sCCA2	ENSG00000075131.9	15	66386745	66386746	0.5044	rs12916494	4.68	rs12914520	0.516065	-12.59	4.455	521	36	enet	0.58	1.1e-59	-4.13948	3.48e-05
	GTEx v8.sCCA2	ENSG00000169032.9	15	66386816	66386817	0.1885	rs12916494	4.68	rs12914520	0.176322	-7.55	4.455	521	1	top1	0.18	1.1e-14	-4.455	8.39e-06
	GTEx v8.sCCA2	ENSG00000140398.13	15	75347161	75347162	0.1706	rs11636199	-4.25	rs4451914	0.114568	-6.13	-3.695	233	3	lasso	0.12	1.6e-10	3.86009	0.000113
	GTEx v8.sCCA2	ENSG00000260274.1	15	75368198	75368199	0.2715	rs11636199	-4.25	rs4886443	0.414063	11.31	-3.624	230	23	enet	0.46	8.4e-43	-3.8722	0.000108
	GTEx v8.sCCA2	ENSG00000169410.9	15	75579288	75579289	0.0809	rs11636199	-4.25	rs7163907	0.059845	5.61	-3.944	207	7	enet	0.074	8.7e-07	-4.24872	2.15e-05
	GTEx v8.sCCA2	ENSG00000276710.4	15	82459471	82459472	0.6214	rs7178859	-4.55	rs1145170	0.225072	8.95	1.555	314	78	enet	0.47	5.4e-44	3.86037	0.000113
	GTEx v8.sCCA2	ENSG00000166503.8	15	83208017	83208018	0.2036	rs7178859	-4.55	rs17158059	0.121349	-6.67	-3.349	351	5	lasso	0.18	4.4e-15	4.07029	4.7e-05
	GTEx v8.sCCA2	ENSG00000198901.13	15	90995628	90995629	0.1136	rs1063147	4.26	rs3213196	0.02326	-4.11	4.096	487	1	top1	0.023	0.0044	-4.096	4.2e-05
	GTEx v8.sCCA2	ENSG00000131653.12	16	2155697	2155698	0.1606	rs1640778	-4.21	rs27382	0.0332	5.24	4.085	352	10	enet	0.054	2.6e-05	4.09354	4.25e-05
	GTEx v8.sCCA2	ENSG00000176046.8	16	28539173	28539174	0.1455	rs8049439	4.68	rs1074631	0.132	6.59	4.224	208	1	top1	0.13	3.7e-11	4.224	2.4e-05
	GTEx v8.sCCA2	ENSG00000197165.10	16	28597108	28597109	0.2143	rs8049439	4.68	rs7186573	0.412	-11.27	4.038	187	1	top1	0.41	4.6e-37	-4.038	5.39e-05
	GTEx v8.sCCA2	ENSG00000251417.2	16	28802742	28802743	0.2891	rs8049439	4.68	rs12443881	0.33	10.34	4.378	183	8	lasso	0.36	4.4e-31	4.15562	3.24e-05
	GTEx v8.sCCA2	ENSG00000168488.18	16	28824137	28824138	0.0405	rs8049439	4.68	rs8062405	0.011	3.74	4.485	182	2	lasso	0.015	0.019	4.53231	5.83e-06
	GTEx v8.sCCA2	ENSG00000178952.10	16	28846407	28846408	0.2723	rs8049439	4.68	rs8049439	0.395	-11.08	4.678	183	1	top1	0.39	3.8e-35	-4.678	2.9e-06
	GTEx v8.sCCA2	ENSG00000178188.14	16	28846599	28846600	0.0706	rs8049439	4.68	rs7185232	0.0485	-5.24	4.314	183	26	enet	0.063	5.6e-06	-4.59922	4.24e-06
	GTEx v8.sCCA2	ENSG00000196296.13	16	28878404	28878405	0.0407	rs8049439	4.68	rs12928404	0.0593	-4.8	4.622	183	1	top1	0.059	1e-05	-4.622	3.8e-06
	GTEx v8.sCCA2	ENSG00000213658.11	16	28984825	28984826	0.0882	rs8049439	4.68	rs7185232	0.0713	5.48	4.314	182	1	top1	0.071	1.3e-06	4.314	1.6e-05
	GTEx v8.sCCA2	ENSG00000278922.1	16	30526917	30526918	0.2251	rs4889603	-6.47	rs4341759	0.0925	-6.57	-2.968	183	7	lasso	0.15	9e-13	5.88425	4e-09
	GTEx v8.sCCA2	ENSG00000229809.8	16	30572733	30572734	0.1463	rs881929	-6.5	rs2285459	0.0851	-5.55	2.387	181	3	lasso	0.096	1.9e-08	-4.12053	3.78e-05
	GTEx v8.sCCA2	ENSG00000260083.1	16	30875221	30875222	0.0726	rs749671	-6.74	rs7206511	0.00694	3.69	4.314	230	17	enet	0.017	0.014	5.27386	1.34e-07
	GTEx v8.sCCA2	ENSG00000279196.1	16	30987766	30987767	0.1326	rs749671	-6.74	rs2303222	0.123	6.53	-6.453	232	1	top1	0.12	1.8e-10	-6.453	1.1e-10
	GTEx v8.sCCA2	ENSG00000099377.13	16	30988270	30988271	0.2783	rs749671	-6.74	rs4889525	0.355	10.45	4.541	232	1	top1	0.35	6.8e-31	4.541	5.6e-06
	GTEx v8.sCCA2	ENSG00000099365.10	16	31010660	31010661	0.3085	rs749671	-6.74	rs4889609	0.458	-12.01	5.219	230	19	lasso	0.46	5e-43	-5.27401	1.33e-07
	GTEx v8.sCCA2	ENSG00000103496.14	16	31032888	31032889	0.154	rs749671	-6.74	rs35468353	0.114	-6.45	5.358	239	1	top1	0.11	8.1e-10	-5.358	8.41e-08
	GTEx v8.sCCA2	ENSG00000260911.2	16	31043149	31043150	0.3872	rs749671	-6.74	rs750952	0.499	-12.68	5.219	240	25	enet	0.52	8.5e-50	-5.55585	2.76e-08
	GTEx v8.sCCA2	ENSG00000232748.3	16	31056459	31056460	0.0712	rs749671	-6.74	rs749671	0.0767	-5.8	-6.739	240	2	lasso	0.11	1.3e-09	6.32235	2.58e-10
	GTEx v8.sCCA2	ENSG00000167394.12	16	31074319	31074320	0.1159	rs749671	-6.74	rs749767	0.138	-6.88	-5.798	241	1	top1	0.14	1.2e-11	5.798	6.71e-09
	GTEx v8.sCCA2	ENSG00000151006.7	16	31088962	31088963	0.0549	rs749671	-6.74	rs17708638	0.00774	3.76	4.329	238	2	lasso	0.015	0.018	5.11691	3.11e-07
	GTEx v8.sCCA2	ENSG00000167397.14	16	31095979	31095980	0.5037	rs749671	-6.74	rs2884737	0.387	-10.87	-5.811	240	4	lasso	0.44	9.9e-40	5.44739	5.11e-08
	GTEx v8.sCCA2	ENSG00000103510.19	16	31115753	31115754	0.6	rs749671	-6.74	rs9936329	0.477	12.2	-5.943	242	11	lasso	0.64	6.2e-69	-4.82027	1.43e-06
	GTEx v8.sCCA2	ENSG00000178226.10	16	31150093	31150094	0.122	rs749671	-6.74	rs7197717	0.0948	6.68	5.293	248	7	lasso	0.14	7e-12	4.98295	6.26e-07
	GTEx v8.sCCA2	ENSG00000260304.1	16	31183284	31183285	0.2942	rs749671	-6.74	rs7186832	0.274	-9.27	4.025	249	1	top1	0.27	4.6e-23	-4.025	5.7e-05
	GTEx v8.sCCA2	ENSG00000103490.13	16	31202458	31202459	0.0481	rs749671	-6.74	rs1046276	0.0534	-4.55	4.166	251	1	top1	0.053	2.7e-05	-4.166	3.1e-05
	GTEx v8.sCCA2	ENSG00000169896.16	16	31259989	31259990	0.0616	rs749671	-6.74	rs8046001	0.00799	-4.56	4.301	269	12	enet	0.042	0.0002	-4.42484	9.65e-06
	GTEx v8.sCCA2	ENSG00000140678.16	16	31355133	31355134	0.0488	rs749671	-6.74	rs1870293	0.056	-4.82	4.457	277	1	top1	0.056	1.8e-05	-4.457	8.31e-06
	GTEx v8.sCCA2	ENSG00000261474.1	16	31453492	31453493	0.0565	rs749671	-6.74	rs2735393	0.0133	-4.06	4.166	280	12	lasso	0.024	0.0036	-4.76424	1.9e-06
	GTEx v8.sCCA2	ENSG00000140688.16	16	31509308	31509309	0.06	rs749671	-6.74	rs2303222	0.0634	-4.82	-6.453	256	5	lasso	0.064	4.9e-06	6.53273	6.46e-11
	GTEx v8.sCCA2	ENSG00000103479.15	16	53433976	53433977	0.5703	rs16952242	-7.55	rs1074182	0.709	14.8	-5.63	384	16	enet	0.71	1.7e-83	-5.59672	2.18e-08
	GTEx v8.sCCA2	ENSG00000279344.1	16	53481549	53481550	0.5208	rs16952242	-7.55	rs16952252	0.622	13.86	-5.519	389	33	enet	0.63	2.7e-67	-5.50149	3.77e-08
	GTEx v8.sCCA2	ENSG00000103066.12	16	68245303	68245304	0.1805	rs1124324	4.38	rs3785113	0.0917	7.18	2.911	309	18	enet	0.2	1.5e-16	4.01702	5.89e-05
	GTEx v8.sCCA2	ENSG00000157429.15	16	71565088	71565089	0.1178	rs8050058	-4.73	rs12925901	0.0176	4.89	3.216	372	31	enet	0.07	1.8e-06	4.69214	2.7e-06
	GTEx v8.sCCA2	ENSG00000166747.12	16	71809200	71809201	0.1422	rs3852788	-6.24	rs2288486	0.0142	-5.3	2.241	429	11	lasso	0.083	2e-07	-4.31904	1.57e-05
	GTEx v8.sCCA2	ENSG00000167193.7	17	1463161	1463162	0.1777	rs7213811	-3.91	rs7213811	0.106056	6.78	-3.908	429	22	enet	0.15	3e-12	-4.34331	1.4e-05
	GTEx v8.sCCA2	ENSG00000070444.14	17	2401117	2401118	0.1209	rs2447094	-6.14	rs2005029	0.06515	5.77	4.181	413	1	top1	0.065	3.8e-06	4.181	2.9e-05
	GTEx v8.sCCA2	ENSG00000258315.5	17	7014532	7014533	0.1313	rs3809811	-5.28	rs3809816	0.051408	-4.29	-4.075	499	1	top1	0.051	3.8e-05	4.075	4.6e-05
	GTEx v8.sCCA2	ENSG00000132507.17	17	7306998	7306999	0.4923	rs3809811	-5.28	rs4796398	0.515929	-12.57	-4.452	451	5	lasso	0.55	5.2e-55	4.42319	9.73e-06
	GTEx v8.sCCA2	ENSG00000270091.1	17	19897286	19897287	0.2042	rs7218708	-4.25	rs860335	0.226723	8.55	4.096	300	1	top1	0.23	6.9e-19	4.096	4.2e-05
	GTEx v8.sCCA2	ENSG00000108599.14	17	19978342	19978343	0.3451	rs7218708	-4.25	rs175922	0.313389	-9.85	4.025	280	25	enet	0.37	4.6e-32	-4.18767	2.82e-05
	GTEx v8.sCCA2	ENSG00000034152.18	17	21284671	21284672	0.0984	rs4986044	-4.83	rs4986003	0.056344	5.44	3.867	202	8	enet	0.079	3.9e-07	4.65774	3.2e-06
	GTEx v8.sCCA2	ENSG00000273559.4	17	38825480	38825481	0.2373	rs228250	-4.25	rs228241	0.14597	-7.27	-4.244	364	4	lasso	0.16	2e-13	4.11504	3.87e-05
	GTEx v8.sCCA2	ENSG00000136485.14	17	63550460	63550461	0.1171	rs17631394	-4.91	rs7210095	0.043315	5.37	-4.378	271	13	enet	0.076	5.6e-07	-4.79644	1.62e-06
	GTEx v8.sCCA2	ENSG00000198909.7	17	63622414	63622415	0.182	rs17631394	-4.91	rs9891018	0.259628	-9.35	-4.397	274	13	enet	0.26	5.4e-22	4.5508	5.34e-06
	GTEx v8.sCCA2	ENSG00000108604.15	17	63843064	63843065	0.0785	rs17631394	-4.91	rs6504182	0.073879	5.8	-4.397	327	1	top1	0.074	8.6e-07	-4.397	1.1e-05
	GTEx v8.sCCA2	ENSG00000262877.4	17	81390255	81390256	0.4287	rs1701	-4.91	rs11655604	0.303385	9.67	-4.509	359	8	lasso	0.34	3.9e-29	-4.08935	4.33e-05
	GTEx v8.sCCA2	ENSG00000141452.9	18	23503469	23503470	0.3451	rs303760	5.4	rs303757	0.313	-9.94	5.327	346	7	lasso	0.33	2.9e-28	-5.56497	2.62e-08
	GTEx v8.sCCA2	ENSG00000141458.12	18	23586897	23586898	0.3721	rs303760	5.4	rs6507716	0.352	10.81	-4.569	364	10	lasso	0.39	1.5e-34	-4.49135	7.08e-06
	GTEx v8.sCCA2	ENSG00000267397.1	18	35716369	35716370	0.1104	rs7235689	-4.63	rs7227247	0.0559	-4.66	-4.197	364	1	top1	0.056	1.8e-05	4.197	2.7e-05
	GTEx v8.sCCA2	ENSG00000122490.18	18	79951663	79951664	0.1202	rs4799094	5.17	rs891486	0.0612	5.73	4.113	318	6	lasso	0.074	8e-07	4.42979	9.43e-06
	GTEx v8.sCCA2	ENSG00000226742.3	18	79964560	79964561	0.2958	rs4799094	5.17	rs7237754	0.226	-8.8	-2.543	315	32	enet	0.31	1.2e-26	4.26957	1.96e-05
	GTEx v8.sCCA2	ENSG00000101546.12	18	80034357	80034358	0.3566	rs4799094	5.17	rs12373334	0.335	-10.4	4.708	281	6	lasso	0.34	4.1e-29	-4.73216	2.22e-06
	GTEx v8.sCCA2	ENSG00000278000.1	18	80161751	80161752	0.0721	rs4799094	5.17	rs7237754	0.0211	-3.79	-2.543	231	25	enet	0.041	0.00021	4.07783	4.55e-05
	GTEx v8.sCCA2	ENSG00000105401.8	19	10420120	10420121	0.1161	rs6511708	7.17	rs11881315	0.00622	4.12	3.349	381	8	lasso	0.01	0.044	4.32346	1.54e-05
	GTEx v8.sCCA2	ENSG00000127616.17	19	10961000	10961001	0.1619	rs6511708	7.17	rs12974306	0.0262	-4.56	-6.793	387	22	enet	0.038	0.00038	5.99785	2e-09
	GTEx v8.sCCA2	ENSG00000105514.7	19	11339667	11339668	0.0834	rs1541596	-5.08	rs12460263	0.0274	4.45	3.317	389	33	enet	0.031	0.0013	4.35604	1.32e-05
	GTEx v8.sCCA2	ENSG00000132000.11	19	13953391	13953392	0.1344	rs12979895	-4.75	rs8100819	0.0496	-4.77	-4.417	292	1	top1	0.05	5.2e-05	4.417	1e-05
	GTEx v8.sCCA2	ENSG00000228887.3	19	14070341	14070342	0.1213	rs12979895	-4.75	rs8100819	0.0435	4.26	-4.417	281	1	top1	0.043	0.00014	-4.417	1e-05
	GTEx v8.sCCA2	ENSG00000141858.11	19	14091035	14091036	0.131	rs12979895	-4.75	rs899171	0.0161	3.49	-4.397	280	1	top1	0.016	0.015	-4.397	1.1e-05
	GTEx v8.sCCA2	ENSG00000224543.4	19	14489387	14489388	0.083	rs12979895	-4.75	rs2901136	0.0324	-4.35	-4.685	384	1	top1	0.032	0.00093	4.685	2.8e-06
	GTEx v8.sCCA2	ENSG00000132002.7	19	14529769	14529770	0.1521	rs12979895	-4.75	rs12971709	0.0519	4.3	-4.534	406	1	top1	0.052	3.5e-05	-4.534	5.79e-06
	GTEx v8.sCCA2	ENSG00000130479.10	19	17719241	17719242	0.0887	rs3730179	5.08	rs8108738	0.0443	4.05	4.582	429	1	top1	0.044	0.00013	4.582	4.61e-06
	GTEx v8.sCCA2	ENSG00000254858.9	19	18193181	18193182	0.1642	rs3730179	5.08	rs2074973	0.0532	-6.06	-3.138	420	14	enet	0.11	1.4e-09	4.43055	9.4e-06
	GTEx v8.sCCA2	ENSG00000130522.5	19	18281621	18281622	0.1022	rs3730179	5.08	rs273504	-0.00323	3.32	4.569	410	8	lasso	-0.0032	0.88	4.27018	1.95e-05
	GTEx v8.sCCA2	ENSG00000105705.15	19	19320679	19320680	0.0988	rs4808199	5.83	rs892023	0.00173	-4.53	3.662	362	25	enet	0.026	0.0025	-4.59405	4.35e-06
	GTEx v8.sCCA2	ENSG00000167491.17	19	19385825	19385826	0.1001	rs4808199	5.83	rs8182472	0.0607	5.15	3.846	342	24	enet	0.071	1.5e-06	4.58485	4.54e-06
	GTEx v8.sCCA2	ENSG00000237440.8	19	20565808	20565809	0.3152	rs10418706	-3.76	rs10413625	0.0674	-5.9	0.706	226	89	enet	0.21	7.2e-18	-4.12249	3.75e-05
	GTEx v8.sCCA2	ENSG00000236200.5	1	43708137	43708138	0.091	rs4660761	4.99	rs37453	0.0527	5.09	-4.125	419	1	top1	0.053	3e-05	-4.125	3.71e-05
	GTEx v8.sCCA2	ENSG00000196517.11	1	44031466	44031467	0.07	rs4660761	4.99	rs6680421	0.0365	4.72	4.397	420	1	top1	0.036	0.00047	4.397	1.1e-05
	GTEx v8.sCCA2	ENSG00000162613.16	1	77979109	77979110	0.3391	rs12409958	5.69	rs17391694	0.177	7.47	5.662	332	41	enet	0.21	1.1e-17	7.10781	1.18e-12
	GTEx v8.sCCA2	ENSG00000137941.16	1	83999149	83999150	0.0643	rs787858	-5.47	rs663521	0.0203	4.74	-4.435	500	9	lasso	0.028	0.0021	-4.67209	2.98e-06
	GTEx v8.sCCA2	ENSG00000117500.12	1	93163209	93163210	0.0863	rs4240966	6.23	rs12118262	0.0503	4.74	6.151	265	15	enet	0.065	4.2e-06	7.04615	1.84e-12
	GTEx v8.sCCA2	ENSG00000122483.17	1	93179918	93179919	0.0941	rs4240966	6.23	rs7543847	0.022	4.77	3.367	269	18	enet	0.049	6e-05	4.89885	9.64e-07
	GTEx v8.sCCA2	ENSG00000188641.12	1	97921048	97921049	0.1193	rs11165922	6.4	rs10747495	0.035	4.93	6.006	403	1	top1	0.035	0.0006	6.006	1.9e-09
	GTEx v8.sCCA2	ENSG00000198890.7	1	107056678	107056679	0.2351	rs1730859	5.51	rs2863734	0.17	-7.62	-3.76	457	12	enet	0.2	6.1e-17	5.29236	1.21e-07
	GTEx v8.sCCA2	ENSG00000085433.15	1	109042112	109042113	0.0403	rs749056	-5.79	rs6666119	0.0191	4	-5.779	407	1	top1	0.019	0.0089	-5.779	7.51e-09
	GTEx v8.sCCA2	ENSG00000023902.13	1	150149182	150149183	0.0799	rs13294	-4.44	rs486275	0.0598	-4.82	-4.119	197	23	enet	0.062	6.1e-06	4.48499	7.29e-06
	GTEx v8.sCCA2	ENSG00000143374.16	1	150487363	150487364	0.2438	rs13294	-4.44	rs13294	0.0934	-6.4	-4.44	277	32	enet	0.16	9.2e-14	4.13913	3.49e-05
	GTEx v8.sCCA2	ENSG00000160741.16	1	153958624	153958625	0.06	rs11264736	5.39	rs7537213	0.0544	4.84	4.764	325	1	top1	0.054	2.3e-05	4.764	1.9e-06
	GTEx v8.sCCA2	ENSG00000143578.15	1	153967712	153967713	0.1668	rs11264736	5.39	rs6661009	0.282	9.39	5.365	329	1	top1	0.28	8e-24	5.365	8.09e-08
	GTEx v8.sCCA2	ENSG00000143612.19	1	154220636	154220637	0.1172	rs11264736	5.39	rs9803862	0.0648	4.88	-4.419	335	1	top1	0.065	4e-06	-4.419	9.92e-06
	GTEx v8.sCCA2	ENSG00000116406.18	1	184754912	184754913	0.3566	rs6663178	5.53	rs6663178	0.495	12.45	5.53	425	23	enet	0.51	5.1e-49	5.73785	9.59e-09
	GTEx v8.sCCA2	ENSG00000231084.2	1	185171709	185171710	0.0425	rs6663178	5.53	rs1061508	0.0348	-4.25	5.394	422	11	enet	0.043	0.00015	-5.35102	8.75e-08
	GTEx v8.sCCA2	ENSG00000151414.14	1	198156962	198156963	0.0912	rs12735509	-4.22	rs12735509	0.0596	4.91	-4.224	401	1	top1	0.06	9.7e-06	-4.224	2.4e-05
	GTEx v8.sCCA2	ENSG00000163431.12	1	201946587	201946588	0.2399	rs2644119	4.83	rs2820315	0.202	8.04	4.716	478	5	lasso	0.22	1.6e-18	4.49671	6.9e-06
	GTEx v8.sCCA2	ENSG00000117020.16	1	243851078	243851079	0.0726	rs12045585	-6.25	rs6656918	0.0284	4.52	-4.692	425	1	top1	0.028	0.0018	-4.692	2.71e-06
	GTEx v8.sCCA2	ENSG00000185019.16	20	3160195	3160196	0.3003	rs306757	-4.873	rs2422859	0.170853	7.96	-4.378	421	8	lasso	0.2	7.1e-17	-4.6764	2.92e-06
	GTEx v8.sCCA2	ENSG00000078804.12	20	34704289	34704290	0.0908	rs2281695	4.7	rs6058079	0.060819	4.98	4.44	323	3	lasso	0.092	4.2e-08	4.7746	1.8e-06
	GTEx v8.sCCA2	ENSG00000124181.14	20	41136959	41136960	0.0591	rs6102389	5.253	rs7275102	0.015797	-4.04	5.158	404	1	top1	0.016	0.016	-5.158	2.5e-07
	GTEx v8.sCCA2	ENSG00000166913.12	20	44885675	44885676	0.3118	rs12481468	4.9	rs6031855	0.207251	-8.28	4.856	433	1	top1	0.21	3.1e-17	-4.856	1.2e-06
	GTEx v8.sCCA2	ENSG00000101104.12	20	44910061	44910062	0.3011	rs12481468	4.9	rs6031849	0.083597	6.25	4.725	413	41	enet	0.13	2.7e-11	4.5378	5.68e-06
	GTEx v8.sCCA2	ENSG00000124126.13	20	48827882	48827883	0.1589	rs6095360	-5.06	rs6012542	0.113786	6.91	-3.846	463	19	enet	0.13	2.3e-11	-4.1323	3.59e-05
	GTEx v8.sCCA2	ENSG00000124214.19	20	49188366	49188367	0.0558	rs6095360	-5.06	rs4810898	0.014527	-4.95	2.968	458	6	lasso	0.032	0.001	-4.0537	5.04e-05
	GTEx v8.sCCA2	ENSG00000132825.6	20	59940296	59940297	0.1181	rs17801257	-5.752	rs6027541	-0.003282	-3.66	-3.924	612	6	lasso	-0.0023	0.57	4.7562	1.97e-06
	GTEx v8.sCCA2	ENSG00000101210.10	20	63499314	63499315	0.1662	rs6122179	-5.342	rs6011040	0.012403	4.45	-4.152	437	53	enet	0.057	1.5e-05	-4.6357	3.56e-06
	GTEx v8.sCCA2	ENSG00000183527.11	21	39183850	39183851	0.3757	rs8132295	-6.5	rs418359	0.479	-12.13	-6.226	637	10	lasso	0.49	2e-46	6.34738	2.19e-10
	GTEx v8.sCCA2	ENSG00000255568.3	21	39313934	39313935	0.2349	rs8132295	-6.5	rs2836958	0.179	7.49	5.758	675	1	top1	0.18	6.7e-15	5.758	8.51e-09
	GTEx v8.sCCA2	ENSG00000100263.13	22	29267977	29267978	0.1723	rs3765303	-4.23	rs737883	0.122103	-6.38	-3.607	419	28	enet	0.14	1.2e-11	4.45135	8.53e-06
	GTEx v8.sCCA2	ENSG00000184076.13	22	29767368	29767369	0.1093	rs5752915	-4.22	rs131298	0.061592	4.6	-3.867	372	1	top1	0.062	6.9e-06	-3.867	0.00011
	GTEx v8.sCCA2	ENSG00000138942.15	22	31160192	31160193	0.1043	rs9606843	-4.98	rs1018490	0.115351	-6.66	-3.446	364	5	lasso	0.13	2.4e-11	4.44738	8.69e-06
	GTEx v8.sCCA2	ENSG00000202058.1	22	42565329	42565330	0.13	rs137127	-3.9	rs12166809	0.02094	4.9	3.195	416	17	enet	0.088	7.3e-08	4.83862	1.31e-06
	GTEx v8.sCCA2	ENSG00000134308.13	2	9631013	9631014	0.2587	rs6708081	-5.14	rs6708081	0.132	-7.12	-5.136	468	53	enet	0.17	6.8e-14	5.39868	6.71e-08
	GTEx v8.sCCA2	ENSG00000119782.13	2	24049700	24049701	0.359	rs6720131	5.39	rs7596060	0.205	-8.18	5.338	330	17	lasso	0.29	7.3e-25	-4.02437	5.71e-05
	GTEx v8.sCCA2	ENSG00000115129.13	2	24085860	24085861	0.1604	rs6720131	5.39	rs4149372	0.0908	5.46	4.537	313	1	top1	0.091	4.8e-08	4.537	5.71e-06
	GTEx v8.sCCA2	ENSG00000176732.6	2	24123476	24123477	0.4466	rs6720131	5.39	rs7596060	0.32	-10	5.338	302	10	lasso	0.48	1.3e-44	-4.14646	3.38e-05
	GTEx v8.sCCA2	ENSG00000163798.13	2	27663840	27663841	0.1301	rs13030973	4.29	rs11692692	0.106	5.86	4.091	295	1	top1	0.11	3.5e-09	4.091	4.3e-05
	GTEx v8.sCCA2	ENSG00000221823.10	2	68256236	68256237	0.3214	rs7592177	-6.47	rs12465425	0.261	-9.08	-6.279	491	1	top1	0.26	6.2e-22	6.279	3.41e-10
	GTEx v8.sCCA2	ENSG00000115866.10	2	135985876	135985877	0.1147	rs12466487	-5.31	rs10188066	0.0422	-4.68	-3.973	310	4	lasso	0.045	0.00011	4.5791	4.67e-06
	GTEx v8.sCCA2	ENSG00000136560.13	2	161136907	161136908	0.0672	rs7309	5.94	rs7309	0.0811	-5.7	5.943	365	3	lasso	0.087	9.4e-08	-6.04041	1.54e-09
	GTEx v8.sCCA2	ENSG00000115233.11	2	161308037	161308038	0.117	rs7309	5.94	rs7309	0.0325	-4.63	5.943	384	5	lasso	0.064	4.8e-06	-5.39425	6.88e-08
	GTEx v8.sCCA2	ENSG00000170035.15	2	180967247	180967248	0.1921	rs11680095	5.62	rs1406257	0.0259	-5.07	2.366	389	44	enet	0.11	3.7e-09	-5.84191	5.16e-09
	GTEx v8.sCCA2	ENSG00000151689.12	2	190343469	190343470	0.2225	rs10931464	5.73	rs2067418	0.206	-8.33	-3.891	342	7	lasso	0.21	3.1e-17	4.11691	3.84e-05
	GTEx v8.sCCA2	ENSG00000151690.14	2	190408354	190408355	0.2001	rs10931464	5.73	rs1128723	0.173	-7.38	-4.138	342	24	enet	0.19	1.3e-15	4.57313	4.8e-06
	GTEx v8.sCCA2	ENSG00000138386.16	2	190646745	190646746	0.1229	rs10931464	5.73	rs13412750	0.0422	5.25	-3.684	373	11	lasso	0.08	2.8e-07	-5.41508	6.13e-08
	GTEx v8.sCCA2	ENSG00000128641.18	2	191245184	191245185	0.1342	rs10179858	5.42	rs13000464	0.046	-5.46	-4.397	383	1	top1	0.046	9.5e-05	4.397	1.1e-05
	GTEx v8.sCCA2	ENSG00000155760.2	2	202034586	202034587	0.1291	rs4675246	5.99	rs6735008	0.103	-6.32	3.527	399	7	lasso	0.14	1.7e-11	-4.37936	1.19e-05
	GTEx v8.sCCA2	ENSG00000164051.13	3	48440350	48440351	0.0497	rs3172494	-7.44	rs12107418	0.0253	4.2	-5.386	255	6	lasso	0.029	0.0017	-5.3472	8.93e-08
	GTEx v8.sCCA2	ENSG00000225697.12	3	48635492	48635493	0.0908	rs3172494	-7.44	rs2276852	0.068	-5.15	-5.486	257	1	top1	0.068	2.3e-06	5.486	4.11e-08
	GTEx v8.sCCA2	ENSG00000008300.16	3	48662914	48662915	0.0575	rs3172494	-7.44	rs9868809	0.0395	-4.7	-5.394	255	3	lasso	0.04	0.00024	4.89206	9.98e-07
	GTEx v8.sCCA2	ENSG00000114302.15	3	48847570	48847571	0.1018	rs3172494	-7.44	rs9834003	0.072	-6.22	4.431	270	29	enet	0.11	1.1e-09	-5.05219	4.37e-07
	GTEx v8.sCCA2	ENSG00000114316.12	3	49340711	49340712	0.0836	rs6775384	11.07	rs3811697	0.0809	5.55	-10.845	277	1	top1	0.081	2.6e-07	-10.845	2.11e-27
	GTEx v8.sCCA2	ENSG00000145022.4	3	49412205	49412206	0.093	rs2352984	12.32	rs11717463	0.039	-4.8	7.657	286	10	lasso	0.045	0.00012	-5.57585	2.46e-08
	GTEx v8.sCCA2	ENSG00000145020.15	3	49422752	49422753	0.5559	rs2352984	12.32	rs3448	0.692	14.68	3.867	287	33	enet	0.7	6.6e-81	4.70792	2.5e-06
	GTEx v8.sCCA2	ENSG00000145029.13	3	49429325	49429326	0.3856	rs2352984	12.32	rs7619016	0.506	12.78	4.344	287	11	lasso	0.54	5.8e-54	6.05191	1.43e-09
	GTEx v8.sCCA2	ENSG00000173402.11	3	49468702	49468703	0.1094	rs2352984	12.32	rs1050088	0.167	7.2	6.439	288	1	top1	0.17	6.5e-14	6.439	1.2e-10
	GTEx v8.sCCA2	ENSG00000164061.4	3	49554488	49554489	0.0791	rs2352984	12.32	rs1134043	0.0143	3.84	-3.534	302	18	enet	0.036	0.00047	-6.81669	9.32e-12
	GTEx v8.sCCA2	ENSG00000164062.12	3	49674001	49674002	0.3089	rs2352984	12.32	rs6803222	0.208	8.34	-11.05	318	20	enet	0.26	2e-21	-10.0782	6.9e-24
	GTEx v8.sCCA2	ENSG00000173531.15	3	49689497	49689498	0.5084	rs2352984	12.32	rs13100791	0.131	6.43	-2.788	315	49	enet	0.29	1.7e-24	-6.60039	4.1e-11
	GTEx v8.sCCA2	ENSG00000164068.15	3	49689501	49689502	0.2812	rs2352984	12.32	rs6785549	0.355	10.68	11.063	315	45	enet	0.36	4.4e-31	11.0197	3.07e-28
	GTEx v8.sCCA2	ENSG00000173540.12	3	49723950	49723951	0.5782	rs2352984	12.32	rs6809879	0.7	-14.6	5.158	318	1	top1	0.7	2.6e-81	-5.158	2.5e-07
	GTEx v8.sCCA2	ENSG00000176095.11	3	49786541	49786542	0.0937	rs2352984	12.32	rs952594	0.0414	4.98	12.303	324	28	enet	0.083	1.9e-07	9.02093	1.86e-19
	GTEx v8.sCCA2	ENSG00000185614.4	3	49803253	49803254	0.2481	rs2352984	12.32	rs6785549	0.387	-11.22	11.063	326	28	enet	0.4	9.1e-36	-11.7986	3.97e-32
	GTEx v8.sCCA2	ENSG00000182179.12	3	49813945	49813946	0.23	rs2352984	12.32	rs2271960	0.295	-9.82	11.035	327	32	enet	0.3	1e-25	-11.2737	1.77e-29
	GTEx v8.sCCA2	ENSG00000183763.8	3	49856573	49856574	0.0353	rs2352984	12.32	rs9853683	0.0109	-3.5	-10.762	336	9	lasso	0.018	0.011	9.75417	1.77e-22
	GTEx v8.sCCA2	ENSG00000164078.12	3	49903843	49903844	0.1697	rs2352984	12.32	rs2280406	0.229	8.45	11.721	337	1	top1	0.23	4.3e-19	11.721	9.95e-32
	GTEx v8.sCCA2	ENSG00000164077.13	3	49930172	49930173	0.0426	rs2352984	12.32	rs13100903	0.0211	-4.05	7.154	335	3	lasso	0.024	0.0036	-7.17382	7.29e-13
	GTEx v8.sCCA2	ENSG00000004534.14	3	49940006	49940007	0.6236	rs2352984	12.32	rs2624843	0.777	15.43	-11.283	338	7	lasso	0.78	3.8e-101	-11.2348	2.75e-29
	GTEx v8.sCCA2	ENSG00000003756.16	3	50088907	50088908	0.0508	rs2352984	12.32	rs6765484	0.057	-4.51	-11.17	354	1	top1	0.057	1.5e-05	11.17	5.72e-29
	GTEx v8.sCCA2	ENSG00000281691.1	3	50099980	50099981	0.0755	rs2352984	12.32	rs11711407	0.0307	4.84	9.522	354	5	lasso	0.054	2.4e-05	8.59017	8.68e-18
	GTEx v8.sCCA2	ENSG00000001617.11	3	50155044	50155045	0.064	rs2352984	12.32	rs2282749	0.0211	-5.08	8.704	351	4	lasso	0.062	6e-06	-9.69915	3.04e-22
	GTEx v8.sCCA2	ENSG00000230454.1	3	50260302	50260303	0.0892	rs2352984	12.32	rs7642692	0.0761	5.57	2.692	334	20	enet	0.097	1.5e-08	5.29714	1.18e-07
	GTEx v8.sCCA2	ENSG00000114383.9	3	50328250	50328251	0.0991	rs2352984	12.32	rs6446193	0.0804	5.2	-11.272	335	1	top1	0.08	2.9e-07	-11.272	1.8e-29
	GTEx v8.sCCA2	ENSG00000281358.1	3	50337572	50337573	0.1246	rs2352984	12.32	rs7642692	0.0832	-5.5	2.692	334	38	enet	0.12	6.8e-10	-5.31153	1.09e-07
	GTEx v8.sCCA2	ENSG00000114388.12	3	50350693	50350694	0.0636	rs2352984	12.32	rs17657664	0.0571	-4.77	11.468	332	10	enet	0.06	8.4e-06	-11.5379	8.49e-31
	GTEx v8.sCCA2	ENSG00000114395.10	3	50351091	50351092	0.3211	rs2352984	12.32	rs4141060	0.0953	6.12	0.994	332	14	lasso	0.12	2.2e-10	5.40177	6.6e-08
	GTEx v8.sCCA2	ENSG00000126062.3	3	50359609	50359610	0.0567	rs2352984	12.32	rs2352984	0.00994	-3.65	12.316	331	1	top1	0.0099	0.045	-12.316	7.43e-35
	GTEx v8.sCCA2	ENSG00000271858.5	3	50365333	50365334	0.0827	rs2352984	12.32	rs9825535	0.00918	-4.32	5.514	327	32	enet	0.029	0.0016	-4.50715	6.57e-06
	GTEx v8.sCCA2	ENSG00000007402.11	3	50504243	50504244	0.214	rs7430334	11.47	rs4141060	0.126	6.85	0.994	317	12	lasso	0.15	3.1e-12	5.42662	5.74e-08
	GTEx v8.sCCA2	ENSG00000114735.9	3	50569151	50569152	0.1069	rs3774734	11.43	rs399484	0.117	-6.59	5.525	312	13	lasso	0.12	3.1e-10	-5.55373	2.8e-08
	GTEx v8.sCCA2	ENSG00000088543.14	3	50570929	50570930	0.0882	rs3774734	11.43	rs13076850	0.0605	4.94	5.541	314	1	top1	0.061	8.2e-06	5.541	3.01e-08
	GTEx v8.sCCA2	ENSG00000114738.10	3	50611519	50611520	0.4038	rs2856238	11.39	rs1076904	0.179	-8.06	2.911	318	8	lasso	0.32	7.2e-28	-6.05375	1.42e-09
	GTEx v8.sCCA2	ENSG00000273356.1	3	50669988	50669989	0.062	rs11711407	9.52	rs6791880	0.0881	-5.67	6.48	310	1	top1	0.088	7.6e-08	-6.48	9.17e-11
	GTEx v8.sCCA2	ENSG00000088538.12	3	50675240	50675241	0.7017	rs11711407	9.52	rs388483	0.452	-11.77	-3.615	311	18	lasso	0.51	9.5e-49	4.44932	8.61e-06
	GTEx v8.sCCA2	ENSG00000145050.15	3	51385046	51385047	0.0791	rs13093798	6.45	rs11130286	0.0449	4.69	4.485	246	3	lasso	0.053	2.8e-05	5.13827	2.77e-07
	GTEx v8.sCCA2	ENSG00000259956.1	3	51391267	51391268	0.0606	rs11130263	6.45	rs11130286	0.0421	-4.49	4.485	245	1	top1	0.042	0.00018	-4.485	7.29e-06
	GTEx v8.sCCA2	ENSG00000164081.12	3	51671174	51671175	0.4365	rs4974109	5.7	rs11919197	0.299	9.61	4.658	233	65	enet	0.32	3.8e-27	6.25367	4.01e-10
	GTEx v8.sCCA2	ENSG00000178700.7	3	94063388	94063389	0.1585	rs12638900	-5.48	rs6764203	0.105	6.13	-4.811	199	1	top1	0.11	3.9e-09	-4.811	1.5e-06
	GTEx v8.sCCA2	ENSG00000243759.1	3	143518228	143518229	0.1105	rs4431106	4.59	rs4350918	0.0927	5.6	4.537	584	1	top1	0.093	3.5e-08	4.537	5.71e-06
	GTEx v8.sCCA2	ENSG00000181467.4	3	153162269	153162270	0.1171	rs524562	-4.99	rs568925	0.0339	5	3.695	367	6	lasso	0.04	0.00028	4.3352	1.46e-05
	GTEx v8.sCCA2	ENSG00000240875.5	3	156817061	156817062	0.6806	rs1430410	-4.51	rs1430410	0.635	-13.91	-4.506	446	10	lasso	0.68	1.7e-76	4.46711	7.93e-06
	GTEx v8.sCCA2	ENSG00000163660.11	3	157160759	157160760	0.1002	rs1430410	-4.51	rs9818684	0.0183	-4.42	-3.933	419	5	lasso	0.022	0.0058	4.04034	5.34e-05
	GTEx v8.sCCA2	ENSG00000168826.15	4	4290250	4290251	0.3187	rs2920217	4.29	rs3775339	0.273914	9.29	4.005	380	27	enet	0.31	1.7e-26	4.53807	5.68e-06
	GTEx v8.sCCA2	ENSG00000163257.10	4	17810757	17810758	0.2829	rs7694806	5.9	rs7667864	0.259701	9.41	-4.206	379	6	lasso	0.3	6.9e-26	-5.29267	1.21e-07
	GTEx v8.sCCA2	ENSG00000168769.13	4	105145874	105145875	0.0882	rs2101975	4.93	rs2726458	0.008321	3.86	-4.065	381	4	lasso	0.01	0.043	-4.31064	1.63e-05
	GTEx v8.sCCA2	ENSG00000145349.16	4	113761926	113761927	0.0684	rs10012179	-4.26	rs2374223	0.018041	-3.97	-3.966	416	1	top1	0.018	0.011	3.966	7.31e-05
	GTEx v8.sCCA2	ENSG00000145425.9	4	151099572	151099573	0.0863	rs1561915	8.45	rs2709811	0.061378	-5.14	5.074	264	21	enet	0.065	3.8e-06	-5.89963	3.64e-09
	GTEx v8.sCCA2	ENSG00000109686.17	4	151325631	151325632	0.0602	rs1561915	8.45	rs4479686	0.038884	4.18	-6.78	279	19	enet	0.05	5.2e-05	-5.57361	2.5e-08
	GTEx v8.sCCA2	ENSG00000278978.1	4	151669785	151669786	0.0459	rs1561915	8.45	rs4696097	0.021739	-4.39	6.193	383	1	top1	0.022	0.0057	-6.193	5.9e-10
	GTEx v8.sCCA2	ENSG00000059691.11	4	151761022	151761023	0.3089	rs1561915	8.45	rs3805356	0.347802	-10.55	5.34	391	6	lasso	0.39	2.8e-34	-4.09476	4.23e-05
	GTEx v8.sCCA2	ENSG00000164181.13	5	60844388	60844389	0.258	rs1563908	-6.25	rs159540	0.105	-7.23	2.17	327	5	lasso	0.21	1.2e-17	-4.05326	5.05e-05
	GTEx v8.sCCA2	ENSG00000049167.13	5	60945072	60945073	0.2578	rs1563908	-6.25	rs4700392	0.281	-9.56	2.543	310	57	enet	0.34	2.3e-29	-4.76219	1.92e-06
	GTEx v8.sCCA2	ENSG00000189045.13	5	75611458	75611459	0.2256	rs6878990	-4.03	rs40060	0.11	6.98	-3.583	358	43	enet	0.18	1.1e-14	-3.92128	8.81e-05
	GTEx v8.sCCA2	ENSG00000113391.18	5	94111698	94111699	0.1001	rs1031423	-5.39	rs13361613	0.227	-8.47	-4.329	263	6	lasso	0.23	3.7e-19	4.42937	9.45e-06
	GTEx v8.sCCA2	ENSG00000164307.12	5	96808099	96808100	0.5455	rs34735	-5.37	rs27043	0.465	11.87	-3.673	497	43	enet	0.63	2.3e-67	-3.98157	6.85e-05
	GTEx v8.sCCA2	ENSG00000184349.12	5	107670894	107670895	0.1911	rs2283	-5.53	rs154174	0.016	-5.09	2.732	576	38	enet	0.076	5.6e-07	-4.71204	2.45e-06
	GTEx v8.sCCA2	ENSG00000153037.13	5	112861221	112861222	0.1965	rs6894351	5.53	rs374613	0.189	8.18	5.356	464	1	top1	0.19	1e-15	5.356	8.51e-08
	GTEx v8.sCCA2	ENSG00000212643.2	5	112891421	112891422	0.1927	rs6894351	5.53	rs448162	0.0566	-5.42	3.591	477	8	lasso	0.073	1e-06	-4.24375	2.2e-05
	GTEx v8.sCCA2	ENSG00000272389.1	5	112898022	112898023	0.0623	rs6894351	5.53	rs4078252	0.00701	-4.18	3.732	482	7	lasso	0.021	0.0063	-4.13211	3.59e-05
	GTEx v8.sCCA2	ENSG00000129625.12	5	112922538	112922539	0.2084	rs6894351	5.53	rs149130	0.265	9.29	4.973	493	7	lasso	0.29	2.5e-24	5.33879	9.36e-08
	GTEx v8.sCCA2	ENSG00000133835.14	5	119452442	119452443	0.2406	rs1597715	-4.59	rs2678070	0.299	-9.86	3.826	354	17	enet	0.31	7.7e-27	-4.24496	2.19e-05
	GTEx v8.sCCA2	ENSG00000168916.15	5	124748806	124748807	0.1104	rs6869863	-6.44	rs12516824	0.0459	4.47	-1.372	518	18	enet	0.059	1.1e-05	-4.92175	8.58e-07
	GTEx v8.sCCA2	ENSG00000170482.16	5	139384552	139384553	0.0529	rs6596471	-5.54	rs6596475	0.0192	4.17	-5.209	271	5	enet	0.037	0.00046	-5.10136	3.37e-07
	GTEx v8.sCCA2	ENSG00000228672.3	5	139395712	139395713	0.2765	rs6596471	-5.54	rs11242465	0.332	10.12	-5.173	272	5	lasso	0.35	5.2e-30	-5.81975	5.89e-09
	GTEx v8.sCCA2	ENSG00000170464.9	5	139444490	139444491	0.2265	rs6596471	-5.54	rs11242465	0.268	-9.1	-5.173	270	1	top1	0.27	1.7e-22	5.173	2.3e-07
	GTEx v8.sCCA2	ENSG00000164620.8	5	141636949	141636950	0.3405	rs2074914	4.89	rs2306339	0.145	-7.32	-2.512	526	45	enet	0.26	7.3e-22	3.95178	7.76e-05
	GTEx v8.sCCA2	ENSG00000196923.13	5	177497600	177497601	0.3098	rs2630762	3.67	rs335431	0.223	8.37	-3.455	264	22	enet	0.23	1.9e-19	-3.91882	8.9e-05
	GTEx v8.sCCA2	ENSG00000158373.8	6	26158145	26158146	0.0879	rs9379827	-8.98	rs9379829	0.05379	4.76	-8.965	677	1	top1	0.054	2.6e-05	-8.965	3.1e-19
	GTEx v8.sCCA2	ENSG00000273802.2	6	26216691	26216692	0.0611	rs9379827	-8.98	rs2237236	0.02709	-4.23	-2.661	646	30	enet	0.037	0.00046	4.3152	1.59e-05
	GTEx v8.sCCA2	ENSG00000158406.4	6	26285637	26285638	0.0926	rs9379827	-8.98	rs9379843	0.07031	5.04	5.399	592	1	top1	0.07	1.6e-06	5.399	6.7e-08
	GTEx v8.sCCA2	ENSG00000146109.4	6	26596951	26596952	0.2157	rs9379827	-8.98	rs12202419	0.1337	-7.27	-5.975	465	5	lasso	0.14	7.5e-12	6.58389	4.58e-11
	GTEx v8.sCCA2	ENSG00000137411.16	6	30914204	30914205	0.2985	rs2523589	-3.5	rs1265048	0.00585	5.07	1.405	93	37	enet	0.1	8.1e-09	3.94213	8.08e-05
	GTEx v8.sCCA2	ENSG00000204525.16	6	31272104	31272105	0.6497	rs707939	4.79	rs2523578	0.32682	-10.04	-2.702	203	34	enet	0.57	2.4e-58	3.79777	0.000146
	GTEx v8.sCCA2	ENSG00000204469.12	6	31620719	31620720	0.1397	rs707939	4.79	rs707939	0.08776	5.8	4.786	281	18	enet	0.13	4.1e-11	3.82035	0.000133
	GTEx v8.sCCA2	ENSG00000204444.10	6	31655470	31655471	0.0844	rs707939	4.79	rs2734335	0.0679	-5.42	-2.346	240	12	lasso	0.11	9.8e-10	3.75445	0.000174
	GTEx v8.sCCA2	ENSG00000213722.8	6	31730579	31730580	0.0873	rs707939	4.79	rs707939	0.05969	5.74	4.786	240	4	lasso	0.094	2.9e-08	5.12526	2.97e-07
	GTEx v8.sCCA2	ENSG00000213719.8	6	31739762	31739763	0.1039	rs707939	4.79	rs3101018	0.06002	-5.58	-2.748	240	17	enet	0.071	1.5e-06	3.9753	7.03e-05
	GTEx v8.sCCA2	ENSG00000204396.10	6	31777293	31777294	0.1441	rs707939	4.79	rs707938	0.13208	6.56	-4.096	237	1	top1	0.13	3.5e-11	-4.096	4.2e-05
	GTEx v8.sCCA2	ENSG00000204386.10	6	31862905	31862906	0.0637	rs707939	4.79	rs1144708	0.00574	3.8	-4.038	224	1	top1	0.0057	0.098	-4.038	5.39e-05
	GTEx v8.sCCA2	ENSG00000204366.3	6	31901991	31901992	0.0985	rs707939	4.79	rs6902493	0.05066	4.77	3.652	224	6	lasso	0.051	4e-05	3.93779	8.22e-05
	GTEx v8.sCCA2	ENSG00000204338.8	6	32005688	32005689	0.6079	rs707939	4.79	rs185819	0.3366	-10.88	-2.911	195	50	enet	0.63	7.7e-68	3.9553	7.64e-05
	GTEx v8.sCCA2	ENSG00000213676.10	6	32128252	32128253	0.5491	rs707939	4.79	rs6941112	0.39661	11.03	4.708	162	17	lasso	0.44	7.5e-40	4.43648	9.14e-06
	GTEx v8.sCCA2	ENSG00000221988.12	6	32153998	32153999	0.0875	rs707939	4.79	rs2071295	0.03712	5.05	3.695	164	17	enet	0.044	0.00014	4.24016	2.23e-05
	GTEx v8.sCCA2	ENSG00000204267.13	6	32838779	32838780	0.4925	rs1061801	3.91	rs4148876	0.36979	-10.7	-3.09	272	10	lasso	0.4	6.2e-36	3.68511	0.000229
	GTEx v8.sCCA2	ENSG00000231389.7	6	33073771	33073772	0.1627	rs453590	-4.47	rs9461882	0.01048	4.42	3.45	321	19	enet	0.077	5e-07	3.77447	0.00016
	GTEx v8.sCCA2	ENSG00000204209.11	6	33329285	33329286	0.0929	rs453590	-4.47	rs7752202	0.00391	-3.75	4.096	471	33	enet	0.012	0.028	-4.27385	1.92e-05
	GTEx v8.sCCA2	ENSG00000050393.11	6	13814567	13814568	0.2311	rs853377	-4.71	rs10223600	0.100122	6.93	-4.468	473	7	lasso	0.23	1.5e-19	-4.28815	1.8e-05
	GTEx v8.sCCA2	ENSG00000187566.5	6	18122686	18122687	0.097	rs676296	4.63	rs9396818	0.06943	-5.11	-4.029	486	5	lasso	0.08	2.9e-07	4.16286	3.14e-05
	GTEx v8.sCCA2	ENSG00000272462.2	6	25992661	25992662	0.5985	rs9379827	-8.98	rs10484432	0.693723	14.54	-4.113	684	7	lasso	0.7	1.7e-82	-4.20533	2.61e-05
	GTEx v8.sCCA2	ENSG00000124574.14	6	43427365	43427366	0.1609	rs6929983	5.56	rs17209400	0.054475	-5.28	2.543	410	9	lasso	0.073	1e-06	-4.3721	1.23e-05
	GTEx v8.sCCA2	ENSG00000164414.17	6	87470622	87470623	0.2677	rs9450701	-4.08	rs9444504	0.357747	10.47	-3.367	446	47	enet	0.37	1.5e-32	-4.03083	5.56e-05
	GTEx v8.sCCA2	ENSG00000154548.8	6	89118080	89118081	0.1299	rs9362615	-5.01	rs7773548	0.133924	6.72	4.215	404	19	enet	0.14	7.2e-12	5.05586	4.28e-07
	GTEx v8.sCCA2	ENSG00000203760.8	6	126340173	126340174	0.096	rs2152876	-4.22	rs9385400	0.055078	-4.7	-4.181	185	1	top1	0.055	2.1e-05	4.181	2.9e-05
	GTEx v8.sCCA2	ENSG00000228010.5	7	6663973	6663974	0.142	rs2246223	-4.73	rs2243620	0.0548	-5.38	-3.662	320	17	enet	0.079	3.7e-07	4.00446	6.22e-05
	GTEx v8.sCCA2	ENSG00000272391.5	7	75486270	75486271	0.5151	rs17207196	-3.76	rs1167827	0.15	-7.57	-3.36	198	13	lasso	0.35	1.4e-30	4.45811	8.27e-06
	GTEx v8.sCCA2	ENSG00000170092.14	7	75493624	75493625	0.4537	rs17207196	-3.76	rs17207196	0.446	11.77	-3.76	203	4	lasso	0.47	4.4e-44	-4.05595	4.99e-05
	GTEx v8.sCCA2	ENSG00000135211.5	7	77798579	77798580	0.2277	rs6973656	5.24	rs7953	0.211	8.8	-3.707	518	29	enet	0.28	2.6e-23	-4.06561	4.79e-05
	GTEx v8.sCCA2	ENSG00000164603.11	7	112939915	112939916	0.0912	rs1524450	-6.04	rs17498416	0.0279	4.55	5.03	348	3	lasso	0.036	0.00049	5.36703	8e-08
	GTEx v8.sCCA2	ENSG00000269918.1	8	11106703	11106704	0.4475	rs6980856	-5.65	rs6601563	0.541	-12.88	4.7	631	25	enet	0.59	2.7e-60	-5.43619	5.44e-08
	GTEx v8.sCCA2	ENSG00000255310.2	8	11109725	11109726	0.4322	rs6980856	-5.65	rs7832722	0.58	-13.33	4.753	630	29	enet	0.6	1.4e-62	-5.31548	1.06e-07
	GTEx v8.sCCA2	ENSG00000157110.15	8	30384478	30384479	0.1455	rs10099372	-4.72	rs11776064	0.0667	-5.83	-4.085	348	12	enet	0.069	1.9e-06	3.91316	9.11e-05
	GTEx v8.sCCA2	ENSG00000197265.8	8	30658250	30658251	0.1026	rs2725371	7.64	rs11783765	0.104	-5.81	-4.378	347	1	top1	0.1	4.9e-09	4.378	1.2e-05
	GTEx v8.sCCA2	ENSG00000164764.10	8	73124087	73124088	0.4341	rs17764953	-4.12	rs12677663	0.277	-9.34	-3.547	579	19	lasso	0.34	3.5e-29	3.87406	0.000107
	GTEx v8.sCCA2	ENSG00000234616.8	8	142681919	142681920	0.1387	rs10109061	-5.54	rs2976397	0.114	6.2	-3.791	405	5	lasso	0.12	6.1e-10	-4.32593	1.52e-05
	GTEx v8.sCCA2	ENSG00000167656.4	8	142786591	142786592	0.062	rs10109061	-5.54	rs7832163	0.0103	3.73	4.948	407	5	lasso	0.022	0.0051	4.67618	2.92e-06
	GTEx v8.sCCA2	ENSG00000044459.14	9	17134981	17134982	0.2524	rs10810611	4.58	rs10963050	0.267979	-9.72	-4.513	546	15	enet	0.32	6.2e-27	4.10976	3.96e-05
	GTEx v8.sCCA2	ENSG00000187764.11	9	89498129	89498130	0.2911	rs1571536	-6.81	rs17054919	0.246444	8.93	-3.826	471	28	enet	0.3	5.9e-26	-4.17755	2.95e-05
	GTEx v8.sCCA2	ENSG00000157303.10	9	93058687	93058688	0.0981	rs4744247	-4.84	rs12376738	0.088374	-5.6	-4.778	411	1	top1	0.088	7.3e-08	4.778	1.77e-06
	GTEx v8.sCCA2	ENSG00000130956.13	9	96450200	96450201	0.1003	rs10512239	-5.29	rs12376719	0.146198	-6.99	-5.03	363	1	top1	0.15	2.8e-12	5.03	4.9e-07
	GTEx v8.sCCA2	ENSG00000136874.10	9	99906632	99906633	0.1849	rs1338125	-4.89	rs7033091	0.278851	-9.31	-4.582	268	7	lasso	0.29	7.9e-25	4.64961	3.33e-06
	GTEx v8.sCCA2	ENSG00000241697.4	9	100473112	100473113	0.3007	rs1338125	-4.89	rs17813801	0.230151	-8.56	-3.503	371	22	lasso	0.29	9.3e-25	4.72311	2.32e-06
	GTEx v8.sCCA2	ENSG00000119328.11	9	108934180	108934181	0.1639	rs10979727	4.12	rs11791855	0.084491	-6.17	-3.924	609	1	top1	0.084	1.4e-07	3.924	8.71e-05
	GTEx v8.sCCA2	ENSG00000136869.13	9	117704331	117704332	0.1302	rs10739501	5.45	rs10759930	0.089282	-5.91	-3.775	567	9	lasso	0.11	1.9e-09	4.99646	5.84e-07
	GTEx v8.sCCA2	ENSG00000106804.7	9	121050275	121050276	0.1538	rs10818548	4.11	rs10116271	0.091613	-5.6	-1.774	374	28	enet	0.1	6.1e-09	4.47525	7.63e-06
	GTEx v8.sCCA2	ENSG00000136942.14	9	124861960	124861961	0.0665	rs7034076	4.36	rs10818989	0.026214	-4.16	3.624	284	5	lasso	0.03	0.0015	-4.43964	9.01e-06
	GTEx v8.sCCA2	ENSG00000196358.10	9	132161675	132161676	0.1485	rs4740330	5.06	rs4740324	0.056161	4.8	5.026	484	9	lasso	0.073	1.1e-06	5.1151	3.14e-07
	GTEx v8.sCCA2	ENSG00000165698.15	9	132878026	132878027	0.1598	rs2073869	-6.45	rs2231403	0.074955	5.45	5.219	544	1	top1	0.075	7.2e-07	5.219	1.8e-07
	GTEx v8.sCCA2	ENSG00000235106.9	9	134025438	134025439	0.2403	rs7022578	4.52	rs2073818	0.201811	8.38	3.983	580	27	enet	0.21	2.5e-17	3.96915	7.21e-05
	GTEx v8.sCCA2	ENSG00000169925.16	9	134068534	134068535	0.3191	rs7022578	4.52	rs11789898	0.275157	-9.3	4.301	588	17	enet	0.29	1.7e-24	-4.55342	5.28e-06
	GTEx v8.sCCA3	ENSG00000148444.15	10	22315973	22315974	0.0695	rs2807978	6.47	rs2986341	0.00949	-3.98	3.515	279	7	enet	0.025	0.0034	-5.6	2.17e-08
	GTEx v8.sCCA3	ENSG00000099251.14	10	38356379	38356380	0.0624	rs17424203	-4.12	rs2804665	0.0261	4.22	3.09	144	26	enet	0.037	0.00043	4.02	5.85e-05
	GTEx v8.sCCA3	ENSG00000165887.11	10	97572498	97572499	0.1248	rs701815	-4.14	rs7915926	0.00785	-3.57	-3.867	492	4	lasso	0.01	0.042	4.02	5.75e-05
	GTEx v8.sCCA3	ENSG00000107833.10	10	101783412	101783413	0.1885	rs2786847	-6.09	rs35960171	0.0904	5.37	-6.055	259	17	enet	0.11	2e-09	-4.76	1.92e-06
	GTEx v8.sCCA3	ENSG00000148840.10	10	102132993	102132994	0.0456	rs2786847	-6.09	rs10883688	0.015	-3.99	-5.752	277	1	top1	0.015	0.018	5.75	8.82e-09
	GTEx v8.sCCA3	ENSG00000166197.16	10	102152175	102152176	0.1171	rs2786847	-6.09	rs6584438	-0.00297	-3.38	4.288	275	21	enet	-0.00085	0.39	-4.22	2.4e-05
	GTEx v8.sCCA3	ENSG00000151553.14	10	114821743	114821744	0.1365	rs7099208	5.24	rs4752255	0.115	-6.5	4.908	374	13	lasso	0.12	2.6e-10	-5.14	2.7e-07
	GTEx v8.sCCA3	ENSG00000165832.5	10	114938192	114938193	0.215	rs7099208	5.24	rs2105001	0.118	6.41	4.344	324	10	lasso	0.14	5.4e-12	5.14	2.8e-07
	GTEx v8.sCCA3	ENSG00000189319.13	10	124744268	124744269	0.1864	rs11245482	6.23	rs7901168	0.00679	-4.25	2.044	582	22	enet	0.027	0.0024	-4.08	4.45e-05
	GTEx v8.sCCA3	ENSG00000273599.1	10	124996063	124996064	0.1959	rs11245482	6.23	rs3781444	0.0578	-5.41	5.376	543	8	lasso	0.076	6.2e-07	-5.35	8.72e-08
	GTEx v8.sCCA3	ENSG00000203780.10	10	125896538	125896539	0.1415	rs10794003	6.04	rs17648701	0.0947	-5.83	-4.91	597	1	top1	0.095	2.5e-08	4.91	9.11e-07
	GTEx v8.sCCA3	ENSG00000172803.17	11	65833640	65833641	0.2949	rs801733	-7.53	rs2231884	0.250321	-9.66	5.123	347	19	enet	0.27	4.9e-23	-5.24821	1.54e-07
	GTEx v8.sCCA3	ENSG00000172638.12	11	65873591	65873592	0.2132	rs801733	-7.53	rs2303385	0.194429	7.79	4.651	348	1	top1	0.19	3.7e-16	4.651	3.3e-06
	GTEx v8.sCCA3	ENSG00000172543.7	11	65879808	65879809	0.688	rs801733	-7.53	rs583887	0.697592	14.58	4.775	347	12	lasso	0.71	1.7e-84	4.76211	1.92e-06
	GTEx v8.sCCA3	ENSG00000172500.12	11	65888538	65888539	0.0825	rs801733	-7.53	rs2231884	0.066962	5.18	5.123	345	1	top1	0.067	2.8e-06	5.123	3.01e-07
	GTEx v8.sCCA3	ENSG00000175550.7	11	65919256	65919257	0.076	rs801733	-7.53	rs10791821	0.015726	-3.94	2.669	344	6	lasso	0.026	0.0029	-4.52482	6.04e-06
	GTEx v8.sCCA3	ENSG00000175315.2	11	66011840	66011841	0.2722	rs801733	-7.53	rs622779	0.128709	6.92	-3.264	349	8	lasso	0.2	1.9e-16	-4.539	5.65e-06
	GTEx v8.sCCA3	ENSG00000174996.11	11	66257293	66257294	0.2286	rs801733	-7.53	rs7941469	0.265456	-9.47	3.662	326	6	lasso	0.3	3.7e-25	-4.15843	3.2e-05
	GTEx v8.sCCA3	ENSG00000254461.1	11	66259841	66259842	0.1054	rs801733	-7.53	rs3814739	0.029409	4.24	3.54	326	15	enet	0.065	3.7e-06	5.44123	5.29e-08
	GTEx v8.sCCA3	ENSG00000174871.10	11	66278189	66278190	0.0908	rs801733	-7.53	rs684546	0.004759	4.12	-4.173	323	6	lasso	0.019	0.0096	-5.28031	1.29e-07
	GTEx v8.sCCA3	ENSG00000174744.13	11	66345124	66345125	0.0906	rs801733	-7.53	rs10791830	0.01171	-4.76	4.892	307	17	enet	0.044	0.00012	-5.1384	2.77e-07
	GTEx v8.sCCA3	ENSG00000186635.14	11	72752402	72752403	0.3753	rs7122044	4.8	rs7123876	0.400803	11.08	4.753	326	4	lasso	0.42	1.2e-37	4.74699	2.06e-06
	GTEx v8.sCCA3	ENSG00000214391.3	11	90282559	90282560	0.0566	rs4615986	4.83	rs7947495	0.050081	-4.38	4.138	300	1	top1	0.05	4.8e-05	-4.138	3.5e-05
	GTEx v8.sCCA3	ENSG00000166037.10	11	95789964	95789965	0.4936	rs10765777	-6.91	rs3748256	0.638412	-13.97	-6.289	617	8	lasso	0.67	8e-76	6.69431	2.17e-11
	GTEx v8.sCCA3	ENSG00000077458.12	11	95790408	95790409	0.1223	rs10765777	-6.91	rs4753686	0.024969	-5.01	0.345	618	26	enet	0.044	0.00014	-4.01729	5.89e-05
	GTEx v8.sCCA3	ENSG00000087053.18	11	95925314	95925315	0.2542	rs10765777	-6.91	rs7107251	0.195567	8.09	1.227	602	8	lasso	0.24	7.2e-20	4.54628	5.46e-06
	GTEx v8.sCCA3	ENSG00000170962.12	11	104164378	104164379	0.0687	rs7130186	-4.87	rs7948877	0.012692	3.63	-1.341	438	13	enet	0.017	0.013	-4.82577	1.39e-06
	GTEx v8.sCCA3	ENSG00000261098.1	11	107316270	107316271	0.5458	rs4754193	-5.6	rs7111266	0.51134	-12.51	-3.695	471	54	enet	0.61	4.4e-64	4.92438	8.46e-07
	GTEx v8.sCCA3	ENSG00000152404.15	11	107457843	107457844	0.3366	rs4754193	-5.6	rs11824931	0.418711	-11.34	-4.921	468	8	lasso	0.42	7.9e-38	5.16404	2.42e-07
	GTEx v8.sCCA3	ENSG00000110660.14	11	107928292	107928293	0.1502	rs659040	-5.26	rs562592	0.069056	6.26	-3.652	401	34	enet	0.15	6.9e-13	-4.04958	5.13e-05
	GTEx v8.sCCA3	ENSG00000111247.14	12	4538797	4538798	0.11	rs11063367	4.58	rs1860421	-0.000926	3.72	1.254	643	24	enet	0.0095	0.049	5.12449	2.98e-07
	GTEx v8.sCCA3	ENSG00000170473.16	12	55932559	55932560	0.086	rs10876864	-5.12	rs705708	-0.00265	3.77	-3.966	284	25	enet	0.037	0.00045	-4.0138	5.97e-05
	GTEx v8.sCCA3	ENSG00000139323.13	12	89526023	89526024	0.2935	rs1344683	-4.21	rs6538188	0.151	-8.43	-3.867	356	30	enet	0.3	9.9e-26	4.38821	1.14e-05
	GTEx v8.sCCA3	ENSG00000257218.5	12	120446437	120446438	0.6224	rs787947	-5.4	rs566124	0.48	12.29	-5.165	390	14	lasso	0.68	1.2e-76	-4.80105	1.58e-06
	GTEx v8.sCCA3	ENSG00000167272.10	12	120581397	120581398	0.2114	rs787947	-5.4	rs2292681	0.192	8.33	-5.391	410	21	enet	0.22	1.6e-18	-5.27245	1.35e-07
	GTEx v8.sCCA3	ENSG00000158104.11	12	121863595	121863596	0.0861	rs1107243	4.51	rs2720041	0.0317	4.89	3.924	345	3	lasso	0.059	9.9e-06	5.0515	4.38e-07
	GTEx v8.sCCA3	ENSG00000110987.8	12	122020063	122020064	0.0527	rs1107243	4.51	rs12320939	0.0233	3.97	3.891	336	11	enet	0.028	0.002	4.5557	5.22e-06
	GTEx v8.sCCA3	ENSG00000130783.13	12	122774326	122774327	0.0443	rs1568427	-7.02	rs1790099	0.04	-4.36	-5.519	301	1	top1	0.04	0.00026	5.519	3.41e-08
	GTEx v8.sCCA3	ENSG00000280138.1	12	122888518	122888519	0.0665	rs1568427	-7.02	rs585522	0.00652	4.05	-5.825	300	9	lasso	0.0078	0.067	-5.76417	8.21e-09
	GTEx v8.sCCA3	ENSG00000111325.16	12	122974682	122974683	0.1118	rs1568427	-7.02	rs7304782	0.101	-6.55	-6.998	314	10	lasso	0.11	3.5e-09	6.6889	2.25e-11
	GTEx v8.sCCA3	ENSG00000150967.17	12	122981569	122981570	0.1728	rs1568427	-7.02	rs28569885	0.165	7.58	-5.65	312	12	lasso	0.18	1.3e-14	-5.67259	1.41e-08
	GTEx v8.sCCA3	ENSG00000182196.13	12	122981649	122981650	0.0881	rs1568427	-7.02	rs7135296	0.144	6.83	-5.65	312	1	top1	0.14	4.4e-12	-5.65	1.6e-08
	GTEx v8.sCCA3	ENSG00000280120.1	12	123153376	123153377	0.1056	rs1568427	-7.02	rs28472704	0.0624	-5.96	-5.884	323	25	enet	0.096	1.9e-08	4.11906	3.8e-05
	GTEx v8.sCCA3	ENSG00000130921.7	12	123232915	123232916	0.2919	rs1568427	-7.02	rs1716171	0.31	10.27	-6.574	339	50	enet	0.34	1.1e-29	-5.36498	8.1e-08
	GTEx v8.sCCA3	ENSG00000051825.14	12	123244013	123244014	0.1854	rs1568427	-7.02	rs1727315	0.25	8.99	-6.294	343	1	top1	0.25	6.6e-21	-6.294	3.09e-10
	GTEx v8.sCCA3	ENSG00000235423.8	12	123260969	123260970	0.1757	rs1568427	-7.02	rs1969354	0.207	8.14	-6.476	341	9	lasso	0.21	1.2e-17	-5.52592	3.28e-08
	GTEx v8.sCCA3	ENSG00000111328.6	12	123272333	123272334	0.3777	rs1568427	-7.02	rs1879380	0.529	12.88	-5.975	340	8	lasso	0.57	3.7e-57	-5.53302	3.15e-08
	GTEx v8.sCCA3	ENSG00000183955.12	12	123383772	123383773	0.2277	rs1568427	-7.02	rs1790108	0.174	7.86	-6.327	339	40	enet	0.19	3.4e-16	-5.4631	4.68e-08
	GTEx v8.sCCA3	ENSG00000023516.8	13	42272152	42272153	0.2589	rs17521870	-3.83	rs7995240	0.169	-8.35	3.673	510	5	lasso	0.29	2.9e-24	-3.90703	9.34e-05
	GTEx v8.sCCA3	ENSG00000187498.14	13	110307148	110307149	0.2588	rs16975708	3.49	rs11616523	-0.00329	3.67	-1.555	684	35	enet	0.017	0.012	-3.87316	0.000107
	GTEx v8.sCCA3	ENSG00000155463.12	14	22766562	22766563	0.0821	rs11624528	4.98	rs2145542	0.048	-4.44	4.569	602	1	top1	0.048	6.7e-05	-4.569	4.9e-06
	GTEx v8.sCCA3	ENSG00000100461.17	14	22917801	22917802	0.3013	rs11624528	4.98	rs2295680	0.26	9.24	4.36	570	9	lasso	0.27	2.9e-22	3.92066	8.83e-05
	GTEx v8.sCCA3	ENSG00000092036.18	14	22957160	22957161	0.5718	rs11624528	4.98	rs2145542	0.732	-14.93	4.569	566	9	lasso	0.74	1.5e-90	-4.63279	3.61e-06
	GTEx v8.sCCA3	ENSG00000100842.12	14	23365751	23365752	0.1045	rs11624528	4.98	rs3751497	0.0541	4.68	4.725	457	1	top1	0.054	2.4e-05	4.725	2.3e-06
	GTEx v8.sCCA3	ENSG00000072110.13	14	68979439	68979440	0.1074	rs2331957	-5.67	rs372896	0.0065	-4.27	2.978	609	8	lasso	0.016	0.016	-5.6346	1.75e-08
	GTEx v8.sCCA3	ENSG00000126214.21	14	103561895	103561896	0.0859	rs3212136	4.54	rs729437	0.0896	-5.78	4.329	359	1	top1	0.09	5.9e-08	-4.329	1.5e-05
	GTEx v8.sCCA3	ENSG00000051180.16	15	40694795	40694796	0.1172	rs731497	4.94	rs11858678	0.0704	-5.41	4.166	307	1	top1	0.07	1.6e-06	-4.166	3.1e-05
	GTEx v8.sCCA3	ENSG00000187446.11	15	41230838	41230839	0.1196	rs494490	4.69	rs11070327	0.0264	-5.15	-2.674	270	29	enet	0.061	7.5e-06	4.1786	2.93e-05
	GTEx v8.sCCA3	ENSG00000247556.6	15	41283989	41283990	0.5493	rs494490	4.69	rs7168307	0.661	14.32	4.042	267	9	lasso	0.72	7.2e-85	4.066	4.78e-05
	GTEx v8.sCCA3	ENSG00000137804.12	15	41332693	41332694	0.2556	rs494490	4.69	rs17730589	0.29	9.58	3.963	276	4	lasso	0.33	2.2e-28	3.8873	0.000101
	GTEx v8.sCCA3	ENSG00000137806.8	15	41402518	41402519	0.6119	rs494490	4.69	rs7168431	0.792	-15.6	3.867	299	8	lasso	0.8	2.3e-108	-3.9397	8.16e-05
	GTEx v8.sCCA3	ENSG00000278769.1	15	42724616	42724617	0.1981	rs12917018	-5.17	rs3742987	0.198	8.41	-4.84	274	9	lasso	0.22	5.3e-18	-4.4258	9.61e-06
	GTEx v8.sCCA3	ENSG00000128881.16	15	42920808	42920809	0.0917	rs12917018	-5.17	rs7173097	0.0851	5.79	-3.423	282	11	lasso	0.1	9.6e-09	-3.933	8.39e-05
	GTEx v8.sCCA3	ENSG00000137822.12	15	43369220	43369221	0.092	rs28438815	-5.29	rs999047	0.0487	-5.05	-4.301	269	43	enet	0.081	2.5e-07	4.0297	5.58e-05
	GTEx v8.sCCA3	ENSG00000140265.12	15	43371024	43371025	0.2979	rs28438815	-5.29	rs4547312	0.197	-8.22	-4.622	268	5	lasso	0.22	2.6e-18	4.3693	1.25e-05
	GTEx v8.sCCA3	ENSG00000067369.13	15	43510727	43510728	0.1201	rs28438815	-5.29	rs694985	0.13	7.27	-4.561	266	25	enet	0.18	7.4e-15	-5.5021	3.75e-08
	GTEx v8.sCCA3	ENSG00000166963.12	15	43510957	43510958	0.1146	rs28438815	-5.29	rs12050604	0.0297	-4.96	-3.239	266	9	lasso	0.067	2.8e-06	4.498	6.86e-06
	GTEx v8.sCCA3	ENSG00000205771.6	15	43747093	43747094	0.7481	rs28438815	-5.29	rs694461	0.149	-7.6	-3.652	256	17	lasso	0.38	1.5e-33	3.9953	6.46e-05
	GTEx v8.sCCA3	ENSG00000092470.11	15	43826962	43826963	0.0496	rs28438815	-5.29	rs1060939	0.0478	4.65	-4.587	242	14	enet	0.05	5e-05	-4.4898	7.13e-06
	GTEx v8.sCCA3	ENSG00000075131.9	15	66386745	66386746	0.6283	rs12916494	4.68	rs12914520	0.685	14.47	4.455	521	35	enet	0.75	5.5e-93	3.9061	9.38e-05
	GTEx v8.sCCA3	ENSG00000140332.15	15	70098175	70098176	0.1027	rs10518826	-5.02	rs453151	-0.00304	-3.67	1.852	563	24	enet	0.02	0.0077	-3.8816	0.000104
	GTEx v8.sCCA3	ENSG00000260274.1	15	75368198	75368199	0.4098	rs11636199	-4.25	rs4886443	0.52	12.76	-3.624	230	8	lasso	0.62	7.1e-66	-3.8549	0.000116
	GTEx v8.sCCA3	ENSG00000176046.8	16	28539173	28539174	0.1002	rs8049439	4.68	rs1074631	0.084322	5.31	4.224	208	1	top1	0.084	1.5e-07	4.224	2.4e-05
	GTEx v8.sCCA3	ENSG00000197165.10	16	28597108	28597109	0.2788	rs8049439	4.68	rs7186573	0.405658	11.23	4.038	187	15	lasso	0.42	1.7e-37	4.00627	6.17e-05
	GTEx v8.sCCA3	ENSG00000184110.14	16	28688557	28688558	0.1606	rs8049439	4.68	rs7500321	0.108553	6.43	4.329	202	9	lasso	0.13	5.6e-11	4.68692	2.77e-06
	GTEx v8.sCCA3	ENSG00000251417.2	16	28802742	28802743	0.3996	rs8049439	4.68	rs12443881	0.54454	12.93	4.378	183	6	lasso	0.57	1e-57	4.2244	2.4e-05
	GTEx v8.sCCA3	ENSG00000178952.10	16	28846407	28846408	0.2293	rs8049439	4.68	rs8049439	0.373998	-10.93	4.678	183	34	enet	0.39	2e-34	-4.43658	9.14e-06
	GTEx v8.sCCA3	ENSG00000178188.14	16	28846599	28846600	0.126	rs8049439	4.68	rs12444171	0.20285	7.84	4.378	183	1	top1	0.2	7.3e-17	4.378	1.2e-05
	GTEx v8.sCCA3	ENSG00000196296.13	16	28878404	28878405	0.0767	rs8049439	4.68	rs12928404	0.061835	4.58	4.622	183	1	top1	0.062	6.6e-06	4.622	3.8e-06
	GTEx v8.sCCA3	ENSG00000176953.12	16	28950806	28950807	0.2259	rs8049439	4.68	rs2081199	0.184416	7.81	-3.547	185	22	enet	0.21	9.7e-18	-4.38625	1.15e-05
	GTEx v8.sCCA3	ENSG00000169682.17	16	28975088	28975089	0.3575	rs8049439	4.68	rs7500321	0.309398	-9.82	4.329	184	19	enet	0.38	4.5e-33	-4.86866	1.12e-06
	GTEx v8.sCCA3	ENSG00000179958.8	16	30424532	30424533	0.0715	rs8046707	-5.88	rs12926295	0.032604	4.21	4.578	191	1	top1	0.033	0.0009	4.578	4.69e-06
	GTEx v8.sCCA3	ENSG00000005844.17	16	30472657	30472658	0.1206	rs4889603	-6.47	rs8061772	-0.000701	-3.49	2.12	201	24	enet	0.003	0.17	-4.00026	6.33e-05
	GTEx v8.sCCA3	ENSG00000281991.1	16	30741740	30741741	0.0488	rs749671	-6.74	rs749671	0.025711	4.22	-6.739	200	4	lasso	0.032	0.001	-6.11581	9.61e-10
	GTEx v8.sCCA3	ENSG00000103549.21	16	30763117	30763118	0.0821	rs749671	-6.74	rs1549293	0.002261	4.07	-6.149	207	8	enet	0.012	0.032	-4.84454	1.27e-06
	GTEx v8.sCCA3	ENSG00000260852.1	16	30923268	30923269	0.0658	rs749671	-6.74	rs2855475	0.052544	4.45	-5.949	233	1	top1	0.053	3.2e-05	-5.949	2.7e-09
	GTEx v8.sCCA3	ENSG00000099364.16	16	30924096	30924097	0.0469	rs749671	-6.74	rs889551	0.060906	-4.73	4.206	233	1	top1	0.061	7.7e-06	-4.206	2.6e-05
	GTEx v8.sCCA3	ENSG00000099381.17	16	30957293	30957294	0.0573	rs749671	-6.74	rs12597511	0.004923	-3.22	-6.135	232	17	enet	0.0076	0.07	4.58878	4.46e-06
	GTEx v8.sCCA3	ENSG00000279196.1	16	30987766	30987767	0.1138	rs749671	-6.74	rs12926295	0.096178	-6.34	4.578	232	10	lasso	0.11	2.2e-09	-4.50262	6.71e-06
	GTEx v8.sCCA3	ENSG00000099377.13	16	30988270	30988271	0.2214	rs749671	-6.74	rs4889525	0.244011	8.86	4.541	232	5	lasso	0.25	1.2e-20	4.37114	1.24e-05
	GTEx v8.sCCA3	ENSG00000099365.10	16	31010660	31010661	0.311	rs749671	-6.74	rs4889609	0.456793	-12.06	5.219	230	26	enet	0.46	3e-43	-4.96351	6.92e-07
	GTEx v8.sCCA3	ENSG00000103496.14	16	31032888	31032889	0.2229	rs749671	-6.74	rs732172	0.24965	8.86	5.293	239	11	lasso	0.27	3.8e-23	5.05497	4.3e-07
	GTEx v8.sCCA3	ENSG00000260911.2	16	31043149	31043150	0.1396	rs749671	-6.74	rs750952	0.199971	8.13	5.219	240	1	top1	0.2	1.3e-16	5.219	1.8e-07
	GTEx v8.sCCA3	ENSG00000167394.12	16	31074319	31074320	0.1829	rs749671	-6.74	rs2359612	0.18439	-7.78	-6.453	241	42	enet	0.21	2.4e-17	7.01972	2.22e-12
	GTEx v8.sCCA3	ENSG00000151006.7	16	31088962	31088963	0.2745	rs749671	-6.74	rs7197717	0.165927	8	5.293	238	15	lasso	0.25	3.6e-21	6.53238	6.47e-11
	GTEx v8.sCCA3	ENSG00000103510.19	16	31115753	31115754	0.5785	rs749671	-6.74	rs11865499	0.489937	-12.27	2.432	242	12	lasso	0.58	3.9e-59	-4.37412	1.22e-05
	GTEx v8.sCCA3	ENSG00000052344.15	16	31135761	31135762	0.0714	rs749671	-6.74	rs11645526	0.042529	-4.61	4.234	244	1	top1	0.043	0.00017	-4.234	2.3e-05
	GTEx v8.sCCA3	ENSG00000178226.10	16	31150093	31150094	0.2038	rs749671	-6.74	rs17708638	0.243537	9.07	4.329	248	5	lasso	0.26	2e-21	4.66327	3.11e-06
	GTEx v8.sCCA3	ENSG00000260304.1	16	31183284	31183285	0.1232	rs749671	-6.74	rs7186832	0.120868	-6.63	4.025	249	1	top1	0.12	2.6e-10	-4.025	5.7e-05
	GTEx v8.sCCA3	ENSG00000169896.16	16	31259989	31259990	0.1001	rs749671	-6.74	rs11574631	0.024349	4.53	3.9	269	20	enet	0.047	7.9e-05	4.78824	1.68e-06
	GTEx v8.sCCA3	ENSG00000140678.16	16	31355133	31355134	0.137	rs749671	-6.74	rs4077810	0.089643	5.5	4.224	277	1	top1	0.09	5.9e-08	4.224	2.4e-05
	GTEx v8.sCCA3	ENSG00000103479.15	16	53433976	53433977	0.5872	rs16952242	-7.55	rs1074182	0.691368	14.5	-5.63	384	5	lasso	0.69	1.4e-79	-5.63019	1.8e-08
	GTEx v8.sCCA3	ENSG00000279344.1	16	53481549	53481550	0.6101	rs16952242	-7.55	rs7204496	0.750581	15.16	-5.53	389	1	top1	0.75	1.4e-93	-5.53	3.2e-08
	GTEx v8.sCCA3	ENSG00000279722.1	16	53489942	53489943	0.0958	rs16952242	-7.55	rs16952252	0.050093	-4.73	-5.519	387	1	top1	0.05	4.8e-05	5.519	3.41e-08
	GTEx v8.sCCA3	ENSG00000102904.14	16	67806764	67806765	0.3276	rs1124324	4.38	rs10468274	0.107236	-6.33	3.906	233	6	lasso	0.12	6.9e-10	-4.28322	1.84e-05
	GTEx v8.sCCA3	ENSG00000040199.18	16	71724700	71724701	0.4345	rs3852788	-6.24	rs4788550	0.54172	-13	3.643	438	19	enet	0.55	4.5e-55	-3.95504	7.65e-05
	GTEx v8.sCCA3	ENSG00000224470.7	16	71845990	71845991	0.0737	rs3852788	-6.24	rs17356316	0.027636	5.02	-2.409	412	4	lasso	0.049	5.9e-05	-4.8397	1.3e-06
	GTEx v8.sCCA3	ENSG00000182149.20	16	71885232	71885233	0.2658	rs3852788	-6.24	rs8052358	0.221774	8.69	-4.244	400	37	enet	0.28	7.4e-24	-5.60585	2.07e-08
	GTEx v8.sCCA3	ENSG00000070444.14	17	2401117	2401118	0.2488	rs2447094	-6.14	rs2429906	0.0605	-5.83	3.643	413	7	lasso	0.11	2.5e-09	-4.82477	1.4e-06
	GTEx v8.sCCA3	ENSG00000132507.17	17	7306998	7306999	0.6275	rs3809811	-5.28	rs4796398	0.64	13.98	-4.452	451	8	lasso	0.68	2.3e-76	-4.48347	7.34e-06
	GTEx v8.sCCA3	ENSG00000277161.1	17	36537093	36537094	0.1483	rs9904786	-3.85	rs9893060	-0.0033	-3.57	1.888	333	38	enet	0.045	0.00012	-4.6414	3.46e-06
	GTEx v8.sCCA3	ENSG00000273559.4	17	38825480	38825481	0.2375	rs228250	-4.25	rs228241	0.199	-7.94	-4.244	364	4	lasso	0.2	1.2e-16	4.13595	3.53e-05
	GTEx v8.sCCA3	ENSG00000198909.7	17	63622414	63622415	0.2966	rs17631394	-4.91	rs9891018	0.435	11.69	-4.397	274	23	enet	0.44	1.5e-40	-4.3407	1.42e-05
	GTEx v8.sCCA3	ENSG00000266173.6	17	63741985	63741986	0.1135	rs17631394	-4.91	rs8076717	0.087	-5.82	-4.417	312	3	lasso	0.14	2e-11	4.07149	4.67e-05
	GTEx v8.sCCA3	ENSG00000198231.12	17	63773775	63773776	0.1329	rs17631394	-4.91	rs16947005	0.2	-7.93	-4.84	314	1	top1	0.2	1.2e-16	4.84	1.3e-06
	GTEx v8.sCCA3	ENSG00000262877.4	17	81390255	81390256	0.5098	rs1701	-4.91	rs11655604	0.363	10.58	-4.509	359	10	lasso	0.38	3.4e-33	-4.30901	1.64e-05
	GTEx v8.sCCA3	ENSG00000141560.14	17	82716682	82716683	0.8252	rs9912932	-3.99	rs3848403	0.531	12.82	-3.156	365	9	lasso	0.83	3e-118	-4.26234	2.02e-05
	GTEx v8.sCCA3	ENSG00000176105.13	18	812545	812546	0.1766	rs1608445	-3.63	rs11081364	-0.003068	-3.85	2.257	598	44	enet	0.0061	0.091	-3.73973	0.000184
	GTEx v8.sCCA3	ENSG00000141452.9	18	23503469	23503470	0.1479	rs303760	5.4	rs6507720	0.135689	-6.81	-4.744	346	27	enet	0.15	2e-12	4.15405	3.27e-05
	GTEx v8.sCCA3	ENSG00000141458.12	18	23586897	23586898	0.5418	rs303760	5.4	rs11663558	0.552391	-13.37	-3.695	364	43	enet	0.65	3.5e-71	3.73499	0.000188
	GTEx v8.sCCA3	ENSG00000226742.3	18	79964560	79964561	0.3146	rs4799094	5.17	rs4799113	0.270667	-9.78	-2.827	315	33	enet	0.37	7.6e-33	4.24364	2.2e-05
	GTEx v8.sCCA3	ENSG00000105397.13	19	10380675	10380676	0.2644	rs6511708	7.17	rs2304256	0.0882	-6.12	3.363	378	21	enet	0.1	4.6e-09	-5.18712	2.14e-07
	GTEx v8.sCCA3	ENSG00000129355.6	19	10569058	10569059	0.1512	rs6511708	7.17	rs11085739	0.089	5.85	-2.576	358	16	enet	0.089	6.4e-08	-4.59205	4.39e-06
	GTEx v8.sCCA3	ENSG00000130733.10	19	10928680	10928681	0.0852	rs6511708	7.17	rs892085	-0.0025	-3.91	5.926	377	1	top1	-0.0025	0.62	-5.926	3.1e-09
	GTEx v8.sCCA3	ENSG00000105612.8	19	12881467	12881468	0.1449	rs11775	-4.99	rs892020	0.0403	4.72	4.013	326	6	lasso	0.09	5.8e-08	5.0411	4.63e-07
	GTEx v8.sCCA3	ENSG00000123136.14	19	14419382	14419383	0.0805	rs12979895	-4.75	rs34339305	0.0435	-4.45	-4.611	367	1	top1	0.044	0.00014	4.611	4.01e-06
	GTEx v8.sCCA3	ENSG00000132002.7	19	14529769	14529770	0.0917	rs12979895	-4.75	rs12979895	0.0366	4.83	-4.753	406	1	top1	0.037	0.00046	-4.753	2e-06
	GTEx v8.sCCA3	ENSG00000254858.9	19	18193181	18193182	0.2118	rs3730179	5.08	rs1044821	0.167	7.27	4.786	420	1	top1	0.17	6.4e-14	4.786	1.7e-06
	GTEx v8.sCCA3	ENSG00000130511.15	19	18418863	18418864	0.2886	rs3730179	5.08	rs7258465	0.338	-10.47	4.526	388	49	enet	0.35	1.4e-30	-4.73036	2.24e-06
	GTEx v8.sCCA3	ENSG00000105656.12	19	18522126	18522127	0.076	rs3730179	5.08	rs11668413	0.00832	4.28	-1.977	376	23	enet	0.02	0.008	-4.86078	1.17e-06
	GTEx v8.sCCA3	ENSG00000142634.12	1	15409894	15409895	0.1897	rs6693417	-4.38	rs10754889	0.0974	-5.82	-4.276	519	26	enet	0.14	1.3e-11	4.34462	1.4e-05
	GTEx v8.sCCA3	ENSG00000237938.5	1	15736895	15736896	0.1719	rs6693417	-4.38	rs10927831	0.112	6.18	-2.543	444	33	enet	0.13	9.3e-11	-4.13474	3.55e-05
	GTEx v8.sCCA3	ENSG00000132768.13	1	43969999	43970000	0.0639	rs4660761	4.99	rs7161	0.0198	-4.35	4.725	413	1	top1	0.02	0.0079	-4.725	2.3e-06
	GTEx v8.sCCA3	ENSG00000187147.17	1	44405193	44405194	0.0991	rs4660761	4.99	rs12738136	0.0647	-4.89	4.465	422	1	top1	0.065	4.1e-06	-4.465	8.01e-06
	GTEx v8.sCCA3	ENSG00000162613.16	1	77979109	77979110	0.2944	rs12409958	5.69	rs17391694	0.178	7.41	5.662	332	29	enet	0.21	1.1e-17	5.55674	2.75e-08
	GTEx v8.sCCA3	ENSG00000117500.12	1	93163209	93163210	0.2065	rs4240966	6.23	rs12118262	0.177	7.48	6.151	265	1	top1	0.18	1e-14	6.151	7.7e-10
	GTEx v8.sCCA3	ENSG00000117505.12	1	93346025	93346026	0.3426	rs4240966	6.23	rs6701250	0.475	12.14	2.326	300	6	lasso	0.56	1.2e-55	4.14872	3.34e-05
	GTEx v8.sCCA3	ENSG00000162695.11	1	100896075	100896076	0.0979	rs7555025	-4.91	rs1874779	0.0199	-4.49	-4.5	438	22	enet	0.037	0.00046	4.53653	5.72e-06
	GTEx v8.sCCA3	ENSG00000198890.7	1	107056678	107056679	0.5948	rs1730859	5.51	rs1623927	0.576	-13.29	5.491	457	30	enet	0.59	1.4e-60	-5.40312	6.55e-08
	GTEx v8.sCCA3	ENSG00000143028.8	1	109466627	109466628	0.2439	rs749056	-5.79	rs2781553	0.232	8.8	-5.731	422	7	lasso	0.29	2.2e-24	-4.8188	1.44e-06
	GTEx v8.sCCA3	ENSG00000184371.13	1	109910241	109910242	0.1346	rs749056	-5.79	rs12036949	0.00288	-3.94	0.568	466	30	enet	0.029	0.0017	-4.21203	2.53e-05
	GTEx v8.sCCA3	ENSG00000131778.18	1	147242640	147242641	0.4096	rs1890039	3.73	rs894467	0.157	-8.16	3.695	407	10	lasso	0.35	3.4e-30	-4.11828	3.82e-05
	GTEx v8.sCCA3	ENSG00000143368.9	1	149928343	149928344	0.0515	rs1498308	-4.42	rs1498308	0.044	4.58	-4.417	133	1	top1	0.044	0.00013	-4.417	1e-05
	GTEx v8.sCCA3	ENSG00000143578.15	1	153967712	153967713	0.2744	rs11264736	5.39	rs6661009	0.427	-11.63	5.365	329	1	top1	0.43	1.1e-38	-5.365	8.09e-08
	GTEx v8.sCCA3	ENSG00000143612.19	1	154220636	154220637	0.1657	rs11264736	5.39	rs9803862	0.00946	-5.06	-4.419	335	35	enet	0.074	8.3e-07	4.28174	1.85e-05
	GTEx v8.sCCA3	ENSG00000160803.7	1	156053793	156053794	0.131	rs6700693	-4.46	rs6700693	0.0567	4.94	-4.455	304	45	enet	0.078	4.6e-07	-4.37843	1.2e-05
	GTEx v8.sCCA3	ENSG00000117523.15	1	171485550	171485551	0.1899	rs909959	-4.51	rs2032555	0.0472	5.45	3	591	23	enet	0.097	1.7e-08	5.18403	2.17e-07
	GTEx v8.sCCA3	ENSG00000116406.18	1	184754912	184754913	0.4608	rs6663178	5.53	rs6663178	0.579	13.41	5.53	425	21	enet	0.6	4.3e-63	5.83324	5.44e-09
	GTEx v8.sCCA3	ENSG00000135842.16	1	184974549	184974550	0.0731	rs6663178	5.53	rs6677073	0.03	4.29	5.431	401	38	enet	0.058	1.3e-05	5.26794	1.38e-07
	GTEx v8.sCCA3	ENSG00000163431.12	1	201946587	201946588	0.2793	rs2644119	4.83	rs2820315	0.282	9.46	4.716	478	20	enet	0.31	9.5e-27	4.58638	4.51e-06
	GTEx v8.sCCA3	ENSG00000054282.15	1	243256033	243256034	0.3469	rs12045585	-6.25	rs6662118	0.358	-10.69	3.239	286	36	enet	0.38	1.4e-33	-5.16446	2.41e-07
	GTEx v8.sCCA3	ENSG00000185019.16	20	3160195	3160196	0.3167	rs306757	-4.873	rs2422859	0.250465	-8.81	-4.378	421	6	lasso	0.28	3.5e-23	4.7717	1.83e-06
	GTEx v8.sCCA3	ENSG00000132640.14	20	11890722	11890723	0.1519	rs11700249	5.82	rs6078373	0.092595	5.81	-5.329	494	16	enet	0.11	3e-09	-5.0107	5.42e-07
	GTEx v8.sCCA3	ENSG00000101444.12	20	34311801	34311802	0.0959	rs2281695	4.7	rs2281695	0.051981	4.41	4.7	297	1	top1	0.052	3.5e-05	4.7	2.6e-06
	GTEx v8.sCCA3	ENSG00000198646.13	20	34825648	34825649	0.1969	rs2281695	4.7	rs6060017	0.254459	-9.37	3.808	346	29	enet	0.29	7.8e-25	-3.997	6.42e-05
	GTEx v8.sCCA3	ENSG00000198900.5	20	41028817	41028818	0.0924	rs6102389	5.253	rs17181845	0.01701	-4.02	5.015	419	16	enet	0.023	0.0045	-4.2081	2.58e-05
	GTEx v8.sCCA3	ENSG00000166913.12	20	44885675	44885676	0.2852	rs12481468	4.9	rs6031849	0.269815	9.35	4.725	433	12	lasso	0.28	1.2e-23	4.7217	2.34e-06
	GTEx v8.sCCA3	ENSG00000203896.9	20	63736282	63736283	0.2486	rs6122179	-5.342	rs6011058	0.161996	7.15	-4.06	438	27	enet	0.2	6.4e-17	-4.2809	1.86e-05
	GTEx v8.sCCA3	ENSG00000183527.11	21	39183850	39183851	0.5382	rs8132295	-6.5	rs8132295	0.705993	14.79	-6.497	637	9	lasso	0.74	5.6e-91	-6.50134	7.96e-11
	GTEx v8.sCCA3	ENSG00000255568.3	21	39313934	39313935	0.4341	rs8132295	-6.5	rs2836958	0.430649	-11.83	5.758	675	54	enet	0.47	3.3e-44	-5.17819	2.24e-07
	GTEx v8.sCCA3	ENSG00000205581.10	21	39349646	39349647	0.0851	rs8132295	-6.5	rs2854727	0.010345	-3.98	-4.926	668	1	top1	0.01	0.042	4.926	8.39e-07
	GTEx v8.sCCA3	ENSG00000100263.13	22	29267977	29267978	0.3162	rs3765303	-4.23	rs714962	0.169	-7.89	-2.014	419	52	enet	0.25	4.1e-21	3.82685	0.00013
	GTEx v8.sCCA3	ENSG00000100280.16	22	29388582	29388583	0.2225	rs3765303	-4.23	rs3788412	0.132	6.63	-3.121	419	34	enet	0.16	3.7e-13	-4.19468	2.73e-05
	GTEx v8.sCCA3	ENSG00000100296.13	22	29554253	29554254	0.5292	rs3765303	-4.23	rs2302141	0.576	13.23	3.826	404	6	lasso	0.66	4e-74	3.84507	0.000121
	GTEx v8.sCCA3	ENSG00000184076.13	22	29767368	29767369	0.0847	rs5752915	-4.22	rs718772	0.00124	-3.72	-2.034	372	12	enet	0.043	0.00016	4.05184	5.08e-05
	GTEx v8.sCCA3	ENSG00000100330.15	22	29883154	29883155	0.3512	rs5752915	-4.22	rs713718	0.315	-10.32	-4.021	393	50	enet	0.39	1.2e-34	4.0201	5.82e-05
	GTEx v8.sCCA3	ENSG00000250318.1	22	30654813	30654814	0.2602	rs2232170	-4.53	rs13053290	0.0925	6.1	-2.366	452	47	enet	0.11	1.7e-09	-3.81917	0.000134
	GTEx v8.sCCA3	ENSG00000138942.15	22	31160192	31160193	0.1658	rs9606843	-4.98	rs1034589	0.169	-7.83	-4.956	364	26	enet	0.2	2.9e-16	4.96748	6.78e-07
	GTEx v8.sCCA3	ENSG00000183530.13	22	31750139	31750140	0.0828	rs9606843	-4.98	rs5998067	0.0653	5.24	-3.96	372	17	enet	0.073	9.9e-07	-4.32781	1.51e-05
	GTEx v8.sCCA3	ENSG00000119778.14	2	23927113	23927114	0.1364	rs6720131	5.39	rs12612492	0.0967	5.57	4.671	376	1	top1	0.097	1.7e-08	4.671	3e-06
	GTEx v8.sCCA3	ENSG00000163798.13	2	27663840	27663841	0.1924	rs13030973	4.29	rs11692692	0.221	-8.37	4.091	295	1	top1	0.22	2e-18	-4.091	4.3e-05
	GTEx v8.sCCA3	ENSG00000115421.12	2	60756229	60756230	0.1349	rs10189857	9.15	rs13034020	-0.0032	-3.41	2.366	442	35	enet	-0.0012	0.43	-4.63353	3.59e-06
	GTEx v8.sCCA3	ENSG00000115526.10	2	100417655	100417656	0.1045	rs4303732	-6.62	rs7609376	0.0751	-5.84	5.051	485	3	lasso	0.082	2.2e-07	-5.72307	1.05e-08
	GTEx v8.sCCA3	ENSG00000135974.9	2	105337475	105337476	0.1138	rs6753397	5.36	rs2060783	0.0482	-5.34	-3.527	571	7	lasso	0.05	4.5e-05	4.36218	1.29e-05
	GTEx v8.sCCA3	ENSG00000170035.15	2	180967247	180967248	0.1316	rs11680095	5.62	rs908733	0.0813	6.1	3.591	389	11	lasso	0.1	7.5e-09	4.8611	1.17e-06
	GTEx v8.sCCA3	ENSG00000115419.12	2	190895151	190895152	0.1297	rs10931464	5.73	rs13395505	0.134	7.31	-3.47	352	3	lasso	0.17	4.6e-14	-4.53453	5.77e-06
	GTEx v8.sCCA3	ENSG00000115415.18	2	191020959	191020960	0.0666	rs10931464	5.73	rs1860172	0.0418	-4.93	-4.378	355	13	enet	0.047	7.6e-05	4.51213	6.42e-06
	GTEx v8.sCCA3	ENSG00000155760.2	2	202034586	202034587	0.152	rs4675246	5.99	rs6745486	0.0536	-4.99	3.432	399	41	enet	0.14	1.4e-11	-4.50499	6.64e-06
	GTEx v8.sCCA3	ENSG00000144401.14	2	207625927	207625928	0.16	rs2551641	-3.62	rs2551971	0.112	6.34	-3.216	403	31	enet	0.16	5.4e-13	-4.20995	2.55e-05
	GTEx v8.sCCA3	ENSG00000164054.15	3	48504825	48504826	0.0474	rs3172494	-7.44	rs6442112	0.0507	4.15	4.125	251	1	top1	0.051	4.3e-05	4.125	3.71e-05
	GTEx v8.sCCA3	ENSG00000225697.12	3	48635492	48635493	0.0849	rs3172494	-7.44	rs11719291	0.0422	4.91	-6.044	257	45	enet	0.052	3.5e-05	-4.71111	2.46e-06
	GTEx v8.sCCA3	ENSG00000114302.15	3	48847570	48847571	0.1335	rs3172494	-7.44	rs7617480	0.054	-4.94	4.775	270	1	top1	0.054	2.5e-05	-4.775	1.8e-06
	GTEx v8.sCCA3	ENSG00000224424.7	3	48847846	48847847	0.0738	rs3172494	-7.44	rs9874474	0.0537	-4.99	-5.58	270	1	top1	0.054	2.6e-05	5.58	2.41e-08
	GTEx v8.sCCA3	ENSG00000172046.18	3	49120937	49120938	0.04	rs9837027	-10.85	rs6779394	0.0275	4.08	-0.772	256	19	enet	0.053	2.8e-05	-5.10479	3.31e-07
	GTEx v8.sCCA3	ENSG00000177352.9	3	49166320	49166321	0.0941	rs6803222	-11.05	rs34762726	0.074	-5.17	-10.752	258	15	enet	0.075	7e-07	9.37619	6.84e-21
	GTEx v8.sCCA3	ENSG00000185909.14	3	49171610	49171611	0.22	rs6803222	-11.05	rs7617480	0.276	9.32	4.775	261	7	lasso	0.28	1.1e-23	4.50988	6.49e-06
	GTEx v8.sCCA3	ENSG00000233276.3	3	49358599	49358600	0.2645	rs2352974	11.23	rs17595772	0.296	9.71	6.488	276	21	enet	0.31	1.7e-26	4.76241	1.91e-06
	GTEx v8.sCCA3	ENSG00000145022.4	3	49412205	49412206	0.0952	rs2352984	12.32	rs974495	0.0551	5.11	3.846	286	29	enet	0.064	4.8e-06	5.3554	8.54e-08
	GTEx v8.sCCA3	ENSG00000145020.15	3	49422752	49422753	0.6486	rs2352984	12.32	rs6769821	0.786	15.6	4.314	287	7	lasso	0.8	5.2e-107	4.27805	1.89e-05
	GTEx v8.sCCA3	ENSG00000145029.13	3	49429325	49429326	0.3851	rs2352984	12.32	rs7619016	0.51	12.81	4.344	287	11	lasso	0.55	4.7e-54	5.93038	3.02e-09
	GTEx v8.sCCA3	ENSG00000164061.4	3	49554488	49554489	0.0624	rs2352984	12.32	rs17080528	0.0739	4.97	-10.664	302	1	top1	0.074	8.5e-07	-10.664	1.5e-26
	GTEx v8.sCCA3	ENSG00000164062.12	3	49674001	49674002	0.3681	rs2352984	12.32	rs6803222	0.229	-8.76	-11.05	318	22	enet	0.3	3.8e-25	8.35869	6.34e-17
	GTEx v8.sCCA3	ENSG00000173531.15	3	49689497	49689498	0.6981	rs2352984	12.32	rs13100791	0.214	8.15	-2.788	315	48	enet	0.4	1.9e-35	-6.10856	1.01e-09
	GTEx v8.sCCA3	ENSG00000164068.15	3	49689501	49689502	0.3479	rs2352984	12.32	rs6785549	0.281	-9.6	11.063	315	43	enet	0.31	2.7e-26	-10.437	1.68e-25
	GTEx v8.sCCA3	ENSG00000173540.12	3	49723950	49723951	0.5973	rs2352984	12.32	rs6809879	0.746	15.08	5.158	318	1	top1	0.75	2.1e-92	5.158	2.5e-07
	GTEx v8.sCCA3	ENSG00000176095.11	3	49786541	49786542	0.068	rs2352984	12.32	rs6765484	0.0123	-3.63	-11.17	324	22	enet	0.028	0.0021	9.23642	2.55e-20
	GTEx v8.sCCA3	ENSG00000185614.4	3	49803253	49803254	0.2424	rs2352984	12.32	rs6785549	0.377	11.08	11.063	326	27	enet	0.39	8.4e-35	11.8658	1.78e-32
	GTEx v8.sCCA3	ENSG00000182179.12	3	49813945	49813946	0.1959	rs2352984	12.32	rs2352974	0.271	-9.56	11.227	327	1	top1	0.27	8.9e-23	-11.227	3.01e-29
	GTEx v8.sCCA3	ENSG00000164078.12	3	49903843	49903844	0.1976	rs2352984	12.32	rs2230590	0.292	-9.51	12.186	337	1	top1	0.29	9.6e-25	-12.186	3.69e-34
	GTEx v8.sCCA3	ENSG00000004534.14	3	49940006	49940007	0.6505	rs2352984	12.32	rs2624843	0.834	15.97	-11.283	338	1	top1	0.83	2.7e-120	-11.283	1.59e-29
	GTEx v8.sCCA3	ENSG00000003756.16	3	50088907	50088908	0.0869	rs2352984	12.32	rs12637870	0.00783	4.34	-2.044	354	20	enet	0.058	1.3e-05	-7.87659	3.36e-15
	GTEx v8.sCCA3	ENSG00000281691.1	3	50099980	50099981	0.1579	rs2352984	12.32	rs7615318	0.0829	-6.03	6.739	354	6	lasso	0.12	4.9e-10	-10.755	5.61e-27
	GTEx v8.sCCA3	ENSG00000001617.11	3	50155044	50155045	0.1197	rs2352984	12.32	rs7621026	0.087	-5.5	-11.288	351	25	enet	0.095	2.2e-08	10.6067	2.77e-26
	GTEx v8.sCCA3	ENSG00000235016.1	3	50156084	50156085	0.0709	rs2352984	12.32	rs17657664	0.0554	4.78	11.468	351	1	top1	0.055	2e-05	11.468	1.91e-30
	GTEx v8.sCCA3	ENSG00000114353.16	3	50226291	50226292	0.0459	rs2352984	12.32	rs2014830	0.0434	-4.56	-5.921	338	1	top1	0.043	0.00015	5.921	3.2e-09
	GTEx v8.sCCA3	ENSG00000243477.5	3	50299116	50299117	0.1432	rs2352984	12.32	rs34136796	0.077	-5.54	5.982	326	3	lasso	0.079	3.3e-07	-4.95065	7.4e-07
	GTEx v8.sCCA3	ENSG00000114378.16	3	50312380	50312381	0.2838	rs2352984	12.32	rs1989839	0.25	-9.03	1.405	327	32	enet	0.27	3.9e-23	-5.66506	1.47e-08
	GTEx v8.sCCA3	ENSG00000004838.13	3	50346851	50346852	0.0846	rs2352984	12.32	rs3774745	0.0125	4.64	-9.812	333	19	enet	0.071	1.5e-06	-8.30833	9.71e-17
	GTEx v8.sCCA3	ENSG00000126062.3	3	50359609	50359610	0.0617	rs2352984	12.32	rs9813644	0.00018	3.3	-0.138	331	20	enet	0.011	0.036	5.09669	3.46e-07
	GTEx v8.sCCA3	ENSG00000007402.11	3	50504243	50504244	0.1574	rs7430334	11.47	rs34877766	0.105	-6.1	9.38	317	12	enet	0.13	9.7e-11	-8.7979	1.39e-18
	GTEx v8.sCCA3	ENSG00000114735.9	3	50569151	50569152	0.1268	rs3774734	11.43	rs399484	0.216	-8.67	5.525	312	7	lasso	0.22	1.3e-18	-6.23773	4.44e-10
	GTEx v8.sCCA3	ENSG00000088543.14	3	50570929	50570930	0.0651	rs3774734	11.43	rs399484	0.052	4.3	5.525	314	1	top1	0.052	3.4e-05	5.525	3.29e-08
	GTEx v8.sCCA3	ENSG00000114738.10	3	50611519	50611520	0.0873	rs2856238	11.39	rs3774739	0.00995	3.64	-2.132	318	13	lasso	0.026	0.003	-5.32938	9.85e-08
	GTEx v8.sCCA3	ENSG00000273356.1	3	50669988	50669989	0.136	rs11711407	9.52	rs375544	0.185	8.11	6.554	310	6	lasso	0.19	6.8e-16	6.3013	2.95e-10
	GTEx v8.sCCA3	ENSG00000145050.15	3	51385046	51385047	0.0872	rs13093798	6.45	rs6775666	0.114	6.41	4.935	246	6	lasso	0.12	2.8e-10	4.99351	5.93e-07
	GTEx v8.sCCA3	ENSG00000145041.15	3	51500001	51500002	0.0764	rs7614881	6.29	rs12637997	0.0174	-4.14	-3.036	241	6	lasso	0.023	0.0049	5.05542	4.29e-07
	GTEx v8.sCCA3	ENSG00000164081.12	3	51671174	51671175	0.5097	rs4974109	5.7	rs11919197	0.489	12.23	4.658	233	8	lasso	0.52	6.7e-50	4.95234	7.33e-07
	GTEx v8.sCCA3	ENSG00000213300.5	3	75214630	75214631	0.0766	rs5009222	5.28	rs7429544	0.0558	-4.99	4.36	177	4	lasso	0.073	1e-06	-4.32992	1.49e-05
	GTEx v8.sCCA3	ENSG00000169379.15	3	93980138	93980139	0.0717	rs12638900	-5.48	rs921727	0.0434	4.71	-5.182	167	7	enet	0.058	1.2e-05	-4.09271	4.26e-05
	GTEx v8.sCCA3	ENSG00000181722.16	3	115147270	115147271	0.1019	rs9827199	-5.4	rs16823443	0.057	-4.53	-4.075	323	1	top1	0.057	1.5e-05	4.075	4.6e-05
	GTEx v8.sCCA3	ENSG00000163257.10	4	17810757	17810758	0.4546	rs7694806	5.9	rs7667864	0.434825	11.57	-4.206	379	5	lasso	0.5	2.6e-48	-5.24303	1.58e-07
	GTEx v8.sCCA3	ENSG00000168228.14	4	25312784	25312785	0.1406	rs3796795	4.97	rs11937742	0.084919	-5.4	4.592	550	1	top1	0.085	1.3e-07	-4.592	4.39e-06
	GTEx v8.sCCA3	ENSG00000163291.14	4	78939437	78939438	0.1384	rs11724765	4.96	rs2129132	0.017847	-4.52	2.644	349	11	lasso	0.037	0.00047	-3.99865	6.37e-05
	GTEx v8.sCCA3	ENSG00000198589.10	4	151015496	151015497	0.1342	rs4696259	-7.79	rs7665597	0.043822	4.5	2.387	283	21	enet	0.065	4e-06	5.75874	8.47e-09
	GTEx v8.sCCA3	ENSG00000109686.17	4	151325631	151325632	0.1176	rs1561915	8.45	rs17590942	0.036733	4.57	5.715	279	5	lasso	0.086	1.1e-07	4.48838	7.18e-06
	GTEx v8.sCCA3	ENSG00000278978.1	4	151669785	151669786	0.1039	rs1561915	8.45	rs9968292	0.083777	-5.8	-7.755	383	1	top1	0.084	1.6e-07	7.755	8.83e-15
	GTEx v8.sCCA3	ENSG00000272308.1	5	60866934	60866935	0.1273	rs1563908	-6.25	rs37691	0.0789	-5.49	4.633	321	1	top1	0.079	3.7e-07	-4.633	3.6e-06
	GTEx v8.sCCA3	ENSG00000049167.13	5	60945072	60945073	0.3146	rs1563908	-6.25	rs1445293	0.412	11.35	5.844	310	1	top1	0.41	4.8e-37	5.844	5.1e-09
	GTEx v8.sCCA3	ENSG00000113391.18	5	94111698	94111699	0.05	rs1031423	-5.39	rs1470150	0.0465	4.68	-4.017	263	1	top1	0.046	8.7e-05	-4.017	5.89e-05
	GTEx v8.sCCA3	ENSG00000153037.13	5	112861221	112861222	0.2962	rs6894351	5.53	rs460137	0.451	11.86	5.36	464	4	lasso	0.45	5.4e-42	5.46325	4.67e-08
	GTEx v8.sCCA3	ENSG00000249947.2	5	112885093	112885094	0.1491	rs6894351	5.53	rs149192	0.0757	-5.16	5.309	468	15	lasso	0.079	3.9e-07	-5.70948	1.13e-08
	GTEx v8.sCCA3	ENSG00000212643.2	5	112891421	112891422	0.2066	rs6894351	5.53	rs429427	0.158	7.06	3.662	477	29	enet	0.17	3.4e-14	4.52486	6.04e-06
	GTEx v8.sCCA3	ENSG00000279522.1	5	112894932	112894933	0.2032	rs6894351	5.53	rs2229992	0.186	-8.15	3.575	481	39	enet	0.23	2.4e-19	-4.20945	2.56e-05
	GTEx v8.sCCA3	ENSG00000133835.14	5	119452442	119452443	0.122	rs1597715	-4.59	rs2678070	0.0384	-5.78	3.826	354	6	lasso	0.072	1.2e-06	-3.92812	8.56e-05
	GTEx v8.sCCA3	ENSG00000170482.16	5	139384552	139384553	0.1101	rs6596471	-5.54	rs10063949	0.0854	-5.86	-4.519	271	15	enet	0.091	4.4e-08	4.24681	2.17e-05
	GTEx v8.sCCA3	ENSG00000228672.3	5	139395712	139395713	0.135	rs6596471	-5.54	rs10900862	0.12	-6.6	-4.265	272	1	top1	0.12	3.1e-10	4.265	2e-05
	GTEx v8.sCCA3	ENSG00000170469.10	5	139404087	139404088	0.0829	rs6596471	-5.54	rs4075682	0.0897	5.64	-4.215	273	1	top1	0.09	5.8e-08	-4.215	2.5e-05
	GTEx v8.sCCA3	ENSG00000170464.9	5	139444490	139444491	0.5346	rs6596471	-5.54	rs11242465	0.56	13.07	-5.173	270	1	top1	0.56	4.2e-56	-5.173	2.3e-07
	GTEx v8.sCCA3	ENSG00000196670.13	5	180861284	180861285	0.5412	rs29655	4.05	rs29655	0.336	10.47	4.051	349	13	lasso	0.42	3.4e-38	4.34331	1.4e-05
	GTEx v8.sCCA3	ENSG00000273802.2	6	26216691	26216692	0.106	rs9379827	-8.98	rs3757145	0.0146	4.03	-5.055	646	26	enet	0.043	0.00015	-4.52681	5.99e-06
	GTEx v8.sCCA3	ENSG00000124508.16	6	26383095	26383096	0.3141	rs9379827	-8.98	rs3902051	0.225	8.44	0.772	537	40	enet	0.31	9.8e-27	3.93898	8.18e-05
	GTEx v8.sCCA3	ENSG00000146109.4	6	26596951	26596952	0.2965	rs9379827	-8.98	rs4711122	0.145	-7.17	-4.344	465	9	lasso	0.21	4.7e-17	6.02001	1.74e-09
	GTEx v8.sCCA3	ENSG00000196787.3	6	27133041	27133042	0.0612	rs6920115	-6.69	rs6940638	-0.00275	-3.26	-4.904	320	22	enet	-0.0012	0.42	4.43204	9.33e-06
	GTEx v8.sCCA3	ENSG00000276180.1	6	27138587	27138588	0.112	rs6920115	-6.69	rs2753053	0.0687	-5.37	-3.998	320	1	top1	0.069	2.1e-06	3.9984	6.38e-05
	GTEx v8.sCCA3	ENSG00000137411.16	6	30914204	30914205	0.0976	rs2523589	-3.5	rs1265048	-0.00301	3.38	1.405	93	22	enet	0.011	0.038	3.7853	0.000154
	GTEx v8.sCCA3	ENSG00000204463.12	6	31652704	31652705	0.1275	rs707939	4.79	rs707939	0.0648	-6.15	4.786	240	7	lasso	0.15	1.4e-12	-3.8442	0.000121
	GTEx v8.sCCA3	ENSG00000204435.13	6	31665390	31665391	0.1682	rs707939	4.79	rs494620	0.0646	-5.81	2.727	240	33	enet	0.11	1.9e-09	-4.66795	3.04e-06
	GTEx v8.sCCA3	ENSG00000213719.8	6	31739762	31739763	0.1371	rs707939	4.79	rs3117575	0.022	-4.75	-2.644	240	24	enet	0.066	3.3e-06	4.77889	1.76e-06
	GTEx v8.sCCA3	ENSG00000204390.9	6	31815064	31815065	0.0613	rs707939	4.79	rs1144708	0.00915	3.7	-4.038	237	3	lasso	0.011	0.038	-4.18443	2.86e-05
	GTEx v8.sCCA3	ENSG00000166278.14	6	31897784	31897785	0.0616	rs707939	4.79	rs4151657	0.0123	-4.27	4.206	224	13	enet	0.024	0.0041	-3.97052	7.17e-05
	GTEx v8.sCCA3	ENSG00000204338.8	6	32005688	32005689	0.6096	rs707939	4.79	rs185819	0.347	11.02	-2.911	195	49	enet	0.63	3e-68	-4.0041	6.23e-05
	GTEx v8.sCCA3	ENSG00000213676.10	6	32128252	32128253	0.6826	rs707939	4.79	rs2071293	0.498	12.63	3.684	162	39	enet	0.6	3.3e-63	4.38998	1.13e-05
	GTEx v8.sCCA3	ENSG00000241404.6	6	32164582	32164583	0.0828	rs707939	4.79	rs2071295	0.022	4.49	3.695	167	30	enet	0.044	0.00014	3.75688	0.000172
	GTEx v8.sCCA3	ENSG00000272462.2	6	25992661	25992662	0.475	rs9379827	-8.98	rs10484432	0.65	-14.13	-4.113	684	1	top1	0.65	3.3e-71	4.113	3.91e-05
	GTEx v8.sCCA3	ENSG00000013375.15	6	83193935	83193936	0.1197	rs217326	5	rs217346	0.0242	-3.83	-2.62	349	39	enet	0.041	0.00022	4.06687	4.76e-05
	GTEx v8.sCCA3	ENSG00000154548.8	6	89118080	89118081	0.2291	rs9362615	-5.01	rs2150820	0.136	-7.51	4.197	404	19	enet	0.23	9.3e-19	-4.88834	1.02e-06
	GTEx v8.sCCA3	ENSG00000112320.11	6	107489957	107489958	0.0853	rs319088	5.53	rs2430461	0.0254	4.26	3.994	441	1	top1	0.025	0.003	3.994	6.5e-05
	GTEx v8.sCCA3	ENSG00000136237.18	7	22357143	22357144	0.3066	rs2686498	3.67	rs9886056	0.015336	-4.58	3.583	665	13	lasso	0.041	0.00023	-3.98411	6.77e-05
	GTEx v8.sCCA3	ENSG00000272391.5	7	75486270	75486271	0.5287	rs17207196	-3.76	rs1167827	0.202303	-8.45	-3.36	198	35	enet	0.42	7.7e-38	4.09476	4.23e-05
	GTEx v8.sCCA3	ENSG00000127957.17	7	75528147	75528148	0.5936	rs17207196	-3.76	rs17207196	0.433898	-11.53	-3.76	217	27	enet	0.51	6.1e-49	4.5708	4.86e-06
	GTEx v8.sCCA3	ENSG00000237821.1	7	133170513	133170514	0.0537	rs10954390	4.34	rs6956407	0.01738	-4.23	3.76	316	3	lasso	0.02	0.0073	-4.1282	3.66e-05
	GTEx v8.sCCA3	ENSG00000254093.8	8	10839875	10839876	0.1221	rs6980856	-5.65	rs17774023	0.069751	5.72	4.265	641	1	top1	0.07	1.7e-06	4.265	2e-05
	GTEx v8.sCCA3	ENSG00000269918.1	8	11106703	11106704	0.3785	rs6980856	-5.65	rs7460507	0.430017	11.81	5.165	631	16	enet	0.48	7.1e-45	5.49926	3.81e-08
	GTEx v8.sCCA3	ENSG00000255310.2	8	11109725	11109726	0.3186	rs6980856	-5.65	rs7832722	0.354919	-10.85	4.753	630	24	enet	0.4	5.3e-36	-5.6762	1.38e-08
	GTEx v8.sCCA3	ENSG00000104643.9	8	11285068	11285069	0.2532	rs6980856	-5.65	rs2572426	0.267111	-9.48	2.938	647	11	lasso	0.31	3.2e-26	-3.98642	6.71e-05
	GTEx v8.sCCA3	ENSG00000140396.12	8	70403804	70403805	0.0465	rs17758683	4.24	rs17758721	0.012709	3.62	4.065	285	1	top1	0.013	0.027	4.065	4.8e-05
	GTEx v8.sCCA3	ENSG00000147592.8	8	70669173	70669174	0.1272	rs17758683	4.24	rs7814274	0.16492	-7.46	-4.145	308	1	top1	0.16	9.3e-14	4.145	3.4e-05
	GTEx v8.sCCA3	ENSG00000164933.11	8	103407783	103407784	0.1734	rs6468852	-3.14	rs3956319	0.052254	6.06	-2.197	413	36	enet	0.11	2e-09	-4.00523	6.2e-05
	GTEx v8.sCCA3	ENSG00000044459.14	9	17134981	17134982	0.2658	rs10810611	4.58	rs10963050	0.298021	-9.97	-4.513	546	20	enet	0.33	5.9e-28	3.9308	8.47e-05
	GTEx v8.sCCA3	ENSG00000158079.14	9	94030793	94030794	0.0737	rs10992780	-4.79	rs10156602	0.064167	-4.95	-4.438	429	1	top1	0.064	4.5e-06	4.438	9.08e-06
	GTEx v8.sCCA3	ENSG00000148110.15	9	94374550	94374551	0.1715	rs9409575	4.01	rs2479602	0.097045	5.71	3.695	407	29	enet	0.13	2.8e-11	3.9508	7.79e-05
	GTEx v8.sCCA3	ENSG00000066697.14	9	100427155	100427156	0.1773	rs1338125	-4.89	rs1338125	0.05945	-5.94	-4.892	370	41	enet	0.13	8.3e-11	4.186	2.84e-05
	GTEx v8.sCCA3	ENSG00000241697.4	9	100473112	100473113	0.3127	rs1338125	-4.89	rs17813801	0.17555	7.46	-3.503	371	41	enet	0.27	2.8e-22	-4.3584	1.31e-05
	GTEx v8.sCCA3	ENSG00000261094.2	9	122937622	122937623	0.2456	rs4836919	6.08	rs4836919	0.044126	-5.43	6.08	411	9	lasso	0.094	2.7e-08	-5.5135	3.52e-08
	GTEx v8.sCCA3	ENSG00000136950.13	9	124862129	124862130	0.1737	rs7034076	4.36	rs640052	0.182791	8.02	-3.93	284	7	lasso	0.22	4.6e-18	-5.1003	3.39e-07
	GTEx v8.sCCA3	ENSG00000173611.17	9	125143495	125143496	0.0721	rs4836986	4.3	rs10986505	0.060331	5.04	-4.013	306	1	top1	0.06	8.5e-06	-4.013	6e-05
	GTEx v8.sCCA3	ENSG00000235106.9	9	134025438	134025439	0.3215	rs7022578	4.52	rs2073818	0.364895	-10.79	3.983	580	14	enet	0.38	9.6e-34	-4.0513	5.09e-05
	GTEx v8.sCCA3	ENSG00000169925.16	9	134068534	134068535	0.4196	rs7022578	4.52	rs11789898	0.386801	10.85	4.301	588	23	enet	0.45	8.9e-42	4.4384	9.06e-06
Time spent using computer
	GTEx v8.sCCA1	ENSG00000181915.4	10	62804856	62804857	0.3183	rs1509966	-4.95	rs10995307	0.337878	10.38	-4.921	470	5	lasso	0.39	1e-34	-5.13096	2.88e-07
	GTEx v8.sCCA1	ENSG00000107949.16	10	125823545	125823546	0.1518	rs12251135	4.63	rs10510149	0.116507	-7.07	-2.841	586	24	enet	0.17	4e-14	4.0047	6.21e-05
	GTEx v8.sCCA1	ENSG00000134571.10	11	47352701	47352702	0.329	rs10838738	5.17	rs10769258	0.10073	6.1	4.021	296	9	lasso	0.15	7.5e-13	4.66491	3.09e-06
	GTEx v8.sCCA1	ENSG00000165915.13	11	47407131	47407132	0.3016	rs10838738	5.17	rs7937331	0.31255	-9.84	4.07	288	7	lasso	0.33	3.3e-28	-4.40832	1.04e-05
	GTEx v8.sCCA1	ENSG00000165916.8	11	47426472	47426473	0.3969	rs10838738	5.17	rs7937331	0.26607	-9.17	4.07	288	9	lasso	0.35	5.8e-30	-4.77757	1.77e-06
	GTEx v8.sCCA1	ENSG00000213619.9	11	47579015	47579016	0.1427	rs10838738	5.17	rs4752801	0.09886	-6.65	4.476	275	6	lasso	0.13	9.9e-11	-4.84724	1.25e-06
	GTEx v8.sCCA1	ENSG00000172247.3	11	47594658	47594659	0.5439	rs10838738	5.17	rs12419692	0.63346	14.04	5.15	286	48	enet	0.7	7.3e-81	4.98249	6.28e-07
	GTEx v8.sCCA1	ENSG00000109919.9	11	47642622	47642623	0.2546	rs10838738	5.17	rs4752856	0.35968	-10.55	5.117	288	1	top1	0.36	2.1e-31	-5.117	3.1e-07
	GTEx v8.sCCA1	ENSG00000214391.3	11	90282559	90282560	0.0685	rs1792602	-5.25	rs1892887	0.02441	-4.6	1.986	300	8	enet	0.052	3.2e-05	-4.27678	1.9e-05
	GTEx v8.sCCA1	ENSG00000109971.13	11	123063229	123063230	0.0785	rs7939002	4.42	rs11218912	-0.00247	3.43	3.921	563	5	enet	0.0057	0.099	4.04491	5.23e-05
	GTEx v8.sCCA1	ENSG00000111252.10	12	111405947	111405948	0.0345	rs12321677	-4.79	rs2073950	0.057165	4.52	-4.417	239	1	top1	0.057	1.4e-05	-4.417	1e-05
	GTEx v8.sCCA1	ENSG00000258359.1	12	111670361	111670362	0.0357	rs7294902	-4.81	rs4767264	0.026959	4.01	-4.545	235	1	top1	0.027	0.0023	-4.545	5.49e-06
	GTEx v8.sCCA1	ENSG00000111275.12	12	111766886	111766887	0.3546	rs7294902	-4.81	rs441	0.369886	11.6	-4.651	219	16	enet	0.48	1.5e-45	-4.25725	2.07e-05
	GTEx v8.sCCA1	ENSG00000234608.7	12	111842901	111842902	0.117	rs7294902	-4.81	rs1016078	0.155239	-8.04	-4.658	201	41	enet	0.21	8e-18	4.9743	6.55e-07
	GTEx v8.sCCA1	ENSG00000089022.13	12	111843102	111843103	0.3308	rs7294902	-4.81	rs16941724	0.365995	10.58	-4.468	201	11	lasso	0.37	2.8e-32	-4.16246	3.15e-05
	GTEx v8.sCCA1	ENSG00000226469.1	12	111927017	111927018	0.189	rs7294902	-4.81	rs7959011	0.29382	-9.8	-4.651	188	16	lasso	0.29	5.8e-25	4.84747	1.25e-06
	GTEx v8.sCCA1	ENSG00000198270.12	12	112013184	112013185	0.3347	rs7294902	-4.81	rs4766764	0.440198	-12.25	-4.378	191	14	lasso	0.49	1.7e-46	4.57318	4.8e-06
	GTEx v8.sCCA1	ENSG00000089248.6	12	112013315	112013316	0.0375	rs7294902	-4.81	rs12423041	0.037342	4.4	-4.671	191	8	lasso	0.04	0.00025	-5.03724	4.72e-07
	GTEx v8.sCCA1	ENSG00000111300.9	12	112109021	112109022	0.0589	rs7294902	-4.81	rs2158291	0.09184	-6.15	-4.301	199	22	enet	0.12	2.3e-10	4.88113	1.05e-06
	GTEx v8.sCCA1	ENSG00000135148.11	12	112125500	112125501	0.039	rs7294902	-4.81	rs6489818	0.039052	4.75	-4.573	205	1	top1	0.039	0.0003	-4.573	4.81e-06
	GTEx v8.sCCA1	ENSG00000173064.12	12	112382438	112382439	0.1056	rs7294902	-4.81	rs1981517	0.134344	6.72	-4.725	276	18	lasso	0.14	1.5e-11	-4.22228	2.42e-05
	GTEx v8.sCCA1	ENSG00000275936.1	12	120224750	120224751	0.2897	rs206965	5.77	rs7296380	0.004188	4.53	2.863	375	59	enet	0.14	5.7e-12	3.97665	6.99e-05
	GTEx v8.sCCA1	ENSG00000022840.15	12	120533479	120533480	0.2862	rs206965	5.77	rs12310837	0.19191	7.84	5.491	404	4	lasso	0.22	1.1e-18	4.87864	1.07e-06
	GTEx v8.sCCA1	ENSG00000167272.10	12	120581397	120581398	0.2722	rs206965	5.77	rs2292681	0.310927	-9.81	4.132	410	5	lasso	0.32	5.2e-27	-4.69086	2.72e-06
	GTEx v8.sCCA1	ENSG00000122971.8	12	120725734	120725735	0.2848	rs206965	5.77	rs9204	0.220547	-9.75	-3.076	447	38	enet	0.34	8.8e-30	4.18846	2.81e-05
	GTEx v8.sCCA1	ENSG00000157837.15	12	120904370	120904371	0.3446	rs206965	5.77	rs3213566	0.464784	-11.98	4.84	459	6	lasso	0.48	9.5e-46	-4.87409	1.09e-06
	GTEx v8.sCCA1	ENSG00000172458.4	13	20703995	20703996	0.2909	rs9578313	4.24	rs7323504	0.17063	-8.31	-2.687	512	9	lasso	0.26	4.1e-22	3.7975	0.000146
	GTEx v8.sCCA1	ENSG00000119669.4	14	77028084	77028085	0.1463	rs8022640	4.52	rs4021409	0.075029	5.55	4.132	548	3	lasso	0.084	1.5e-07	4.19242	2.76e-05
	GTEx v8.sCCA1	ENSG00000258959.1	14	102066227	102066228	0.1713	rs28591992	-5.18	rs1190584	0.034185	4.59	-4.84	311	24	enet	0.091	4.9e-08	-4.09831	4.16e-05
	GTEx v8.sCCA1	ENSG00000080824.18	14	102139501	102139502	0.0968	rs28591992	-5.18	rs2298877	0.100487	5.75	-3.99	314	1	top1	0.1	9.1e-09	-3.99	6.61e-05
	GTEx v8.sCCA1	ENSG00000140153.17	14	102139699	102139700	0.0573	rs28591992	-5.18	rs7153005	0.065533	5.23	-5.046	314	1	top1	0.066	3.5e-06	-5.046	4.51e-07
	GTEx v8.sCCA1	ENSG00000080823.22	14	102305199	102305200	0.233	rs28591992	-5.18	rs7152550	0.231315	8.5	-4.065	343	13	lasso	0.24	6.6e-20	-4.85757	1.19e-06
	GTEx v8.sCCA1	ENSG00000100664.10	14	103333543	103333544	0.0974	rs17841064	-5.94	rs8014069	0.041472	4.54	-4.288	354	1	top1	0.041	0.0002	-4.288	1.8e-05
	GTEx v8.sCCA1	ENSG00000166166.12	14	103529183	103529184	0.2881	rs17841064	-5.94	rs17679475	0.211462	-9.26	3.175	352	41	enet	0.35	3.5e-30	-4.78185	1.74e-06
	GTEx v8.sCCA1	ENSG00000126214.21	14	103561895	103561896	0.334	rs17841064	-5.94	rs729437	0.397389	11.06	-4.056	359	1	top1	0.4	2.1e-35	-4.056	4.99e-05
	GTEx v8.sCCA1	ENSG00000166170.9	14	103562830	103562831	0.2425	rs17841064	-5.94	rs752624	0.254788	8.87	-3.719	359	11	lasso	0.27	4e-23	-4.0324	5.52e-05
	GTEx v8.sCCA1	ENSG00000183496.5	15	82046140	82046141	0.2287	rs7183805	-4.83	rs4725	0.151862	-7	4.473	307	1	top1	0.15	1e-12	-4.473	7.71e-06
	GTEx v8.sCCA1	ENSG00000140598.13	15	82262762	82262763	0.2366	rs7183805	-4.83	rs6495644	0.259909	-9.35	3.846	323	8	lasso	0.28	1.7e-23	-4.1337	3.57e-05
	GTEx v8.sCCA1	ENSG00000103942.12	15	82986152	82986153	0.311	rs11858468	5.59	rs2621228	0.329224	10.28	4.159	308	25	enet	0.36	3.1e-31	5.3161	1.06e-07
	GTEx v8.sCCA1	ENSG00000169609.13	15	83011640	83011641	0.5218	rs11858468	5.59	rs8043020	0.486199	12.21	2.576	319	36	enet	0.61	8.7e-64	3.9693	7.21e-05
	GTEx v8.sCCA1	ENSG00000136404.15	15	83107406	83107407	0.0524	rs11858468	5.59	rs11858468	0.070311	5.53	5.588	350	1	top1	0.07	1.6e-06	5.588	2.3e-08
	GTEx v8.sCCA1	ENSG00000166503.8	15	83208017	83208018	0.2284	rs11858468	5.59	rs7180407	0.35121	10.48	4.025	351	21	lasso	0.35	1.3e-30	4.8321	1.35e-06
	GTEx v8.sCCA1	ENSG00000140564.11	15	90868591	90868592	0.1933	rs4702	4.9	rs1894400	0.105202	6.93	-4.417	492	9	enet	0.13	2.7e-11	-4.4903	7.11e-06
	GTEx v8.sCCA1	ENSG00000182511.11	15	90883694	90883695	0.4806	rs4702	4.9	rs1894400	0.352045	10.42	-4.417	497	9	lasso	0.38	1.4e-33	-4.0316	5.54e-05
	GTEx v8.sCCA1	ENSG00000233024.7	16	18374951	18374952	0.0539	rs6498759	4.94	rs2115044	0.053389	-4.48	4.892	146	1	top1	0.053	2.7e-05	-4.892	9.98e-07
	GTEx v8.sCCA1	ENSG00000280214.1	16	67552934	67552935	0.0723	rs11700	-6.04	rs868213	0.037777	4.94	-5.536	236	19	enet	0.046	9.2e-05	-5.40162	6.6e-08
	GTEx v8.sCCA1	ENSG00000261386.2	16	67563957	67563958	0.0721	rs11700	-6.04	rs9932087	0.095637	-5.97	-5.975	236	8	lasso	0.11	1.6e-09	5.20551	1.93e-07
	GTEx v8.sCCA1	ENSG00000188038.7	16	67884804	67884805	0.0851	rs12446418	-5.33	rs7188085	0.017984	4.7	-4.596	252	13	enet	0.033	0.00077	-4.25119	2.13e-05
	GTEx v8.sCCA1	ENSG00000263276.1	16	68224712	68224713	0.0818	rs12446418	-5.33	rs4783558	0.033616	4.79	4.419	302	10	enet	0.04	0.00025	4.09607	4.2e-05
	GTEx v8.sCCA1	ENSG00000103067.13	16	68238101	68238102	0.1018	rs12446418	-5.33	rs9931987	0.128211	-6.65	-4.84	303	1	top1	0.13	7.1e-11	4.84	1.3e-06
	GTEx v8.sCCA1	ENSG00000103066.12	16	68245303	68245304	0.1819	rs12446418	-5.33	rs9888796	0.19428	-8.93	4.873	309	7	lasso	0.25	6.7e-21	-4.55516	5.23e-06
	GTEx v8.sCCA1	ENSG00000168802.12	16	69132513	69132514	0.0637	rs8044794	-4.73	rs3817030	0.03795	4.81	-4.07	322	1	top1	0.038	0.00037	-4.07	4.7e-05
	GTEx v8.sCCA1	ENSG00000168807.16	16	69187128	69187129	0.2063	rs8044794	-4.73	rs9302599	0.318367	10.44	-4.029	318	6	lasso	0.32	1.4e-27	-4.31083	1.63e-05
	GTEx v8.sCCA1	ENSG00000132612.15	16	69311355	69311356	0.1046	rs8044794	-4.73	rs4544231	0.120947	-6.65	-4.664	307	1	top1	0.12	2.5e-10	4.664	3.1e-06
	GTEx v8.sCCA1	ENSG00000258429.1	16	69330594	69330595	0.3481	rs8044794	-4.73	rs1048818	0.493586	12.75	-4.378	298	6	lasso	0.53	6.1e-52	-4.48759	7.2e-06
	GTEx v8.sCCA1	ENSG00000213380.14	16	69339428	69339429	0.132	rs8044794	-4.73	rs9889045	0.20304	8.18	-4.578	300	1	top1	0.2	7.1e-17	-4.578	4.69e-06
	GTEx v8.sCCA1	ENSG00000132603.13	16	69339583	69339584	0.2205	rs8044794	-4.73	rs1048818	0.349217	10.48	-4.378	300	1	top1	0.35	2.5e-30	-4.378	1.2e-05
	GTEx v8.sCCA1	ENSG00000132604.10	16	69408570	69408571	0.2138	rs8044794	-4.73	rs1048818	0.279752	9.57	-4.378	304	3	lasso	0.29	9e-25	-4.31512	1.6e-05
	GTEx v8.sCCA1	ENSG00000182149.20	16	71885232	71885233	0.2835	rs12925901	-5.54	rs7195988	0.262664	9.4	5.06	400	29	enet	0.27	1.8e-22	4.92878	8.27e-07
	GTEx v8.sCCA1	ENSG00000141026.5	17	17476985	17476986	0.1222	rs4925108	-4.3	rs12943500	0.00445	4.28	-4.301	408	25	enet	0.086	1.1e-07	-4.68946	2.74e-06
	GTEx v8.sCCA1	ENSG00000108591.9	17	18087885	18087886	0.4817	rs4925108	-4.3	rs12943914	0.262	9.51	-3.575	332	8	lasso	0.36	1.1e-31	-4.08892	4.33e-05
	GTEx v8.sCCA1	ENSG00000072134.15	17	19215614	19215615	0.4703	rs16960499	-5.91	rs4924987	0.564	-13.14	-3.791	239	4	lasso	0.57	5.3e-58	4.43947	9.02e-06
	GTEx v8.sCCA1	ENSG00000270091.1	17	19897286	19897287	0.3029	rs7209653	-6.69	rs397969	0.378	10.96	-5.173	300	4	lasso	0.41	4.4e-37	-4.48573	7.27e-06
	GTEx v8.sCCA1	ENSG00000108599.14	17	19978342	19978343	0.3635	rs7209653	-6.69	rs203462	0.389	-10.95	-5.229	280	30	enet	0.4	1.1e-35	4.55137	5.33e-06
	GTEx v8.sCCA1	ENSG00000128487.16	17	20009343	20009344	0.163	rs7209653	-6.69	rs1638526	0.125	-7.26	-6.495	275	29	enet	0.18	1.2e-14	5.60566	2.07e-08
	GTEx v8.sCCA1	ENSG00000273559.4	17	38825480	38825481	0.2826	rs228269	4.33	rs228241	0.27	-9.17	3.867	364	4	lasso	0.28	1.1e-23	-4.21537	2.49e-05
	GTEx v8.sCCA1	ENSG00000136448.11	17	45051661	45051662	0.4501	rs11657325	-5.86	rs6503422	0.55	-12.94	-4.276	330	5	lasso	0.58	1.8e-58	4.68228	2.84e-06
	GTEx v8.sCCA1	ENSG00000172992.11	17	45061108	45061109	0.6336	rs11657325	-5.86	rs7225329	0.461	12.67	-4.557	325	14	lasso	0.67	9.6e-75	-4.76577	1.88e-06
	GTEx v8.sCCA1	ENSG00000181513.14	17	45132599	45132600	0.4208	rs11657325	-5.86	rs2291447	0.329	-10.47	-3.39	284	21	enet	0.36	1.7e-31	4.10037	4.12e-05
	GTEx v8.sCCA1	ENSG00000186834.3	17	45148501	45148502	0.1675	rs11657325	-5.86	rs11657325	0.13	6.75	-5.861	280	15	enet	0.17	6e-14	-5.33328	9.65e-08
	GTEx v8.sCCA1	ENSG00000108654.13	17	64508198	64508199	0.6242	rs1991401	4.62	rs1991401	0.385	10.96	4.617	192	8	lasso	0.4	4.2e-36	4.62008	3.84e-06
	GTEx v8.sCCA1	ENSG00000161533.11	17	75979218	75979219	0.5164	rs3744032	3.83	rs12602755	0.268	-9.17	3.673	404	10	lasso	0.41	4.4e-37	-4.23691	2.27e-05
	GTEx v8.sCCA1	ENSG00000070495.14	17	76726798	76726799	0.177	rs9909792	4.94	rs2286585	0.174	7.37	-4.417	528	1	top1	0.17	1.7e-14	-4.417	1e-05
	GTEx v8.sCCA1	ENSG00000262877.4	17	81390255	81390256	0.6058	rs11652437	6.47	rs11655604	0.414	11.31	5.884	359	31	enet	0.47	1.5e-43	5.77584	7.66e-09
	GTEx v8.sCCA1	ENSG00000266074.8	17	81395474	81395475	0.1098	rs11652437	6.47	rs11655604	0.0244	4.21	5.884	355	1	top1	0.024	0.0036	5.884	4e-09
	GTEx v8.sCCA1	ENSG00000141452.9	18	23503469	23503470	0.3835	rs1788823	-4.63	rs1788817	0.482929	-12.32	3.33	346	24	enet	0.51	1.3e-48	-3.69872	0.000217
	GTEx v8.sCCA1	ENSG00000101695.8	18	32018371	32018372	0.1376	rs1458865	4.34	rs12607786	0.008288	-4.37	2.157	462	35	enet	0.058	1.3e-05	-3.85695	0.000115
	GTEx v8.sCCA1	ENSG00000134758.13	18	32092119	32092120	0.1409	rs1458865	4.34	rs9959235	0.027882	5.13	2.765	440	17	enet	0.091	5e-08	4.13528	3.55e-05
	GTEx v8.sCCA1	ENSG00000249115.8	19	35612743	35612744	0.0778	rs4806187	-4.36	rs4806187	0.0347	-4.19	-4.36	465	1	top1	0.035	0.00063	4.36	1.3e-05
	GTEx v8.sCCA1	ENSG00000126267.8	19	35648222	35648223	0.4664	rs4806187	-4.36	rs4806187	0.606	-13.58	-4.36	459	1	top1	0.61	2.1e-63	4.36	1.3e-05
	GTEx v8.sCCA1	ENSG00000215790.6	1	1745991	1745992	0.7206	rs2803348	-6.769	rs6699975	0.178331	-7.48	-0.755	290	41	enet	0.37	2.2e-32	4.94033	7.8e-07
	GTEx v8.sCCA1	ENSG00000008130.15	1	1780456	1780457	0.166	rs2803348	-6.769	rs35672141	0.103596	6.57	5.926	288	19	enet	0.13	3e-11	5.76345	8.24e-09
	GTEx v8.sCCA1	ENSG00000231050.1	1	1891470	1891471	0.5094	rs2803348	-6.769	rs35511469	0.447362	12.31	-4.7	317	23	enet	0.61	7.4e-65	-5.92714	3.08e-09
	GTEx v8.sCCA1	ENSG00000178821.12	1	1919272	1919273	0.3045	rs2803348	-6.769	rs2748988	0.472105	12.05	6.369	328	1	top1	0.47	3.7e-44	6.369	1.9e-10
	GTEx v8.sCCA1	ENSG00000171735.18	1	6785323	6785324	0.1868	rs17029864	4.206	rs12059518	0.08708	-5.41	4.173	439	10	lasso	0.11	2.1e-09	-4.57259	4.82e-06
	GTEx v8.sCCA1	ENSG00000232912.5	1	8424644	8424645	0.27	rs301795	-6.222	rs301806	0.373878	10.86	5.444	303	1	top1	0.37	7e-33	5.444	5.21e-08
	GTEx v8.sCCA1	ENSG00000142599.17	1	8817642	8817643	0.3347	rs301795	-6.222	rs301805	0.37701	10.91	5.482	374	5	lasso	0.44	4.6e-40	6.19761	5.73e-10
	GTEx v8.sCCA1	ENSG00000125944.18	1	23344335	23344336	0.0478	rs3753250	-5.105	rs10753554	0.009033	-3.86	-4.173	319	10	enet	0.021	0.0068	5.22187	1.77e-07
	GTEx v8.sCCA1	ENSG00000143033.17	1	93079234	93079235	0.0633	rs2765545	-5.65	rs500349	0.040611	-4.23	-3.746	251	12	enet	0.043	0.00015	4.58187	4.61e-06
	GTEx v8.sCCA1	ENSG00000117500.12	1	93163209	93163210	0.2422	rs2765545	-5.65	rs1572343	0.270323	9.28	-5.519	265	36	enet	0.27	4.2e-23	-4.98442	6.21e-07
	GTEx v8.sCCA1	ENSG00000117505.12	1	93346025	93346026	0.3292	rs2765545	-5.65	rs10782959	0.486439	-12.22	-3.633	300	6	lasso	0.56	4e-56	4.14921	3.34e-05
	GTEx v8.sCCA1	ENSG00000215717.5	1	109090858	109090859	0.1489	rs12145677	7.796	rs705271	0.020237	-4.59	-1.405	409	36	enet	0.095	2.2e-08	5.87141	4.32e-09
	GTEx v8.sCCA1	ENSG00000031698.12	1	109213917	109213918	0.1226	rs12145677	7.796	rs11102964	-0.001311	-3.81	2.054	425	29	enet	0.024	0.0036	-4.78738	1.69e-06
	GTEx v8.sCCA1	ENSG00000134243.11	1	109397950	109397951	0.1682	rs12145677	7.796	rs11102972	0.143412	-7.6	5.06	418	13	enet	0.15	1.7e-12	-6.52229	6.92e-11
	GTEx v8.sCCA1	ENSG00000143106.12	1	109426426	109426427	0.1032	rs12145677	7.796	rs577953	0.053931	5.33	3.503	421	11	enet	0.079	3.4e-07	5.26756	1.38e-07
	GTEx v8.sCCA1	ENSG00000143028.8	1	109466627	109466628	0.4263	rs12145677	7.796	rs4970759	0.504689	-12.65	7.262	422	48	enet	0.6	3.7e-63	-5.98268	2.19e-09
	GTEx v8.sCCA1	ENSG00000162650.16	1	109483478	109483479	0.1948	rs12145677	7.796	rs1765756	0.265872	9.23	5.536	412	1	top1	0.27	2.5e-22	5.536	3.09e-08
	GTEx v8.sCCA1	ENSG00000174151.14	1	109494051	109494052	0.132	rs12145677	7.796	rs749056	0.105359	6.14	7.515	414	12	enet	0.11	3.2e-09	7.54717	4.45e-14
	GTEx v8.sCCA1	ENSG00000181754.6	1	109509737	109509738	0.5391	rs12145677	7.796	rs534135	0.558215	-13.13	5.241	419	102	enet	0.6	5.4e-62	-5.11111	3.2e-07
	GTEx v8.sCCA1	ENSG00000156097.12	1	109539871	109539872	0.0536	rs12145677	7.796	rs749056	0.02599	4.31	7.515	419	4	lasso	0.029	0.0016	6.61394	3.74e-11
	GTEx v8.sCCA1	ENSG00000116473.14	1	111542217	111542218	0.474	rs1144601	-4.476	rs17665274	0.395189	11.24	-3.895	667	33	enet	0.43	4.1e-39	-4.17248	3.01e-05
	GTEx v8.sCCA1	ENSG00000213047.12	1	197775695	197775696	0.1222	rs4282851	-6.258	rs4915564	0.125795	-6.94	-6.201	335	4	lasso	0.14	9e-12	6.19654	5.77e-10
	GTEx v8.sCCA1	ENSG00000163431.12	1	201946587	201946588	0.3392	rs2819346	-4.892	rs2820315	0.376556	10.83	-4.224	478	1	top1	0.38	3.7e-33	-4.224	2.4e-05
	GTEx v8.sCCA1	ENSG00000215251.3	20	3149259	3149260	0.2593	rs306755	5.67	rs306755	0.189866	7.78	5.673	415	6	lasso	0.25	5.2e-21	5.41006	6.3e-08
	GTEx v8.sCCA1	ENSG00000185019.16	20	3160195	3160196	0.5126	rs306755	5.67	rs2422859	0.423753	-11.43	5.621	421	8	lasso	0.43	2.1e-39	-5.53061	3.19e-08
	GTEx v8.sCCA1	ENSG00000254419.1	20	58710794	58710795	0.3574	rs7268780	4.48	rs7268780	0.229093	9.25	4.479	553	10	lasso	0.41	2.8e-36	4.36213	1.29e-05
	GTEx v8.sCCA1	ENSG00000130699.18	20	62065809	62065810	0.1816	rs744778	-4.3	rs6061405	0.117624	6.14	-4.119	564	1	top1	0.12	4.6e-10	-4.119	3.81e-05
	GTEx v8.sCCA1	ENSG00000101191.16	20	62937951	62937952	0.3509	rs11905041	-5.24	rs6011489	0.328747	10.54	-4.985	502	8	lasso	0.41	5.9e-37	-4.82557	1.4e-06
	GTEx v8.sCCA1	ENSG00000101193.7	20	62938118	62938119	0.2989	rs11905041	-5.24	rs1054866	0.287194	9.44	-4.685	502	2	lasso	0.33	8.8e-29	-3.90114	9.57e-05
	GTEx v8.sCCA1	ENSG00000159055.3	21	32279068	32279069	0.1846	rs2833690	5.13	rs2833697	0.14708	7.23	3.746	494	1	top1	0.15	2.4e-12	3.746	0.00018
	GTEx v8.sCCA1	ENSG00000198832.10	22	31120068	31120069	0.4724	rs8140312	4.84	rs11705137	0.318722	-10.07	-3.591	373	26	enet	0.39	2e-34	4.56612	4.97e-06
	GTEx v8.sCCA1	ENSG00000185133.13	22	31122730	31122731	0.3172	rs8140312	4.84	rs9621188	0.216845	8.5	-3.607	370	5	lasso	0.22	3.2e-18	-4.03485	5.46e-05
	GTEx v8.sCCA1	ENSG00000138942.15	22	31160192	31160193	0.1781	rs8140312	4.84	rs1034589	0.259263	-9.29	4.206	364	1	top1	0.26	9.7e-22	-4.206	2.6e-05
	GTEx v8.sCCA1	ENSG00000213888.3	22	31346776	31346777	0.0961	rs8140312	4.84	rs9609296	0.034809	4.83	4.329	339	18	enet	0.038	0.00034	3.89616	9.77e-05
	GTEx v8.sCCA1	ENSG00000100324.13	22	39399740	39399741	0.3132	rs7288455	5.71	rs5750816	0.302599	-10.17	-3.746	386	9	lasso	0.34	4.8e-29	3.84112	0.000122
	GTEx v8.sCCA1	ENSG00000128268.11	22	39457343	39457344	0.2167	rs7288455	5.71	rs909674	0.306812	9.97	-4.046	385	1	top1	0.31	3.8e-26	-4.046	5.21e-05
	GTEx v8.sCCA1	ENSG00000198951.11	22	42070841	42070842	0.4536	rs133376	-4.72	rs133376	0.41483	-12.21	-4.716	333	18	enet	0.58	1.2e-58	4.57071	4.86e-06
	GTEx v8.sCCA1	ENSG00000100197.20	22	42130905	42130906	0.5433	rs133376	-4.72	rs5758589	0.626677	14.1	-4.476	348	4	lasso	0.66	7.4e-73	-4.49964	6.81e-06
	GTEx v8.sCCA1	ENSG00000100207.18	22	42343615	42343616	0.0465	rs133376	-4.72	rs133376	0.016824	-3.88	-4.716	389	1	top1	0.017	0.013	4.716	2.41e-06
	GTEx v8.sCCA1	ENSG00000221823.10	2	68256236	68256237	0.4564	rs12465425	4.78	rs4078978	0.265143	9.09	-3.93	491	7	lasso	0.33	9.1e-29	-4.48438	7.31e-06
	GTEx v8.sCCA1	ENSG00000075292.18	2	71276560	71276561	0.2933	rs4852252	-5.54	rs7590738	0.224356	-8.43	-5.369	482	1	top1	0.22	1.1e-18	5.369	7.92e-08
	GTEx v8.sCCA1	ENSG00000071082.10	2	101002244	101002245	0.0899	rs7584951	-5.28	rs4850969	0.046238	-4.05	-5.069	452	1	top1	0.046	9.1e-05	5.069	4e-07
	GTEx v8.sCCA1	ENSG00000271151.1	2	173968350	173968351	0.3784	rs16866	-4.52	rs16862227	0.280488	9.38	-4.417	428	1	top1	0.28	1.1e-23	-4.417	1e-05
	GTEx v8.sCCA1	ENSG00000115524.15	2	197435090	197435091	0.1383	rs11692344	5.03	rs699319	0.274188	-9.31	4.215	329	1	top1	0.27	4.3e-23	-4.215	2.5e-05
	GTEx v8.sCCA1	ENSG00000162944.10	2	197676044	197676045	0.1429	rs1607373	5.05	rs12622674	0.219307	-8.47	4.473	318	1	top1	0.22	3e-18	-4.473	7.71e-06
	GTEx v8.sCCA1	ENSG00000247626.4	2	197705368	197705369	0.0608	rs1607373	5.05	rs6760891	0.062506	-5.35	4.685	312	1	top1	0.063	5.9e-06	-4.685	2.8e-06
	GTEx v8.sCCA1	ENSG00000178074.5	2	199911255	199911256	0.2071	rs10445792	-6.6	rs281766	0.295581	-9.83	-5.784	349	8	lasso	0.3	8.3e-26	5.85584	4.75e-09
	GTEx v8.sCCA1	ENSG00000162971.10	2	199948471	199948472	0.2222	rs10445792	-6.6	rs281787	0.286308	9.83	-5.123	364	10	lasso	0.3	1.6e-25	-5.0712	3.95e-07
	GTEx v8.sCCA1	ENSG00000162972.10	2	199955316	199955317	0.1491	rs10445792	-6.6	rs281766	0.175395	-7.98	-5.784	370	6	lasso	0.18	2.3e-15	5.53995	3.03e-08
	GTEx v8.sCCA1	ENSG00000010256.10	3	48610975	48610976	0.0539	rs3087866	-5.83	rs4513485	0.001273	-3.59	-3.339	253	7	enet	0.0033	0.16	4.07206	4.66e-05
	GTEx v8.sCCA1	ENSG00000114302.15	3	48847570	48847571	0.1436	rs3087866	-5.83	rs6769821	0.14227	-7.57	-4.811	270	8	lasso	0.18	9.9e-15	5.44048	5.31e-08
	GTEx v8.sCCA1	ENSG00000178467.17	3	48989988	48989989	0.257	rs9853683	8.09	rs9846123	0.361351	11.07	-3.41	258	25	enet	0.41	3.2e-37	-4.39616	1.1e-05
	GTEx v8.sCCA1	ENSG00000178057.14	3	49020458	49020459	0.1071	rs7622302	8.1	rs7626445	0.11715	7.11	-3.465	261	6	lasso	0.14	8.7e-12	-4.5719	4.83e-06
	GTEx v8.sCCA1	ENSG00000272434.1	3	49029390	49029391	0.113	rs7622302	8.1	rs14018	0.128955	-7.02	-5.402	259	9	lasso	0.15	2.8e-12	5.23985	1.61e-07
	GTEx v8.sCCA1	ENSG00000198218.10	3	49094362	49094363	0.2899	rs1801143	8.12	rs4974081	0.491898	-12.5	-5.604	252	42	enet	0.51	6e-49	5.54955	2.86e-08
	GTEx v8.sCCA1	ENSG00000270441.1	3	49160850	49160851	0.1436	rs1801143	8.12	rs4974083	0.211939	8.18	-5.47	257	1	top1	0.21	1.3e-17	-5.47	4.5e-08
	GTEx v8.sCCA1	ENSG00000185909.14	3	49171610	49171611	0.2129	rs1801143	8.12	rs13096474	0.248521	-9.05	-5.19	261	8	lasso	0.26	1.1e-21	4.96916	6.72e-07
	GTEx v8.sCCA1	ENSG00000114316.12	3	49340711	49340712	0.0732	rs1801143	8.12	rs7619789	0.104041	-5.94	-5.253	277	1	top1	0.1	4.9e-09	5.253	1.5e-07
	GTEx v8.sCCA1	ENSG00000145022.4	3	49412205	49412206	0.0942	rs1801143	8.12	rs7619789	0.13321	6.82	-5.253	286	5	lasso	0.14	8.9e-12	-5.33538	9.53e-08
	GTEx v8.sCCA1	ENSG00000145020.15	3	49422752	49422753	0.6624	rs1801143	8.12	rs6769821	0.784958	15.61	-4.811	287	8	lasso	0.8	4.8e-107	-4.95799	7.12e-07
	GTEx v8.sCCA1	ENSG00000145029.13	3	49429325	49429326	0.3875	rs1801143	8.12	rs7619016	0.510634	12.82	-4.973	287	11	lasso	0.54	7.2e-54	-5.8874	3.92e-09
	GTEx v8.sCCA1	ENSG00000164061.4	3	49554488	49554489	0.0348	rs1801143	8.12	rs7648987	0.00761	-3.73	-4.587	302	1	top1	0.0076	0.069	4.587	4.5e-06
	GTEx v8.sCCA1	ENSG00000164062.12	3	49674001	49674002	0.3655	rs1801143	8.12	rs6803222	0.233682	-8.85	7.688	318	39	enet	0.29	3e-24	-7.86316	3.75e-15
	GTEx v8.sCCA1	ENSG00000173531.15	3	49689497	49689498	0.696	rs1801143	8.12	rs13100791	0.21647	-8.2	5.35	315	40	enet	0.39	6.7e-35	-5.84627	5.03e-09
	GTEx v8.sCCA1	ENSG00000164068.15	3	49689501	49689502	0.4195	rs1801143	8.12	rs2271960	0.354332	-10.7	-4.645	315	48	enet	0.47	7.4e-44	4.33285	1.47e-05
	GTEx v8.sCCA1	ENSG00000185614.4	3	49803253	49803254	0.2569	rs1801143	8.12	rs6785549	0.394868	-11.33	-4.685	326	28	enet	0.4	6.5e-36	5.20768	1.91e-07
	GTEx v8.sCCA1	ENSG00000182179.12	3	49813945	49813946	0.3789	rs1801143	8.12	rs11709680	0.464295	11.95	-4.725	327	1	top1	0.46	3.5e-43	-4.725	2.3e-06
	GTEx v8.sCCA1	ENSG00000164078.12	3	49903843	49903844	0.1659	rs1801143	8.12	rs2230590	0.310167	-9.79	-4.985	337	1	top1	0.31	1.8e-26	4.985	6.2e-07
	GTEx v8.sCCA1	ENSG00000164077.13	3	49930172	49930173	0.0498	rs1801143	8.12	rs2352974	0.025345	3.99	-4.601	335	1	top1	0.025	0.0031	-4.601	4.2e-06
	GTEx v8.sCCA1	ENSG00000004534.14	3	49940006	49940007	0.608	rs1801143	8.12	rs2624843	0.836695	-15.98	4.534	338	1	top1	0.84	1.8e-121	-4.534	5.79e-06
	GTEx v8.sCCA1	ENSG00000003756.16	3	50088907	50088908	0.0685	rs9875617	7.92	rs6446193	0.114331	-6.08	4.53	354	1	top1	0.11	8.1e-10	-4.53	5.9e-06
	GTEx v8.sCCA1	ENSG00000281691.1	3	50099980	50099981	0.1278	rs1873625	7.7	rs6771546	0.140505	6.86	4.553	354	1	top1	0.14	7.9e-12	4.553	5.29e-06
	GTEx v8.sCCA1	ENSG00000001617.11	3	50155044	50155045	0.0784	rs11718165	7.53	rs952594	0.105626	6.65	-3.808	351	4	lasso	0.11	9.9e-10	-4.14242	3.44e-05
	GTEx v8.sCCA1	ENSG00000235016.1	3	50156084	50156085	0.0537	rs11718165	7.53	rs1062633	0.089382	-5.63	4.898	351	1	top1	0.089	6.1e-08	-4.898	9.68e-07
	GTEx v8.sCCA1	ENSG00000241506.1	3	68635704	68635705	0.0692	rs9835386	5.33	rs1397253	0.014486	-3.83	3.808	490	5	lasso	0.022	0.0057	-4.15609	3.24e-05
	GTEx v8.sCCA1	ENSG00000177311.11	3	141324212	141324213	0.2478	rs6440003	4.99	rs6763931	0.311987	-9.96	4.873	406	13	enet	0.34	6.2e-29	-5.00713	5.52e-07
	GTEx v8.sCCA1	ENSG00000121897.14	4	39458888	39458889	0.3079	rs6531736	-6.33	rs16995300	0.153205	6.91	0.553	372	50	enet	0.21	1.1e-17	4.95863	7.1e-07
	GTEx v8.sCCA1	ENSG00000249348.1	4	39528311	39528312	0.4474	rs6531736	-6.33	rs13129975	0.169616	-7.99	3.036	353	16	enet	0.2	1.2e-16	-5.07573	3.86e-07
	GTEx v8.sCCA1	ENSG00000109686.17	4	151325631	151325632	0.1528	rs12331037	-5.69	rs10222881	0.145703	6.93	2.632	279	9	lasso	0.19	1.9e-15	3.91242	9.14e-05
	GTEx v8.sCCA1	ENSG00000278978.1	4	151669785	151669786	0.1244	rs12331037	-5.69	rs1561915	0.144749	-7.12	-4.08	383	10	lasso	0.14	3.6e-12	5.00657	5.54e-07
	GTEx v8.sCCA1	ENSG00000251455.1	4	151674482	151674483	0.1518	rs12331037	-5.69	rs3749561	0.214564	8.37	-5.491	383	1	top1	0.21	7.6e-18	-5.491	4e-08
	GTEx v8.sCCA1	ENSG00000059691.11	4	151761022	151761023	0.3858	rs12331037	-5.69	rs3805356	0.578532	13.57	-4.447	391	9	lasso	0.6	9.5e-63	-4.38461	1.16e-05
	GTEx v8.sCCA1	ENSG00000052795.12	4	158769137	158769138	0.2599	rs2068625	-7.13	rs4131480	0.237085	8.78	-6.162	265	6	lasso	0.24	2.3e-20	-6.28488	3.28e-10
	GTEx v8.sCCA1	ENSG00000164181.13	5	60844388	60844389	0.374	rs17332108	-4.786	rs7726671	0.244836	8.85	-4.457	327	26	enet	0.27	7.9e-23	-4.55096	5.34e-06
	GTEx v8.sCCA1	ENSG00000188725.7	5	61161226	61161227	0.061	rs17332108	-4.786	rs159540	0.022409	4.36	-4.005	346	4	lasso	0.032	0.0011	-4.75338	2e-06
	GTEx v8.sCCA1	ENSG00000085365.17	5	78360582	78360583	0.1889	rs7700390	4.651	rs2115435	0.234873	-8.61	4.344	438	1	top1	0.23	1.4e-19	-4.344	1.4e-05
	GTEx v8.sCCA1	ENSG00000081189.15	5	88904256	88904257	0.0589	rs34316	6.941	rs770463	0.034802	-4.74	-3.808	255	11	enet	0.044	0.00012	4.5262	6.01e-06
	GTEx v8.sCCA1	ENSG00000145725.19	5	103120151	103120152	0.2612	rs187580	5.199	rs34823	0.444917	11.98	4.145	318	13	lasso	0.45	8.7e-42	4.22384	2.4e-05
	GTEx v8.sCCA1	ENSG00000131435.12	5	132257670	132257671	0.2313	rs2023823	5.012	rs2089855	0.273126	9.77	-3.983	402	8	lasso	0.35	1.4e-30	-4.61273	3.97e-06
	GTEx v8.sCCA1	ENSG00000072682.18	5	132295314	132295315	0.3346	rs2023823	5.012	rs7705189	0.503648	-12.41	-4.033	409	33	enet	0.51	4e-49	4.27248	1.93e-05
	GTEx v8.sCCA1	ENSG00000131437.15	5	132737637	132737638	0.3945	rs2023823	5.012	rs2406410	0.373813	11.24	4.197	415	7	lasso	0.45	1.6e-41	4.10998	3.96e-05
	GTEx v8.sCCA1	ENSG00000205089.7	5	132747444	132747445	0.0637	rs2023823	5.012	rs270602	0.021631	4.36	3.356	414	12	lasso	0.042	0.0002	4.10668	4.01e-05
	GTEx v8.sCCA1	ENSG00000120725.12	5	139293556	139293557	0.1865	rs13181561	4.959	rs11749163	0.316703	-10.64	3.652	264	25	enet	0.38	2.2e-33	-4.16174	3.16e-05
	GTEx v8.sCCA1	ENSG00000170482.16	5	139384552	139384553	0.3622	rs13181561	4.959	rs6596475	0.377615	-10.9	3.652	271	16	enet	0.39	1.3e-34	-4.05224	5.07e-05
	GTEx v8.sCCA1	ENSG00000170464.9	5	139444490	139444491	0.5598	rs13181561	4.959	rs11242465	0.640452	-13.97	4.132	270	1	top1	0.64	1.7e-69	-4.132	3.6e-05
	GTEx v8.sCCA1	ENSG00000249751.3	5	139462742	139462743	0.0836	rs13181561	4.959	rs10900864	0.025725	-4.43	3.719	272	5	lasso	0.047	7.8e-05	-4.45244	8.49e-06
	GTEx v8.sCCA1	ENSG00000171604.11	5	139647298	139647299	0.1652	rs13181561	4.959	rs3822742	0.145632	6.83	4.159	253	1	top1	0.15	3.1e-12	4.159	3.2e-05
	GTEx v8.sCCA1	ENSG00000113141.17	5	140647057	140647058	0.4133	rs246723	5.7	rs702399	0.313354	-10.2	-4.431	344	15	lasso	0.38	2.3e-33	4.44008	8.99e-06
	GTEx v8.sCCA1	ENSG00000131495.8	5	140647768	140647769	0.1876	rs246723	5.7	rs702399	0.286779	9.67	-4.431	344	1	top1	0.29	3e-24	-4.431	9.38e-06
	GTEx v8.sCCA1	ENSG00000120314.18	5	140664675	140664676	0.2724	rs246723	5.7	rs801189	0.348824	-10.49	-4.119	346	1	top1	0.35	2.8e-30	4.119	3.81e-05
	GTEx v8.sCCA1	ENSG00000146007.10	5	140700333	140700334	0.2104	rs246723	5.7	rs801189	0.334144	-10.21	-4.119	360	1	top1	0.33	8.3e-29	4.119	3.81e-05
	GTEx v8.sCCA1	ENSG00000186470.13	6	26365158	26365159	0.792	rs806795	-5.67	rs9366653	0.789	15.71	-3.633	548	24	enet	0.83	4.4e-118	-3.70542	0.000211
	GTEx v8.sCCA1	ENSG00000241549.8	6	26956553	26956554	0.8439	rs12663161	4.97	rs6456762	0.79	15.54	4.856	360	52	enet	0.81	4.2e-111	5.02513	5.03e-07
	GTEx v8.sCCA1	ENSG00000187626.8	6	28252223	28252224	0.1007	rs149990	-4.81	rs853685	0.067	-5.86	-3.96	427	33	enet	0.084	1.6e-07	3.84135	0.000122
	GTEx v8.sCCA1	ENSG00000204428.12	6	31684039	31684040	0.678	rs2293861	3.95	rs1144709	0.345	10.33	3.891	240	44	enet	0.51	1.9e-48	4.3027	1.69e-05
	GTEx v8.sCCA1	ENSG00000112701.17	6	75601508	75601509	0.3903	rs766244	4.42	rs766244	0.38	10.9	4.417	336	1	top1	0.38	1.8e-33	4.417	1e-05
	GTEx v8.sCCA1	ENSG00000111885.6	6	119349760	119349761	0.1705	rs7740993	-5.24	rs9489686	0.0808	-6.62	-4.976	402	43	enet	0.13	8.3e-11	4.2737	1.92e-05
	GTEx v8.sCCA1	ENSG00000106066.14	7	29195450	29195451	0.6198	rs10486606	-4.13	rs245883	0.534286	-12.78	3.732	692	47	enet	0.57	3.5e-57	-4.21502	2.5e-05
	GTEx v8.sCCA1	ENSG00000158321.15	7	69598918	69598919	0.0341	rs210606	-5.91	rs7793984	-0.002873	-4.06	-3.998	278	8	enet	0.0064	0.087	4.24947	2.14e-05
	GTEx v8.sCCA1	ENSG00000127995.16	7	94509218	94509219	0.3429	rs17166329	3.89	rs2188646	0.243684	8.85	3.808	319	24	enet	0.29	1.4e-24	4.04988	5.12e-05
	GTEx v8.sCCA1	ENSG00000164715.5	7	98106884	98106885	0.2545	rs6465657	4.91	rs4729402	0.148621	-7.4	4.189	344	31	enet	0.21	3.4e-17	-4.76151	1.92e-06
	GTEx v8.sCCA1	ENSG00000205356.9	7	98252250	98252251	0.2583	rs6465657	4.91	rs2291745	0.167449	8.25	3.314	349	19	enet	0.29	1.2e-24	4.8928	9.94e-07
	GTEx v8.sCCA1	ENSG00000164713.9	7	98252378	98252379	0.3094	rs6465657	4.91	rs1132971	0.436974	-11.71	-4.764	349	1	top1	0.44	6.7e-40	4.764	1.9e-06
	GTEx v8.sCCA1	ENSG00000272950.1	7	98322852	98322853	0.6425	rs6465657	4.91	rs10953259	0.590536	13.47	3.9	333	32	enet	0.76	8.6e-95	5.21332	1.85e-07
	GTEx v8.sCCA1	ENSG00000006453.13	7	98401067	98401068	0.2359	rs6465657	4.91	rs1132971	0.40176	11.16	-4.764	320	53	enet	0.41	2e-36	-5.29682	1.18e-07
	GTEx v8.sCCA1	ENSG00000184903.9	7	111562516	111562517	0.3222	rs38752	4.95	rs214455	0.255895	-9.89	4.645	317	23	enet	0.3	1.3e-25	-4.52304	6.1e-06
	GTEx v8.sCCA1	ENSG00000128604.19	7	128937611	128937612	0.6446	rs4728142	-3.94	rs4728142	0.523721	-12.63	-3.941	334	9	lasso	0.57	3.1e-57	4.00945	6.09e-05
	GTEx v8.sCCA1	ENSG00000104325.6	8	90001404	90001405	0.1879	rs2205151	-3.79	rs7823556	0.046935	6.22	-3.323	376	11	lasso	0.15	9.4e-13	-3.90833	9.29e-05
	GTEx v8.sCCA1	ENSG00000123119.11	8	90791632	90791633	0.1977	rs7829663	-4.71	rs2740791	0.125327	7.2	-4.042	303	1	top1	0.13	1.2e-10	-4.042	5.3e-05
	GTEx v8.sCCA1	ENSG00000253250.2	8	90985256	90985257	0.0985	rs7829663	-4.71	rs997899	0.075255	5.78	-4.033	301	10	lasso	0.09	5.7e-08	-4.08503	4.41e-05
	GTEx v8.sCCA1	ENSG00000155099.7	8	91041063	91041064	0.0965	rs7829663	-4.71	rs2054805	0.122791	-6.94	-3.264	300	21	enet	0.16	3.4e-13	4.00076	6.31e-05
	GTEx v8.sCCA1	ENSG00000104517.12	8	102412840	102412841	0.0933	rs10481053	4.79	rs4102400	0.046638	5.01	-4.465	483	7	lasso	0.048	6.7e-05	-4.29964	1.71e-05
	GTEx v8.sCCA1	ENSG00000181790.10	8	142449429	142449430	0.2807	rs4129585	-8.49	rs11167134	0.248079	8.79	-5.7	449	7	lasso	0.27	4.2e-23	-7.0018	2.53e-12
	GTEx v8.sCCA1	ENSG00000167653.4	8	142670307	142670308	0.5455	rs4129585	-8.49	rs2920283	0.556006	-13.12	5.209	406	5	lasso	0.56	3.7e-56	-5.22475	1.74e-07
	GTEx v8.sCCA1	ENSG00000130193.7	8	142727202	142727203	0.4797	rs4129585	-8.49	rs2244163	0.394657	11.06	-4.545	403	10	lasso	0.46	3.5e-42	-4.91465	8.89e-07
	GTEx v8.sCCA1	ENSG00000160932.10	8	143017981	143017982	0.3829	rs6996219	5.45	rs4270940	0.255583	-9.36	4.509	406	5	lasso	0.3	3.3e-25	-4.4481	8.66e-06
	GTEx v8.sCCA1	ENSG00000048828.16	9	93451721	93451722	0.0954	rs10761216	-4.01	rs12376738	0.00103	3.85	3.426	492	23	enet	0.009	0.053	4.18956	2.79e-05
	GTEx v8.sCCA1	ENSG00000185920.15	9	95517056	95517057	0.3342	rs28520360	6	rs10512249	0.254	-8.97	5.478	419	33	enet	0.27	2.2e-22	-5.12338	3e-07
	GTEx v8.sCCA1	ENSG00000171448.8	9	122931499	122931500	0.0528	rs12351628	-4.91	rs7026688	0.062	-4.88	3.98	408	1	top1	0.062	6.4e-06	-3.98	6.89e-05
	GTEx v8.sCCA2	ENSG00000120616.15	10	32378797	32378798	0.0556	rs2806144	4.84	rs11592754	0.005223	3.54	-4.102	310	33	enet	0.029	0.0016	-5.08196	3.74e-07
	GTEx v8.sCCA2	ENSG00000148572.15	10	63133246	63133247	0.0701	rs1509966	-4.95	rs868798	-0.002059	3.7	-3.673	384	15	lasso	0.0034	0.15	-5.43728	5.41e-08
	GTEx v8.sCCA2	ENSG00000134575.9	11	47248905	47248906	0.2833	rs10838738	5.17	rs7395581	0.293	9.73	-3.933	297	5	lasso	0.3	1.3e-25	-4.09329	4.25e-05
	GTEx v8.sCCA2	ENSG00000110514.19	11	47269160	47269161	0.211	rs10838738	5.17	rs3816725	0.106	6.8	-3.684	302	42	enet	0.15	2.3e-12	-4.02164	5.78e-05
	GTEx v8.sCCA2	ENSG00000172247.3	11	47594658	47594659	0.3333	rs10838738	5.17	rs3817334	0.464	12.06	4.206	286	19	enet	0.48	1.4e-44	4.56207	5.07e-06
	GTEx v8.sCCA2	ENSG00000109919.9	11	47642622	47642623	0.253	rs10838738	5.17	rs4752856	0.358	10.53	5.117	288	1	top1	0.36	3e-31	5.117	3.1e-07
	GTEx v8.sCCA2	ENSG00000250073.2	11	124759128	124759129	0.1432	rs509878	-3.9	rs681021	0.0259	-4.3	3.633	510	14	lasso	0.03	0.0013	-4.17072	3.04e-05
	GTEx v8.sCCA2	ENSG00000215021.8	12	6970824	6970825	0.0817	rs7296292	4.07	rs2178692	0.025682	4.39	3.023	152	7	lasso	0.026	0.0028	4	6.25e-05
	GTEx v8.sCCA2	ENSG00000171681.12	12	14365631	14365632	0.1022	rs7970587	-3.57	rs10160840	0.001367	-3.79	2.834	327	8	lasso	0.0048	0.12	-4.02	5.75e-05
	GTEx v8.sCCA2	ENSG00000182199.10	12	57229326	57229327	0.1371	rs841718	4.63	rs167769	0.040161	-4.75	-3.076	339	28	enet	0.049	5.5e-05	4.13	3.64e-05
	GTEx v8.sCCA2	ENSG00000070961.15	12	89708830	89708831	0.0728	rs7968738	-5.97	rs10777221	0.064764	-4.62	-4.825	349	1	top1	0.065	4e-06	4.82	1.4e-06
	GTEx v8.sCCA2	ENSG00000204842.14	12	111599675	111599676	0.0498	rs7294902	-4.81	rs3742004	0.006219	4.37	-3.264	232	9	lasso	0.013	0.027	-3.99	6.74e-05
	GTEx v8.sCCA2	ENSG00000111275.12	12	111766886	111766887	0.3544	rs7294902	-4.81	rs666951	0.370119	-11.4	-4.426	219	9	lasso	0.47	1.6e-43	4.13	3.66e-05
	GTEx v8.sCCA2	ENSG00000234608.7	12	111842901	111842902	0.108	rs7294902	-4.81	rs7965040	0.146917	-7.85	-4.537	201	41	enet	0.21	1.4e-17	4.89	1.02e-06
	GTEx v8.sCCA2	ENSG00000089022.13	12	111843102	111843103	0.1092	rs7294902	-4.81	rs11066207	0.162338	7.59	-4.288	201	11	enet	0.18	8.5e-15	-4.81	1.52e-06
	GTEx v8.sCCA2	ENSG00000226469.1	12	111927017	111927018	0.1938	rs7294902	-4.81	rs11066207	0.300762	-9.89	-4.288	188	1	top1	0.3	1.4e-25	4.29	1.8e-05
	GTEx v8.sCCA2	ENSG00000198270.12	12	112013184	112013185	0.2725	rs7294902	-4.81	rs11066118	0.391238	11.06	-4.716	191	30	enet	0.41	2.3e-36	-4.77	1.85e-06
	GTEx v8.sCCA2	ENSG00000089248.6	12	112013315	112013316	0.0599	rs7294902	-4.81	rs12422941	0.048256	-4.31	-4.494	191	1	top1	0.048	6.5e-05	4.49	6.99e-06
	GTEx v8.sCCA2	ENSG00000111300.9	12	112109021	112109022	0.0565	rs7294902	-4.81	rs2158291	0.087218	-6.07	-4.301	199	27	enet	0.12	4.3e-10	4.87	1.1e-06
	GTEx v8.sCCA2	ENSG00000135148.11	12	112125500	112125501	0.0415	rs7294902	-4.81	rs739787	0.050422	4.73	-4.033	205	1	top1	0.05	4.5e-05	-4.03	5.51e-05
	GTEx v8.sCCA2	ENSG00000179295.17	12	112418350	112418351	0.0437	rs11066089	-4.8	rs1016078	0.022709	4.11	-4.658	282	9	lasso	0.034	0.00074	-4.12	3.75e-05
	GTEx v8.sCCA2	ENSG00000167272.10	12	120581397	120581398	0.2243	rs206965	5.77	rs2292681	0.199305	7.91	4.132	410	3	lasso	0.22	1.9e-18	3.96	7.59e-05
	GTEx v8.sCCA2	ENSG00000122971.8	12	120725734	120725735	0.1741	rs206965	5.77	rs11065282	0.247578	8.81	-4.506	447	1	top1	0.25	1.1e-20	-4.51	6.61e-06
	GTEx v8.sCCA2	ENSG00000157837.15	12	120904370	120904371	0.2588	rs206965	5.77	rs3213566	0.351432	10.49	4.84	459	2	lasso	0.36	2.4e-31	4.88	1.05e-06
	GTEx v8.sCCA2	ENSG00000132963.7	13	28659103	28659104	0.0887	rs1286885	5	rs1296112	0.065426	-5.54	4.671	470	1	top1	0.065	3.6e-06	-4.671	3e-06
	GTEx v8.sCCA2	ENSG00000126804.13	14	64503845	64503846	0.2046	rs872227	4.31	rs1542313	0.198363	-7.88	-3.719	491	29	enet	0.2	1.3e-16	4.07396	4.62e-05
	GTEx v8.sCCA2	ENSG00000089902.9	14	102592660	102592661	0.0501	rs28591992	-5.18	rs7153005	0.034817	4.17	-5.046	309	1	top1	0.035	0.00062	-5.046	4.51e-07
	GTEx v8.sCCA2	ENSG00000166165.12	14	103523110	103523111	0.1149	rs17841064	-5.94	rs745079	0.099176	6.74	-4.378	355	7	lasso	0.11	1.9e-09	-4.87444	1.09e-06
	GTEx v8.sCCA2	ENSG00000260285.1	14	103529071	103529072	0.1337	rs17841064	-5.94	rs2296483	0.08201	-6.17	-3.398	352	6	lasso	0.1	5.7e-09	4.3141	1.6e-05
	GTEx v8.sCCA2	ENSG00000246451.2	14	103684014	103684015	0.05	rs17841064	-5.94	rs7155511	0.031541	-4.25	-4.438	350	1	top1	0.032	0.0011	4.438	9.08e-06
	GTEx v8.sCCA2	ENSG00000138614.14	15	65611288	65611289	0.0878	rs2727089	3.9	rs2727087	0.063509	-5.67	3.867	326	1	top1	0.064	5e-06	-3.867	0.00011
	GTEx v8.sCCA2	ENSG00000259315.1	15	82730934	82730935	0.0642	rs11858468	5.59	rs28436027	0.031145	4.89	3.973	261	13	enet	0.047	7.9e-05	5.88879	3.89e-09
	GTEx v8.sCCA2	ENSG00000103942.12	15	82986152	82986153	0.3444	rs11858468	5.59	rs2621228	0.319229	10.13	4.159	308	10	lasso	0.34	2e-29	4.6813	2.85e-06
	GTEx v8.sCCA2	ENSG00000103549.21	16	30763117	30763118	0.2745	rs11642733	3.64	rs35629860	0.0897	-6.41	-2.594	207	18	enet	0.14	9.7e-12	3.9687	7.23e-05
	GTEx v8.sCCA2	ENSG00000102981.9	16	67660945	67660946	0.0454	rs11700	-6.04	rs255054	0.0464	4.51	-4.612	235	14	enet	0.048	7.3e-05	-4.80309	1.56e-06
	GTEx v8.sCCA2	ENSG00000072736.18	16	68084750	68084751	0.3041	rs12446418	-5.33	rs3743733	0.261	9.5	2.197	276	30	enet	0.34	2e-29	4.10269	4.08e-05
	GTEx v8.sCCA2	ENSG00000103066.12	16	68245303	68245304	0.1805	rs12446418	-5.33	rs3785113	0.0917	7.18	-4.622	309	18	enet	0.2	1.5e-16	-6.16093	7.23e-10
	GTEx v8.sCCA2	ENSG00000103061.12	16	68310944	68310945	0.1142	rs12446418	-5.33	rs1467952	0.0302	4.71	4.224	316	5	lasso	0.058	1.2e-05	4.02612	5.67e-05
	GTEx v8.sCCA2	ENSG00000103056.11	16	68448687	68448688	0.1049	rs12446418	-5.33	rs9934038	0.0209	-4.69	-1.745	315	6	lasso	0.053	3.1e-05	4.09016	4.31e-05
	GTEx v8.sCCA2	ENSG00000258429.1	16	69330594	69330595	0.1571	rs8044794	-4.73	rs9940899	0.182	-8.94	-4.601	298	12	enet	0.24	1.1e-19	4.55354	5.28e-06
	GTEx v8.sCCA2	ENSG00000260290.2	16	69757936	69757937	0.0531	rs8044794	-4.73	rs3785074	0.0194	-4.63	-4.042	255	1	top1	0.019	0.0085	4.042	5.3e-05
	GTEx v8.sCCA2	ENSG00000157429.15	16	71565088	71565089	0.1178	rs12925901	-5.54	rs12925901	0.0176	4.89	-5.541	372	31	enet	0.07	1.8e-06	-5.4711	4.47e-08
	GTEx v8.sCCA2	ENSG00000072134.15	17	19215614	19215615	0.3213	rs16960499	-5.91	rs4924987	0.247103	-9.16	-3.791	239	43	enet	0.29	6.6e-25	4.96668	6.81e-07
	GTEx v8.sCCA2	ENSG00000270091.1	17	19897286	19897287	0.2042	rs7209653	-6.69	rs860335	0.226723	8.55	-5.19	300	1	top1	0.23	6.9e-19	-5.19	2.1e-07
	GTEx v8.sCCA2	ENSG00000273559.4	17	38825480	38825481	0.2373	rs228269	4.33	rs228241	0.14597	-7.27	3.867	364	4	lasso	0.16	2e-13	-4.09412	4.24e-05
	GTEx v8.sCCA2	ENSG00000136448.11	17	45051661	45051662	0.3842	rs11657325	-5.86	rs6503422	0.455008	11.78	-4.276	330	9	lasso	0.46	8.8e-43	-4.63392	3.59e-06
	GTEx v8.sCCA2	ENSG00000172992.11	17	45061108	45061109	0.5514	rs11657325	-5.86	rs7225329	0.456176	-12.04	-4.557	325	9	lasso	0.62	8.3e-66	4.63387	3.59e-06
	GTEx v8.sCCA2	ENSG00000181513.14	17	45132599	45132600	0.3271	rs11657325	-5.86	rs2291447	0.214004	-8.11	-3.39	284	9	enet	0.25	1e-20	4.18682	2.83e-05
	GTEx v8.sCCA2	ENSG00000108654.13	17	64508198	64508199	0.2836	rs1991401	4.62	rs17650301	0.173421	7.36	4.471	192	5	lasso	0.19	5.4e-16	4.50964	6.49e-06
	GTEx v8.sCCA2	ENSG00000163597.14	17	76557765	76557766	0.4135	rs9909792	4.94	rs3744050	0.184432	8.3	3.011	506	10	lasso	0.3	3.6e-25	4.212	2.53e-05
	GTEx v8.sCCA2	ENSG00000262877.4	17	81390255	81390256	0.4287	rs11652437	6.47	rs11655604	0.303385	9.67	5.884	359	8	lasso	0.34	3.9e-29	5.93975	2.85e-09
	GTEx v8.sCCA2	ENSG00000266074.8	17	81395474	81395475	0.2203	rs11652437	6.47	rs1701	0.07562	5.38	5.943	355	6	lasso	0.081	2.7e-07	4.88706	1.02e-06
	GTEx v8.sCCA2	ENSG00000141452.9	18	23503469	23503470	0.3451	rs1788823	-4.63	rs303757	0.313	-9.94	-4.344	346	7	lasso	0.33	2.9e-28	4.239	2.25e-05
	GTEx v8.sCCA2	ENSG00000263823.1	18	31942574	31942575	0.1024	rs1458865	4.34	rs10502587	0.03	4.06	3.966	467	1	top1	0.03	0.0014	3.966	7.31e-05
	GTEx v8.sCCA2	ENSG00000101493.10	18	76495189	76495190	0.1753	rs689885	-4.12	rs11872411	0.151	7.18	-3.808	584	1	top1	0.15	1.2e-12	-3.808	0.00014
	GTEx v8.sCCA2	ENSG00000126246.9	19	35742452	35742453	0.2309	rs4806187	-4.36	rs11084829	0.11	-6.9	3.684	434	7	lasso	0.17	2.5e-14	-4.33237	1.48e-05
	GTEx v8.sCCA2	ENSG00000239382.10	19	36014238	36014239	0.0838	rs2967505	-4.52	rs12459634	0.0152	3.9	3.46	342	20	enet	0.027	0.0024	4.44986	8.59e-06
	GTEx v8.sCCA2	ENSG00000272106.1	1	1615794	1615795	0.1087	rs2803348	-6.769	rs1107910	0.0331	-4.56	-6.275	289	1	top1	0.033	0.00082	6.275	3.5e-10
	GTEx v8.sCCA2	ENSG00000197530.12	1	1615878	1615879	0.2009	rs2803348	-6.769	rs7407	0.0398	5.56	-6.147	289	10	lasso	0.12	5.6e-10	-6.0704	1.28e-09
	GTEx v8.sCCA2	ENSG00000078369.17	1	1891116	1891117	0.0866	rs2803348	-6.769	rs2803349	0.0953	5.64	6.416	317	1	top1	0.095	2.2e-08	6.416	1.4e-10
	GTEx v8.sCCA2	ENSG00000231050.1	1	1891470	1891471	0.5249	rs2803348	-6.769	rs16824526	0.59	13.52	-4.725	317	26	enet	0.63	1.7e-67	-5.46706	4.58e-08
	GTEx v8.sCCA2	ENSG00000169885.9	1	1914826	1914827	0.368	rs2803348	-6.769	rs745910	0.337	-10.52	-4.951	328	4	lasso	0.34	7.9e-30	5.22742	1.72e-07
	GTEx v8.sCCA2	ENSG00000116285.12	1	8026307	8026308	0.1018	rs301795	-6.222	rs2066980	0.0221	4.16	3.673	368	6	lasso	0.032	0.00099	4.45162	8.52e-06
	GTEx v8.sCCA2	ENSG00000232912.5	1	8424644	8424645	0.1611	rs301795	-6.222	rs301805	0.113	6.45	5.482	303	1	top1	0.11	1e-09	5.482	4.21e-08
	GTEx v8.sCCA2	ENSG00000142599.17	1	8817642	8817643	0.1235	rs301795	-6.222	rs301795	0.0921	6.15	-6.222	374	5	lasso	0.12	2.8e-10	-6.13599	8.46e-10
	GTEx v8.sCCA2	ENSG00000117500.12	1	93163209	93163210	0.0863	rs2765545	-5.65	rs12118262	0.0503	4.74	-5.621	265	15	enet	0.065	4.2e-06	-4.78025	1.75e-06
	GTEx v8.sCCA2	ENSG00000122483.17	1	93179918	93179919	0.0941	rs2765545	-5.65	rs7543847	0.022	4.77	-2.648	269	18	enet	0.049	6e-05	-4.3321	1.48e-05
	GTEx v8.sCCA2	ENSG00000085433.15	1	109042112	109042113	0.0403	rs12145677	7.796	rs6666119	0.0191	4	7.54	407	1	top1	0.019	0.0089	7.54	4.7e-14
	GTEx v8.sCCA2	ENSG00000181754.6	1	109509737	109509738	0.5117	rs12145677	7.796	rs553689	0.516	-12.67	5.241	419	43	enet	0.53	2.6e-52	-5.00272	5.65e-07
	GTEx v8.sCCA2	ENSG00000162775.14	1	110338505	110338506	0.1136	rs2784144	5.621	rs628594	0.0594	5.12	4.904	549	10	enet	0.11	1.3e-09	5.21402	1.85e-07
	GTEx v8.sCCA2	ENSG00000215251.3	20	3149259	3149260	0.1533	rs306755	5.67	rs306755	0.10021	6.23	5.673	415	16	enet	0.1	7.9e-09	6.13033	8.77e-10
	GTEx v8.sCCA2	ENSG00000185019.16	20	3160195	3160196	0.3003	rs306755	5.67	rs2422859	0.170853	7.96	5.621	421	8	lasso	0.2	7.1e-17	5.83604	5.35e-09
	GTEx v8.sCCA2	ENSG00000088812.17	20	3471039	3471040	0.1269	rs306755	5.67	rs2787100	0.039305	-4.71	-1.881	461	38	enet	0.088	8e-08	3.89667	9.75e-05
	GTEx v8.sCCA2	ENSG00000101337.15	20	32109505	32109506	0.0611	rs6119747	4.28	rs4911532	0.022172	-4.42	-3.036	304	7	enet	0.027	0.0023	3.9885	6.65e-05
	GTEx v8.sCCA2	ENSG00000149639.14	20	36863685	36863686	0.1191	rs1291111	3.34	rs11697056	0.044421	-5.36	3.036	230	17	enet	0.084	1.6e-07	-4.00325	6.25e-05
	GTEx v8.sCCA2	ENSG00000124107.5	20	45254563	45254564	0.1955	rs1080026	-3.62	rs7266413	0.021847	4.57	1.845	475	34	enet	0.12	6.7e-10	4.06479	4.81e-05
	GTEx v8.sCCA2	ENSG00000254419.1	20	58710794	58710795	0.2563	rs7268780	4.48	rs7268780	0.135203	7.91	4.479	553	9	lasso	0.28	9e-24	4.70673	2.52e-06
	GTEx v8.sCCA2	ENSG00000092758.15	20	62816243	62816244	0.1634	rs11905041	-5.24	rs1054866	-0.002634	-3.43	-4.685	523	51	enet	0.005	0.11	3.84357	0.000121
	GTEx v8.sCCA2	ENSG00000273759.1	20	62929296	62929297	0.1135	rs11905041	-5.24	rs2427452	0.035408	-4.94	-5.069	505	4	lasso	0.071	1.3e-06	4.56545	4.98e-06
	GTEx v8.sCCA2	ENSG00000101191.16	20	62937951	62937952	0.3009	rs11905041	-5.24	rs6011489	0.243362	9.14	-4.985	502	4	lasso	0.28	1.8e-23	-4.99535	5.87e-07
	GTEx v8.sCCA2	ENSG00000198832.10	22	31120068	31120069	0.4394	rs8140312	4.84	rs11705137	0.172325	-7.48	-3.591	373	47	enet	0.27	1e-22	4.0432	5.27e-05
	GTEx v8.sCCA2	ENSG00000138942.15	22	31160192	31160193	0.1043	rs8140312	4.84	rs1018490	0.115351	-6.66	3.921	364	5	lasso	0.13	2.4e-11	-4.532	5.84e-06
	GTEx v8.sCCA2	ENSG00000100307.12	22	39152649	39152650	0.081	rs7288455	5.71	rs4821897	0.014764	-3.62	-4.091	409	1	top1	0.015	0.019	4.091	4.3e-05
	GTEx v8.sCCA2	ENSG00000100316.15	22	39320388	39320389	0.102	rs7288455	5.71	rs5750857	-0.000939	3.98	-3.607	394	21	enet	0.039	0.00029	-4.7	2.6e-06
	GTEx v8.sCCA2	ENSG00000226085.3	22	39875288	39875289	0.0947	rs7288455	5.71	rs9611204	0.073552	5.47	4.244	312	1	top1	0.074	9.1e-07	4.244	2.2e-05
	GTEx v8.sCCA2	ENSG00000100138.13	22	41690503	41690504	0.1519	rs133376	-4.72	rs5996092	0.109796	-6.11	4.125	301	1	top1	0.11	1.8e-09	-4.125	3.71e-05
	GTEx v8.sCCA2	ENSG00000198951.11	22	42070841	42070842	0.3309	rs133376	-4.72	rs133376	0.366581	-10.95	-4.716	333	28	enet	0.45	3.2e-41	4.3136	1.61e-05
	GTEx v8.sCCA2	ENSG00000100197.20	22	42130905	42130906	0.425	rs133376	-4.72	rs5758589	0.475325	12.09	-4.476	348	8	lasso	0.5	4.1e-47	-4.5599	5.12e-06
	GTEx v8.sCCA2	ENSG00000221823.10	2	68256236	68256237	0.3214	rs12465425	4.78	rs12465425	0.261	-9.08	4.775	491	1	top1	0.26	6.2e-22	-4.775	1.8e-06
	GTEx v8.sCCA2	ENSG00000075292.18	2	71276560	71276561	0.2453	rs4852252	-5.54	rs7590738	0.0465	5.51	-5.369	482	45	enet	0.11	1.2e-09	-4.34613	1.39e-05
	GTEx v8.sCCA2	ENSG00000115350.11	2	74958491	74958492	0.2493	rs4853089	-3.69	rs4852352	0.209	8.21	-3.662	470	19	enet	0.25	6.8e-21	-4.33644	1.45e-05
	GTEx v8.sCCA2	ENSG00000236859.6	2	121649649	121649650	0.154	rs6756940	-4.76	rs4490191	0.0153	-4	-1.903	319	24	enet	0.066	3.3e-06	4.12168	3.76e-05
	GTEx v8.sCCA2	ENSG00000115524.15	2	197435090	197435091	0.1369	rs11692344	5.03	rs699319	0.274	9.3	4.215	329	1	top1	0.27	5e-23	4.215	2.5e-05
	GTEx v8.sCCA2	ENSG00000144381.16	2	197516736	197516737	0.0279	rs1607373	5.05	rs700656	0.0103	-3.88	4.545	315	12	lasso	0.016	0.016	-4.3172	1.58e-05
	GTEx v8.sCCA2	ENSG00000162944.10	2	197676044	197676045	0.1435	rs1607373	5.05	rs12622674	0.219	8.47	4.473	318	1	top1	0.22	3.1e-18	4.473	7.71e-06
	GTEx v8.sCCA2	ENSG00000178074.5	2	199911255	199911256	0.1613	rs10445792	-6.6	rs281766	0.192	-8.08	-5.784	349	30	enet	0.2	2.2e-16	5.16318	2.43e-07
	GTEx v8.sCCA2	ENSG00000162971.10	2	199948471	199948472	0.1299	rs10445792	-6.6	rs12613687	0.0791	-6.65	-5.809	364	41	enet	0.11	3.1e-09	6.78237	1.18e-11
	GTEx v8.sCCA2	ENSG00000162972.10	2	199955316	199955317	0.1739	rs10445792	-6.6	rs4673634	0.139	-7.17	-5.876	370	1	top1	0.14	1e-11	5.876	4.2e-09
	GTEx v8.sCCA2	ENSG00000163535.17	2	200510068	200510069	0.0524	rs10445792	-6.6	rs6722092	0.026	4.46	-5.444	485	1	top1	0.026	0.0028	-5.444	5.21e-08
	GTEx v8.sCCA2	ENSG00000088727.12	3	47283450	47283451	0.0916	rs11716779	-4.9	rs6774350	0.0218	-4.07	-2.636	160	10	enet	0.042	0.00018	4.13796	3.5e-05
	GTEx v8.sCCA2	ENSG00000114302.15	3	48847570	48847571	0.1018	rs3087866	-5.83	rs9834003	0.072	-6.22	-5.038	270	29	enet	0.11	1.1e-09	4.68313	2.83e-06
	GTEx v8.sCCA2	ENSG00000178467.17	3	48989988	48989989	0.1415	rs9853683	8.09	rs4974080	0.199	8.42	-3.394	258	4	lasso	0.22	1.1e-18	-4.48275	7.37e-06
	GTEx v8.sCCA2	ENSG00000178057.14	3	49020458	49020459	0.1671	rs7622302	8.1	rs7653408	0.0773	-6.61	-5.588	261	46	enet	0.11	1.1e-09	5.12366	3e-07
	GTEx v8.sCCA2	ENSG00000178149.16	3	49022292	49022293	0.0904	rs7622302	8.1	rs7626445	0.124	-6.92	-3.465	261	6	lasso	0.13	9.7e-11	4.28516	1.83e-05
	GTEx v8.sCCA2	ENSG00000272434.1	3	49029390	49029391	0.1415	rs7622302	8.1	rs4974083	0.0785	5.54	-5.47	259	1	top1	0.079	3.9e-07	-5.47	4.5e-08
	GTEx v8.sCCA2	ENSG00000198218.10	3	49094362	49094363	0.2891	rs1801143	8.12	rs4974081	0.495	12.52	-5.604	252	42	enet	0.51	2.8e-49	-5.56951	2.55e-08
	GTEx v8.sCCA2	ENSG00000270441.1	3	49160850	49160851	0.142	rs1801143	8.12	rs4974083	0.21	8.15	-5.47	257	1	top1	0.21	1.8e-17	-5.47	4.5e-08
	GTEx v8.sCCA2	ENSG00000185909.14	3	49171610	49171611	0.2074	rs1801143	8.12	rs7617480	0.251	8.98	-5.13	261	7	lasso	0.25	3.5e-21	-4.66142	3.14e-06
	GTEx v8.sCCA2	ENSG00000114316.12	3	49340711	49340712	0.0836	rs1801143	8.12	rs3811697	0.0809	5.55	8.004	277	1	top1	0.081	2.6e-07	8.004	1.2e-15
	GTEx v8.sCCA2	ENSG00000233276.3	3	49358599	49358600	0.1138	rs1801143	8.12	rs7623023	0.104	6.79	-3.406	276	8	lasso	0.13	3.2e-11	-4.19396	2.74e-05
	GTEx v8.sCCA2	ENSG00000145020.15	3	49422752	49422753	0.5559	rs1801143	8.12	rs3448	0.692	14.68	-5.253	287	33	enet	0.7	6.6e-81	-5.55725	2.74e-08
	GTEx v8.sCCA2	ENSG00000145029.13	3	49429325	49429326	0.3856	rs1801143	8.12	rs7619016	0.506	12.78	-4.973	287	11	lasso	0.54	5.8e-54	-6.05463	1.41e-09
	GTEx v8.sCCA2	ENSG00000164062.12	3	49674001	49674002	0.3089	rs1801143	8.12	rs6803222	0.208	8.34	7.688	318	20	enet	0.26	2e-21	8.01855	1.07e-15
	GTEx v8.sCCA2	ENSG00000173531.15	3	49689497	49689498	0.5084	rs1801143	8.12	rs13100791	0.131	6.43	5.35	315	49	enet	0.29	1.7e-24	4.73359	2.21e-06
	GTEx v8.sCCA2	ENSG00000164068.15	3	49689501	49689502	0.2812	rs1801143	8.12	rs6785549	0.355	10.68	-4.685	315	45	enet	0.36	4.4e-31	-5.01905	5.19e-07
	GTEx v8.sCCA2	ENSG00000176095.11	3	49786541	49786542	0.0937	rs1801143	8.12	rs952594	0.0414	4.98	-3.808	324	28	enet	0.083	1.9e-07	-5.6795	1.35e-08
	GTEx v8.sCCA2	ENSG00000185614.4	3	49803253	49803254	0.2481	rs1801143	8.12	rs6785549	0.387	-11.22	-4.685	326	28	enet	0.4	9.1e-36	5.6374	1.73e-08
	GTEx v8.sCCA2	ENSG00000182179.12	3	49813945	49813946	0.23	rs1801143	8.12	rs2271960	0.295	-9.82	-4.645	327	32	enet	0.3	1e-25	5.06638	4.05e-07
	GTEx v8.sCCA2	ENSG00000183763.8	3	49856573	49856574	0.0353	rs1801143	8.12	rs9853683	0.0109	-3.5	8.091	336	9	lasso	0.018	0.011	-8.38474	5.08e-17
	GTEx v8.sCCA2	ENSG00000164078.12	3	49903843	49903844	0.1697	rs1801143	8.12	rs2280406	0.229	8.45	-5.023	337	1	top1	0.23	4.3e-19	-5.023	5.09e-07
	GTEx v8.sCCA2	ENSG00000164077.13	3	49930172	49930173	0.0426	rs1801143	8.12	rs13100903	0.0211	-4.05	-4.244	335	3	lasso	0.024	0.0036	4.76206	1.92e-06
	GTEx v8.sCCA2	ENSG00000004534.14	3	49940006	49940007	0.6236	rs1801143	8.12	rs2624843	0.777	15.43	4.534	338	7	lasso	0.78	3.8e-101	4.67402	2.95e-06
	GTEx v8.sCCA2	ENSG00000003756.16	3	50088907	50088908	0.0508	rs9875617	7.92	rs6765484	0.057	-4.51	4.786	354	1	top1	0.057	1.5e-05	-4.786	1.7e-06
	GTEx v8.sCCA2	ENSG00000114383.9	3	50328250	50328251	0.0991	rs2681780	-5.14	rs6446193	0.0804	5.2	4.53	335	1	top1	0.08	2.9e-07	4.53	5.9e-06
	GTEx v8.sCCA2	ENSG00000114738.10	3	50611519	50611520	0.4038	rs2526388	-4.59	rs1076904	0.179	-8.06	-3.497	318	8	lasso	0.32	7.2e-28	3.9779	6.95e-05
	GTEx v8.sCCA2	ENSG00000114480.12	3	81762160	81762161	0.0446	rs4465962	4.36	rs4465966	0.0445	-4.63	4.197	299	1	top1	0.044	0.00012	-4.197	2.7e-05
	GTEx v8.sCCA2	ENSG00000177311.11	3	141324212	141324213	0.1786	rs6440003	4.99	rs6440003	0.184	7.96	4.985	406	1	top1	0.18	2.4e-15	4.985	6.2e-07
	GTEx v8.sCCA2	ENSG00000113790.10	3	185281989	185281990	0.1156	rs10937202	-4.66	rs6788796	0.0757	5.56	3.138	341	13	enet	0.083	1.7e-07	4.14876	3.34e-05
	GTEx v8.sCCA2	ENSG00000249348.1	4	39528311	39528312	0.1616	rs6531736	-6.33	rs4975019	0.028624	-5.83	-3.867	353	30	enet	0.095	2.2e-08	5.95332	2.63e-09
	GTEx v8.sCCA2	ENSG00000163683.11	4	39639089	39639090	0.1531	rs6531736	-6.33	rs9306973	0.054869	5.39	-3.048	351	39	enet	0.091	4.8e-08	-5.02818	4.95e-07
	GTEx v8.sCCA2	ENSG00000084092.6	4	56978638	56978639	0.3262	rs2412761	-4.71	rs1107674	0.126231	7.36	-4.096	544	14	lasso	0.23	1.3e-19	-3.97857	6.93e-05
	GTEx v8.sCCA2	ENSG00000168769.13	4	105145874	105145875	0.0882	rs2189234	-4.14	rs2726458	0.008321	3.86	3.46	381	4	lasso	0.01	0.043	4.17932	2.92e-05
	GTEx v8.sCCA2	ENSG00000145349.16	4	113761926	113761927	0.0684	rs7675993	4.8	rs2374223	0.018041	-3.97	4.516	416	1	top1	0.018	0.011	-4.516	6.3e-06
	GTEx v8.sCCA2	ENSG00000109686.17	4	151325631	151325632	0.0602	rs12331037	-5.69	rs4479686	0.038884	4.18	5.034	279	19	enet	0.05	5.2e-05	4.72315	2.32e-06
	GTEx v8.sCCA2	ENSG00000205208.4	4	158672123	158672124	0.0975	rs2068625	-7.13	rs17843966	0.043716	-4.9	1.768	272	4	lasso	0.072	1.2e-06	-4.61809	3.87e-06
	GTEx v8.sCCA2	ENSG00000164181.13	5	60844388	60844389	0.258	rs17332108	-4.786	rs159540	0.105	-7.23	-4.005	327	5	lasso	0.21	1.2e-17	4.31801	1.57e-05
	GTEx v8.sCCA2	ENSG00000185261.14	5	94582582	94582583	0.1876	rs10043779	-4.994	rs17083818	0.103	-6.01	-4.645	366	36	enet	0.12	5.1e-10	4.02753	5.64e-05
	GTEx v8.sCCA2	ENSG00000145725.19	5	103120151	103120152	0.1491	rs187580	5.199	rs7709726	0.217	-8.51	3.791	318	18	enet	0.23	3e-19	-3.90795	9.31e-05
	GTEx v8.sCCA2	ENSG00000131435.12	5	132257670	132257671	0.2001	rs2023823	5.012	rs7727544	0.282	-9.32	-3.987	402	3	lasso	0.28	7.2e-24	4.2567	2.07e-05
	GTEx v8.sCCA2	ENSG00000072682.18	5	132295314	132295315	0.3389	rs2023823	5.012	rs7705189	0.514	12.53	-4.033	409	33	enet	0.52	6.6e-50	-4.24916	2.15e-05
	GTEx v8.sCCA2	ENSG00000234290.2	5	132473042	132473043	0.1319	rs2023823	5.012	rs2188962	0.0724	-5.97	-3.947	426	33	enet	0.12	3.5e-10	4.50716	6.57e-06
	GTEx v8.sCCA2	ENSG00000131437.15	5	132737637	132737638	0.2072	rs2023823	5.012	rs2243250	0.182	7.89	4.224	415	8	lasso	0.22	5.5e-18	4.48167	7.41e-06
	GTEx v8.sCCA2	ENSG00000120725.12	5	139293556	139293557	0.1427	rs13181561	4.959	rs11749163	0.207	-8.79	3.652	264	23	enet	0.25	9.9e-21	-4.13495	3.55e-05
	GTEx v8.sCCA2	ENSG00000015479.18	5	139293647	139293648	0.1963	rs13181561	4.959	rs12187474	0.000868	-4.36	1.44	264	6	lasso	0.044	0.00014	-4.0029	6.26e-05
	GTEx v8.sCCA2	ENSG00000170469.10	5	139404087	139404088	0.2387	rs13181561	4.959	rs10900862	0.116	6.54	3.39	273	11	lasso	0.17	5.1e-14	4.2992	1.71e-05
	GTEx v8.sCCA2	ENSG00000170464.9	5	139444490	139444491	0.2265	rs13181561	4.959	rs11242465	0.268	-9.1	4.132	270	1	top1	0.27	1.7e-22	-4.132	3.6e-05
	GTEx v8.sCCA2	ENSG00000249751.3	5	139462742	139462743	0.0658	rs13181561	4.959	rs2882667	0.039	4.04	4.244	272	1	top1	0.039	0.00031	4.244	2.2e-05
	GTEx v8.sCCA2	ENSG00000146005.3	5	139795820	139795821	0.1149	rs13181561	4.959	rs3822742	0.0674	5.82	4.159	266	4	lasso	0.077	4.8e-07	3.99377	6.5e-05
	GTEx v8.sCCA2	ENSG00000113119.12	5	140639426	140639427	0.2404	rs702399	-4.431	rs3822356	0.244	9.16	-3.264	342	8	lasso	0.26	4e-22	-3.92793	8.57e-05
	GTEx v8.sCCA2	ENSG00000131504.15	5	141619054	141619055	0.1464	rs246723	5.7	rs10491312	0.0209	4.25	-1.832	528	26	enet	0.072	1.1e-06	-4.03841	5.38e-05
	GTEx v8.sCCA2	ENSG00000158373.8	6	26158145	26158146	0.0879	rs806795	-5.67	rs9379829	0.05379	4.76	4.029	677	1	top1	0.054	2.6e-05	4.029	5.6e-05
	GTEx v8.sCCA2	ENSG00000158406.4	6	26285637	26285638	0.0926	rs806795	-5.67	rs9379843	0.07031	5.04	-4.775	592	1	top1	0.07	1.6e-06	-4.775	1.8e-06
	GTEx v8.sCCA2	ENSG00000186470.13	6	26365158	26365159	0.739	rs806795	-5.67	rs9366653	0.75451	-15.34	-3.633	548	56	enet	0.8	2.4e-108	3.84271	0.000122
	GTEx v8.sCCA2	ENSG00000241549.8	6	26956553	26956554	0.7887	rs12663161	4.97	rs6456762	0.71806	-14.84	4.856	360	68	enet	0.74	5e-90	-5.08903	3.6e-07
	GTEx v8.sCCA2	ENSG00000269293.2	6	28136847	28136848	0.0621	rs149990	-4.81	rs175597	0.02358	-4.38	-4.753	465	18	enet	0.04	0.00025	4.30619	1.66e-05
	GTEx v8.sCCA2	ENSG00000137185.11	6	28224885	28224886	0.1345	rs149990	-4.81	rs13197574	0.09013	6.24	-4.344	439	25	enet	0.11	1.4e-09	-3.90746	9.33e-05
	GTEx v8.sCCA2	ENSG00000187626.8	6	28252223	28252224	0.081	rs149990	-4.81	rs2791333	0.04628	5.46	-1.96	427	15	lasso	0.069	1.9e-06	-3.70481	0.000212
	GTEx v8.sCCA2	ENSG00000189134.3	6	28259319	28259320	0.0638	rs149990	-4.81	rs10456362	0.04259	-5.19	-4.215	424	13	lasso	0.052	3.5e-05	4.17429	2.99e-05
	GTEx v8.sCCA2	ENSG00000137338.5	6	28281571	28281572	0.213	rs149990	-4.81	rs9366717	0.07448	6.06	-3.791	414	22	enet	0.14	8.3e-12	-3.67221	0.00024
	GTEx v8.sCCA2	ENSG00000227939.1	6	31280316	31280317	0.0813	rs2293861	3.95	rs2516412	0.01473	-3.75	-1.44	203	16	enet	0.022	0.0057	3.89945	9.64e-05
	GTEx v8.sCCA2	ENSG00000227507.2	6	31582521	31582522	0.1753	rs2293861	3.95	rs409558	0.07053	-5.18	3.919	293	1	top1	0.071	1.5e-06	-3.919	8.89e-05
	GTEx v8.sCCA2	ENSG00000204428.12	6	31684039	31684040	0.5671	rs2293861	3.95	rs1144709	0.27876	-9.31	3.891	240	40	enet	0.42	2.9e-38	-4.26457	2e-05
	GTEx v8.sCCA2	ENSG00000204394.12	6	31795952	31795953	0.1225	rs2293861	3.95	rs409558	0.02153	-4.35	3.919	237	9	lasso	0.027	0.0021	-3.97486	7.04e-05
	GTEx v8.sCCA2	ENSG00000204387.12	6	31834607	31834608	0.2827	rs2293861	3.95	rs3749953	0.2476	-8.94	3.707	237	8	lasso	0.26	9.4e-22	-3.76513	0.000166
	GTEx v8.sCCA2	ENSG00000112701.17	6	75601508	75601509	0.1943	rs766244	4.42	rs6936085	0.222108	8.4	4.378	336	16	enet	0.27	5.6e-23	3.91568	9.01e-05
	GTEx v8.sCCA2	ENSG00000196586.13	6	75749191	75749192	0.2133	rs766244	4.42	rs1280054	0.232836	-8.62	3.867	329	8	lasso	0.23	1.5e-19	-3.90339	9.49e-05
	GTEx v8.sCCA2	ENSG00000152661.7	6	121435691	121435692	0.1461	rs6569212	3.75	rs9320813	0.070996	-5.49	2.484	343	25	enet	0.08	2.9e-07	-3.94012	8.14e-05
	GTEx v8.sCCA2	ENSG00000158321.15	7	69598918	69598919	0.0964	rs210606	-5.91	rs2271033	0.0557	-4.37	-4.685	278	1	top1	0.056	1.8e-05	4.685	2.8e-06
	GTEx v8.sCCA2	ENSG00000214544.7	7	73280118	73280119	0.0441	rs941299	4.15	rs941298	0.0317	-3.85	4.132	149	1	top1	0.032	0.0011	-4.132	3.6e-05
	GTEx v8.sCCA2	ENSG00000272950.1	7	98322852	98322853	0.4491	rs6465657	4.91	rs10953259	0.488	12.29	3.9	333	34	enet	0.58	1.8e-58	4.986	6.16e-07
	GTEx v8.sCCA2	ENSG00000184903.9	7	111562516	111562517	0.1298	rs38752	4.95	rs37719	0.0902	-6.62	-3.97	317	1	top1	0.09	5.4e-08	3.97	7.19e-05
	GTEx v8.sCCA2	ENSG00000169085.11	8	66460002	66460003	0.5686	rs957655	-4.08	rs2719008	0.591	-13.47	-3.326	298	11	lasso	0.64	1.7e-68	3.87254	0.000108
	GTEx v8.sCCA2	ENSG00000140396.12	8	70403804	70403805	0.0989	rs2958371	5.02	rs3892265	0.0128	-3.85	-0.372	285	25	enet	0.037	0.00046	4.17581	2.97e-05
	GTEx v8.sCCA2	ENSG00000067167.7	8	70608386	70608387	0.0907	rs2958371	5.02	rs6987924	0.0192	-5.12	4.892	280	29	enet	0.069	2.1e-06	-4.69921	2.61e-06
	GTEx v8.sCCA2	ENSG00000155099.7	8	91041063	91041064	0.0524	rs7829663	-4.71	rs4549728	0.0486	-5.16	-4.276	300	5	lasso	0.051	3.8e-05	4.50153	6.75e-06
	GTEx v8.sCCA2	ENSG00000214954.8	8	91101831	91101832	0.1535	rs7829663	-4.71	rs4501548	0.0868	6.47	-3.356	290	8	lasso	0.11	4e-09	-4.0977	4.17e-05
	GTEx v8.sCCA2	ENSG00000167653.4	8	142670307	142670308	0.3133	rs4129585	-8.49	rs12155758	0.146	-8	4.301	406	16	lasso	0.25	4.1e-21	-5.34768	8.91e-08
	GTEx v8.sCCA2	ENSG00000234616.8	8	142681919	142681920	0.1387	rs4129585	-8.49	rs2976397	0.114	6.2	4.991	405	5	lasso	0.12	6.1e-10	5.64101	1.69e-08
	GTEx v8.sCCA2	ENSG00000130193.7	8	142727202	142727203	0.4245	rs4129585	-8.49	rs2244163	0.216	8.21	-4.545	403	11	lasso	0.31	2.8e-26	-5.09415	3.5e-07
	GTEx v8.sCCA2	ENSG00000185920.15	9	95517056	95517057	0.2182	rs28520360	6	rs10512249	0.131093	6.62	5.478	419	10	lasso	0.15	8.1e-13	4.49767	6.87e-06
	GTEx v8.sCCA3	ENSG00000181915.4	10	62804856	62804857	0.303	rs1509966	-4.95	rs10995307	0.341	10.29	-4.921	470	6	lasso	0.38	8e-34	-5.16789	2.37e-07
	GTEx v8.sCCA3	ENSG00000277959.1	10	131971201	131971202	0.0908	rs7894429	4.2	rs10870284	0.037	4.85	-2.989	516	6	enet	0.055	1.9e-05	-4.25439	2.1e-05
	GTEx v8.sCCA3	ENSG00000068383.18	10	132537819	132537820	0.0901	rs7894429	4.2	rs10870311	0.0193	4.33	1.951	479	11	enet	0.049	6e-05	3.99045	6.59e-05
	GTEx v8.sCCA3	ENSG00000165915.13	11	47407131	47407132	0.2996	rs10838738	5.17	rs7105122	0.235888	8.71	-3.239	288	6	lasso	0.29	1.5e-24	-4.16736	3.08e-05
	GTEx v8.sCCA3	ENSG00000172247.3	11	47594658	47594659	0.5482	rs10838738	5.17	rs34958982	0.634247	14.06	5.111	286	44	enet	0.7	2.4e-81	4.95054	7.4e-07
	GTEx v8.sCCA3	ENSG00000109919.9	11	47642622	47642623	0.1404	rs10838738	5.17	rs12419692	0.164727	7.34	5.15	288	1	top1	0.16	9.6e-14	5.15	2.6e-07
	GTEx v8.sCCA3	ENSG00000030066.13	11	47848554	47848555	0.058	rs10838738	5.17	rs4752856	0.017686	-3.92	5.117	263	9	lasso	0.035	0.0006	-4.26271	2.02e-05
	GTEx v8.sCCA3	ENSG00000214391.3	11	90282559	90282560	0.0566	rs1792602	-5.25	rs7947495	0.050081	-4.38	-4.775	300	1	top1	0.05	4.8e-05	4.775	1.8e-06
	GTEx v8.sCCA3	ENSG00000110013.12	11	124694301	124694302	0.0942	rs948071	-3.91	rs2508889	0.026858	-3.81	2.543	507	13	enet	0.035	0.00063	-3.97639	7e-05
	GTEx v8.sCCA3	ENSG00000269892.1	12	6742984	6742985	0.2724	rs7296292	4.07	rs7309525	0.218	-8.58	3.382	260	19	enet	0.29	2.4e-24	-4.2599	2.05e-05
	GTEx v8.sCCA3	ENSG00000089693.10	12	6767474	6767475	0.1016	rs7296292	4.07	rs7296292	0.0748	-4.98	4.065	255	1	top1	0.075	7.4e-07	-4.065	4.8e-05
	GTEx v8.sCCA3	ENSG00000010610.9	12	6786857	6786858	0.093	rs7296292	4.07	rs1997510	0.076	4.95	3.944	251	1	top1	0.076	6e-07	3.944	8.01e-05
	GTEx v8.sCCA3	ENSG00000271614.1	12	89708958	89708959	0.0993	rs7968738	-5.97	rs10777212	0.0277	-4.43	-5.416	349	5	lasso	0.04	0.00026	4.98313	6.26e-07
	GTEx v8.sCCA3	ENSG00000120868.13	12	98645140	98645141	0.3342	rs734307	4.86	rs3815997	0.309	9.95	4.091	443	5	lasso	0.34	6.6e-29	4.006	6.18e-05
	GTEx v8.sCCA3	ENSG00000204842.14	12	111599675	111599676	0.0498	rs7294902	-4.81	rs3742004	0.00622	4.37	-3.264	232	9	lasso	0.013	0.028	-3.98538	6.74e-05
	GTEx v8.sCCA3	ENSG00000111275.12	12	111766886	111766887	0.319	rs7294902	-4.81	rs666951	0.412	11.41	-4.426	219	6	lasso	0.44	8e-41	-4.2548	2.09e-05
	GTEx v8.sCCA3	ENSG00000234608.7	12	111842901	111842902	0.1186	rs7294902	-4.81	rs1016078	0.148	7.85	-4.658	201	24	lasso	0.21	1.1e-17	-4.76681	1.87e-06
	GTEx v8.sCCA3	ENSG00000089022.13	12	111843102	111843103	0.362	rs7294902	-4.81	rs16941724	0.249	-9.14	-4.468	201	31	enet	0.27	5.2e-23	4.01647	5.91e-05
	GTEx v8.sCCA3	ENSG00000226469.1	12	111927017	111927018	0.1576	rs7294902	-4.81	rs11066118	0.16	-8.8	-4.716	188	17	lasso	0.25	9.4e-21	5.02939	4.92e-07
	GTEx v8.sCCA3	ENSG00000198270.12	12	112013184	112013185	0.266	rs7294902	-4.81	rs1980364	0.341	-10.77	-4.378	191	34	enet	0.37	1.5e-32	4.52548	6.03e-06
	GTEx v8.sCCA3	ENSG00000089248.6	12	112013315	112013316	0.0374	rs7294902	-4.81	rs12423041	0.039	4.41	-4.671	191	11	lasso	0.042	0.0002	-5.04638	4.5e-07
	GTEx v8.sCCA3	ENSG00000111300.9	12	112109021	112109022	0.0635	rs7294902	-4.81	rs16941724	0.0267	4.59	-4.468	199	23	enet	0.055	2e-05	-4.30688	1.66e-05
	GTEx v8.sCCA3	ENSG00000135148.11	12	112125500	112125501	0.0493	rs7294902	-4.81	rs11066257	0.0453	4.31	-4.378	205	1	top1	0.045	0.00011	-4.378	1.2e-05
	GTEx v8.sCCA3	ENSG00000167272.10	12	120581397	120581398	0.2114	rs206965	5.77	rs2292681	0.192	8.33	4.132	410	21	enet	0.22	1.6e-18	4.07984	4.51e-05
	GTEx v8.sCCA3	ENSG00000175970.10	12	120710434	120710435	0.1642	rs206965	5.77	rs2066938	0.102	6.9	-5.074	446	16	enet	0.15	1.8e-12	-4.50396	6.67e-06
	GTEx v8.sCCA3	ENSG00000157837.15	12	120904370	120904371	0.3472	rs206965	5.77	rs3213566	0.458	11.9	4.84	459	5	lasso	0.47	2.4e-44	4.90134	9.52e-07
	GTEx v8.sCCA3	ENSG00000150456.10	13	20773957	20773958	0.103	rs9578313	4.24	rs9579960	0.0248	-3.9	4.009	509	1	top1	0.025	0.0034	-4.009	6.1e-05
	GTEx v8.sCCA3	ENSG00000139946.9	14	56117990	56117991	0.1724	rs241517	-3.94	rs241519	0.111	6.19	-3.891	677	1	top1	0.11	1.4e-09	-3.891	9.98e-05
	GTEx v8.sCCA3	ENSG00000126804.13	14	64503845	64503846	0.3071	rs872227	4.31	rs1542313	0.353	-10.42	-3.719	491	30	enet	0.37	8.4e-33	4.13859	3.49e-05
	GTEx v8.sCCA3	ENSG00000166166.12	14	103529183	103529184	0.2671	rs17841064	-5.94	rs11623869	0.279	9.48	3.175	352	41	enet	0.34	5e-29	4.31532	1.59e-05
	GTEx v8.sCCA3	ENSG00000126214.21	14	103561895	103561896	0.0859	rs17841064	-5.94	rs729437	0.0896	-5.78	-4.056	359	1	top1	0.09	5.9e-08	4.056	4.99e-05
	GTEx v8.sCCA3	ENSG00000169410.9	15	75579288	75579289	0.0847	rs12050778	-3.94	rs8040754	0.00691	-3.95	2.12	207	9	enet	0.037	0.0004	-4.11468	3.88e-05
	GTEx v8.sCCA3	ENSG00000140598.13	15	82262762	82262763	0.1987	rs7183805	-4.83	rs4725	0.152	-7.01	4.473	323	18	enet	0.19	2.2e-15	-4.34257	1.41e-05
	GTEx v8.sCCA3	ENSG00000103942.12	15	82986152	82986153	0.3965	rs11858468	5.59	rs2667385	0.175	-7.68	4.596	308	1	top1	0.18	1.4e-14	-4.596	4.31e-06
	GTEx v8.sCCA3	ENSG00000169609.13	15	83011640	83011641	0.4225	rs11858468	5.59	rs11857990	0.313	-10.38	3.775	319	33	enet	0.47	2.4e-43	-3.97064	7.17e-05
	GTEx v8.sCCA3	ENSG00000166503.8	15	83208017	83208018	0.1816	rs11858468	5.59	rs4480763	0.207	-8.42	5.431	351	13	lasso	0.22	5.8e-18	-5.25894	1.45e-07
	GTEx v8.sCCA3	ENSG00000007520.3	16	1351910	1351911	0.0532	rs7203980	4.15	rs7203980	0.090392	5.51	4.152	463	1	top1	0.09	5.2e-08	4.152	3.3e-05
	GTEx v8.sCCA3	ENSG00000048471.13	16	11976736	11976737	0.1517	rs3851014	-3.65	rs12924889	0.021471	-5.12	-3.023	454	11	lasso	0.056	1.8e-05	3.99366	6.51e-05
	GTEx v8.sCCA3	ENSG00000103489.11	16	17470880	17470881	0.151	rs6498759	4.94	rs8046865	0.005878	-4.03	4.017	480	7	lasso	0.022	0.005	-4.54633	5.46e-06
	GTEx v8.sCCA3	ENSG00000259804.1	16	67562308	67562309	0.1057	rs11700	-6.04	rs255048	0.082738	-6.22	-4.825	236	1	top1	0.083	1.9e-07	4.825	1.4e-06
	GTEx v8.sCCA3	ENSG00000159753.13	16	67644918	67644919	0.0613	rs11700	-6.04	rs7184692	0.028139	-4.56	-4.664	240	15	lasso	0.039	0.00033	4.30678	1.66e-05
	GTEx v8.sCCA3	ENSG00000102981.9	16	67660945	67660946	0.0483	rs11700	-6.04	rs7196793	0.033126	4.27	-5.001	235	14	lasso	0.04	0.00026	-5.85943	4.64e-09
	GTEx v8.sCCA3	ENSG00000103066.12	16	68245303	68245304	0.1237	rs12446418	-5.33	rs3961283	0.104728	6.23	4.344	309	1	top1	0.1	4.3e-09	4.344	1.4e-05
	GTEx v8.sCCA3	ENSG00000279649.1	16	68292789	68292790	0.0788	rs12446418	-5.33	rs9888796	0.042293	5.2	4.873	312	5	enet	0.056	1.6e-05	4.30087	1.7e-05
	GTEx v8.sCCA3	ENSG00000258429.1	16	69330594	69330595	0.1821	rs8044794	-4.73	rs1048818	0.145851	7.66	-4.378	298	22	enet	0.19	1.3e-15	-4.22208	2.42e-05
	GTEx v8.sCCA3	ENSG00000182149.20	16	71885232	71885233	0.2658	rs12925901	-5.54	rs8052358	0.221774	8.69	4.628	400	37	enet	0.28	7.4e-24	5.3243	1.01e-07
	GTEx v8.sCCA3	ENSG00000140830.8	16	72094395	72094396	0.0588	rs12925901	-5.54	rs12928939	0.010492	4.15	4.051	349	18	enet	0.042	0.00018	5.06643	4.05e-07
	GTEx v8.sCCA3	ENSG00000108591.9	17	18087885	18087886	0.4828	rs4925108	-4.3	rs4925138	0.195	-9.23	-3.591	332	10	lasso	0.36	1.4e-31	4.07093	4.68e-05
	GTEx v8.sCCA3	ENSG00000128482.15	17	19411124	19411125	0.1474	rs403021	-6.45	rs959071	0.0651	5.22	-5.782	268	12	enet	0.073	9.3e-07	-5.11941	3.06e-07
	GTEx v8.sCCA3	ENSG00000125691.12	17	38853842	38853843	0.0991	rs228269	4.33	rs597234	0.0303	-4.56	4.234	363	11	enet	0.032	0.00092	-4.16373	3.13e-05
	GTEx v8.sCCA3	ENSG00000136448.11	17	45051661	45051662	0.4548	rs11657325	-5.86	rs6503422	0.545	-12.87	-4.276	330	5	lasso	0.57	5.7e-58	4.72478	2.3e-06
	GTEx v8.sCCA3	ENSG00000172992.11	17	45061108	45061109	0.6278	rs11657325	-5.86	rs7213273	0.448	12.33	-4.617	325	12	lasso	0.67	8.3e-75	-4.6715	2.99e-06
	GTEx v8.sCCA3	ENSG00000181513.14	17	45132599	45132600	0.2591	rs11657325	-5.86	rs2291447	0.169	7.55	-3.39	284	29	enet	0.19	4.5e-16	-4.17456	2.99e-05
	GTEx v8.sCCA3	ENSG00000186834.3	17	45148501	45148502	0.1502	rs11657325	-5.86	rs4986172	0.0775	-5.88	-4.912	280	11	enet	0.15	2.3e-12	5.385	7.24e-08
	GTEx v8.sCCA3	ENSG00000108654.13	17	64508198	64508199	0.4179	rs1991401	4.62	rs1991401	0.222	8.37	4.617	192	11	enet	0.23	3e-19	4.35566	1.33e-05
	GTEx v8.sCCA3	ENSG00000262877.4	17	81390255	81390256	0.5098	rs11652437	6.47	rs11655604	0.363	10.58	5.884	359	10	lasso	0.38	3.4e-33	6.25425	3.99e-10
	GTEx v8.sCCA3	ENSG00000126267.8	19	35648222	35648223	0.4367	rs4806187	-4.36	rs4806187	0.523	12.64	-4.36	459	3	lasso	0.53	3.9e-51	-4.32264	1.54e-05
	GTEx v8.sCCA3	ENSG00000272333.5	19	35718018	35718019	0.1221	rs4806187	-4.36	rs4806187	0.036	4.59	-4.36	441	1	top1	0.036	0.00051	-4.36	1.3e-05
	GTEx v8.sCCA3	ENSG00000197863.8	19	36850786	36850787	0.1048	rs2967505	-4.52	rs10405238	0.0295	-5.07	-3.121	283	18	enet	0.094	2.7e-08	4.05392	5.04e-05
	GTEx v8.sCCA3	ENSG00000198453.12	19	36916328	36916329	0.2655	rs2967505	-4.52	rs543518	0.185	-7.71	-2.794	283	39	enet	0.29	3e-24	4.18609	2.84e-05
	GTEx v8.sCCA3	ENSG00000175756.13	1	1375494	1375495	0.098	rs2235537	-6.739	rs3737628	0.00998	5.07	6.094	269	5	lasso	0.057	1.5e-05	6.27076	3.59e-10
	GTEx v8.sCCA3	ENSG00000008128.22	1	1724323	1724324	0.329	rs2803348	-6.769	rs4074197	0.123	-6.22	-1.645	293	4	lasso	0.17	5.4e-14	4.23893	2.25e-05
	GTEx v8.sCCA3	ENSG00000215790.6	1	1745991	1745992	0.7192	rs2803348	-6.769	rs6699975	0.179	-7.5	-0.755	290	42	enet	0.36	6.7e-32	4.91266	8.99e-07
	GTEx v8.sCCA3	ENSG00000231050.1	1	1891470	1891471	0.4078	rs2803348	-6.769	rs35511469	0.477	-12.12	-4.7	317	1	top1	0.48	1e-44	4.7	2.6e-06
	GTEx v8.sCCA3	ENSG00000169885.9	1	1914826	1914827	0.3198	rs2803348	-6.769	rs28508199	0.311	10.54	-2.742	328	6	lasso	0.37	5.6e-33	-4.551	5.34e-06
	GTEx v8.sCCA3	ENSG00000178821.12	1	1919272	1919273	0.2709	rs2803348	-6.769	rs2803348	0.301	10.11	-6.769	328	23	enet	0.33	1.2e-28	-5.64678	1.63e-08
	GTEx v8.sCCA3	ENSG00000232912.5	1	8424644	8424645	0.2303	rs301795	-6.222	rs301805	0.329	10.08	5.482	303	1	top1	0.33	2.8e-28	5.482	4.21e-08
	GTEx v8.sCCA3	ENSG00000142599.17	1	8817642	8817643	0.3321	rs301795	-6.222	rs301805	0.36	10.64	5.482	374	5	lasso	0.37	6.5e-33	5.53986	3.03e-08
	GTEx v8.sCCA3	ENSG00000117500.12	1	93163209	93163210	0.2065	rs2765545	-5.65	rs12118262	0.177	7.48	-5.621	265	1	top1	0.18	1e-14	-5.621	1.9e-08
	GTEx v8.sCCA3	ENSG00000143126.7	1	109250018	109250019	0.0861	rs12145677	7.796	rs657420	0.0344	4.59	2.366	421	4	lasso	0.076	6.2e-07	5.3092	1.1e-07
	GTEx v8.sCCA3	ENSG00000143028.8	1	109466627	109466628	0.2439	rs12145677	7.796	rs2781553	0.232	8.8	7.706	422	7	lasso	0.29	2.2e-24	6.12776	8.91e-10
	GTEx v8.sCCA3	ENSG00000181754.6	1	109509737	109509738	0.4416	rs12145677	7.796	rs553689	0.488	12.33	5.241	419	29	enet	0.51	1.7e-49	5.36818	7.95e-08
	GTEx v8.sCCA3	ENSG00000143367.15	1	151540304	151540305	0.0745	rs4291502	-4.125	rs4246527	0.038	-4.77	-3.98	337	4	lasso	0.044	0.00013	4.25494	2.09e-05
	GTEx v8.sCCA3	ENSG00000213047.12	1	197775695	197775696	0.0798	rs4282851	-6.258	rs4403652	0.0569	4.6	4.132	335	1	top1	0.057	1.5e-05	4.132	3.6e-05
	GTEx v8.sCCA3	ENSG00000143702.15	1	243255347	243255348	0.2746	rs6429422	-4.288	rs12741781	0.299	-9.81	-4.132	287	5	lasso	0.31	2.2e-26	4.14181	3.45e-05
	GTEx v8.sCCA3	ENSG00000215251.3	20	3149259	3149260	0.235	rs306755	5.67	rs306755	0.112824	-6.76	5.673	415	7	lasso	0.18	6.8e-15	-5.43	5.75e-08
	GTEx v8.sCCA3	ENSG00000185019.16	20	3160195	3160196	0.3167	rs306755	5.67	rs2422859	0.250465	-8.81	5.621	421	6	lasso	0.28	3.5e-23	-5.87	4.37e-09
	GTEx v8.sCCA3	ENSG00000101898.5	20	31547692	31547693	0.101	rs6119747	4.28	rs6061052	0.045867	4.38	3.09	252	11	lasso	0.048	7e-05	4.12	3.76e-05
	GTEx v8.sCCA3	ENSG00000118707.9	20	36573487	36573488	0.2058	rs1291111	3.34	rs17362569	0.017966	3.83	2.648	201	19	enet	0.073	9.9e-07	4.18	2.97e-05
	GTEx v8.sCCA3	ENSG00000054793.13	20	51768633	51768634	0.2108	rs2038431	-4.38	rs6096573	0.058033	-5.52	-3.554	537	31	enet	0.14	5e-12	3.86	0.000113
	GTEx v8.sCCA3	ENSG00000254419.1	20	58710794	58710795	0.2835	rs7268780	4.48	rs7268780	0.223954	-8.38	4.479	553	10	lasso	0.26	3.6e-22	-4.38	1.2e-05
	GTEx v8.sCCA3	ENSG00000149657.19	20	62122460	62122461	0.1598	rs744778	-4.3	rs6061405	0.043023	-4.5	-4.119	545	1	top1	0.043	0.00016	4.12	3.81e-05
	GTEx v8.sCCA3	ENSG00000226332.2	20	62306324	62306325	0.2079	rs744778	-4.3	rs6062168	0.073246	-4.9	-3.195	498	8	lasso	0.086	1.2e-07	3.92	8.83e-05
	GTEx v8.sCCA3	ENSG00000101190.12	20	62861762	62861763	0.3988	rs11905041	-5.24	rs3664	0.202108	-7.99	2.097	516	47	enet	0.38	5.3e-33	-4.01	6.06e-05
	GTEx v8.sCCA3	ENSG00000101193.7	20	62938118	62938119	0.3136	rs11905041	-5.24	rs1054866	0.283623	9.39	-4.685	502	2	lasso	0.32	2.4e-27	-4.01	5.96e-05
	GTEx v8.sCCA3	ENSG00000232442.1	20	63627226	63627227	0.1995	rs3810504	-3.64	rs2738768	0.031028	4.6	1.15	429	50	enet	0.065	3.8e-06	3.9	9.45e-05
	GTEx v8.sCCA3	ENSG00000189060.5	22	37805092	37805093	0.1603	rs1894644	3.62	rs1894644	-0.0015	4.25	3.615	414	29	enet	0.06	9.7e-06	3.9912	6.57e-05
	GTEx v8.sCCA3	ENSG00000128268.11	22	39457343	39457344	0.1812	rs7288455	5.71	rs909674	0.173	-7.68	-4.046	385	1	top1	0.17	2.3e-14	4.046	5.21e-05
	GTEx v8.sCCA3	ENSG00000198951.11	22	42070841	42070842	0.3835	rs133376	-4.72	rs133376	0.425	-11.51	-4.716	333	31	enet	0.44	4.8e-40	4.6399	3.49e-06
	GTEx v8.sCCA3	ENSG00000100197.20	22	42130905	42130906	0.53	rs133376	-4.72	rs5758589	0.61	-13.93	-4.476	348	6	lasso	0.64	4.4e-70	4.4972	6.89e-06
	GTEx v8.sCCA3	ENSG00000119778.14	2	23927113	23927114	0.1364	rs1991083	-5.23	rs12612492	0.0967	5.57	-4.017	376	1	top1	0.097	1.7e-08	-4.017	5.89e-05
	GTEx v8.sCCA3	ENSG00000163026.11	2	24049574	24049575	0.1153	rs1991083	-5.23	rs4233703	0.0294	4.99	3.353	330	23	enet	0.039	0.00028	4.32736	1.51e-05
	GTEx v8.sCCA3	ENSG00000115128.6	2	24076442	24076443	0.0668	rs1991083	-5.23	rs2551326	0.0451	-4.59	-4.344	315	1	top1	0.045	0.00011	4.344	1.4e-05
	GTEx v8.sCCA3	ENSG00000138430.15	2	174248697	174248698	0.1697	rs16866	-4.52	rs2646143	0.0282	4.71	2.144	390	23	enet	0.066	3.4e-06	4.53171	5.85e-06
	GTEx v8.sCCA3	ENSG00000197121.14	2	196927795	196927796	0.0842	rs6738721	-4.84	rs12621129	0.0421	-4.69	4.181	349	1	top1	0.042	0.00018	-4.181	2.9e-05
	GTEx v8.sCCA3	ENSG00000115524.15	2	197435090	197435091	0.1365	rs11692344	5.03	rs699319	0.272	-9.27	4.215	329	1	top1	0.27	6.2e-23	-4.215	2.5e-05
	GTEx v8.sCCA3	ENSG00000115520.8	2	197453422	197453423	0.0926	rs1607373	5.05	rs700651	0.0794	5.23	4.244	328	1	top1	0.079	3.4e-07	4.244	2.2e-05
	GTEx v8.sCCA3	ENSG00000115896.15	2	197804701	197804702	0.1757	rs1607373	5.05	rs7604700	0.223	-8.41	4.639	309	1	top1	0.22	1.4e-18	-4.639	3.5e-06
	GTEx v8.sCCA3	ENSG00000178074.5	2	199911255	199911256	0.2046	rs10445792	-6.6	rs281766	0.285	9.66	-5.784	349	1	top1	0.28	4.7e-24	-5.784	7.29e-09
	GTEx v8.sCCA3	ENSG00000162971.10	2	199948471	199948472	0.2174	rs10445792	-6.6	rs281787	0.296	-9.69	-5.123	364	1	top1	0.3	4.1e-25	5.123	3.01e-07
	GTEx v8.sCCA3	ENSG00000162972.10	2	199955316	199955317	0.1291	rs10445792	-6.6	rs281766	0.169	7.59	-5.784	370	1	top1	0.17	4.3e-14	-5.784	7.29e-09
	GTEx v8.sCCA3	ENSG00000114648.11	3	47287219	47287220	0.1978	rs11716779	-4.9	rs1564760	0.0101	4.48	-2.841	160	22	enet	0.092	3.9e-08	-4.81275	1.49e-06
	GTEx v8.sCCA3	ENSG00000164050.12	3	48430050	48430051	0.1094	rs6796790	-5.55	rs7627404	0.0516	-5.63	-3.427	254	12	lasso	0.12	3.7e-10	4.1093	3.97e-05
	GTEx v8.sCCA3	ENSG00000114302.15	3	48847570	48847571	0.1335	rs3087866	-5.83	rs7617480	0.054	-4.94	-5.13	270	1	top1	0.054	2.5e-05	5.13	2.9e-07
	GTEx v8.sCCA3	ENSG00000224424.7	3	48847846	48847847	0.0738	rs3087866	-5.83	rs9874474	0.0537	-4.99	4.938	270	1	top1	0.054	2.6e-05	-4.938	7.89e-07
	GTEx v8.sCCA3	ENSG00000178467.17	3	48989988	48989989	0.2586	rs9853683	8.09	rs9846123	0.354	10.99	-3.41	258	8	lasso	0.41	1.9e-36	-4.69892	2.62e-06
	GTEx v8.sCCA3	ENSG00000178057.14	3	49020458	49020459	0.0553	rs7622302	8.1	rs6796790	0.0523	-4.97	-5.554	261	1	top1	0.052	3.3e-05	5.554	2.79e-08
	GTEx v8.sCCA3	ENSG00000198218.10	3	49094362	49094363	0.291	rs1801143	8.12	rs4974081	0.494	12.52	-5.604	252	43	enet	0.51	3.3e-49	-5.58235	2.37e-08
	GTEx v8.sCCA3	ENSG00000270441.1	3	49160850	49160851	0.129	rs1801143	8.12	rs4974083	0.209	-8.1	-5.47	257	1	top1	0.21	2.2e-17	5.47	4.5e-08
	GTEx v8.sCCA3	ENSG00000177352.9	3	49166320	49166321	0.0941	rs1801143	8.12	rs34762726	0.074	-5.17	7.515	258	15	enet	0.075	7e-07	-8.58307	9.24e-18
	GTEx v8.sCCA3	ENSG00000185909.14	3	49171610	49171611	0.22	rs1801143	8.12	rs7617480	0.276	9.32	-5.13	261	7	lasso	0.28	1.1e-23	-5.14027	2.74e-07
	GTEx v8.sCCA3	ENSG00000145022.4	3	49412205	49412206	0.0952	rs1801143	8.12	rs974495	0.0551	5.11	-5.253	286	29	enet	0.064	4.8e-06	-4.56355	5.03e-06
	GTEx v8.sCCA3	ENSG00000145020.15	3	49422752	49422753	0.6486	rs1801143	8.12	rs6769821	0.786	15.6	-4.811	287	7	lasso	0.8	5.2e-107	-4.94314	7.69e-07
	GTEx v8.sCCA3	ENSG00000145029.13	3	49429325	49429326	0.3851	rs1801143	8.12	rs7619016	0.51	12.81	-4.973	287	11	lasso	0.55	4.7e-54	-5.97259	2.34e-09
	GTEx v8.sCCA3	ENSG00000164061.4	3	49554488	49554489	0.0624	rs1801143	8.12	rs17080528	0.0739	4.97	8.004	302	1	top1	0.074	8.5e-07	8.004	1.2e-15
	GTEx v8.sCCA3	ENSG00000164062.12	3	49674001	49674002	0.3681	rs1801143	8.12	rs6803222	0.229	-8.76	7.688	318	22	enet	0.3	3.8e-25	-7.9358	2.09e-15
	GTEx v8.sCCA3	ENSG00000173531.15	3	49689497	49689498	0.6981	rs1801143	8.12	rs13100791	0.214	8.15	5.35	315	48	enet	0.4	1.9e-35	5.78872	7.09e-09
	GTEx v8.sCCA3	ENSG00000164068.15	3	49689501	49689502	0.3479	rs1801143	8.12	rs6785549	0.281	-9.6	-4.685	315	43	enet	0.31	2.7e-26	5.06734	4.03e-07
	GTEx v8.sCCA3	ENSG00000176095.11	3	49786541	49786542	0.068	rs1801143	8.12	rs6765484	0.0123	-3.63	4.786	324	22	enet	0.028	0.0021	-6.80273	1.03e-11
	GTEx v8.sCCA3	ENSG00000185614.4	3	49803253	49803254	0.2424	rs1801143	8.12	rs6785549	0.377	11.08	-4.685	326	27	enet	0.39	8.4e-35	-5.75764	8.53e-09
	GTEx v8.sCCA3	ENSG00000182179.12	3	49813945	49813946	0.1959	rs1801143	8.12	rs2352974	0.271	-9.56	-4.601	327	1	top1	0.27	8.9e-23	4.601	4.2e-06
	GTEx v8.sCCA3	ENSG00000164078.12	3	49903843	49903844	0.1976	rs1801143	8.12	rs2230590	0.292	-9.51	-4.985	337	1	top1	0.29	9.6e-25	4.985	6.2e-07
	GTEx v8.sCCA3	ENSG00000004534.14	3	49940006	49940007	0.6505	rs1801143	8.12	rs2624843	0.834	15.97	4.534	338	1	top1	0.83	2.7e-120	4.534	5.79e-06
	GTEx v8.sCCA3	ENSG00000281691.1	3	50099980	50099981	0.1579	rs1873625	7.7	rs7615318	0.0829	-6.03	-2.87	354	6	lasso	0.12	4.9e-10	4.21075	2.55e-05
	GTEx v8.sCCA3	ENSG00000001617.11	3	50155044	50155045	0.1197	rs11718165	7.53	rs7621026	0.087	-5.5	4.553	351	25	enet	0.095	2.2e-08	-4.78048	1.75e-06
	GTEx v8.sCCA3	ENSG00000004838.13	3	50346851	50346852	0.0846	rs2681780	-5.14	rs3774745	0.0125	4.64	4.021	333	19	enet	0.071	1.5e-06	4.11541	3.86e-05
	GTEx v8.sCCA3	ENSG00000126062.3	3	50359609	50359610	0.0617	rs2681780	-5.14	rs9813644	0.00018	3.3	-2.387	331	20	enet	0.011	0.036	-4.51885	6.22e-06
	GTEx v8.sCCA3	ENSG00000249348.1	4	39528311	39528312	0.3566	rs6531736	-6.33	rs10019290	0.172441	7.33	-3.826	353	12	lasso	0.19	9.4e-16	-5.81847	5.94e-09
	GTEx v8.sCCA3	ENSG00000128059.8	4	56435614	56435615	0.1341	rs2412761	-4.71	rs13125082	0.066763	5.23	-4.102	438	28	enet	0.075	7.4e-07	-4.44015	8.99e-06
	GTEx v8.sCCA3	ENSG00000084093.16	4	56907875	56907876	0.0968	rs2412761	-4.71	rs7661194	0.069512	-5.16	-3.891	529	1	top1	0.07	1.8e-06	3.891	9.98e-05
	GTEx v8.sCCA3	ENSG00000084092.6	4	56978638	56978639	0.2762	rs2412761	-4.71	rs1625691	0.273369	-9.22	2.576	544	14	enet	0.29	1.3e-24	-3.91624	8.99e-05
	GTEx v8.sCCA3	ENSG00000196951.10	4	140373380	140373381	0.1412	rs9992829	4.46	rs9992829	0.089108	5.37	4.463	419	1	top1	0.089	6.4e-08	4.463	8.08e-06
	GTEx v8.sCCA3	ENSG00000278978.1	4	151669785	151669786	0.1039	rs12331037	-5.69	rs9968292	0.083777	-5.8	4.84	383	1	top1	0.084	1.6e-07	-4.84	1.3e-06
	GTEx v8.sCCA3	ENSG00000052795.12	4	158769137	158769138	0.1193	rs2068625	-7.13	rs4331733	0.041266	-5.09	-6.067	265	31	enet	0.09	5.7e-08	6.23242	4.59e-10
	GTEx v8.sCCA3	ENSG00000049167.13	5	60945072	60945073	0.3146	rs17332108	-4.786	rs1445293	0.412	11.35	-3.921	310	1	top1	0.41	4.8e-37	-3.921	8.82e-05
	GTEx v8.sCCA3	ENSG00000145685.13	5	78770020	78770021	0.1033	rs7700390	4.651	rs7722126	0.0526	4.68	3.633	449	14	enet	0.059	1e-05	3.92855	8.55e-05
	GTEx v8.sCCA3	ENSG00000145723.16	5	103120147	103120148	0.0734	rs187580	5.199	rs12656131	0.042	-5.54	3.583	318	22	enet	0.049	6.2e-05	-4.16932	3.06e-05
	GTEx v8.sCCA3	ENSG00000145725.19	5	103120151	103120152	0.1636	rs187580	5.199	rs26258	0.199	8.84	4.181	318	4	lasso	0.24	7.4e-20	4.30034	1.71e-05
	GTEx v8.sCCA3	ENSG00000131435.12	5	132257670	132257671	0.2086	rs2023823	5.012	rs2089855	0.313	-9.87	-3.983	402	10	lasso	0.34	1.7e-29	4.57437	4.78e-06
	GTEx v8.sCCA3	ENSG00000197208.5	5	132294442	132294443	0.2226	rs2023823	5.012	rs2522051	0.146	-8.26	4.197	409	33	enet	0.24	6.9e-20	-4.25153	2.12e-05
	GTEx v8.sCCA3	ENSG00000072682.18	5	132295314	132295315	0.3175	rs2023823	5.012	rs7705189	0.477	12.08	-4.033	409	32	enet	0.49	1.1e-46	-4.3112	1.62e-05
	GTEx v8.sCCA3	ENSG00000131437.15	5	132737637	132737638	0.1079	rs2023823	5.012	rs270613	0.0233	4.68	3.299	415	36	enet	0.058	1.2e-05	5.07308	3.91e-07
	GTEx v8.sCCA3	ENSG00000164402.13	5	132807240	132807241	0.1825	rs2023823	5.012	rs30512	0.137	-7.28	3.527	426	31	enet	0.19	4.9e-16	-4.60054	4.21e-06
	GTEx v8.sCCA3	ENSG00000155329.11	5	133026603	133026604	0.0929	rs2023823	5.012	rs2243288	0.0515	-4.65	4.378	402	1	top1	0.051	3.8e-05	-4.378	1.2e-05
	GTEx v8.sCCA3	ENSG00000120725.12	5	139293556	139293557	0.0624	rs13181561	4.959	rs10074461	0.0978	-5.94	4.021	264	1	top1	0.098	1.4e-08	-4.021	5.8e-05
	GTEx v8.sCCA3	ENSG00000170464.9	5	139444490	139444491	0.5346	rs13181561	4.959	rs11242465	0.56	13.07	4.132	270	1	top1	0.56	4.2e-56	4.132	3.6e-05
	GTEx v8.sCCA3	ENSG00000146005.3	5	139795820	139795821	0.0679	rs13181561	4.959	rs7380824	0.00306	-4.13	3.432	266	6	lasso	0.028	0.0019	-4.12304	3.74e-05
	GTEx v8.sCCA3	ENSG00000131495.8	5	140647768	140647769	0.1606	rs246723	5.7	rs702399	0.18	-7.54	-4.431	344	1	top1	0.18	5.6e-15	4.431	9.38e-06
	GTEx v8.sCCA3	ENSG00000120314.18	5	140664675	140664676	0.2122	rs246723	5.7	rs2302104	0.195	7.87	-3.826	346	28	enet	0.22	5.1e-18	-4.2933	1.76e-05
	GTEx v8.sCCA3	ENSG00000112855.14	5	140693490	140693491	0.0466	rs246723	5.7	rs778596	0.0282	-4.47	-4.107	358	1	top1	0.028	0.0019	4.107	4.01e-05
	GTEx v8.sCCA3	ENSG00000198055.10	5	177403203	177403204	0.1194	rs2630762	-4.509	rs3805550	0.0317	4.3	-2.273	267	20	enet	0.049	5.3e-05	-4.23468	2.29e-05
	GTEx v8.sCCA3	ENSG00000279821.1	5	177479655	177479656	0.0544	rs2630762	-4.509	rs2545796	0.00376	3.54	-3.903	254	1	top1	0.0038	0.14	-3.903	9.5e-05
	GTEx v8.sCCA3	ENSG00000168298.6	6	26156353	26156354	0.1142	rs806795	-5.67	rs9366658	0.0815	5.28	-3.826	678	1	top1	0.082	2.3e-07	-3.826	0.00013
	GTEx v8.sCCA3	ENSG00000186470.13	6	26365158	26365159	0.7793	rs806795	-5.67	rs9366653	0.778	15.62	-3.633	548	47	enet	0.82	3.1e-114	-3.80939	0.000139
	GTEx v8.sCCA3	ENSG00000261353.1	6	26527062	26527063	0.1428	rs806795	-5.67	rs11755618	0.000861	-4.05	2.968	474	39	enet	0.069	1.8e-06	-4.33631	1.45e-05
	GTEx v8.sCCA3	ENSG00000241549.8	6	26956553	26956554	0.8479	rs12663161	4.97	rs6456762	0.777	15.41	4.856	360	33	enet	0.79	9.1e-104	5.07939	3.79e-07
	GTEx v8.sCCA3	ENSG00000204390.9	6	31815064	31815065	0.0613	rs2293861	3.95	rs1144708	0.00915	3.7	2.732	237	3	lasso	0.011	0.038	4.00695	6.15e-05
	GTEx v8.sCCA3	ENSG00000204304.11	6	32190185	32190186	0.1353	rs2293861	3.95	rs3828796	0.0142	3.96	-0.772	169	16	enet	0.042	0.0002	-4.00443	6.22e-05
	GTEx v8.sCCA3	ENSG00000237649.7	6	33391535	33391536	0.0983	rs210152	3.94	rs2282851	-0.00325	3.7	-2.903	450	25	enet	0.02	0.0079	-3.81298	0.000137
	GTEx v8.sCCA3	ENSG00000112701.17	6	75601508	75601509	0.3232	rs766244	4.42	rs766244	0.361	10.68	4.417	336	11	lasso	0.37	3.8e-32	4.5986	4.25e-06
	GTEx v8.sCCA3	ENSG00000196586.13	6	75749191	75749192	0.253	rs766244	4.42	rs6936085	0.249	-9.2	4.378	329	5	lasso	0.28	3.2e-23	-4.5477	5.42e-06
	GTEx v8.sCCA3	ENSG00000197442.9	6	136792517	136792518	0.0909	rs9494579	-4.68	rs932589	0.0489	5.04	-3.707	389	20	enet	0.055	2.1e-05	-4.2964	1.74e-05
	GTEx v8.sCCA3	ENSG00000112406.4	6	139135111	139135112	0.1704	rs2750414	-4.24	rs1188868	0.0422	4.56	-3.927	466	28	enet	0.081	2.4e-07	-4.5216	6.14e-06
	GTEx v8.sCCA3	ENSG00000106066.14	7	29195450	29195451	0.4762	rs10486606	-4.13	rs245883	0.377201	-10.76	3.732	692	45	enet	0.42	2.1e-37	-4.5741	4.78e-06
	GTEx v8.sCCA3	ENSG00000175741.5	7	39855055	39855056	0.0968	rs11978313	4.43	rs17416875	0.032728	4.47	4.017	322	1	top1	0.033	0.00088	4.017	5.89e-05
	GTEx v8.sCCA3	ENSG00000164713.9	7	98252378	98252379	0.3123	rs6465657	4.91	rs1132971	0.425555	-11.54	-4.764	349	1	top1	0.43	1.4e-38	4.764	1.9e-06
	GTEx v8.sCCA3	ENSG00000272950.1	7	98322852	98322853	0.6097	rs6465657	4.91	rs10953259	0.588037	-13.44	3.9	333	39	enet	0.72	8.5e-87	-5.23484	1.65e-07
	GTEx v8.sCCA3	ENSG00000184903.9	7	111562516	111562517	0.279	rs38752	4.95	rs37719	0.227603	9.02	-3.97	317	1	top1	0.23	5.8e-19	-3.97	7.19e-05
	GTEx v8.sCCA3	ENSG00000128604.19	7	128937611	128937612	0.4472	rs4728142	-3.94	rs4728142	0.391128	-10.96	-3.941	334	4	lasso	0.41	1.3e-36	3.95918	7.52e-05
	GTEx v8.sCCA3	ENSG00000169085.11	8	66460002	66460003	0.7005	rs957655	-4.08	rs2719008	0.706909	14.81	-3.326	298	23	enet	0.74	1.2e-91	-4.0006	6.32e-05
	GTEx v8.sCCA3	ENSG00000155099.7	8	91041063	91041064	0.0583	rs7829663	-4.71	rs4392858	0.032484	-4.53	-3.394	300	18	enet	0.041	0.00022	4.0601	4.91e-05
	GTEx v8.sCCA3	ENSG00000214954.8	8	91101831	91101832	0.0638	rs7829663	-4.71	rs2631026	0.042569	-4.9	-4.091	290	11	enet	0.067	2.8e-06	4.4505	8.57e-06
	GTEx v8.sCCA3	ENSG00000130193.7	8	142727202	142727203	0.4461	rs4129585	-8.49	rs2244163	0.339318	-10.3	-4.545	403	45	enet	0.42	1.3e-37	4.9735	6.58e-07
	GTEx v8.sCCA3	ENSG00000106976.20	9	128191654	128191655	0.1702	rs882895	3.62	rs10760550	0.054122	4.9	2.77	314	8	lasso	0.068	2.4e-06	4.5039	6.67e-06
Length of mobile phone use
	GTEx v8.sCCA1	ENSG00000185009.12	10	74151062	74151063	0.1639	rs7924176	-5.03	rs3180427	0.173883	8.22	4.438	236	14	enet	0.23	3.1e-19	4.51388	6.37e-06
	GTEx v8.sCCA1	ENSG00000244313.3	11	46429149	46429150	0.076	rs12281784	5.12	rs34406563	0.05198	4.17	4.013	236	1	top1	0.052	3.5e-05	4.013	6e-05
	GTEx v8.sCCA1	ENSG00000149179.13	11	46936688	46936689	0.244	rs12281784	5.12	rs7128102	0.22895	8.79	5.005	280	1	top1	0.23	4.5e-19	5.005	5.59e-07
	GTEx v8.sCCA1	ENSG00000186652.9	11	57390656	57390657	0.5113	rs7122734	4.57	rs1049273	0.29848	9.66	-3.99	381	15	lasso	0.37	6.3e-33	-4.76333	1.9e-06
	GTEx v8.sCCA1	ENSG00000256167.1	11	113789230	113789231	0.1598	rs7942029	4.87	rs1713676	0.12204	6.41	4.051	574	1	top1	0.12	2.1e-10	4.051	5.1e-05
	GTEx v8.sCCA1	ENSG00000048028.11	11	113875569	113875570	0.1113	rs7942029	4.87	rs2459970	0.09442	-5.62	-4.479	583	1	top1	0.094	2.6e-08	4.479	7.5e-06
	GTEx v8.sCCA1	ENSG00000050130.17	14	59484442	59484443	0.4767	rs17093317	4.57	rs17096221	0.392327	-11.02	3.826	456	12	lasso	0.48	1.4e-44	-4.92843	8.29e-07
	GTEx v8.sCCA1	ENSG00000257365.7	14	64986719	64986720	0.2723	rs11846925	3.87	rs7160073	0.089179	6.95	3.418	474	64	enet	0.21	1.1e-17	4.6081	4.06e-06
	GTEx v8.sCCA1	ENSG00000133985.2	14	70641786	70641787	0.4388	rs12890201	-4.08	rs12890201	0.306205	9.81	-4.085	432	8	lasso	0.31	3.2e-26	-3.96313	7.4e-05
	GTEx v8.sCCA1	ENSG00000090863.11	16	74607143	74607144	0.271	rs2303275	-4.22	rs7189123	0.224524	-8.74	-3.775	366	28	enet	0.24	1e-19	4.04895	5.14e-05
	GTEx v8.sCCA1	ENSG00000263050.1	17	2044967	2044968	0.0956	rs11655813	6.08	rs216219	0.0308	4.83	5.673	460	12	enet	0.035	0.00062	4.69433	2.67e-06
	GTEx v8.sCCA1	ENSG00000070366.13	17	2303702	2303703	0.1449	rs11655813	6.08	rs216215	0.0752	5.58	-2.226	408	16	enet	0.13	1.2e-10	-4.5473	5.43e-06
	GTEx v8.sCCA1	ENSG00000132361.16	17	2712480	2712481	0.1142	rs11655813	6.08	rs1381247	0.0168	-4.29	-3.591	443	6	lasso	0.033	0.00079	4.78928	1.67e-06
	GTEx v8.sCCA1	ENSG00000154229.11	17	66302635	66302636	0.3281	rs4791083	-4.84	rs9901804	0.115	-7.57	2.62	486	31	enet	0.28	3.5e-23	-4.30938	1.64e-05
	GTEx v8.sCCA1	ENSG00000173894.10	17	79778131	79778132	0.1496	rs745570	-7.23	rs870681	-0.00182	3.69	-4.545	472	1	top1	-0.0018	0.5	-4.545	5.49e-06
	GTEx v8.sCCA1	ENSG00000141570.10	17	79801682	79801683	0.589	rs745570	-7.23	rs4889891	0.601	13.54	-6.692	457	2	lasso	0.6	1.1e-62	-6.71892	1.83e-11
	GTEx v8.sCCA1	ENSG00000259985.1	18	31685654	31685655	0.2348	rs7226458	-4.22	rs1667274	0.081942	5.85	3.707	471	21	enet	0.1	8.4e-09	3.739	0.000185
	GTEx v8.sCCA1	ENSG00000281207.1	1	41014589	41014590	0.1936	rs12032756	7.59	rs12032756	0.026407	-4.99	7.594	430	38	enet	0.14	5.8e-12	-6.06695	1.3e-09
	GTEx v8.sCCA1	ENSG00000010803.16	1	41242115	41242116	0.2333	rs12032756	7.59	rs6678816	0.140903	7.1	1.476	429	36	enet	0.24	9.4e-20	4.37839	1.2e-05
	GTEx v8.sCCA1	ENSG00000204060.6	1	41361921	41361922	0.3081	rs12032756	7.59	rs4660192	0.211612	-8.33	4.288	441	14	lasso	0.23	1.4e-19	-5.39822	6.73e-08
	GTEx v8.sCCA1	ENSG00000159214.12	1	43991358	43991359	0.3492	rs12403036	4.11	rs12403036	0.393706	-10.97	4.107	418	5	lasso	0.4	2.6e-35	-4.23222	2.31e-05
	GTEx v8.sCCA1	ENSG00000143458.11	1	151070577	151070578	0.3439	rs2864700	4.63	rs7554936	0.175639	-7.46	3.746	318	14	enet	0.25	3.3e-21	-4.77114	1.83e-06
	GTEx v8.sCCA1	ENSG00000213047.12	1	197775695	197775696	0.1222	rs1923759	-5.4	rs4915564	0.125795	-6.94	-4.708	335	4	lasso	0.14	9e-12	4.58595	4.52e-06
	GTEx v8.sCCA1	ENSG00000124198.8	20	48921889	48921890	0.1863	rs13038202	-8.54	rs10485609	0.28479	9.39	-8.222	442	1	top1	0.28	4.6e-24	-8.222	2e-16
	GTEx v8.sCCA1	ENSG00000124207.16	20	49046245	49046246	0.4654	rs13038202	-8.54	rs6012564	0.526031	-12.7	4.329	477	1	top1	0.53	2.9e-51	-4.329	1.5e-05
	GTEx v8.sCCA1	ENSG00000124228.14	20	49219294	49219295	0.0722	rs13038202	-8.54	rs13045364	0.058963	-4.51	-4.033	441	1	top1	0.059	1.1e-05	4.033	5.51e-05
	GTEx v8.sCCA1	ENSG00000124201.14	20	49278176	49278177	0.0814	rs13038202	-8.54	rs6066909	0.064751	5.22	4.001	425	5	lasso	0.08	3e-07	4.08894	4.33e-05
	GTEx v8.sCCA1	ENSG00000177410.12	20	49278624	49278625	0.1802	rs13038202	-8.54	rs1567865	0.111916	-6.73	-8.463	424	28	enet	0.15	2.5e-12	7.22964	4.84e-13
	GTEx v8.sCCA1	ENSG00000183527.11	21	39183850	39183851	0.5495	rs2836920	6.34	rs8132295	0.72533	14.95	5.229	637	9	lasso	0.75	1.3e-92	5.2154	1.83e-07
	GTEx v8.sCCA1	ENSG00000255568.3	21	39313934	39313935	0.4095	rs2836920	6.34	rs2836958	0.48613	12.44	-4.159	675	57	enet	0.5	3.3e-48	-3.6625	0.00025
	GTEx v8.sCCA1	ENSG00000185658.13	21	39321558	39321559	0.2309	rs2836920	6.34	rs6517523	0.07167	5.72	5.219	673	56	enet	0.1	8.5e-09	4.1487	3.34e-05
	GTEx v8.sCCA1	ENSG00000205581.10	21	39349646	39349647	0.1066	rs2836920	6.34	rs2297256	0.07603	6.07	-4.113	668	1	top1	0.076	6e-07	-4.113	3.91e-05
	GTEx v8.sCCA1	ENSG00000138942.15	22	31160192	31160193	0.1781	rs5753609	4.4	rs1034589	0.259263	-9.29	3.93	364	1	top1	0.26	9.7e-22	-3.93	8.49e-05
	GTEx v8.sCCA1	ENSG00000182541.17	22	31212273	31212274	0.1672	rs5753609	4.4	rs6518737	0.210939	8.15	4.113	355	1	top1	0.21	1.5e-17	4.113	3.91e-05
	GTEx v8.sCCA1	ENSG00000188130.13	22	50261824	50261825	0.7063	rs4838865	-4.03	rs1129880	0.528996	-12.7	-3.521	410	53	enet	0.59	2e-60	3.98918	6.63e-05
	GTEx v8.sCCA1	ENSG00000143919.14	2	44361949	44361950	0.1826	rs13406580	4.87	rs17427915	0.032985	4.83	4.447	458	40	enet	0.047	7.5e-05	4.22039	2.44e-05
	GTEx v8.sCCA1	ENSG00000136689.18	2	113107213	113107214	0.1772	rs9973741	4.96	rs4496335	0.114038	6.87	4.671	469	6	lasso	0.14	7.5e-12	4.40809	1.04e-05
	GTEx v8.sCCA1	ENSG00000115159.15	2	156435289	156435290	0.2374	rs11682846	-6.11	rs298233	0.321219	-9.95	-4.029	305	1	top1	0.32	1.6e-27	4.029	5.6e-05
	GTEx v8.sCCA1	ENSG00000115520.8	2	197453422	197453423	0.0963	rs7590697	-4.2	rs700651	0.043504	-4.99	2.687	328	26	enet	0.076	5.7e-07	-4.38683	1.15e-05
	GTEx v8.sCCA1	ENSG00000118257.16	2	205681989	205681990	0.2798	rs849527	5.66	rs3806577	0.127223	7.26	-4.685	495	26	enet	0.2	5.7e-17	-5.32102	1.03e-07
	GTEx v8.sCCA1	ENSG00000123989.13	2	219543661	219543662	0.1968	rs3731918	4.23	rs1039900	0.15269	-7.59	4.07	485	30	enet	0.15	8.1e-13	-4.49417	6.98e-06
	GTEx v8.sCCA1	ENSG00000222020.2	2	239401435	239401436	0.5832	rs870790	4.49	rs843461	0.472824	12.23	4.215	522	20	enet	0.54	2.7e-53	4.52764	5.96e-06
	GTEx v8.sCCA1	ENSG00000001617.11	3	50155044	50155045	0.0784	rs2236941	5.04	rs952594	0.105626	6.65	3.633	351	4	lasso	0.11	9.9e-10	4.04077	5.33e-05
	GTEx v8.sCCA1	ENSG00000075539.13	4	48780321	48780322	0.0937	rs2605262	4.84	rs7697851	0.053161	-5.46	-3.775	227	21	enet	0.08	3.3e-07	3.9088	9.28e-05
	GTEx v8.sCCA1	ENSG00000109180.14	4	48805211	48805212	0.2962	rs2605262	4.84	rs2572350	0.500116	12.44	-4.107	221	1	top1	0.5	9.4e-48	-4.107	4.01e-05
	GTEx v8.sCCA1	ENSG00000204348.9	6	31972291	31972292	0.5081	rs4151671	-3.583	rs4151669	0.305	10.13	-3.54	220	19	enet	0.36	1.6e-31	-3.73714	0.000186
	GTEx v8.sCCA1	ENSG00000223501.8	6	33272008	33272009	0.132	rs10807124	-5.536	rs2282851	0.0305	-4.52	-5.399	470	31	enet	0.076	6e-07	4.77276	1.82e-06
	GTEx v8.sCCA1	ENSG00000231925.11	6	33314386	33314387	0.4074	rs10807124	-5.536	rs2282851	0.451	11.77	-5.399	499	6	lasso	0.46	1.9e-42	-4.94884	7.47e-07
	GTEx v8.sCCA1	ENSG00000204209.11	6	33329285	33329286	0.4306	rs10807124	-5.536	rs2282851	0.447	11.69	-5.399	471	1	top1	0.45	4e-41	-5.399	6.7e-08
	GTEx v8.sCCA1	ENSG00000172348.14	6	46491971	46491972	0.0977	rs2141222	-4.38	rs9349363	0.0652	5.22	-4.145	508	1	top1	0.065	3.8e-06	-4.145	3.4e-05
	GTEx v8.sCCA1	ENSG00000177688.6	6	149400226	149400227	0.0905	rs1125	4.42	rs9322206	0.0225	-4.47	4.378	484	15	lasso	0.029	0.0018	-4.17167	3.02e-05
	GTEx v8.sCCA1	ENSG00000055211.12	6	149566293	149566294	0.2703	rs1125	4.42	rs9322193	0.453	11.85	4.152	429	8	lasso	0.47	2.5e-43	4.05922	4.92e-05
	GTEx v8.sCCA1	ENSG00000186625.13	6	149648971	149648972	0.0856	rs1125	4.42	rs1125	0.14	6.76	4.424	438	1	top1	0.14	9e-12	4.424	9.69e-06
	GTEx v8.sCCA1	ENSG00000131023.12	6	149716424	149716425	0.1486	rs1125	4.42	rs10872644	0.295	-9.91	4.197	460	1	top1	0.3	4.8e-25	-4.197	2.7e-05
	GTEx v8.sCCA1	ENSG00000278899.1	6	149717620	149717621	0.0917	rs1125	4.42	rs9322206	0.0886	6.2	4.378	460	1	top1	0.089	7.1e-08	4.378	1.2e-05
	GTEx v8.sCCA1	ENSG00000120253.13	6	149749441	149749442	0.1711	rs1125	4.42	rs9688452	0.339	10.36	4.224	454	1	top1	0.34	2.7e-29	4.224	2.4e-05
	GTEx v8.sCCA1	ENSG00000120265.16	6	149749665	149749666	0.2084	rs1125	4.42	rs12528279	0.302	9.75	4.189	454	1	top1	0.3	1.1e-25	4.189	2.8e-05
	GTEx v8.sCCA1	ENSG00000231760.4	6	149799149	149799150	0.6065	rs1125	4.42	rs9479810	0.848	-16.17	4.378	466	12	lasso	0.86	8.9e-131	-4.37557	1.21e-05
	GTEx v8.sCCA1	ENSG00000112531.16	6	163413999	163414000	0.1503	rs13220178	4.21	rs4709715	0.07	6.5	4.038	567	9	lasso	0.088	7.3e-08	3.89238	9.93e-05
	GTEx v8.sCCA1	ENSG00000106460.18	7	12211240	12211241	0.3072	rs3807866	4.9	rs1020004	0.244677	-9.39	3.323	672	3	lasso	0.33	8.1e-29	-4.40627	1.05e-05
	GTEx v8.sCCA1	ENSG00000158321.15	7	69598918	69598919	0.0341	rs7793984	-3.63	rs7793984	-0.002873	-4.06	-3.633	278	8	enet	0.0064	0.087	4.27717	1.89e-05
	GTEx v8.sCCA1	ENSG00000106244.12	7	99408639	99408640	0.0516	rs917154	-4.99	rs10155966	0.03227	4.09	-4.786	308	25	enet	0.069	1.8e-06	-4.3391	1.43e-05
	GTEx v8.sCCA1	ENSG00000241468.7	7	99466330	99466331	0.2753	rs917154	-4.99	rs10271049	0.238444	8.92	-4.873	316	6	lasso	0.29	2.5e-24	-4.77911	1.76e-06
	GTEx v8.sCCA1	ENSG00000221909.2	7	99558404	99558405	0.1089	rs917154	-4.99	rs3843540	0.044689	4.68	-4.569	304	1	top1	0.045	0.00012	-4.569	4.9e-06
	GTEx v8.sCCA1	ENSG00000244219.6	7	99598065	99598066	0.3199	rs917154	-4.99	rs10235235	0.400921	11.51	-3.423	310	21	enet	0.42	2.5e-38	-4.00681	6.15e-05
	GTEx v8.sCCA1	ENSG00000239569.3	7	105014177	105014178	0.0677	rs9655780	4.3	rs12673938	0.014252	-4.27	2.978	389	16	enet	0.022	0.0055	-4.24019	2.23e-05
	GTEx v8.sCCA1	ENSG00000197157.10	7	127652179	127652180	0.2683	rs322828	4.92	rs1348103	0.452345	11.77	-4.344	457	1	top1	0.45	9.9e-42	-4.344	1.4e-05
	GTEx v8.sCCA1	ENSG00000275342.4	8	8386497	8386498	0.3469	rs2921060	4.86	rs2979179	0.353221	11.25	4.658	439	12	lasso	0.4	1.9e-35	4.50171	6.74e-06
	GTEx v8.sCCA1	ENSG00000104626.14	8	9002146	9002147	0.2942	rs9949	4.78	rs1562211	0.348321	10.47	4.056	698	1	top1	0.35	3.1e-30	4.056	4.99e-05
	GTEx v8.sCCA1	ENSG00000254093.8	8	10839875	10839876	0.1388	rs6985109	6.26	rs13266785	0.119742	-6.44	-4.628	641	1	top1	0.12	3.2e-10	4.628	3.69e-06
	GTEx v8.sCCA1	ENSG00000269918.1	8	11106703	11106704	0.4522	rs6985109	6.26	rs6601563	0.542909	12.91	-4.873	631	24	enet	0.59	1.5e-60	-5.59563	2.2e-08
	GTEx v8.sCCA1	ENSG00000255310.2	8	11109725	11109726	0.4313	rs6985109	6.26	rs7832722	0.58411	13.38	-4.873	630	24	enet	0.6	9.5e-63	-5.50488	3.69e-08
	GTEx v8.sCCA1	ENSG00000104643.9	8	11285068	11285069	0.318	rs6985109	6.26	rs1545073	0.361005	10.58	-3.264	647	9	lasso	0.42	7.6e-38	-3.89593	9.78e-05
	GTEx v8.sCCA1	ENSG00000165118.14	9	83956985	83956986	0.2393	rs296894	4.87	rs4877815	0.208	8.18	-4.254	538	11	enet	0.25	3.3e-21	-3.94234	8.07e-05
	GTEx v8.sCCA1	ENSG00000165119.20	9	83980615	83980616	0.0841	rs296894	4.87	rs1572030	-0.000961	-3.22	-4.166	528	1	top1	-0.00096	0.4	4.166	3.1e-05
	GTEx v8.sCCA1	ENSG00000178966.16	9	83980710	83980711	0.2677	rs296894	4.87	rs4877815	0.216	-8.55	-4.254	528	3	lasso	0.28	1e-23	4.90877	9.16e-07
	GTEx v8.sCCA1	ENSG00000187764.11	9	89498129	89498130	0.3044	rs12236534	4.4	rs4876978	0.281	9.71	3.036	471	33	enet	0.31	4.6e-26	4.15784	3.21e-05
	GTEx v8.sCCA2	ENSG00000122861.15	10	73909176	73909177	0.0909	rs10824073	4.55	rs7896660	0.08442	5.59	4.491	237	1	top1	0.084	1.4e-07	4.491	7.09e-06
	GTEx v8.sCCA2	ENSG00000149179.13	11	46936688	46936689	0.1437	rs12281784	5.12	rs7128102	0.0301	-5.83	5.005	280	26	enet	0.095	2.5e-08	-4.57185	4.83e-06
	GTEx v8.sCCA2	ENSG00000186907.7	11	57460548	57460549	0.1072	rs7122734	4.57	rs4938863	0.0339	4.74	-3.643	365	22	enet	0.06	9.6e-06	-5.12194	3.02e-07
	GTEx v8.sCCA2	ENSG00000231856.2	13	51803837	51803838	0.0748	rs2277443	-4.43	rs9535670	0.043697	4.95	-4.244	372	3	lasso	0.076	6.4e-07	-4.14648	3.38e-05
	GTEx v8.sCCA2	ENSG00000181619.11	14	59465341	59465342	0.1861	rs17093317	4.57	rs913395	0.058474	-4.74	-2.308	463	29	enet	0.091	4.5e-08	4.2587	2.06e-05
	GTEx v8.sCCA2	ENSG00000140265.12	15	43371024	43371025	0.2926	rs8040336	4.45	rs4547312	0.326267	-10.18	3.662	268	8	lasso	0.35	6.7e-30	-3.86977	0.000109
	GTEx v8.sCCA2	ENSG00000140259.6	15	43824801	43824802	0.0304	rs8040336	4.45	rs8035382	-0.001268	3.27	2.989	243	7	lasso	0.0003	0.3	4.11335	3.9e-05
	GTEx v8.sCCA2	ENSG00000229474.6	15	44711315	44711316	0.197	rs2556568	-4.74	rs1706826	0.111243	-6.16	-2.144	246	28	enet	0.15	1.4e-12	3.95427	7.68e-05
	GTEx v8.sCCA2	ENSG00000136381.12	15	78437430	78437431	0.2198	rs9788682	5.45	rs2656073	0.15192	7.2	4.856	390	1	top1	0.15	1e-12	4.856	1.2e-06
	GTEx v8.sCCA2	ENSG00000189423.11	17	20415546	20415547	0.3511	rs16941857	3.93	rs16964352	0.353114	10.97	3.707	177	29	enet	0.4	5.8e-36	4.0478	5.17e-05
	GTEx v8.sCCA2	ENSG00000005243.9	17	48038029	48038030	0.3374	rs12950225	4.08	rs16955073	0.076323	-6.33	-0.385	412	34	enet	0.25	3.4e-21	4.32298	1.54e-05
	GTEx v8.sCCA2	ENSG00000141570.10	17	79801682	79801683	0.3423	rs745570	-7.23	rs4889891	0.301061	-9.79	-6.692	457	1	top1	0.3	1.4e-25	6.692	2.2e-11
	GTEx v8.sCCA2	ENSG00000060069.16	18	79679800	79679801	0.2533	rs8091998	4.73	rs3859315	0.172	-7.41	4.244	414	1	top1	0.17	2.5e-14	-4.244	2.2e-05
	GTEx v8.sCCA2	ENSG00000142676.12	1	23691778	23691779	0.0527	rs2849025	-3.87	rs2849028	0.00368	-3.82	-3.846	339	11	enet	0.029	0.0017	4.496	6.92e-06
	GTEx v8.sCCA2	ENSG00000010803.16	1	41242115	41242116	0.1888	rs12032756	7.59	rs3738369	0.0807	-6.31	5.136	429	37	enet	0.16	2.9e-13	-4.91008	9.1e-07
	GTEx v8.sCCA2	ENSG00000188641.12	1	97921048	97921049	0.1193	rs6690442	-4.6	rs10747495	0.035	4.93	4.301	403	1	top1	0.035	0.0006	4.301	1.7e-05
	GTEx v8.sCCA2	ENSG00000143458.11	1	151070577	151070578	0.4826	rs2864700	4.63	rs6694357	0.23	-8.37	2.484	318	11	lasso	0.32	1.8e-27	-4.14281	3.43e-05
	GTEx v8.sCCA2	ENSG00000163154.5	1	151156628	151156629	0.1282	rs2864700	4.63	rs2864700	0.0344	-4.2	4.633	313	1	top1	0.034	0.00067	-4.633	3.6e-06
	GTEx v8.sCCA2	ENSG00000124126.13	20	48827882	48827883	0.1589	rs13038202	-8.54	rs6012542	0.113786	6.91	-6.109	463	19	enet	0.13	2.3e-11	-6.78887	1.13e-11
	GTEx v8.sCCA2	ENSG00000124198.8	20	48921889	48921890	0.1218	rs13038202	-8.54	rs348274	0.102688	-6.73	2.29	442	8	lasso	0.16	1.5e-13	-5.54368	2.96e-08
	GTEx v8.sCCA2	ENSG00000124207.16	20	49046245	49046246	0.3439	rs13038202	-8.54	rs6095396	0.308303	-9.94	3.891	477	41	enet	0.33	4.5e-28	-4.5653	4.99e-06
	GTEx v8.sCCA2	ENSG00000124214.19	20	49188366	49188367	0.0558	rs13038202	-8.54	rs4810898	0.014527	-4.95	4.378	458	6	lasso	0.032	0.001	-6.16522	7.04e-10
	GTEx v8.sCCA2	ENSG00000154723.12	21	25735672	25735673	0.0666	rs3737413	4.53	rs7276036	-0.00127	3.83	4.463	390	1	top1	-0.0013	0.43	4.463	8.08e-06
	GTEx v8.sCCA2	ENSG00000205758.11	21	33643925	33643926	0.1191	rs9975358	4.62	rs17646111	0.0274	-4.7	3.891	425	10	lasso	0.056	1.7e-05	-3.81119	0.000138
	GTEx v8.sCCA2	ENSG00000183527.11	21	39183850	39183851	0.3757	rs2836920	6.34	rs418359	0.479	-12.13	5.123	637	10	lasso	0.49	2e-46	-5.00684	5.53e-07
	GTEx v8.sCCA2	ENSG00000255568.3	21	39313934	39313935	0.2349	rs2836920	6.34	rs2836958	0.179	7.49	-4.159	675	1	top1	0.18	6.7e-15	-4.159	3.2e-05
	GTEx v8.sCCA2	ENSG00000182541.17	22	31212273	31212274	0.1077	rs5753609	4.4	rs6518737	0.092306	5.95	4.113	355	1	top1	0.092	3.7e-08	4.113	3.91e-05
	GTEx v8.sCCA2	ENSG00000100105.17	22	31346231	31346232	0.0705	rs5753609	4.4	rs6518737	0.081215	5.46	4.113	339	1	top1	0.081	2.5e-07	4.113	3.91e-05
	GTEx v8.sCCA2	ENSG00000188130.13	22	50261824	50261825	0.6092	rs4838865	-4.03	rs1129880	0.383394	-10.85	-3.521	410	43	enet	0.51	2.4e-49	4.1349	3.55e-05
	GTEx v8.sCCA2	ENSG00000115159.15	2	156435289	156435290	0.1469	rs11682846	-6.11	rs298233	0.0806	-6.43	-4.029	305	6	lasso	0.12	3.2e-10	5.02367	5.07e-07
	GTEx v8.sCCA2	ENSG00000115568.15	2	218659654	218659655	0.0712	rs7568196	-4.25	rs4674305	0.0649	-4.88	-4.056	371	1	top1	0.065	3.9e-06	4.056	4.99e-05
	GTEx v8.sCCA2	ENSG00000222020.2	2	239401435	239401436	0.407	rs870790	4.49	rs843461	0.262	9.07	4.215	522	6	lasso	0.3	1.7e-25	4.43776	9.09e-06
	GTEx v8.sCCA2	ENSG00000114054.13	3	136250305	136250306	0.2807	rs696520	4	rs1153877	0.306	-9.86	3.921	283	10	lasso	0.33	2.2e-28	-3.99383	6.5e-05
	GTEx v8.sCCA2	ENSG00000109180.14	4	48805211	48805212	0.2953	rs2605262	4.84	rs2572350	0.49685	12.4	-4.107	221	1	top1	0.5	2.5e-47	-4.107	4.01e-05
	GTEx v8.sCCA2	ENSG00000112972.14	5	43313511	43313512	0.1011	rs6451656	3.73	rs12514393	0.0509	5.58	-3.378	310	41	enet	0.089	6.4e-08	-3.98294	6.81e-05
	GTEx v8.sCCA2	ENSG00000170482.16	5	139384552	139384553	0.0529	rs11242465	3.68	rs6596475	0.0192	4.17	3.624	271	5	enet	0.037	0.00046	4.14655	3.38e-05
	GTEx v8.sCCA2	ENSG00000204348.9	6	31972291	31972292	0.4585	rs4151671	-3.583	rs4151669	0.24624	9.05	-3.54	220	22	enet	0.32	4.9e-27	-3.76	0.000169
	GTEx v8.sCCA2	ENSG00000231925.11	6	33314386	33314387	0.267	rs10807124	-5.536	rs2282851	0.32568	-10.07	-5.399	499	1	top1	0.33	5.7e-28	5.4	6.7e-08
	GTEx v8.sCCA2	ENSG00000055211.12	6	149566293	149566294	0.1105	rs1125	4.42	rs9767713	0.10811	-6.67	4.042	429	15	enet	0.12	4e-10	-4.09452	4.23e-05
	GTEx v8.sCCA2	ENSG00000131023.12	6	149716424	149716425	0.0744	rs1125	4.42	rs3763163	0.070638	-5.56	4.329	460	16	enet	0.079	3.6e-07	-4.27592	1.9e-05
	GTEx v8.sCCA2	ENSG00000120265.16	6	149749665	149749666	0.1276	rs1125	4.42	rs3763163	0.081256	5.88	4.329	454	40	enet	0.1	4.2e-09	3.8778	0.000105
	GTEx v8.sCCA2	ENSG00000231760.4	6	149799149	149799150	0.4795	rs1125	4.42	rs3763162	0.75234	-15.23	4.344	466	9	lasso	0.76	6.9e-96	-4.36521	1.27e-05
	GTEx v8.sCCA2	ENSG00000196367.12	7	98877932	98877933	0.0554	rs10270917	-4.93	rs11972017	0.0321	-4.08	-3.867	326	3	lasso	0.043	0.00016	4.60225	4.18e-06
	GTEx v8.sCCA2	ENSG00000198742.9	7	99144099	99144100	0.0971	rs917154	-4.99	rs3843540	0.00182	-3.89	-4.569	320	18	enet	0.044	0.00014	4.46098	8.16e-06
	GTEx v8.sCCA2	ENSG00000241468.7	7	99466330	99466331	0.1667	rs917154	-4.99	rs11976018	0.0839	5.57	-4.825	316	27	enet	0.1	9.7e-09	-4.57753	4.71e-06
	GTEx v8.sCCA2	ENSG00000197343.10	7	99558536	99558537	0.0642	rs917154	-4.99	rs10272998	0.0493	4.8	-4.744	304	5	lasso	0.072	1.2e-06	-4.91168	9.03e-07
	GTEx v8.sCCA2	ENSG00000244219.6	7	99598065	99598066	0.2053	rs917154	-4.99	rs12535424	0.183	-7.93	-3.317	310	2	lasso	0.21	1.3e-17	3.9744	7.06e-05
	GTEx v8.sCCA2	ENSG00000135249.7	7	105532084	105532085	0.1225	rs10953475	-4.3	rs6466051	0.0503	4.62	-3.994	470	1	top1	0.05	4.6e-05	-3.994	6.5e-05
	GTEx v8.sCCA2	ENSG00000197157.10	7	127652179	127652180	0.2005	rs322828	4.92	rs1348103	0.322	10	-4.344	457	1	top1	0.32	1.3e-27	-4.344	1.4e-05
	GTEx v8.sCCA2	ENSG00000171056.7	8	10730511	10730512	0.0928	rs6985109	6.26	rs7826189	0.021	4.5	-4.84	683	1	top1	0.021	0.0064	-4.84	1.3e-06
	GTEx v8.sCCA2	ENSG00000269918.1	8	11106703	11106704	0.4475	rs6985109	6.26	rs6601563	0.541	-12.88	-4.873	631	25	enet	0.59	2.7e-60	5.595	2.21e-08
	GTEx v8.sCCA2	ENSG00000255310.2	8	11109725	11109726	0.4322	rs6985109	6.26	rs7832722	0.58	-13.33	-4.873	630	29	enet	0.6	1.4e-62	5.5198	3.39e-08
	GTEx v8.sCCA2	ENSG00000104643.9	8	11285068	11285069	0.2898	rs6985109	6.26	rs1545073	0.342	-10.29	-3.264	647	10	lasso	0.38	1.1e-33	3.9462	7.94e-05
	GTEx v8.sCCA2	ENSG00000123975.4	9	89311197	89311198	0.3032	rs12236534	4.4	rs3211663	0.168024	7.27	2.432	497	34	enet	0.25	1.2e-20	5.19498	2.05e-07
	GTEx v8.sCCA2	ENSG00000119522.16	9	123930151	123930152	0.1358	rs7859831	-5.6	rs2109921	0.05541	-5.51	-3.363	433	25	enet	0.081	2.6e-07	4.7513	2.02e-06
	GTEx v8.sCCA3	ENSG00000176986.15	10	73744383	73744384	0.1087	rs10824073	4.55	rs2271271	0.0128	-4.3	1.927	245	4	lasso	0.043	0.00017	-4.1014	4.11e-05
	GTEx v8.sCCA3	ENSG00000166507.17	10	73811797	73811798	0.0765	rs10824073	4.55	rs4746143	0.0327	4.1	1.774	239	7	lasso	0.054	2.3e-05	4.3398	1.43e-05
	GTEx v8.sCCA3	ENSG00000224195.1	10	73814505	73814506	0.0556	rs10824073	4.55	rs10824073	0.0691	4.82	4.549	239	1	top1	0.069	1.9e-06	4.549	5.39e-06
	GTEx v8.sCCA3	ENSG00000149179.13	11	46936688	46936689	0.0867	rs12281784	5.12	rs1352307	0.063511	-5.77	4.764	280	11	enet	0.08	3.3e-07	-4.13358	3.57e-05
	GTEx v8.sCCA3	ENSG00000186652.9	11	57390656	57390657	0.492	rs7122734	4.57	rs1049273	0.249261	8.83	-3.99	381	52	enet	0.32	1.4e-27	-4.23607	2.27e-05
	GTEx v8.sCCA3	ENSG00000134802.17	11	57427579	57427580	0.1009	rs7122734	4.57	rs2584858	0.008958	4.85	3.216	364	23	enet	0.053	2.7e-05	4.85458	1.21e-06
	GTEx v8.sCCA3	ENSG00000186907.7	11	57460548	57460549	0.108	rs7122734	4.57	rs1798173	0.053067	4.66	3.264	365	42	enet	0.055	2.1e-05	5.00644	5.54e-07
	GTEx v8.sCCA3	ENSG00000149150.8	11	57515785	57515786	0.1445	rs7122734	4.57	rs2649667	0.114383	7.24	2.903	370	25	enet	0.17	7.1e-14	4.04815	5.16e-05
	GTEx v8.sCCA3	ENSG00000156587.15	11	57568283	57568284	0.0666	rs7122734	4.57	rs11602501	0.020101	4.41	-4.557	377	1	top1	0.02	0.0075	-4.557	5.19e-06
	GTEx v8.sCCA3	ENSG00000180008.8	14	55027229	55027230	0.1313	rs12887184	-5.16	rs1307315	0.0553	4.72	-4.725	437	1	top1	0.055	2e-05	-4.725	2.3e-06
	GTEx v8.sCCA3	ENSG00000050130.17	14	59484442	59484443	0.4701	rs17093317	4.57	rs17096221	0.347	-10.38	3.826	456	14	lasso	0.45	2.9e-41	-5.0213	5.13e-07
	GTEx v8.sCCA3	ENSG00000139998.14	14	64972775	64972776	0.4782	rs11846925	3.87	rs4499147	0.355	10.42	2.978	479	51	enet	0.49	2.5e-46	3.92537	8.66e-05
	GTEx v8.sCCA3	ENSG00000140265.12	15	43371024	43371025	0.2979	rs8040336	4.45	rs4547312	0.197	-8.22	3.662	268	5	lasso	0.22	2.6e-18	-3.84051	0.000123
	GTEx v8.sCCA3	ENSG00000156642.16	15	73634133	73634134	0.0798	rs1038093	-4.81	rs1564494	0.0395	-4.21	3.908	358	1	top1	0.039	0.00028	-3.908	9.31e-05
	GTEx v8.sCCA3	ENSG00000103035.10	16	74296774	74296775	0.057	rs2303275	-4.22	rs4456532	-0.002667	-3.04	-2.632	365	2	lasso	-0.002	0.53	4.77968	1.76e-06
	GTEx v8.sCCA3	ENSG00000186532.11	17	1830633	1830634	0.1869	rs11655813	6.08	rs143499	0.0337	-5.41	5.868	435	24	enet	0.13	9.2e-11	-4.46969	7.83e-06
	GTEx v8.sCCA3	ENSG00000279369.1	17	63700846	63700847	0.1369	rs1029765	4.38	rs9895708	0.0879	5.54	4.206	301	1	top1	0.088	7.8e-08	4.206	2.6e-05
	GTEx v8.sCCA3	ENSG00000141570.10	17	79801682	79801683	0.5705	rs745570	-7.23	rs4889891	0.516	-12.55	-6.692	457	1	top1	0.52	7.5e-50	6.692	2.2e-11
	GTEx v8.sCCA3	ENSG00000141401.11	18	11981024	11981025	0.1352	rs630110	-3.79	rs640088	0.025467	4.79	3.382	449	26	enet	0.045	0.00011	3.6842	0.000229
	GTEx v8.sCCA3	ENSG00000126254.11	19	35629029	35629030	0.0785	rs564117	5.09	rs564117	-0.00217	-3.88	5.094	458	2	lasso	0.0015	0.23	-4.63966	3.49e-06
	GTEx v8.sCCA3	ENSG00000162430.16	1	25800175	25800176	0.1172	rs807270	4.29	rs11247595	0.0956	5.89	3.386	363	11	enet	0.11	1.1e-09	4.11011	3.95e-05
	GTEx v8.sCCA3	ENSG00000010803.16	1	41242115	41242116	0.1724	rs12032756	7.59	rs3738369	0.0401	4.8	5.136	429	23	enet	0.084	1.5e-07	5.63551	1.75e-08
	GTEx v8.sCCA3	ENSG00000143458.11	1	151070577	151070578	0.5355	rs2864700	4.63	rs6694357	0.248	8.71	2.484	318	8	lasso	0.36	1.4e-31	4.20436	2.62e-05
	GTEx v8.sCCA3	ENSG00000143612.19	1	154220636	154220637	0.1657	rs4400599	4.25	rs9803862	0.00946	-5.06	3.048	335	35	enet	0.074	8.3e-07	-4.97828	6.42e-07
	GTEx v8.sCCA3	ENSG00000151414.14	1	198156962	198156963	0.0689	rs4915564	-4.71	rs1775450	0.0422	-4.28	-3.684	401	12	enet	0.046	9.8e-05	4.42486	9.65e-06
	GTEx v8.sCCA3	ENSG00000101337.15	20	32109505	32109506	0.1041	rs4911087	4.57	rs6141723	0.098162	5.95	4.166	304	4	lasso	0.11	2.5e-09	4.24478	2.19e-05
	GTEx v8.sCCA3	ENSG00000124207.16	20	49046245	49046246	0.457	rs13038202	-8.54	rs6012564	0.496025	12.33	4.329	477	1	top1	0.5	3.2e-47	4.329	1.5e-05
	GTEx v8.sCCA3	ENSG00000177410.12	20	49278624	49278625	0.1331	rs13038202	-8.54	rs381262	0.021634	-4.46	-8.151	424	27	enet	0.085	1.4e-07	5.01018	5.44e-07
	GTEx v8.sCCA3	ENSG00000183527.11	21	39183850	39183851	0.5382	rs2836920	6.34	rs8132295	0.705993	14.79	5.229	637	9	lasso	0.74	5.6e-91	5.2473	1.54e-07
	GTEx v8.sCCA3	ENSG00000188130.13	22	50261824	50261825	0.6964	rs4838865	-4.03	rs1129880	0.502	-12.39	-3.521	410	48	enet	0.59	4.9e-60	3.99698	6.42e-05
	GTEx v8.sCCA3	ENSG00000115159.15	2	156435289	156435290	0.1302	rs11682846	-6.11	rs298233	0.131	-6.85	-4.029	305	1	top1	0.13	4.1e-11	4.029	5.6e-05
	GTEx v8.sCCA3	ENSG00000222020.2	2	239401435	239401436	0.5533	rs870790	4.49	rs843461	0.447	-11.88	4.215	522	20	enet	0.49	6.5e-47	-4.59045	4.42e-06
	GTEx v8.sCCA3	ENSG00000109180.14	4	48805211	48805212	0.1724	rs2605262	4.84	rs7665209	0.228214	8.45	-3.941	221	1	top1	0.23	5.2e-19	-3.941	8.11e-05
	GTEx v8.sCCA3	ENSG00000163291.14	4	78939437	78939438	0.1384	rs13143951	-4.54	rs2129132	0.017847	-4.52	-4.46	349	11	lasso	0.037	0.00047	4.98273	6.27e-07
	GTEx v8.sCCA3	ENSG00000146005.3	5	139795820	139795821	0.0679	rs11242465	3.68	rs7380824	0.00306	-4.13	3.175	266	6	lasso	0.028	0.0019	-4.07832	4.54e-05
	GTEx v8.sCCA3	ENSG00000204348.9	6	31972291	31972292	0.3838	rs4151671	-3.583	rs4151669	0.127	6.83	-3.54	220	34	enet	0.15	1.2e-12	-3.895	9.82e-05
	GTEx v8.sCCA3	ENSG00000231925.11	6	33314386	33314387	0.205	rs10807124	-5.536	rs2282851	0.247	8.79	-5.399	499	1	top1	0.25	1.3e-20	-5.399	6.7e-08
	GTEx v8.sCCA3	ENSG00000055211.12	6	149566293	149566294	0.1942	rs1125	4.42	rs9322206	0.376	-10.85	4.378	429	3	lasso	0.38	9e-34	-4.1602	3.18e-05
	GTEx v8.sCCA3	ENSG00000120253.13	6	149749441	149749442	0.044	rs1125	4.42	rs7752089	0.029	-4.35	4.042	454	1	top1	0.029	0.0016	-4.042	5.3e-05
	GTEx v8.sCCA3	ENSG00000120265.16	6	149749665	149749666	0.0712	rs1125	4.42	rs2151913	0.0437	4.72	4.329	454	1	top1	0.044	0.00014	4.329	1.5e-05
	GTEx v8.sCCA3	ENSG00000231760.4	6	149799149	149799150	0.2477	rs1125	4.42	rs3763162	0.315	-9.89	4.344	466	44	enet	0.32	5.1e-27	-3.8768	0.000106
	GTEx v8.sCCA3	ENSG00000241468.7	7	99466330	99466331	0.1719	rs917154	-4.99	rs3779354	0.111308	-7.17	-2.77	316	19	enet	0.2	2.3e-16	4.11447	3.88e-05
	GTEx v8.sCCA3	ENSG00000196652.11	7	99504650	99504651	0.2127	rs917154	-4.99	rs1581492	0.10477	-6.02	-3.561	314	37	enet	0.13	4.9e-11	4.34773	1.38e-05
	GTEx v8.sCCA3	ENSG00000106261.16	7	100015571	100015572	0.0708	rs1011024	-4.87	rs4646450	0.000296	-3.77	-4.601	271	18	enet	0.011	0.035	4.91385	8.93e-07
	GTEx v8.sCCA3	ENSG00000106348.16	7	128410251	128410252	0.0688	rs322828	4.92	rs3808082	0.004809	3.63	4.075	383	1	top1	0.0048	0.12	4.075	4.6e-05
	GTEx v8.sCCA3	ENSG00000105894.11	7	137343864	137343865	0.2479	rs324645	3.81	rs2113578	0.108362	6.15	2.748	436	42	enet	0.18	9.8e-15	3.95362	7.7e-05
	GTEx v8.sCCA3	ENSG00000275342.4	8	8386497	8386498	0.3415	rs2921060	4.86	rs2979179	0.353745	11.25	4.658	439	9	lasso	0.4	1.8e-35	4.50903	6.51e-06
	GTEx v8.sCCA3	ENSG00000104626.14	8	9002146	9002147	0.2906	rs9949	4.78	rs1562211	0.344272	-10.43	4.056	698	1	top1	0.34	8e-30	-4.056	4.99e-05
	GTEx v8.sCCA3	ENSG00000254093.8	8	10839875	10839876	0.1221	rs6985109	6.26	rs17774023	0.069751	5.72	-4.959	641	1	top1	0.07	1.7e-06	-4.959	7.09e-07
	GTEx v8.sCCA3	ENSG00000269918.1	8	11106703	11106704	0.3785	rs6985109	6.26	rs7460507	0.430017	11.81	-4.959	631	16	enet	0.48	7.1e-45	-5.48079	4.23e-08
	GTEx v8.sCCA3	ENSG00000255310.2	8	11109725	11109726	0.3186	rs6985109	6.26	rs7832722	0.354919	-10.85	-4.873	630	24	enet	0.4	5.3e-36	5.47306	4.42e-08
	GTEx v8.sCCA3	ENSG00000104643.9	8	11285068	11285069	0.2532	rs6985109	6.26	rs2572426	0.267111	-9.48	-3.291	647	11	lasso	0.31	3.2e-26	3.97195	7.13e-05
	GTEx v8.sCCA3	ENSG00000177710.5	8	11330887	11330888	0.227	rs6985109	6.26	rs2572385	0.14865	7.36	-3.643	639	6	lasso	0.15	7.1e-13	-4.19502	2.73e-05
	GTEx v8.sCCA3	ENSG00000165118.14	9	83956985	83956986	0.1228	rs296894	4.87	rs4877815	0.089226	5.75	-4.254	538	1	top1	0.089	6.3e-08	-4.254	2.1e-05
	GTEx v8.sCCA3	ENSG00000178966.16	9	83980710	83980711	0.2229	rs296894	4.87	rs4877815	0.148334	6.87	-4.254	528	7	lasso	0.2	6.3e-17	-4.2877	1.81e-05
	GTEx v8.sCCA3	ENSG00000187764.11	9	89498129	89498130	0.277	rs12236534	4.4	rs4876978	0.214549	-8.58	3.036	471	35	enet	0.26	1e-21	-4.2224	2.42e-05
eQTL: expression Quantitative Trait Locus; GTEx: Genotype-Tissue Expression; GWAS: genome-wide association study; TWAS: Transcriptome-Wide Association Study.
