# Supplementary material for: Screen Time and Chronic Pain Health: Mendelian Randomization Study
Source: J Med Internet Res. 2026 Feb 9;28:e78233. doi: 10.2196/78233 (PMC12930148; doi:10.2196/78233)
Supplement: Multimedia Appendix 14 [file jmir_v28i1e78233_app14.xlsx]

## Sheet: Multimedia Appendix 14
Multimedia Appendix 14. Transcriptome-wide association study of chronic pain in three cross-tissue (sparse canonical correlation analysis) weights using Bonferroni correction and cross-tissue expression Genotype-Tissue Expression v8.
Traits	PANEL	ID	CHR	P0	P1	HSQ	BEST.GWAS.ID	BEST.GWAS.Z	EQTL.ID	EQTL.R2	EQTL.Z	EQTL.GWAS.Z	NSNP	NWGT	MODEL	MODELCV.R2	MODELCV.PV	TWAS.Z	TWAS.P
MCP
	GTEx v8.sCCA1	ENSG00000122861.15	10	73909176	73909177	0.1224	rs7080350	-3.85	rs10762573	0.054319	-5.47	-3.333	237	17	enet	0.12	5.7e-10	4.89048	1.01e-06
	GTEx v8.sCCA1	ENSG00000273599.1	10	124996063	124996064	0.2373	rs7901168	4.73	rs3781444	0.131339	7.11	3.441	543	9	lasso	0.19	1.4e-15	4.21438	2.5e-05
	GTEx v8.sCCA1	ENSG00000149179.13	11	46936688	46936689	0.244	rs5898	-4.72	rs7128102	0.22895	8.79	-4.523	280	1	top1	0.23	4.5e-19	-4.523	6.1e-06
	GTEx v8.sCCA1	ENSG00000111540.15	12	55973912	55973913	0.4604	rs10876870	-4.95	rs705702	0.548188	12.92	-4.244	290	1	top1	0.55	2e-54	-4.244	2.2e-05
	GTEx v8.sCCA1	ENSG00000123384.13	12	57128492	57128493	0.1929	rs11172113	-4.98	rs11172113	0.141356	6.83	-4.979	330	1	top1	0.14	6.7e-12	-4.979	6.39e-07
	GTEx v8.sCCA1	ENSG00000168175.14	14	55051630	55051631	0.1746	rs11849961	-4.13	rs8019978	0.18535	-8.38	-3.913	446	7	lasso	0.2	2.5e-16	4.15659	3.23e-05
	GTEx v8.sCCA1	ENSG00000139990.17	14	69153125	69153126	0.1534	rs1275195	4.26	rs242099	0.054571	-5.62	-3.036	526	12	lasso	0.091	4.3e-08	4.12188	3.76e-05
	GTEx v8.sCCA1	ENSG00000260285.1	14	103529071	103529072	0.0907	rs1955660	4.86	rs4906335	0.101337	6.04	3.732	352	20	enet	0.12	5.1e-10	4.46189	8.12e-06
	GTEx v8.sCCA1	ENSG00000246451.2	14	103684014	103684015	0.0801	rs1955660	4.86	rs12884809	0.080312	-5.18	4.329	350	1	top1	0.08	2.9e-07	-4.329	1.5e-05
	GTEx v8.sCCA1	ENSG00000269940.1	14	103695050	103695051	0.2356	rs1955660	4.86	rs12884809	0.266969	-9.16	4.329	349	7	lasso	0.32	9e-28	-4.14728	3.36e-05
	GTEx v8.sCCA1	ENSG00000269958.1	14	103696352	103696353	0.4542	rs1955660	4.86	rs12884809	0.439174	-11.6	4.329	351	12	lasso	0.55	8.4e-55	-4.12809	3.66e-05
	GTEx v8.sCCA1	ENSG00000126215.13	14	103715503	103715504	0.3801	rs1955660	4.86	rs4906356	0.399969	-11.14	4.397	344	35	enet	0.44	8.4e-41	-4.20561	2.6e-05
	GTEx v8.sCCA1	ENSG00000088808.16	14	103847589	103847590	0.202	rs1955660	4.86	rs4900594	0.295045	10.25	4.725	326	10	lasso	0.37	7.5e-33	4.74545	2.08e-06
	GTEx v8.sCCA1	ENSG00000259536.5	15	40488040	40488041	0.1023	rs11630273	4.65	rs17673703	0.158605	7.35	4.5	367	3	lasso	0.16	2.4e-13	4.46238	8.11e-06
	GTEx v8.sCCA1	ENSG00000166133.17	15	40569299	40569300	0.1439	rs11630273	4.65	rs17747633	0.090561	5.97	4.509	333	1	top1	0.091	5e-08	4.509	6.51e-06
	GTEx v8.sCCA1	ENSG00000188277.9	15	40770289	40770290	0.1012	rs11630273	4.65	rs7165509	0.063192	-5.72	4.549	298	5	lasso	0.078	4.4e-07	-4.15821	3.21e-05
	GTEx v8.sCCA1	ENSG00000104142.10	15	40894429	40894430	0.1073	rs11630273	4.65	rs10518697	0.090049	-6.01	4.523	276	1	top1	0.09	5.5e-08	-4.523	6.1e-06
	GTEx v8.sCCA1	ENSG00000129009.12	15	74173670	74173671	0.1006	rs35107470	4.4	rs2899825	0.041366	-5.37	-3.195	423	8	lasso	0.052	3.4e-05	4.16103	3.17e-05
	GTEx v8.sCCA1	ENSG00000140465.13	15	74725609	74725610	0.1294	rs4886417	5.37	rs2472304	0.065432	-5.36	-4.152	346	8	lasso	0.077	5.4e-07	4.95192	7.35e-07
	GTEx v8.sCCA1	ENSG00000140497.16	15	74873364	74873365	0.393	rs4886417	5.37	rs11072511	0.241831	9.18	-3.436	283	37	enet	0.34	6e-29	-4.6276	3.7e-06
	GTEx v8.sCCA1	ENSG00000178802.17	15	74890004	74890005	0.2936	rs4886417	5.37	rs11638130	0.353001	-10.56	3.76	275	14	lasso	0.38	3.1e-33	-4.12961	3.63e-05
	GTEx v8.sCCA1	ENSG00000178761.14	15	74907120	74907121	0.1457	rs4886417	5.37	rs11630918	0.176094	-7.79	4.065	276	7	lasso	0.19	6.8e-16	-4.19043	2.78e-05
	GTEx v8.sCCA1	ENSG00000178741.11	15	74938167	74938168	0.0938	rs4886417	5.37	rs7495739	0.057218	4.9	-3.624	269	6	lasso	0.058	1.3e-05	-4.18931	2.8e-05
	GTEx v8.sCCA1	ENSG00000178718.6	15	74957217	74957218	0.4974	rs4886417	5.37	rs35556055	0.669662	14.29	4.244	265	1	top1	0.67	4.5e-75	4.244	2.2e-05
	GTEx v8.sCCA1	ENSG00000169410.9	15	75579288	75579289	0.1954	rs11636245	5	rs3210683	0.125861	-6.74	4.138	207	6	lasso	0.13	4.4e-11	-4.06674	4.77e-05
	GTEx v8.sCCA1	ENSG00000140395.8	15	78299699	78299700	0.1012	rs7177699	-4.02	rs3743075	0.062612	-5.03	3.138	395	26	enet	0.068	2.4e-06	-3.90186	9.55e-05
	GTEx v8.sCCA1	ENSG00000103269.13	16	675665	675666	0.3976	rs4984681	-4.36	rs4984681	0.370255	-10.99	-4.36	447	29	enet	0.45	5.6e-42	4.24617	2.17e-05
	GTEx v8.sCCA1	ENSG00000172137.18	16	71358712	71358713	0.0687	rs2334877	4.7	rs16973260	0.041644	-5.02	3.867	277	24	enet	0.046	9.6e-05	-4.90872	9.17e-07
	GTEx v8.sCCA1	ENSG00000040199.18	16	71724700	71724701	0.5334	rs150617	4.89	rs4788550	0.581254	-13.44	4.479	438	27	enet	0.61	7.5e-64	-4.3925	1.12e-05
	GTEx v8.sCCA1	ENSG00000102984.14	16	71895247	71895248	0.0579	rs150617	4.89	rs1559401	-0.002788	-3.56	3.938	401	22	enet	-0.00099	0.4	-4.27214	1.94e-05
	GTEx v8.sCCA1	ENSG00000167508.11	16	88663160	88663161	0.1956	rs12709104	-4.3	rs8048897	0.126323	-6.32	-3.921	382	5	lasso	0.14	6.1e-12	4.3144	1.6e-05
	GTEx v8.sCCA1	ENSG00000167515.10	16	88857085	88857086	0.1116	rs3785415	-4.83	rs4782337	0.044336	4.14	-2.814	423	5	lasso	0.071	1.3e-06	-4.67773	2.9e-06
	GTEx v8.sCCA1	ENSG00000176715.15	16	89088374	89088375	0.3668	rs3785415	-4.83	rs4782449	0.185614	-8.53	-2.273	434	30	enet	0.4	3.1e-36	4.58105	4.63e-06
	GTEx v8.sCCA1	ENSG00000167523.13	16	89657845	89657846	0.2024	rs3785415	-4.83	rs459920	0.172634	-7.6	3.808	423	8	lasso	0.19	2.2e-15	-4.00236	6.27e-05
	GTEx v8.sCCA1	ENSG00000136448.11	17	45051661	45051662	0.4501	rs6503422	5.88	rs6503422	0.55	-12.94	5.876	330	5	lasso	0.58	1.8e-58	-5.76752	8.04e-09
	GTEx v8.sCCA1	ENSG00000172992.11	17	45061108	45061109	0.6336	rs6503422	5.88	rs7225329	0.461	12.67	4.561	325	14	lasso	0.67	9.6e-75	4.80821	1.52e-06
	GTEx v8.sCCA1	ENSG00000186834.3	17	45148501	45148502	0.1675	rs6503422	5.88	rs11657325	0.13	6.75	4.465	280	15	enet	0.17	6e-14	4.55663	5.2e-06
	GTEx v8.sCCA1	ENSG00000166260.10	17	54968763	54968764	0.5019	rs17817829	4.26	rs11869726	0.517	12.61	4.138	499	28	enet	0.57	4.9e-58	4.27564	1.91e-05
	GTEx v8.sCCA1	ENSG00000130935.9	17	67717832	67717833	0.1208	rs10445361	4.62	rs8071463	0.0699	-4.97	4.145	290	1	top1	0.07	1.7e-06	-4.145	3.4e-05
	GTEx v8.sCCA1	ENSG00000171634.16	17	67825523	67825524	0.0913	rs10445361	4.62	rs9891146	0.0922	5.86	4.276	318	1	top1	0.092	3.8e-08	4.276	1.9e-05
	GTEx v8.sCCA1	ENSG00000279880.1	17	67973933	67973934	0.0619	rs10445361	4.62	rs10445361	0.0788	-5	4.622	331	1	top1	0.079	3.8e-07	-4.622	3.8e-06
	GTEx v8.sCCA1	ENSG00000237854.3	17	68101907	68101908	0.274	rs10445361	4.62	rs6504574	0.322	-10	3.891	320	12	lasso	0.38	9.6e-34	-4.47133	7.77e-06
	GTEx v8.sCCA1	ENSG00000274561.1	17	68131461	68131462	0.1873	rs10445361	4.62	rs6504574	0.156	-7.89	3.891	322	12	lasso	0.17	1.4e-14	-4.25476	2.09e-05
	GTEx v8.sCCA1	ENSG00000134490.13	18	23437960	23437961	0.2377	rs1788823	4.12	rs11082402	0.249469	-9.01	-3.707	344	4	lasso	0.32	3.9e-27	4.00607	6.17e-05
	GTEx v8.sCCA1	ENSG00000141452.9	18	23503469	23503470	0.3835	rs1788823	4.12	rs1788817	0.482929	-12.32	-3.775	346	24	enet	0.51	1.3e-48	3.98042	6.88e-05
	GTEx v8.sCCA1	ENSG00000257267.3	18	35290281	35290282	0.1927	rs12457980	3.85	rs9951480	0.045225	5.12	3.54	406	26	enet	0.1	9.4e-09	3.82525	0.000131
	GTEx v8.sCCA1	ENSG00000129353.14	19	10602456	10602457	0.3286	rs6511708	4.87	rs11672431	0.277	10.36	2.687	355	5	lasso	0.43	1.4e-39	4.56182	5.07e-06
	GTEx v8.sCCA1	ENSG00000129351.17	19	10654260	10654261	0.1545	rs6511708	4.87	rs8099926	0.095	-5.93	4.725	366	1	top1	0.095	2.3e-08	-4.725	2.3e-06
	GTEx v8.sCCA1	ENSG00000214212.8	19	10836574	10836575	0.0784	rs6511708	4.87	rs2742313	0.0948	-5.65	4.708	384	1	top1	0.095	2.4e-08	-4.708	2.5e-06
	GTEx v8.sCCA1	ENSG00000185104.19	1	50960262	50960263	0.1639	rs10888696	5.79	rs7522611	0.039734	5.23	5.588	200	7	lasso	0.092	4.2e-08	4.33059	1.49e-05
	GTEx v8.sCCA1	ENSG00000162613.16	1	77979109	77979110	0.3874	rs17391694	5.43	rs17391694	0.270422	9.14	5.428	332	34	enet	0.3	6.5e-26	5.65623	1.55e-08
	GTEx v8.sCCA1	ENSG00000117620.14	1	99969864	99969865	0.1594	rs6662945	4.6	rs534252	0.210541	8.56	4.085	459	24	enet	0.22	1.8e-18	4.18164	2.89e-05
	GTEx v8.sCCA1	ENSG00000134243.11	1	109397950	109397951	0.1682	rs485660	-4.73	rs11102972	0.143412	-7.6	-4.628	418	13	enet	0.15	1.7e-12	4.58728	4.49e-06
	GTEx v8.sCCA1	ENSG00000143028.8	1	109466627	109466628	0.4263	rs485660	-4.73	rs4970759	0.504689	-12.65	-4.397	422	48	enet	0.6	3.7e-63	4.84319	1.28e-06
	GTEx v8.sCCA1	ENSG00000162650.16	1	109483478	109483479	0.1948	rs485660	-4.73	rs1765756	0.265872	9.23	-4.592	412	1	top1	0.27	2.5e-22	-4.592	4.39e-06
	GTEx v8.sCCA1	ENSG00000143374.16	1	150487363	150487364	0.3387	rs9436127	-6.82	rs3737240	0.293207	9.58	-6.637	277	31	enet	0.3	8e-26	-6.24691	4.19e-10
	GTEx v8.sCCA1	ENSG00000143621.16	1	153671047	153671048	0.1803	rs6427183	4.33	rs4845563	0.174736	7.71	3.791	392	26	enet	0.18	2.2e-15	4.59695	4.29e-06
	GTEx v8.sCCA1	ENSG00000143624.13	1	153728066	153728067	0.0646	rs6427183	4.33	rs9426902	0.047376	-5.16	-4.329	374	10	enet	0.077	5.1e-07	5.0285	4.94e-07
	GTEx v8.sCCA1	ENSG00000143612.19	1	154220636	154220637	0.0849	rs6427183	4.33	rs11264875	0.061486	-6.28	4.206	335	8	lasso	0.08	3.3e-07	-4.46581	7.98e-06
	GTEx v8.sCCA1	ENSG00000116161.17	1	174999162	174999163	0.0882	rs7530265	-4.93	rs10912829	0.064853	5.75	-4.145	434	17	lasso	0.074	8.8e-07	-4.76306	1.91e-06
	GTEx v8.sCCA1	ENSG00000120333.4	1	175023424	175023425	0.0911	rs7530265	-4.93	rs4651231	0.101806	-6.43	-4.301	438	1	top1	0.1	7.2e-09	4.301	1.7e-05
	GTEx v8.sCCA1	ENSG00000143702.15	1	243255347	243255348	0.2964	rs1766022	5.77	rs12741781	0.356409	-10.58	5.441	287	7	lasso	0.36	3.6e-31	-5.4923	3.97e-08
	GTEx v8.sCCA1	ENSG00000054282.15	1	243256033	243256034	0.5604	rs1766022	5.77	rs10926978	0.605037	-13.6	5.346	286	40	enet	0.65	4.1e-71	-4.86621	1.14e-06
	GTEx v8.sCCA1	ENSG00000215251.3	20	3149259	3149260	0.2593	rs306755	-4.58	rs306755	0.189866	7.78	-4.578	415	6	lasso	0.25	5.2e-21	-4.8934	9.91e-07
	GTEx v8.sCCA1	ENSG00000185019.16	20	3160195	3160196	0.5126	rs306755	-4.58	rs2422859	0.423753	-11.43	-4.541	421	8	lasso	0.43	2.1e-39	4.5518	5.32e-06
	GTEx v8.sCCA1	ENSG00000101337.15	20	32109505	32109506	0.1488	rs1555133	5.16	rs6061195	0.255334	-9.02	-4.775	304	1	top1	0.26	2.2e-21	4.775	1.8e-06
	GTEx v8.sCCA1	ENSG00000156273.15	21	29218860	29218861	0.1341	rs1153293	3.53	rs2832191	0.06328	6.41	2.886	450	34	enet	0.13	2.2e-11	3.77947	0.000157
	GTEx v8.sCCA1	ENSG00000167065.13	22	30667599	30667600	0.4336	rs740229	-4.6	rs13053290	0.225728	8.34	-2.652	451	8	lasso	0.35	1.4e-30	-3.99168	6.56e-05
	GTEx v8.sCCA1	ENSG00000100105.17	22	31346231	31346232	0.1815	rs7286320	-4.89	rs7286320	0.062132	-5.78	-4.892	339	10	lasso	0.1	4.5e-09	4.78064	1.75e-06
	GTEx v8.sCCA1	ENSG00000135632.11	2	73214221	73214222	0.4575	rs17348756	3.85	rs17348756	0.357794	10.49	3.846	279	3	lasso	0.37	7.9e-33	4.08305	4.44e-05
	GTEx v8.sCCA1	ENSG00000071054.16	2	101696849	101696850	0.1935	rs7570670	4.2	rs4851487	0.082442	-6.55	2.721	422	5	lasso	0.18	9.8e-15	-4.23692	2.27e-05
	GTEx v8.sCCA1	ENSG00000162944.10	2	197676044	197676045	0.1429	rs6728904	-4.86	rs12622674	0.219307	-8.47	-4.301	318	1	top1	0.22	3e-18	4.301	1.7e-05
	GTEx v8.sCCA1	ENSG00000115896.15	2	197804701	197804702	0.1789	rs6728904	-4.86	rs10497813	0.225697	8.56	-4.181	309	1	top1	0.23	8.5e-19	-4.181	2.9e-05
	GTEx v8.sCCA1	ENSG00000118260.14	2	207529795	207529796	0.1202	rs2111592	5.33	rs2284928	0.085773	-5.75	4.526	410	1	top1	0.086	1.1e-07	-4.526	6.01e-06
	GTEx v8.sCCA1	ENSG00000115365.11	2	210477651	210477652	0.2822	rs17770211	5.25	rs2287420	0.346784	-10.31	4.07	348	1	top1	0.35	4.5e-30	-4.07	4.7e-05
	GTEx v8.sCCA1	ENSG00000196345.12	3	44555192	44555193	0.2324	rs10514710	-4.43	rs10514710	0.189811	-8.43	-4.433	310	5	lasso	0.3	2.3e-25	4.81767	1.45e-06
	GTEx v8.sCCA1	ENSG00000186448.14	3	44584887	44584888	0.4157	rs10514710	-4.43	rs12635624	0.428527	-11.96	-3.156	318	14	lasso	0.6	3.8e-63	4.54573	5.47e-06
	GTEx v8.sCCA1	ENSG00000185909.14	3	49171610	49171611	0.2129	rs1352889	5.97	rs13096474	0.248521	-9.05	4.892	261	8	lasso	0.26	1.1e-21	-4.95791	7.13e-07
	GTEx v8.sCCA1	ENSG00000114316.12	3	49340711	49340712	0.0732	rs7628207	6.14	rs7619789	0.104041	-5.94	4.892	277	1	top1	0.1	4.9e-09	-4.892	9.98e-07
	GTEx v8.sCCA1	ENSG00000145022.4	3	49412205	49412206	0.0942	rs7628207	6.14	rs7619789	0.13321	6.82	4.892	286	5	lasso	0.14	8.9e-12	4.44876	8.64e-06
	GTEx v8.sCCA1	ENSG00000145020.15	3	49422752	49422753	0.6624	rs7628207	6.14	rs6769821	0.784958	15.61	5.219	287	8	lasso	0.8	4.8e-107	5.179	2.23e-07
	GTEx v8.sCCA1	ENSG00000145029.13	3	49429325	49429326	0.3875	rs7628207	6.14	rs7619016	0.510634	12.82	5.253	287	11	lasso	0.54	7.2e-54	5.67795	1.36e-08
	GTEx v8.sCCA1	ENSG00000164061.4	3	49554488	49554489	0.0348	rs7628207	6.14	rs7648987	0.00761	-3.73	4.344	302	1	top1	0.0076	0.069	-4.344	1.4e-05
	GTEx v8.sCCA1	ENSG00000164062.12	3	49674001	49674002	0.3655	rs7628207	6.14	rs6803222	0.233682	-8.85	-4.526	318	39	enet	0.29	3e-24	4.05329	5.05e-05
	GTEx v8.sCCA1	ENSG00000164068.15	3	49689501	49689502	0.4195	rs7628207	6.14	rs2271960	0.354332	-10.7	4.534	315	48	enet	0.47	7.4e-44	-5.56322	2.65e-08
	GTEx v8.sCCA1	ENSG00000173540.12	3	49723950	49723951	0.6018	rs7628207	6.14	rs6809879	0.739939	-15.02	5.834	318	1	top1	0.74	7.8e-91	-5.834	5.41e-09
	GTEx v8.sCCA1	ENSG00000176095.11	3	49786541	49786542	0.1556	rs7628207	6.14	rs7619789	0.070715	-6.22	4.892	324	30	enet	0.11	1.8e-09	-5.66766	1.45e-08
	GTEx v8.sCCA1	ENSG00000185614.4	3	49803253	49803254	0.2569	rs7628207	6.14	rs6785549	0.394868	-11.33	4.452	326	28	enet	0.4	6.5e-36	-4.44047	8.98e-06
	GTEx v8.sCCA1	ENSG00000182179.12	3	49813945	49813946	0.3789	rs7628207	6.14	rs11709680	0.464295	11.95	4.479	327	1	top1	0.46	3.5e-43	4.479	7.5e-06
	GTEx v8.sCCA1	ENSG00000164078.12	3	49903843	49903844	0.1659	rs7628207	6.14	rs2230590	0.310167	-9.79	4.856	337	1	top1	0.31	1.8e-26	-4.856	1.2e-06
	GTEx v8.sCCA1	ENSG00000164077.13	3	49930172	49930173	0.0498	rs7628207	6.14	rs2352974	0.025345	3.99	4.455	335	1	top1	0.025	0.0031	4.455	8.39e-06
	GTEx v8.sCCA1	ENSG00000004534.14	3	49940006	49940007	0.608	rs7628207	6.14	rs2624843	0.836695	-15.98	-4.744	338	1	top1	0.84	1.8e-121	4.744	2.1e-06
	GTEx v8.sCCA1	ENSG00000003756.16	3	50088907	50088908	0.0685	rs7628207	6.14	rs6446193	0.114331	-6.08	-4.753	354	1	top1	0.11	8.1e-10	4.753	2e-06
	GTEx v8.sCCA1	ENSG00000281691.1	3	50099980	50099981	0.1278	rs7628207	6.14	rs6771546	0.140505	6.86	-4.744	354	1	top1	0.14	7.9e-12	-4.744	2.1e-06
	GTEx v8.sCCA1	ENSG00000001617.11	3	50155044	50155045	0.0784	rs7628207	6.14	rs952594	0.105626	6.65	5.495	351	4	lasso	0.11	9.9e-10	5.83156	5.49e-09
	GTEx v8.sCCA1	ENSG00000235016.1	3	50156084	50156085	0.0537	rs7628207	6.14	rs1062633	0.089382	-5.63	-4.786	351	1	top1	0.089	6.1e-08	4.786	1.7e-06
	GTEx v8.sCCA1	ENSG00000068001.13	3	50322905	50322906	0.0759	rs1996664	6.02	rs2013208	0.041754	-4.88	-4.973	333	23	enet	0.045	0.00011	5.9574	2.56e-09
	GTEx v8.sCCA1	ENSG00000239213.5	3	136862053	136862054	0.2548	rs34135127	5.6	rs9682106	0.194477	8.23	-2.308	334	81	enet	0.23	3.9e-19	-4.19531	2.72e-05
	GTEx v8.sCCA1	ENSG00000175166.16	3	184298708	184298709	0.5311	rs4912535	-4.48	rs6845	0.365416	11.36	3.808	524	30	enet	0.5	1.3e-47	4.01559	5.93e-05
	GTEx v8.sCCA1	ENSG00000114867.20	3	184314494	184314495	0.1398	rs4912535	-4.48	rs9882147	0.03914	4.74	1.555	522	7	lasso	0.063	5.6e-06	4.37223	1.23e-05
	GTEx v8.sCCA1	ENSG00000163975.11	3	197029815	197029816	0.2445	rs9835372	-4.81	rs9876485	0.099905	6.1	-4.617	478	14	lasso	0.17	6.1e-14	-4.34939	1.37e-05
	GTEx v8.sCCA1	ENSG00000168228.14	4	25312784	25312785	0.2252	rs3756205	4.31	rs3756205	0.263975	-9.04	4.314	550	1	top1	0.26	3.6e-22	-4.314	1.6e-05
	GTEx v8.sCCA1	ENSG00000109787.12	4	38680586	38680587	0.0735	rs6827414	-3.9	rs6827414	0.05346	-4.83	-3.903	576	1	top1	0.053	2.7e-05	3.903	9.5e-05
	GTEx v8.sCCA1	ENSG00000078177.13	4	40056825	40056826	0.514	rs7671295	4.13	rs1704153	0.277011	-9.55	3.791	420	12	lasso	0.39	4.3e-34	-4.1811	2.9e-05
	GTEx v8.sCCA1	ENSG00000196782.12	4	140154183	140154184	0.3147	rs769670	-5.28	rs7683979	0.279639	-9.26	3.497	461	8	lasso	0.31	2.2e-26	-3.9634	7.39e-05
	GTEx v8.sCCA1	ENSG00000177034.14	5	79991261	79991262	0.117	rs1438739	-3.89	rs404375	0.066343	5.69	-3.527	496	25	enet	0.083	1.9e-07	-4.01964	5.83e-05
	GTEx v8.sCCA1	ENSG00000113391.18	5	94111698	94111699	0.1009	rs10054903	-4.61	rs7715562	0.223883	8.43	-4.519	263	1	top1	0.22	1.2e-18	-4.519	6.21e-06
	GTEx v8.sCCA1	ENSG00000181163.13	5	171387115	171387116	0.0821	rs6887323	5.26	rs10463007	-0.003083	-3.45	-4.455	406	1	top1	-0.0031	0.8	4.455	8.39e-06
	GTEx v8.sCCA1	ENSG00000030110.12	6	33580292	33580293	0.8021	rs11751591	-6.32	rs210134	0.769	-15.31	4.197	498	46	enet	0.79	2.2e-103	-3.9667	7.29e-05
	GTEx v8.sCCA1	ENSG00000096433.10	6	33620364	33620365	0.3323	rs11751591	-6.32	rs7769838	0.367	-10.84	1.372	521	43	enet	0.48	2.2e-45	-3.6415	0.000271
	GTEx v8.sCCA1	ENSG00000096384.19	6	44246165	44246166	0.1988	rs12154055	-5.38	rs4513773	-3.25e-05	-3.74	3.353	579	19	enet	0.0095	0.048	-4.01725	5.89e-05
	GTEx v8.sCCA1	ENSG00000014123.9	6	96521594	96521595	0.1232	rs2983897	4.93	rs2064947	0.119	-6.44	4.578	422	1	top1	0.12	3.9e-10	-4.578	4.69e-06
	GTEx v8.sCCA1	ENSG00000085382.11	6	104859918	104859919	0.2457	rs457286	-5.15	rs6922441	0.354	10.5	-3.913	374	10	lasso	0.36	4.6e-31	-3.90902	9.27e-05
	GTEx v8.sCCA1	ENSG00000177688.6	6	149400226	149400227	0.0905	rs10782310	-4.94	rs9322206	0.0225	-4.47	-4.856	484	15	lasso	0.029	0.0018	4.09669	4.19e-05
	GTEx v8.sCCA1	ENSG00000178199.13	6	149485060	149485061	0.1618	rs10782310	-4.94	rs7753812	0.0791	-6.62	-4.622	439	8	lasso	0.13	5.9e-11	4.08445	4.42e-05
	GTEx v8.sCCA1	ENSG00000055211.12	6	149566293	149566294	0.2703	rs10782310	-4.94	rs9322193	0.453	11.85	-4.7	429	8	lasso	0.47	2.5e-43	-4.6512	3.3e-06
	GTEx v8.sCCA1	ENSG00000186625.13	6	149648971	149648972	0.0856	rs10782310	-4.94	rs1125	0.14	6.76	-4.84	438	1	top1	0.14	9e-12	-4.84	1.3e-06
	GTEx v8.sCCA1	ENSG00000131023.12	6	149716424	149716425	0.1486	rs10782310	-4.94	rs10872644	0.295	-9.91	-4.7	460	1	top1	0.3	4.8e-25	4.7	2.6e-06
	GTEx v8.sCCA1	ENSG00000278899.1	6	149717620	149717621	0.0917	rs10782310	-4.94	rs9322206	0.0886	6.2	-4.856	460	1	top1	0.089	7.1e-08	-4.856	1.2e-06
	GTEx v8.sCCA1	ENSG00000120253.13	6	149749441	149749442	0.1711	rs10782310	-4.94	rs9688452	0.339	10.36	-4.708	454	1	top1	0.34	2.7e-29	-4.708	2.5e-06
	GTEx v8.sCCA1	ENSG00000120265.16	6	149749665	149749666	0.2084	rs10782310	-4.94	rs12528279	0.302	9.75	-4.7	454	1	top1	0.3	1.1e-25	-4.7	2.6e-06
	GTEx v8.sCCA1	ENSG00000231760.4	6	149799149	149799150	0.6065	rs10782310	-4.94	rs9479810	0.848	-16.17	-4.645	466	12	lasso	0.86	8.9e-131	4.62916	3.67e-06
	GTEx v8.sCCA1	ENSG00000178381.11	7	1160758	1160759	0.6078	rs10224368	-5.33	rs4075937	0.70834	-14.87	3.583	397	43	enet	0.77	1.4e-98	-3.98847	6.65e-05
	GTEx v8.sCCA1	ENSG00000105866.13	7	21428033	21428034	0.3051	rs2282888	5.26	rs10276352	0.257972	-9.27	4.465	680	23	enet	0.32	9.3e-28	-5.24584	1.56e-07
	GTEx v8.sCCA1	ENSG00000004864.13	7	96322146	96322147	0.1018	rs6966540	5.53	rs6965113	0.121592	6.98	5.394	427	5	lasso	0.13	9.5e-11	5.33198	9.71e-08
	GTEx v8.sCCA1	ENSG00000127922.9	7	96709890	96709891	0.1896	rs6965113	5.39	rs1464807	0.094795	-5.62	1.227	374	39	enet	0.16	2e-13	-4.97153	6.64e-07
	GTEx v8.sCCA1	ENSG00000259891.1	8	140508042	140508043	0.0416	rs938724	-5.37	rs11997161	0.039866	4.09	-4.197	386	1	top1	0.04	0.00026	-4.197	2.7e-05
	GTEx v8.sCCA1	ENSG00000280303.2	8	140636280	140636281	0.1412	rs938724	-5.37	rs11166990	0.185378	-8.02	-4.764	369	14	enet	0.2	7.1e-17	4.5739	4.79e-06
	GTEx v8.sCCA1	ENSG00000169398.19	8	141002215	141002216	0.1352	rs938724	-5.37	rs10875458	0.122473	6.74	-4.215	408	1	top1	0.12	1.9e-10	-4.215	2.5e-05
	GTEx v8.sCCA1	ENSG00000188938.15	9	93453591	93453592	0.1208	rs12379660	-6.08	rs10821128	0.0884	-5.62	-6.034	493	1	top1	0.088	7.3e-08	6.034	1.6e-09
	GTEx v8.sCCA1	ENSG00000136950.13	9	124862129	124862130	0.233	rs633533	-4.549	rs10986471	0.344	-10.42	-3.99	284	17	lasso	0.35	1.5e-30	4.3491	1.37e-05
	GTEx v8.sCCA1	ENSG00000136935.13	9	124941098	124941099	0.2802	rs633533	-4.549	rs10819019	0.348	-10.47	-4.102	297	1	top1	0.35	3.4e-30	4.102	4.1e-05
	GTEx v8.sCCA1	ENSG00000173611.17	9	125143495	125143496	0.2919	rs633533	-4.549	rs7872386	0.393	11.21	-4.029	306	29	enet	0.42	1.7e-37	-4.0898	4.32e-05
	GTEx v8.sCCA1	ENSG00000119414.11	9	125189938	125189939	0.2137	rs633533	-4.549	rs650599	0.332	10.08	-4.455	323	19	enet	0.34	2.2e-29	-4.7759	1.79e-06
	GTEx v8.sCCA1	ENSG00000272696.1	9	128316336	128316337	0.1541	rs3003615	4.708	rs7850697	0.0553	-5.98	4.276	285	13	enet	0.12	4.6e-10	-4.4642	8.04e-06
	GTEx v8.sCCA1	ENSG00000167112.9	9	128322534	128322535	0.1801	rs3003615	4.708	rs7030121	0.23	8.54	4.329	288	1	top1	0.23	3.6e-19	4.329	1.5e-05
	GTEx v8.sCCA1	ENSG00000167114.12	9	128340645	128340646	0.1992	rs3003615	4.708	rs7030121	0.159	7.39	4.329	290	7	lasso	0.19	1.6e-15	4.0131	5.99e-05
	GTEx v8.sCCA2	ENSG00000272140.2	10	73713580	73713581	0.146	rs7080350	-3.85	rs10740418	0.007917	-3.92	-3.333	254	22	enet	0.043	0.00017	3.98432	6.77e-05
	GTEx v8.sCCA2	ENSG00000172586.7	10	73782046	73782047	0.1261	rs7080350	-3.85	rs2675677	0.047779	-5.54	-2.576	241	18	enet	0.081	2.6e-07	3.95712	7.59e-05
	GTEx v8.sCCA2	ENSG00000119953.12	10	110304950	110304951	0.0537	rs2501575	-4.08	rs12260509	0.037625	4.58	-3.527	420	8	enet	0.042	0.00018	-3.90438	9.45e-05
	GTEx v8.sCCA2	ENSG00000278831.1	10	124623604	124623605	0.1278	rs7901168	4.73	rs11596226	0.070729	4.98	4.725	533	1	top1	0.071	1.5e-06	4.725	2.3e-06
	GTEx v8.sCCA2	ENSG00000110492.15	11	46380755	46380756	0.1508	rs5898	-4.72	rs7951579	0.0712	6.1	-3.432	239	33	enet	0.12	6e-10	-4.12724	3.67e-05
	GTEx v8.sCCA2	ENSG00000025434.18	11	47248299	47248300	0.131	rs11822959	-4.72	rs6485773	0.114	6.48	2.273	296	41	enet	0.12	1.4e-10	4.03198	5.53e-05
	GTEx v8.sCCA2	ENSG00000173039.18	11	65663093	65663094	0.0881	rs601100	-4.31	rs2270448	0.0103	3.96	2.605	339	5	lasso	0.029	0.0016	4.28474	1.83e-05
	GTEx v8.sCCA2	ENSG00000275560.1	12	12718972	12718973	0.1179	rs7968135	3.24	rs10845586	0.01143	3.89	2.841	495	45	enet	0.028	0.0018	4.22265	2.41e-05
	GTEx v8.sCCA2	ENSG00000139218.17	12	45992119	45992120	0.0905	rs7976280	-4.38	rs2279560	0.043888	4.27	-3.983	359	1	top1	0.044	0.00013	-3.983	6.81e-05
	GTEx v8.sCCA2	ENSG00000102837.6	13	53028758	53028759	0.1063	rs1443914	6.66	rs1891945	0.118238	-6.23	3.867	495	1	top1	0.12	4.1e-10	-3.867	0.00011
	GTEx v8.sCCA2	ENSG00000256053.7	14	103562961	103562962	0.1451	rs1955660	4.86	rs12884809	0.168847	7.45	4.329	359	1	top1	0.17	4.5e-14	4.329	1.5e-05
	GTEx v8.sCCA2	ENSG00000126215.13	14	103715503	103715504	0.2071	rs1955660	4.86	rs12884809	0.225377	-8.67	4.329	344	25	enet	0.24	8.8e-20	-4.69309	2.69e-06
	GTEx v8.sCCA2	ENSG00000100711.13	14	103715729	103715730	0.1452	rs1955660	4.86	rs8004408	0.101177	5.9	4.5	344	1	top1	0.1	8e-09	4.5	6.8e-06
	GTEx v8.sCCA2	ENSG00000088808.16	14	103847589	103847590	0.1922	rs1955660	4.86	rs9888591	0.278911	9.95	4.276	326	14	lasso	0.34	1.7e-29	4.70072	2.59e-06
	GTEx v8.sCCA2	ENSG00000245849.6	15	40695097	40695098	0.0636	rs11630273	4.65	rs1869908	0.006806	-4	2.308	307	13	enet	0.019	0.0094	-3.93281	8.4e-05
	GTEx v8.sCCA2	ENSG00000137824.15	15	40755850	40755851	0.0765	rs11630273	4.65	rs17673703	0.065673	-5.36	4.5	308	1	top1	0.066	3.5e-06	-4.5	6.8e-06
	GTEx v8.sCCA2	ENSG00000166145.14	15	40844017	40844018	0.2838	rs11630273	4.65	rs17673703	0.063858	6.19	4.5	292	8	lasso	0.13	1.2e-10	4.28942	1.79e-05
	GTEx v8.sCCA2	ENSG00000128917.6	15	40929392	40929393	0.0534	rs11630273	4.65	rs2412546	0.067043	4.73	-3.913	267	1	top1	0.067	2.7e-06	-3.913	9.12e-05
	GTEx v8.sCCA2	ENSG00000179335.18	15	74598499	74598500	0.0887	rs4886417	5.37	rs2290573	0.032897	-4.74	-4.753	361	1	top1	0.033	0.00086	4.753	2e-06
	GTEx v8.sCCA2	ENSG00000103653.16	15	74782056	74782057	0.1201	rs4886417	5.37	rs1378942	0.038261	5.08	-4.189	326	6	lasso	0.073	1e-06	-4.33065	1.49e-05
	GTEx v8.sCCA2	ENSG00000140474.12	15	74843196	74843197	0.1796	rs4886417	5.37	rs936228	0.155715	-7.52	-3.216	291	11	lasso	0.17	1.7e-14	4.03731	5.41e-05
	GTEx v8.sCCA2	ENSG00000140497.16	15	74873364	74873365	0.1484	rs4886417	5.37	rs4886649	0.02872	-5.51	5.354	283	5	lasso	0.088	8.4e-08	-3.93108	8.46e-05
	GTEx v8.sCCA2	ENSG00000178802.17	15	74890004	74890005	0.1378	rs4886417	5.37	rs11630918	0.172955	7.95	4.065	275	18	enet	0.19	1.3e-15	4.0667	4.77e-05
	GTEx v8.sCCA2	ENSG00000178718.6	15	74957217	74957218	0.2392	rs4886417	5.37	rs35556055	0.405306	11.14	4.244	265	1	top1	0.41	2.8e-36	4.244	2.2e-05
	GTEx v8.sCCA2	ENSG00000276744.1	15	75453946	75453947	0.0921	rs4886417	5.37	rs7163636	0.072402	-4.9	4.438	225	1	top1	0.072	1.1e-06	-4.438	9.08e-06
	GTEx v8.sCCA2	ENSG00000184056.14	15	91022602	91022603	0.4093	rs11073964	6.63	rs1108351	0.262181	9.03	4.138	496	7	lasso	0.29	3.7e-24	4.74277	2.11e-06
	GTEx v8.sCCA2	ENSG00000185615.15	16	283151	283152	0.2603	rs4984681	-4.36	rs11639642	0.0694	-6.05	2.576	340	39	enet	0.17	1.7e-14	-4.06607	4.78e-05
	GTEx v8.sCCA2	ENSG00000103269.13	16	675665	675666	0.2394	rs4984681	-4.36	rs4984913	0.18	8.5	-3.527	447	12	lasso	0.25	7.1e-21	-4.00988	6.08e-05
	GTEx v8.sCCA2	ENSG00000196557.12	16	1153120	1153121	0.1553	rs4984681	-4.36	rs4984684	-0.00279	-3.91	-3.264	459	26	enet	0.018	0.012	4.07318	4.64e-05
	GTEx v8.sCCA2	ENSG00000040199.18	16	71724700	71724701	0.3062	rs150617	4.89	rs6499538	0.337	-10.37	4.678	438	1	top1	0.34	4e-29	-4.678	2.9e-06
	GTEx v8.sCCA2	ENSG00000136448.11	17	45051661	45051662	0.3842	rs6503422	5.88	rs6503422	0.455008	11.78	5.876	330	9	lasso	0.46	8.8e-43	5.86034	4.62e-09
	GTEx v8.sCCA2	ENSG00000172992.11	17	45061108	45061109	0.5514	rs6503422	5.88	rs7225329	0.456176	-12.04	4.561	325	9	lasso	0.62	8.3e-66	-4.64856	3.34e-06
	GTEx v8.sCCA2	ENSG00000166260.10	17	54968763	54968764	0.4344	rs17817829	4.26	rs11869726	0.439409	11.64	4.138	499	8	lasso	0.44	2.8e-40	4.20732	2.58e-05
	GTEx v8.sCCA2	ENSG00000237854.3	17	68101907	68101908	0.2322	rs10445361	4.62	rs7210299	0.242939	-8.86	4.397	320	8	lasso	0.26	3.4e-22	-4.66213	3.13e-06
	GTEx v8.sCCA2	ENSG00000277476.1	17	68133200	68133201	0.0935	rs10445361	4.62	rs6504574	0.055117	5.31	3.891	323	8	lasso	0.077	4.8e-07	4.78463	1.71e-06
	GTEx v8.sCCA2	ENSG00000267023.5	17	68152467	68152468	0.1082	rs10445361	4.62	rs7210299	0.040771	-4.5	4.397	321	7	lasso	0.048	7e-05	-4.3946	1.11e-05
	GTEx v8.sCCA2	ENSG00000265100.1	17	68247572	68247573	0.1038	rs10445361	4.62	rs11870068	0.062529	5.03	4.288	355	7	lasso	0.064	4.4e-06	4.77239	1.82e-06
	GTEx v8.sCCA2	ENSG00000141452.9	18	23503469	23503470	0.3451	rs1788823	4.12	rs303757	0.313	-9.94	3.662	346	7	lasso	0.33	2.9e-28	-3.9559	7.62e-05
	GTEx v8.sCCA2	ENSG00000141458.12	18	23586897	23586898	0.3721	rs1788823	4.12	rs6507716	0.352	10.81	-3.47	364	10	lasso	0.39	1.5e-34	-3.73806	0.000185
	GTEx v8.sCCA2	ENSG00000178342.4	18	79863667	79863668	0.3161	rs7238071	4.2	rs4799088	0.197	8.08	4.107	364	17	enet	0.23	1.7e-19	4.03442	5.47e-05
	GTEx v8.sCCA2	ENSG00000181817.5	1	36397891	36397892	0.1364	rs589249	5.26	rs7540086	0.0499	-5.27	3.652	371	10	lasso	0.066	3.1e-06	-4.24816	2.16e-05
	GTEx v8.sCCA2	ENSG00000162623.15	1	74733408	74733409	0.302	rs2032969	4.12	rs7535692	0.286	9.56	3.808	382	26	enet	0.3	9.9e-26	4.1315	3.6e-05
	GTEx v8.sCCA2	ENSG00000162613.16	1	77979109	77979110	0.3391	rs17391694	5.43	rs17391694	0.177	7.47	5.428	332	41	enet	0.21	1.1e-17	4.60258	4.17e-06
	GTEx v8.sCCA2	ENSG00000099260.10	1	99645942	99645943	0.103	rs6662945	4.6	rs7530361	0.0245	-4.74	4.042	498	4	lasso	0.048	7.3e-05	-4.15756	3.22e-05
	GTEx v8.sCCA2	ENSG00000085433.15	1	109042112	109042113	0.0403	rs485660	-4.73	rs6666119	0.0191	4	-4.254	407	1	top1	0.019	0.0089	-4.254	2.1e-05
	GTEx v8.sCCA2	ENSG00000178096.8	1	149887916	149887917	0.0646	rs509345	6.65	rs10888577	0.0634	4.82	3.599	124	11	enet	0.063	5e-06	4.15821	3.21e-05
	GTEx v8.sCCA2	ENSG00000136631.12	1	150067292	150067293	0.0479	rs9436127	-6.82	rs4971010	0.0422	-4.48	4.775	171	1	top1	0.042	0.00018	-4.775	1.8e-06
	GTEx v8.sCCA2	ENSG00000023902.13	1	150149182	150149183	0.0799	rs9436127	-6.82	rs486275	0.0598	-4.82	-6.321	197	23	enet	0.062	6.1e-06	5.45512	4.89e-08
	GTEx v8.sCCA2	ENSG00000143374.16	1	150487363	150487364	0.2438	rs9436127	-6.82	rs13294	0.0934	-6.4	-6.721	277	32	enet	0.16	9.2e-14	4.85586	1.2e-06
	GTEx v8.sCCA2	ENSG00000143570.17	1	153967532	153967533	0.0916	rs6427183	4.33	rs4845563	0.0474	-4.89	3.791	329	8	lasso	0.049	5.9e-05	-4.20662	2.59e-05
	GTEx v8.sCCA2	ENSG00000143515.16	1	154325552	154325553	0.0787	rs12048137	4.23	rs12142733	0.0374	4.31	2.903	386	23	enet	0.041	0.00022	4.1923	2.76e-05
	GTEx v8.sCCA2	ENSG00000185278.15	1	173868081	173868082	0.0378	rs6678286	-4.95	rs6681780	0.0469	-4.29	-4.473	264	1	top1	0.047	8.1e-05	4.473	7.71e-06
	GTEx v8.sCCA2	ENSG00000135870.11	1	174022296	174022297	0.0377	rs6658315	-4.96	rs10912753	0.0321	-4.01	-4.329	271	1	top1	0.032	0.00098	4.329	1.5e-05
	GTEx v8.sCCA2	ENSG00000121481.10	1	185045363	185045364	0.0666	rs685595	4.67	rs861620	0.0466	-5.27	4.07	415	5	lasso	0.053	3.1e-05	-4.74124	2.12e-06
	GTEx v8.sCCA2	ENSG00000143702.15	1	243255347	243255348	0.1643	rs1766022	5.77	rs10926958	0.168	-7.78	5.089	287	15	enet	0.19	7.4e-16	-5.66936	1.43e-08
	GTEx v8.sCCA2	ENSG00000054282.15	1	243256033	243256034	0.427	rs1766022	5.77	rs6662118	0.293	10.18	5.265	286	10	lasso	0.36	6.2e-31	5.04439	4.55e-07
	GTEx v8.sCCA2	ENSG00000215251.3	20	3149259	3149260	0.1533	rs306755	-4.58	rs306755	0.10021	6.23	-4.578	415	16	enet	0.1	7.9e-09	-4.41102	1.03e-05
	GTEx v8.sCCA2	ENSG00000185019.16	20	3160195	3160196	0.3003	rs306755	-4.58	rs2422859	0.170853	7.96	-4.541	421	8	lasso	0.2	7.1e-17	-4.19249	2.76e-05
	GTEx v8.sCCA2	ENSG00000101337.15	20	32109505	32109506	0.0611	rs1555133	5.16	rs4911532	0.022172	-4.42	-3.216	304	7	enet	0.027	0.0023	4.63671	3.54e-06
	GTEx v8.sCCA2	ENSG00000061656.9	20	35615891	35615892	0.17	rs3748433	-4.25	rs4911494	0.004747	-4.13	-3.33	309	51	enet	0.04	0.00025	4.18239	2.88e-05
	GTEx v8.sCCA2	ENSG00000168542.14	2	188974319	188974320	0.0862	rs10497681	-4.54	rs7424417	0.00797	3.52	-4.344	272	4	lasso	0.008	0.064	-4.27029	1.95e-05
	GTEx v8.sCCA2	ENSG00000162944.10	2	197676044	197676045	0.1435	rs6728904	-4.86	rs12622674	0.219	8.47	-4.301	318	1	top1	0.22	3.1e-18	-4.301	1.7e-05
	GTEx v8.sCCA2	ENSG00000118263.14	2	207167266	207167267	0.0806	rs2111592	5.33	rs1920048	0.0713	5.34	4.234	487	1	top1	0.071	1.3e-06	4.234	2.3e-05
	GTEx v8.sCCA2	ENSG00000115365.11	2	210477651	210477652	0.2075	rs17770211	5.25	rs3770685	0.16	-7.07	-3.076	348	13	lasso	0.17	1.6e-14	4.33027	1.49e-05
	GTEx v8.sCCA2	ENSG00000163788.13	3	43286511	43286512	0.0972	rs1320155	4.75	rs17075317	0.0348	4.54	4.329	348	7	lasso	0.059	1.1e-05	4.1168	3.84e-05
	GTEx v8.sCCA2	ENSG00000196345.12	3	44555192	44555193	0.1351	rs10514710	-4.43	rs7649834	0.156	-7.3	-2.748	310	7	lasso	0.18	1.1e-14	4.0892	4.33e-05
	GTEx v8.sCCA2	ENSG00000186448.14	3	44584887	44584888	0.2344	rs10514710	-4.43	rs12108134	0.227	-8.63	-2.579	318	14	lasso	0.27	2e-22	4.4168	1e-05
	GTEx v8.sCCA2	ENSG00000185909.14	3	49171610	49171611	0.2074	rs1352889	5.97	rs7617480	0.251	8.98	4.935	261	7	lasso	0.25	3.5e-21	4.8712	1.11e-06
	GTEx v8.sCCA2	ENSG00000114316.12	3	49340711	49340712	0.0836	rs7628207	6.14	rs3811697	0.0809	5.55	-4.102	277	1	top1	0.081	2.6e-07	-4.102	4.1e-05
	GTEx v8.sCCA2	ENSG00000145020.15	3	49422752	49422753	0.5559	rs7628207	6.14	rs3448	0.692	14.68	4.873	287	33	enet	0.7	6.6e-81	4.9975	5.81e-07
	GTEx v8.sCCA2	ENSG00000145029.13	3	49429325	49429326	0.3856	rs7628207	6.14	rs7619016	0.506	12.78	5.253	287	11	lasso	0.54	5.8e-54	5.7439	9.25e-09
	GTEx v8.sCCA2	ENSG00000164062.12	3	49674001	49674002	0.3089	rs7628207	6.14	rs6803222	0.208	8.34	-4.526	318	20	enet	0.26	2e-21	-4.7076	2.51e-06
	GTEx v8.sCCA2	ENSG00000164068.15	3	49689501	49689502	0.2812	rs7628207	6.14	rs6785549	0.355	10.68	4.452	315	45	enet	0.36	4.4e-31	5.1148	3.14e-07
	GTEx v8.sCCA2	ENSG00000173540.12	3	49723950	49723951	0.5782	rs7628207	6.14	rs6809879	0.7	-14.6	5.834	318	1	top1	0.7	2.6e-81	-5.834	5.41e-09
	GTEx v8.sCCA2	ENSG00000176095.11	3	49786541	49786542	0.0937	rs7628207	6.14	rs952594	0.0414	4.98	5.495	324	28	enet	0.083	1.9e-07	5.2629	1.42e-07
	GTEx v8.sCCA2	ENSG00000185614.4	3	49803253	49803254	0.2481	rs7628207	6.14	rs6785549	0.387	-11.22	4.452	326	28	enet	0.4	9.1e-36	-4.6314	3.63e-06
	GTEx v8.sCCA2	ENSG00000182179.12	3	49813945	49813946	0.23	rs7628207	6.14	rs2271960	0.295	-9.82	4.534	327	32	enet	0.3	1e-25	-4.9817	6.3e-07
	GTEx v8.sCCA2	ENSG00000183763.8	3	49856573	49856574	0.0353	rs7628207	6.14	rs9853683	0.0109	-3.5	-4.125	336	9	lasso	0.018	0.011	5.2585	1.45e-07
	GTEx v8.sCCA2	ENSG00000164078.12	3	49903843	49903844	0.1697	rs7628207	6.14	rs2280406	0.229	8.45	4.513	337	1	top1	0.23	4.3e-19	4.513	6.39e-06
	GTEx v8.sCCA2	ENSG00000164077.13	3	49930172	49930173	0.0426	rs7628207	6.14	rs13100903	0.0211	-4.05	4.145	335	3	lasso	0.024	0.0036	-4.8863	1.03e-06
	GTEx v8.sCCA2	ENSG00000004534.14	3	49940006	49940007	0.6236	rs7628207	6.14	rs2624843	0.777	15.43	-4.744	338	7	lasso	0.78	3.8e-101	-4.7673	1.87e-06
	GTEx v8.sCCA2	ENSG00000003756.16	3	50088907	50088908	0.0508	rs7628207	6.14	rs6765484	0.057	-4.51	-4.685	354	1	top1	0.057	1.5e-05	4.685	2.8e-06
	GTEx v8.sCCA2	ENSG00000281691.1	3	50099980	50099981	0.0755	rs7628207	6.14	rs11711407	0.0307	4.84	5.53	354	5	lasso	0.054	2.4e-05	4.8381	1.31e-06
	GTEx v8.sCCA2	ENSG00000001617.11	3	50155044	50155045	0.064	rs7628207	6.14	rs2282749	0.0211	-5.08	5.386	351	4	lasso	0.062	6e-06	-4.3866	1.15e-05
	GTEx v8.sCCA2	ENSG00000114383.9	3	50328250	50328251	0.0991	rs1996664	6.02	rs6446193	0.0804	5.2	-4.753	335	1	top1	0.08	2.9e-07	-4.753	2e-06
	GTEx v8.sCCA2	ENSG00000114388.12	3	50350693	50350694	0.0636	rs7615318	5.63	rs17657664	0.0571	-4.77	5.363	332	10	enet	0.06	8.4e-06	-5.6079	2.05e-08
	GTEx v8.sCCA2	ENSG00000126062.3	3	50359609	50359610	0.0567	rs7615318	5.63	rs2352984	0.00994	-3.65	5.391	331	1	top1	0.0099	0.045	-5.391	7.01e-08
	GTEx v8.sCCA2	ENSG00000163412.12	3	71753623	71753624	0.3026	rs2654439	5.1	rs6772104	0.0583	5.68	4.587	558	63	enet	0.17	4.2e-14	4.498	6.86e-06
	GTEx v8.sCCA2	ENSG00000273486.1	3	136839020	136839021	0.0533	rs34135127	5.6	rs7621932	0.0217	-4.8	-2.257	336	13	enet	0.051	3.9e-05	4.7852	1.71e-06
	GTEx v8.sCCA2	ENSG00000239213.5	3	136862053	136862054	0.1282	rs34135127	5.6	rs13099657	0.0636	5.97	3.492	334	4	lasso	0.097	1.5e-08	4.5891	4.45e-06
	GTEx v8.sCCA2	ENSG00000158092.6	3	136862207	136862208	0.0722	rs34135127	5.6	rs9868120	0.0599	4.74	5.074	334	1	top1	0.06	9.1e-06	5.074	3.9e-07
	GTEx v8.sCCA2	ENSG00000175166.16	3	184298708	184298709	0.3758	rs4912535	-4.48	rs6845	0.298	-9.56	3.808	524	4	lasso	0.33	5e-28	-4.2339	2.3e-05
	GTEx v8.sCCA2	ENSG00000163882.9	3	184361717	184361718	0.0861	rs4912535	-4.48	rs2292998	-0.00329	3.99	1.67	510	33	enet	0.019	0.0098	4.0231	5.74e-05
	GTEx v8.sCCA2	ENSG00000053900.10	4	25377212	25377213	0.5993	rs3756205	4.31	rs7684466	0.712959	14.74	3.976	541	1	top1	0.71	2.5e-84	3.976	7.01e-05
	GTEx v8.sCCA2	ENSG00000113391.18	5	94111698	94111699	0.1001	rs10054903	-4.61	rs13361613	0.227	-8.47	-4.578	263	6	lasso	0.23	3.7e-19	4.53047	5.89e-06
	GTEx v8.sCCA2	ENSG00000181163.13	5	171387115	171387116	0.1093	rs6887323	5.26	rs10463007	0.000106	-3.78	-4.455	406	48	enet	0.0074	0.071	4.26332	2.01e-05
	GTEx v8.sCCA2	ENSG00000243649.8	6	31945672	31945673	0.1496	rs12153855	4.02	rs12153855	0.04342	4.68	4.021	224	15	enet	0.07	1.6e-06	4.35338	1.34e-05
	GTEx v8.sCCA2	ENSG00000204256.12	6	32968659	32968660	0.2479	rs580962	3.68	rs11539216	0.07682	-5.11	0.253	286	39	enet	0.13	6.2e-11	4.20997	2.55e-05
	GTEx v8.sCCA2	ENSG00000232940.5	6	33249533	33249534	0.1221	rs568901	5.9	rs4711336	0.00648	-4.06	-4.509	446	5	lasso	0.035	0.00062	5.25366	1.49e-07
	GTEx v8.sCCA2	ENSG00000223501.8	6	33272008	33272009	0.0615	rs4713675	6.14	rs9469566	0.00456	-4.32	-5.089	470	3	lasso	0.0098	0.046	4.52338	6.09e-06
	GTEx v8.sCCA2	ENSG00000197283.14	6	33419660	33419661	0.0489	rs11751591	-6.32	rs3818528	0.02499	4.87	5.241	478	3	enet	0.045	0.0001	5.78528	7.24e-09
	GTEx v8.sCCA2	ENSG00000030110.12	6	33580292	33580293	0.6643	rs11751591	-6.32	rs210134	0.62491	-13.82	4.197	498	9	lasso	0.66	8.6e-73	-4.22184	2.42e-05
	GTEx v8.sCCA2	ENSG00000146197.8	6	35214418	35214419	0.063	rs2395607	5.6	rs6457792	0.038015	-4.61	5.53	416	33	enet	0.042	0.00018	-5.87452	4.24e-09
	GTEx v8.sCCA2	ENSG00000085382.11	6	104859918	104859919	0.1773	rs457286	-5.15	rs6907016	0.163291	7.22	-3.903	374	8	lasso	0.18	9e-15	-4.57896	4.67e-06
	GTEx v8.sCCA2	ENSG00000055211.12	6	149566293	149566294	0.1105	rs10782310	-4.94	rs9767713	0.10811	-6.67	-4.692	429	15	enet	0.12	4e-10	4.3606	1.3e-05
	GTEx v8.sCCA2	ENSG00000131023.12	6	149716424	149716425	0.0744	rs10782310	-4.94	rs3763163	0.070638	-5.56	-4.497	460	16	enet	0.079	3.6e-07	4.4337	9.26e-06
	GTEx v8.sCCA2	ENSG00000120265.16	6	149749665	149749666	0.1276	rs10782310	-4.94	rs3763163	0.081256	5.88	-4.497	454	40	enet	0.1	4.2e-09	-3.91674	8.98e-05
	GTEx v8.sCCA2	ENSG00000231760.4	6	149799149	149799150	0.4795	rs10782310	-4.94	rs3763162	0.75234	-15.23	-4.53	466	9	lasso	0.76	6.9e-96	4.59483	4.33e-06
	GTEx v8.sCCA2	ENSG00000105866.13	7	21428033	21428034	0.2994	rs2282888	5.26	rs9639379	0.133	7.67	4.902	680	40	enet	0.2	3e-16	4.86118	1.17e-06
	GTEx v8.sCCA2	ENSG00000147471.11	8	37762592	37762593	0.1529	rs10955035	-3.37	rs7463174	0.105	-5.95	3.216	250	29	enet	0.12	7.1e-10	-4.4348	9.22e-06
	GTEx v8.sCCA2	ENSG00000280303.2	8	140636280	140636281	0.102	rs938724	-5.37	rs11996715	0.071	-4.82	-4.775	369	1	top1	0.071	1.4e-06	4.775	1.8e-06
	GTEx v8.sCCA2	ENSG00000157303.10	9	93058687	93058688	0.0981	rs12379660	-6.08	rs12376738	0.088374	-5.6	-5.736	411	1	top1	0.088	7.3e-08	5.736	9.69e-09
	GTEx v8.sCCA2	ENSG00000136942.14	9	124861960	124861961	0.0665	rs633533	-4.55	rs10818989	0.026214	-4.16	2.727	284	5	lasso	0.03	0.0015	-4.43393	9.25e-06
	GTEx v8.sCCA2	ENSG00000136935.13	9	124941098	124941099	0.1645	rs633533	-4.55	rs10819019	0.20279	8.23	-4.102	297	1	top1	0.2	7.4e-17	-4.102	4.1e-05
	GTEx v8.sCCA2	ENSG00000173611.17	9	125143495	125143496	0.1856	rs633533	-4.55	rs7024526	0.294173	-9.86	-4.013	306	8	lasso	0.3	4.3e-25	4.13716	3.52e-05
	GTEx v8.sCCA2	ENSG00000167112.9	9	128322534	128322535	0.1694	rs3003615	4.71	rs12005136	0.097926	5.69	4.125	288	1	top1	0.098	1.4e-08	4.125	3.71e-05
	GTEx v8.sCCA3	ENSG00000176986.15	10	73744383	73744384	0.1087	rs7080350	-3.85	rs2271271	0.0128	-4.3	-3.349	245	4	lasso	0.043	0.00017	4.55482	5.24e-06
	GTEx v8.sCCA3	ENSG00000166507.17	10	73811797	73811798	0.0765	rs7080350	-3.85	rs4746143	0.0327	4.1	-3.446	239	7	lasso	0.054	2.3e-05	-4.56187	5.07e-06
	GTEx v8.sCCA3	ENSG00000198728.10	10	102120452	102120453	0.1084	rs11598856	4.54	rs12768433	0.12	-6.1	3.891	272	1	top1	0.12	3.2e-10	-3.891	9.98e-05
	GTEx v8.sCCA3	ENSG00000189319.13	10	124744268	124744269	0.1864	rs7901168	4.73	rs7901168	0.00679	-4.25	4.734	582	22	enet	0.027	0.0024	-4.17883	2.93e-05
	GTEx v8.sCCA3	ENSG00000273599.1	10	124996063	124996064	0.1959	rs7901168	4.73	rs3781444	0.0578	-5.41	3.441	543	8	lasso	0.076	6.2e-07	-3.92115	8.81e-05
	GTEx v8.sCCA3	ENSG00000026508.17	11	35138869	35138870	0.155	rs752949	3.67	rs41352148	0.130967	6.45	3.547	674	33	enet	0.15	8.7e-13	4.51442	6.35e-06
	GTEx v8.sCCA3	ENSG00000149179.13	11	46936688	46936689	0.0867	rs5898	-4.72	rs1352307	0.063511	-5.77	-4.622	280	11	enet	0.08	3.3e-07	4.5753	4.76e-06
	GTEx v8.sCCA3	ENSG00000182704.7	11	76782250	76782251	0.1851	rs7936685	-5	rs7942368	0.148834	-7.23	-4.685	473	2	lasso	0.17	3.1e-14	4.05192	5.08e-05
	GTEx v8.sCCA3	ENSG00000269940.1	14	103695050	103695051	0.1592	rs1955660	4.86	rs12884809	0.212	8.26	4.329	349	7	lasso	0.21	7.6e-18	4.33252	1.47e-05
	GTEx v8.sCCA3	ENSG00000269958.1	14	103696352	103696353	0.4369	rs1955660	4.86	rs12884809	0.413	11.3	4.329	351	11	lasso	0.51	1.4e-48	4.15418	3.26e-05
	GTEx v8.sCCA3	ENSG00000126215.13	14	103715503	103715504	0.2666	rs1955660	4.86	rs12884809	0.256	-9.15	4.329	344	27	enet	0.29	6e-25	-4.42822	9.5e-06
	GTEx v8.sCCA3	ENSG00000140465.13	15	74725609	74725610	0.1265	rs4886417	5.37	rs2472304	0.087	-5.44	-4.152	346	1	top1	0.087	9.1e-08	4.152	3.3e-05
	GTEx v8.sCCA3	ENSG00000213578.5	15	74826546	74826547	0.1363	rs4886417	5.37	rs12594013	0.0332	4.89	3.481	301	18	enet	0.07	1.6e-06	3.8747	0.000107
	GTEx v8.sCCA3	ENSG00000140497.16	15	74873364	74873365	0.1433	rs4886417	5.37	rs872263	0.0455	5.17	-1.818	283	9	lasso	0.088	7.5e-08	-4.41949	9.89e-06
	GTEx v8.sCCA3	ENSG00000178718.6	15	74957217	74957218	0.4115	rs4886417	5.37	rs35556055	0.596	13.47	4.244	265	1	top1	0.6	7.7e-62	4.244	2.2e-05
	GTEx v8.sCCA3	ENSG00000090565.15	16	425618	425619	0.0596	rs4984681	-4.36	rs4984681	0.068458	-4.91	-4.36	397	1	top1	0.068	2.2e-06	4.36	1.3e-05
	GTEx v8.sCCA3	ENSG00000103269.13	16	675665	675666	0.2221	rs4984681	-4.36	rs2301426	0.142508	6.77	-4.046	447	1	top1	0.14	5.5e-12	-4.046	5.21e-05
	GTEx v8.sCCA3	ENSG00000103260.8	16	715114	715115	0.1276	rs4984681	-4.36	rs4374177	0.014736	-4.15	-3.846	458	3	lasso	0.035	0.00055	5.22052	1.78e-07
	GTEx v8.sCCA3	ENSG00000005513.9	16	981807	981808	0.0836	rs4984681	-4.36	rs4984681	0.06104	5.21	-4.36	444	1	top1	0.061	7.5e-06	-4.36	1.3e-05
	GTEx v8.sCCA3	ENSG00000040199.18	16	71724700	71724701	0.4345	rs150617	4.89	rs4788550	0.54172	-13	4.479	438	19	enet	0.55	4.5e-55	-4.35366	1.34e-05
	GTEx v8.sCCA3	ENSG00000136448.11	17	45051661	45051662	0.4548	rs6503422	5.88	rs6503422	0.545	-12.87	5.876	330	5	lasso	0.57	5.7e-58	-5.76824	8.01e-09
	GTEx v8.sCCA3	ENSG00000172992.11	17	45061108	45061109	0.6278	rs6503422	5.88	rs7213273	0.448	12.33	5.023	325	12	lasso	0.67	8.3e-75	4.55326	5.28e-06
	GTEx v8.sCCA3	ENSG00000166260.10	17	54968763	54968764	0.417	rs17817829	4.26	rs17817829	0.452	11.81	4.265	499	2	lasso	0.45	6.7e-42	4.25452	2.09e-05
	GTEx v8.sCCA3	ENSG00000267731.1	17	68189883	68189884	0.221	rs10445361	4.62	rs7210299	0.115	-6.13	4.397	342	1	top1	0.11	7.4e-10	-4.397	1.1e-05
	GTEx v8.sCCA3	ENSG00000267543.1	17	76549950	76549951	0.1596	rs2120886	-4.16	rs2289607	0.00813	5.13	-3.521	506	23	enet	0.089	6.8e-08	-4.33964	1.43e-05
	GTEx v8.sCCA3	ENSG00000134490.13	18	23437960	23437961	0.2057	rs1788823	4.12	rs11082402	0.190802	7.74	-3.707	344	10	lasso	0.19	4.2e-16	-4.0398	5.35e-05
	GTEx v8.sCCA3	ENSG00000186496.10	18	35377336	35377337	0.1082	rs12457980	3.85	rs767876	0.068929	5.38	3.808	390	1	top1	0.069	2e-06	3.808	0.00014
	GTEx v8.sCCA3	ENSG00000160055.19	1	32222356	32222357	0.1626	rs3766823	5.39	rs2050256	0.0556	-4.39	5.279	207	1	top1	0.056	1.9e-05	-5.279	1.3e-07
	GTEx v8.sCCA3	ENSG00000085831.15	1	51345115	51345116	0.1077	rs12092511	5.74	rs6698809	0.065	-4.7	5.309	188	1	top1	0.065	3.9e-06	-5.309	1.1e-07
	GTEx v8.sCCA3	ENSG00000162613.16	1	77979109	77979110	0.2944	rs17391694	5.43	rs17391694	0.178	7.41	5.428	332	29	enet	0.21	1.1e-17	4.89697	9.73e-07
	GTEx v8.sCCA3	ENSG00000143028.8	1	109466627	109466628	0.2439	rs485660	-4.73	rs2781553	0.232	8.8	-4.314	422	7	lasso	0.29	2.2e-24	-4.83618	1.32e-06
	GTEx v8.sCCA3	ENSG00000143368.9	1	149928343	149928344	0.0515	rs509345	6.65	rs1498308	0.044	4.58	-6.304	133	1	top1	0.044	0.00013	-6.304	2.9e-10
	GTEx v8.sCCA3	ENSG00000117360.12	1	150321475	150321476	0.0948	rs9436127	-6.82	rs2147324	0.0411	-4.13	-3.933	250	4	lasso	0.042	0.00019	4.2084	2.57e-05
	GTEx v8.sCCA3	ENSG00000143382.14	1	150549368	150549369	0.4868	rs9436127	-6.82	rs6693567	0.486	12.21	3.826	288	6	lasso	0.49	7.6e-47	4.25048	2.13e-05
	GTEx v8.sCCA3	ENSG00000143624.13	1	153728066	153728067	0.0427	rs6427183	4.33	rs9426902	0.00305	3.89	-4.329	374	9	enet	0.016	0.014	-4.42322	9.72e-06
	GTEx v8.sCCA3	ENSG00000143702.15	1	243255347	243255348	0.2746	rs1766022	5.77	rs12741781	0.299	-9.81	5.441	287	5	lasso	0.31	2.2e-26	-5.58103	2.39e-08
	GTEx v8.sCCA3	ENSG00000054282.15	1	243256033	243256034	0.3469	rs1766022	5.77	rs6662118	0.358	-10.69	5.265	286	36	enet	0.38	1.4e-33	-5.26666	1.39e-07
	GTEx v8.sCCA3	ENSG00000215251.3	20	3149259	3149260	0.235	rs306755	-4.58	rs306755	0.112824	-6.76	-4.578	415	7	lasso	0.18	6.8e-15	4.3597	1.3e-05
	GTEx v8.sCCA3	ENSG00000185019.16	20	3160195	3160196	0.3167	rs306755	-4.58	rs2422859	0.250465	-8.81	-4.541	421	6	lasso	0.28	3.5e-23	4.3334	1.47e-05
	GTEx v8.sCCA3	ENSG00000101337.15	20	32109505	32109506	0.1041	rs1555133	5.16	rs6141723	0.098162	5.95	4.764	304	4	lasso	0.11	2.5e-09	5.06	4.19e-07
	GTEx v8.sCCA3	ENSG00000078804.12	20	34704289	34704290	0.0927	rs7263251	4.42	rs4911455	0.064308	5.32	4.344	323	1	top1	0.064	4.4e-06	4.344	1.4e-05
	GTEx v8.sCCA3	ENSG00000198646.13	20	34825648	34825649	0.1969	rs7263251	4.42	rs6060017	0.254459	-9.37	3.299	346	29	enet	0.29	7.8e-25	-3.902	9.54e-05
	GTEx v8.sCCA3	ENSG00000100991.11	20	35092870	35092871	0.4304	rs7263251	4.42	rs6058150	0.144508	-7.41	4.197	341	13	lasso	0.26	1.5e-21	-4.2646	2e-05
	GTEx v8.sCCA3	ENSG00000156273.15	21	29218860	29218861	0.1341	rs1153293	3.53	rs2832191	0.066823	6.44	2.886	450	36	enet	0.14	5.3e-12	3.83398	0.000126
	GTEx v8.sCCA3	ENSG00000173276.13	21	42010386	42010387	0.1548	rs468677	4.46	rs693386	0.077626	5.81	-2.801	819	14	enet	0.097	1.6e-08	-3.62877	0.000285
	GTEx v8.sCCA3	ENSG00000232713.2	2	60938603	60938604	0.1317	rs842764	3.53	rs7599341	0.0294	5.37	1.341	350	23	enet	0.041	0.00021	4.40756	1.05e-05
	GTEx v8.sCCA3	ENSG00000115183.14	2	158968670	158968671	0.095	rs169073	-3.26	rs2711053	0.00758	-4.47	0.772	522	27	enet	0.033	0.00083	-4.10633	4.02e-05
	GTEx v8.sCCA3	ENSG00000197713.14	2	210002564	210002565	0.097	rs17770211	5.25	rs7570090	0.0515	5.71	3.599	273	17	enet	0.073	1e-06	4.30959	1.64e-05
	GTEx v8.sCCA3	ENSG00000115365.11	2	210477651	210477652	0.1191	rs17770211	5.25	rs2287420	0.0975	-5.95	4.07	348	1	top1	0.098	1.5e-08	-4.07	4.7e-05
	GTEx v8.sCCA3	ENSG00000186448.14	3	44584887	44584888	0.4372	rs10514710	-4.43	rs12635624	0.463	11.96	-3.156	318	29	enet	0.6	9.6e-63	-4.51784	6.25e-06
	GTEx v8.sCCA3	ENSG00000008300.16	3	48662914	48662915	0.0692	rs35713889	5.51	rs12490393	0.0428	4.19	4.967	255	1	top1	0.043	0.00016	4.967	6.8e-07
	GTEx v8.sCCA3	ENSG00000114302.15	3	48847570	48847571	0.1335	rs35713889	5.51	rs7617480	0.054	-4.94	4.935	270	1	top1	0.054	2.5e-05	-4.935	8.02e-07
	GTEx v8.sCCA3	ENSG00000172053.17	3	49105134	49105135	0.0446	rs11130208	5.57	rs4955420	0.0348	4.81	4.561	254	6	lasso	0.047	7.9e-05	4.29981	1.71e-05
	GTEx v8.sCCA3	ENSG00000177352.9	3	49166320	49166321	0.0941	rs1352889	5.97	rs34762726	0.074	-5.17	-4.159	258	15	enet	0.075	7e-07	5.65128	1.59e-08
	GTEx v8.sCCA3	ENSG00000185909.14	3	49171610	49171611	0.22	rs1352889	5.97	rs7617480	0.276	9.32	4.935	261	7	lasso	0.28	1.1e-23	5.27505	1.33e-07
	GTEx v8.sCCA3	ENSG00000145022.4	3	49412205	49412206	0.0952	rs7628207	6.14	rs974495	0.0551	5.11	4.811	286	29	enet	0.064	4.8e-06	5.43484	5.48e-08
	GTEx v8.sCCA3	ENSG00000145020.15	3	49422752	49422753	0.6486	rs7628207	6.14	rs6769821	0.786	15.6	5.219	287	7	lasso	0.8	5.2e-107	5.20547	1.94e-07
	GTEx v8.sCCA3	ENSG00000145029.13	3	49429325	49429326	0.3851	rs7628207	6.14	rs7619016	0.51	12.81	5.253	287	11	lasso	0.55	4.7e-54	5.71699	1.08e-08
	GTEx v8.sCCA3	ENSG00000173402.11	3	49468702	49468703	0.0833	rs7628207	6.14	rs13096474	0.092	6.54	4.892	288	20	enet	0.14	1.4e-11	4.81127	1.5e-06
	GTEx v8.sCCA3	ENSG00000164061.4	3	49554488	49554489	0.0624	rs7628207	6.14	rs17080528	0.0739	4.97	-4.254	302	1	top1	0.074	8.5e-07	-4.254	2.1e-05
	GTEx v8.sCCA3	ENSG00000164068.15	3	49689501	49689502	0.3479	rs7628207	6.14	rs6785549	0.281	-9.6	4.452	315	43	enet	0.31	2.7e-26	-5.69126	1.26e-08
	GTEx v8.sCCA3	ENSG00000173540.12	3	49723950	49723951	0.5973	rs7628207	6.14	rs6809879	0.746	15.08	5.834	318	1	top1	0.75	2.1e-92	5.834	5.41e-09
	GTEx v8.sCCA3	ENSG00000185614.4	3	49803253	49803254	0.2424	rs7628207	6.14	rs6785549	0.377	11.08	4.452	326	27	enet	0.39	8.4e-35	4.75422	1.99e-06
	GTEx v8.sCCA3	ENSG00000182179.12	3	49813945	49813946	0.1959	rs7628207	6.14	rs2352974	0.271	-9.56	4.455	327	1	top1	0.27	8.9e-23	-4.455	8.39e-06
	GTEx v8.sCCA3	ENSG00000164078.12	3	49903843	49903844	0.1976	rs7628207	6.14	rs2230590	0.292	-9.51	4.856	337	1	top1	0.29	9.6e-25	-4.856	1.2e-06
	GTEx v8.sCCA3	ENSG00000004534.14	3	49940006	49940007	0.6505	rs7628207	6.14	rs2624843	0.834	15.97	-4.744	338	1	top1	0.83	2.7e-120	-4.744	2.1e-06
	GTEx v8.sCCA3	ENSG00000003756.16	3	50088907	50088908	0.0869	rs7628207	6.14	rs12637870	0.00783	4.34	-1.341	354	20	enet	0.058	1.3e-05	-4.40042	1.08e-05
	GTEx v8.sCCA3	ENSG00000281691.1	3	50099980	50099981	0.1579	rs7628207	6.14	rs7615318	0.0829	-6.03	5.63	354	6	lasso	0.12	4.9e-10	-6.21669	5.08e-10
	GTEx v8.sCCA3	ENSG00000235016.1	3	50156084	50156085	0.0709	rs7628207	6.14	rs17657664	0.0554	4.78	5.363	351	1	top1	0.055	2e-05	5.363	8.19e-08
	GTEx v8.sCCA3	ENSG00000004838.13	3	50346851	50346852	0.0846	rs7615318	5.63	rs3774745	0.0125	4.64	-4.948	333	19	enet	0.071	1.5e-06	-4.10289	4.08e-05
	GTEx v8.sCCA3	ENSG00000007402.11	3	50504243	50504244	0.1574	rs13071931	5.62	rs34877766	0.105	-6.1	5.58	317	12	enet	0.13	9.7e-11	-4.888	1.02e-06
	GTEx v8.sCCA3	ENSG00000163412.12	3	71753623	71753624	0.307	rs2654439	5.1	rs6772104	0.18	-7.55	4.587	558	1	top1	0.18	5.3e-15	-4.587	4.5e-06
	GTEx v8.sCCA3	ENSG00000273486.1	3	136839020	136839021	0.0954	rs34135127	5.6	rs35375192	0.0424	-5.28	4.902	336	9	lasso	0.085	1.2e-07	-4.67955	2.88e-06
	GTEx v8.sCCA3	ENSG00000175166.16	3	184298708	184298709	0.4787	rs4912535	-4.48	rs6845	0.399	-11.08	3.808	524	6	lasso	0.44	2.4e-40	-4.21925	2.45e-05
	GTEx v8.sCCA3	ENSG00000159733.13	4	2418662	2418663	0.5142	rs12509340	3.79	rs11731588	0.10079	6.9	2.144	346	46	enet	0.3	3.9e-25	4.37812	1.2e-05
	GTEx v8.sCCA3	ENSG00000053900.10	4	25377212	25377213	0.5361	rs3756205	4.31	rs7684466	0.673579	14.31	3.976	541	20	enet	0.68	1.5e-76	3.94905	7.85e-05
	GTEx v8.sCCA3	ENSG00000196951.10	4	140373380	140373381	0.1412	rs769670	-5.28	rs9992829	0.089108	5.37	3.891	419	1	top1	0.089	6.4e-08	3.891	9.98e-05
	GTEx v8.sCCA3	ENSG00000113391.18	5	94111698	94111699	0.05	rs10054903	-4.61	rs1470150	0.0465	4.68	-4.428	263	1	top1	0.046	8.7e-05	-4.428	9.51e-06
	GTEx v8.sCCA3	ENSG00000204304.11	6	32190185	32190186	0.1353	rs12153855	4.02	rs3828796	0.0142	3.96	2.132	169	16	enet	0.042	0.0002	3.6171	0.000298
	GTEx v8.sCCA3	ENSG00000204220.11	6	33289527	33289528	0.0775	rs4713675	6.14	rs749338	0.0139	3.92	-4.994	484	18	enet	0.022	0.0057	-5.0431	4.58e-07
	GTEx v8.sCCA3	ENSG00000030110.12	6	33580292	33580293	0.5535	rs11751591	-6.32	rs210134	0.482	12.18	4.197	498	9	lasso	0.5	4.3e-48	4.4101	1.03e-05
	GTEx v8.sCCA3	ENSG00000085382.11	6	104859918	104859919	0.131	rs457286	-5.15	rs2486143	0.19	7.96	-4.029	374	6	lasso	0.19	3.6e-16	-4.45436	8.41e-06
	GTEx v8.sCCA3	ENSG00000055211.12	6	149566293	149566294	0.1942	rs10782310	-4.94	rs9322206	0.376	-10.85	-4.856	429	3	lasso	0.38	9e-34	4.73189	2.22e-06
	GTEx v8.sCCA3	ENSG00000131023.12	6	149716424	149716425	0.058	rs10782310	-4.94	rs9322188	0.0606	-4.55	-4.152	460	1	top1	0.061	8.1e-06	4.152	3.3e-05
	GTEx v8.sCCA3	ENSG00000120253.13	6	149749441	149749442	0.044	rs10782310	-4.94	rs7752089	0.029	-4.35	-4.725	454	1	top1	0.029	0.0016	4.725	2.3e-06
	GTEx v8.sCCA3	ENSG00000120265.16	6	149749665	149749666	0.0712	rs10782310	-4.94	rs2151913	0.0437	4.72	-4.569	454	1	top1	0.044	0.00014	-4.569	4.9e-06
	GTEx v8.sCCA3	ENSG00000231760.4	6	149799149	149799150	0.2477	rs10782310	-4.94	rs3763162	0.315	-9.89	-4.53	466	44	enet	0.32	5.1e-27	4.11342	3.9e-05
	GTEx v8.sCCA3	ENSG00000164877.18	7	1459501	1459502	0.057	rs10224368	-5.33	rs11766651	0.052195	4.91	4.113	388	1	top1	0.052	3.3e-05	4.113	3.91e-05
	GTEx v8.sCCA3	ENSG00000157778.8	7	1571004	1571005	0.0903	rs4285396	4.6	rs10229680	0.05871	4.92	4.314	351	1	top1	0.059	1.1e-05	4.314	1.6e-05
	GTEx v8.sCCA3	ENSG00000105866.13	7	21428033	21428034	0.2967	rs2282888	5.26	rs10276352	0.175215	8.42	4.465	680	7	lasso	0.28	2e-23	4.58713	4.49e-06
	GTEx v8.sCCA3	ENSG00000128595.16	7	128739291	128739292	0.0876	rs17340646	3.56	rs10228542	0.009725	-4.37	2.308	352	23	enet	0.036	0.00053	-4.06766	4.75e-05
	GTEx v8.sCCA3	ENSG00000164867.10	7	150990994	150990995	0.1399	rs12539	-5.28	rs891512	0.00284	4.65	-4.622	558	6	lasso	0.04	0.00028	-4.16593	3.1e-05
	GTEx v8.sCCA3	ENSG00000164944.11	8	94553528	94553529	0.1532	rs12680842	-4.24	rs1023767	0.093103	5.5	-3.175	452	25	enet	0.13	4.5e-11	-4.19869	2.68e-05
	GTEx v8.sCCA3	ENSG00000158079.14	9	94030793	94030794	0.0737	rs10156602	-5.847	rs10156602	0.064167	-4.95	-5.847	429	1	top1	0.064	4.5e-06	5.847	5.01e-09
	GTEx v8.sCCA3	ENSG00000185585.19	9	124777157	124777158	0.0541	rs633533	-4.549	rs388704	0.082462	-5.48	-4.206	305	1	top1	0.082	2e-07	4.206	2.6e-05
	GTEx v8.sCCA3	ENSG00000136950.13	9	124862129	124862130	0.1737	rs633533	-4.549	rs640052	0.182791	8.02	-3.987	284	7	lasso	0.22	4.6e-18	-4.92234	8.55e-07
	GTEx v8.sCCA3	ENSG00000136935.13	9	124941098	124941099	0.167	rs633533	-4.549	rs2810463	0.185803	7.83	-4.017	297	4	lasso	0.2	3.2e-16	-4.53494	5.76e-06
	GTEx v8.sCCA3	ENSG00000173611.17	9	125143495	125143496	0.0721	rs633533	-4.549	rs10986505	0.060331	5.04	-4.173	306	1	top1	0.06	8.5e-06	-4.173	3.01e-05
	GTEx v8.sCCA3	ENSG00000119414.11	9	125189938	125189939	0.2208	rs633533	-4.549	rs687654	0.313929	-9.86	-4.452	323	1	top1	0.31	8e-27	4.452	8.51e-06
Back pain for ≥3 months
	GTEx v8.sCCA1	ENSG00000138166.5	10	110497837	110497838	0.1026	rs1023067	4.46	rs1227985	0.008191	3.66	4.301	429	1	top1	0.0082	0.062	4.301	1.7e-05
	GTEx v8.sCCA1	ENSG00000100100.12	22	31292497	31292498	0.1242	rs740229	-4.25	rs5998069	0.134128	7.18	-3.216	345	5	lasso	0.18	8.1e-15	-4.13506	3.55e-05
	GTEx v8.sCCA1	ENSG00000100105.17	22	31346231	31346232	0.1815	rs740229	-4.25	rs7286320	0.062132	-5.78	-4.152	339	10	lasso	0.1	4.5e-09	4.3509	1.36e-05
	GTEx v8.sCCA1	ENSG00000184708.17	22	31496107	31496108	0.1932	rs740229	-4.25	rs3091392	0.021492	-4.98	-3.062	357	17	enet	0.087	8.7e-08	4.0086	6.11e-05
	GTEx v8.sCCA1	ENSG00000100150.16	22	31753950	31753951	0.1272	rs5997930	-4.19	rs6518754	0.025586	5.54	-2.197	370	17	enet	0.074	8.9e-07	-3.90133	9.57e-05
	GTEx v8.sCCA1	ENSG00000272870.1	4	173370445	173370446	0.0671	rs1372526	3.34	rs17059398	-0.002362	3.74	2.716	323	5	lasso	0.01	0.044	3.90757	9.32e-05
	GTEx v8.sCCA1	ENSG00000272391.5	7	75486270	75486271	0.5561	rs17207196	-3.77	rs1167827	0.304323	9.69	-3.775	198	37	enet	0.49	7.9e-46	-4.00374	6.23e-05
	GTEx v8.sCCA1	ENSG00000127957.17	7	75528147	75528148	0.6922	rs17207196	-3.77	rs17207196	0.574925	-13.25	-3.775	217	31	enet	0.6	1.9e-62	4.12807	3.66e-05
	GTEx v8.sCCA2	ENSG00000101213.6	20	63537369	63537370	0.1114	rs909334	-3.31	rs311497	0.029926	4.48	-1.555	434	24	enet	0.06	9.2e-06	-4.16943	3.05e-05
	GTEx v8.sCCA3	ENSG00000109089.7	17	74987631	74987632	0.1598	rs1719478	3.08	rs1719478	0.00145	3.64	3.076	411	36	enet	0.013	0.025	4.72374	2.32e-06
	GTEx v8.sCCA3	ENSG00000182541.17	22	31212273	31212274	0.0951	rs740229	-4.25	rs131213	0.0678	5.25	-3.527	355	13	enet	0.074	8.5e-07	-3.92701	8.6e-05
	GTEx v8.sCCA3	ENSG00000213888.3	22	31346776	31346777	0.0945	rs740229	-4.25	rs5753482	0.00196	3.89	-4.033	339	3	lasso	0.01	0.044	-4.16785	3.07e-05
	GTEx v8.sCCA3	ENSG00000198089.15	22	31488745	31488746	0.4047	rs740229	-4.25	rs4820045	0.35	-10.5	-3.314	355	39	enet	0.42	1.1e-37	4.03321	5.5e-05
	GTEx v8.sCCA3	ENSG00000100150.16	22	31753950	31753951	0.123	rs5997930	-4.19	rs6518754	0.0797	-5.84	-2.197	370	18	enet	0.099	1.1e-08	3.84808	0.000119
	GTEx v8.sCCA3	ENSG00000127957.17	7	75528147	75528148	0.5936	rs17207196	-3.77	rs17207196	0.433898	-11.53	-3.775	217	27	enet	0.51	6.1e-49	4.32177	1.55e-05
Knee pain for ≥3 months
	GTEx v8.sCCA1	ENSG00000257218.5	12	120446437	120446438	0.7255	rs7027	-3.81	rs7964008	0.54064	-12.85	-3.673	390	39	enet	0.79	1.8e-103	4.21912	2.45e-05
	GTEx v8.sCCA1	ENSG00000101019.21	20	35412140	35412141	0.4845	rs224331	-4.15	rs4911496	0.52357	12.73	-3.927	331	7	lasso	0.53	3.3e-51	-3.92395	8.71e-05
	GTEx v8.sCCA1	ENSG00000174306.21	20	41317671	41317672	0.1111	rs941796	-4.6	rs6029632	0.061588	5.53	-3.826	363	1	top1	0.062	6.9e-06	-3.826	0.00013
	GTEx v8.sCCA1	ENSG00000198743.6	21	34094862	34094863	0.1369	rs9636869	3.42	rs2834349	0.00922	4.21	-1.372	401	15	enet	0.052	3.2e-05	-3.94215	8.08e-05
	GTEx v8.sCCA1	ENSG00000002933.7	7	150800533	150800534	0.6963	rs10230736	-4.58	rs11972506	0.269933	-9.13	-3.105	532	97	enet	0.48	5e-45	4.36194	1.29e-05
	GTEx v8.sCCA2	ENSG00000257218.5	12	120446437	120446438	0.4195	rs7027	-3.81	rs566124	0.401929	11.1	-3.475	390	6	lasso	0.46	3.3e-42	-4.0662	4.78e-05
	GTEx v8.sCCA2	ENSG00000177732.8	20	325594	325595	0.1403	rs13039973	4.26	rs7345645	0.081143	5.34	3.921	436	1	top1	0.081	2.5e-07	3.921	8.82e-05
	GTEx v8.sCCA2	ENSG00000101019.21	20	35412140	35412141	0.311	rs224331	-4.15	rs4911496	0.307049	-9.77	-3.927	331	1	top1	0.31	3.6e-26	3.927	8.6e-05
	GTEx v8.sCCA2	ENSG00000106565.17	7	150801359	150801360	0.6048	rs10230736	-4.58	rs11972506	0.233	-8.49	-3.105	533	50	enet	0.44	2.7e-40	4.09049	4.3e-05
	GTEx v8.sCCA3	ENSG00000257218.5	12	120446437	120446438	0.6224	rs7027	-3.81	rs566124	0.48	12.29	-3.475	390	14	lasso	0.68	1.2e-76	-4.2758	1.9e-05
	GTEx v8.sCCA3	ENSG00000101019.21	20	35412140	35412141	0.2333	rs224331	-4.15	rs6060369	0.224379	8.95	-3.987	331	7	lasso	0.24	7.5e-20	-4.02	5.91e-05
	GTEx v8.sCCA3	ENSG00000112715.21	6	43770212	43770213	0.1522	rs3025010	-3.92	rs11759451	0.00169	-3.87	-2.326	455	7	lasso	0.027	0.0023	4.24066	2.23e-05
Neck or shoulder pain for ≥3 months
	GTEx v8.sCCA1	ENSG00000128789.20	18	12658134	12658135	0.279	rs9955985	-3.6	rs12966424	0.373758	10.71	-3.554	375	13	lasso	0.38	5.3e-33	-3.6415	0.000271
	GTEx v8.sCCA1	ENSG00000269918.1	8	11106703	11106704	0.4522	rs13276836	-4.64	rs6601563	0.542909	12.91	-3.846	631	24	enet	0.59	1.5e-60	-4.47	7.97e-06
	GTEx v8.sCCA1	ENSG00000255310.2	8	11109725	11109726	0.4313	rs13276836	-4.64	rs7832722	0.58411	13.38	-3.924	630	24	enet	0.6	9.5e-63	-4.42	1.01e-05
	GTEx v8.sCCA2	ENSG00000137288.9	6	33711726	33711727	0.2658	rs2296329	-4.31	rs2296329	0.17175	-7.34	-4.314	512	7	lasso	0.21	1e-17	4.0961	4.2e-05
	GTEx v8.sCCA2	ENSG00000269918.1	8	11106703	11106704	0.4475	rs13276836	-4.64	rs6601563	0.541	-12.88	-3.846	631	25	enet	0.59	2.7e-60	4.47128	7.78e-06
	GTEx v8.sCCA2	ENSG00000255310.2	8	11109725	11109726	0.4322	rs13276836	-4.64	rs7832722	0.58	-13.33	-3.924	630	29	enet	0.6	1.4e-62	4.4247	9.66e-06
	GTEx v8.sCCA3	ENSG00000269918.1	8	11106703	11106704	0.3785	rs13276836	-4.64	rs7460507	0.430017	11.81	-3.76	631	16	enet	0.48	7.1e-45	-4.30367	1.68e-05
	GTEx v8.sCCA3	ENSG00000255310.2	8	11109725	11109726	0.3186	rs13276836	-4.64	rs7832722	0.354919	-10.85	-3.924	630	24	enet	0.4	5.3e-36	4.3601	1.3e-05
	GTEx v8.sCCA3	ENSG00000269899.1	8	11846390	11846391	0.092	rs2409805	5.39	rs1298295	0.061079	5.31	2.978	440	8	enet	0.063	5.8e-06	4.03807	5.39e-05
Headaches for ≥3 months
	GTEx v8.sCCA1	ENSG00000123384.13	12	57128492	57128493	0.1929	rs11172113	-9.03	rs11172113	0.141356	6.83	-9.031	330	1	top1	0.14	6.7e-12	-9.03	1.7e-19
	GTEx v8.sCCA1	ENSG00000162104.9	16	4116184	4116185	0.1911	rs2531992	2.77	rs2041247	0.001589	4.08	2.144	365	40	enet	0.071	1.3e-06	4.00191	6.28e-05
	GTEx v8.sCCA1	ENSG00000116604.17	1	156500827	156500828	0.2312	rs1050316	4.57	rs1050316	0.180127	-7.47	4.573	430	1	top1	0.18	5.5e-15	-4.573	4.81e-06
	GTEx v8.sCCA1	ENSG00000180667.10	1	207052979	207052980	0.1277	rs901107	5.08	rs2883211	0.105548	-6.51	-3.941	414	10	lasso	0.12	2.1e-10	4.54171	5.58e-06
	GTEx v8.sCCA1	ENSG00000014123.9	6	96521594	96521595	0.1232	rs2273621	5.7	rs2064947	0.119	-6.44	4.447	422	1	top1	0.12	3.9e-10	-4.447	8.71e-06
	GTEx v8.sCCA2	ENSG00000182199.10	12	57229326	57229327	0.1371	rs11172113	-9.03	rs167769	0.040161	-4.75	-5.7	339	28	enet	0.049	5.5e-05	6.19363	5.88e-10
	GTEx v8.sCCA2	ENSG00000267040.6	18	57630301	57630302	0.1165	rs10503018	-6.09	rs17063853	0.00994	-4.23	-2.82	546	40	enet	0.056	1.7e-05	4.05519	5.01e-05
	GTEx v8.sCCA2	ENSG00000143382.14	1	150549368	150549369	0.432	rs698915	4.26	rs6693567	0.434	11.52	3.998	288	14	enet	0.44	6.6e-40	4.29	1.76e-05
	GTEx v8.sCCA2	ENSG00000166619.12	20	37527930	37527931	0.0579	rs10154012	-4.34	rs198486	0.023817	-4.28	-4.329	384	17	enet	0.049	5.9e-05	4.47462	7.65e-06
	GTEx v8.sCCA2	ENSG00000132792.18	20	37693954	37693955	0.1272	rs10154012	-4.34	rs2235467	0.075365	-5.55	-3.944	402	31	enet	0.11	3.5e-09	4.39808	1.09e-05
	GTEx v8.sCCA2	ENSG00000279699.1	22	30276950	30276951	0.1209	rs5997653	3.89	rs5753103	0.068651	-5.43	-3.746	431	10	lasso	0.13	3.6e-11	4.48369	7.34e-06
	GTEx v8.sCCA2	ENSG00000082781.11	3	124901417	124901418	0.1941	rs3772832	-4.34	rs9879289	0.0933	-7.04	-3.695	594	39	enet	0.21	1.6e-17	4.29293	1.76e-05
	GTEx v8.sCCA2	ENSG00000131188.11	5	177446444	177446445	0.0535	rs6886255	-4.856	rs10077929	0.0466	4.15	-4.301	242	1	top1	0.047	8.6e-05	-4.301	1.7e-05
	GTEx v8.sCCA3	ENSG00000123384.13	12	57128492	57128493	0.1199	rs11172113	-9.03	rs9634246	0.0356	4.32	2.848	330	3	lasso	0.066	3.2e-06	7.3456	2.05e-13
	GTEx v8.sCCA3	ENSG00000185482.7	12	57251192	57251193	0.0837	rs11172113	-9.03	rs324011	0.0233	-4.06	-5.165	342	6	lasso	0.043	0.00017	6.5722	4.96e-11
	GTEx v8.sCCA3	ENSG00000123836.14	1	207034365	207034366	0.1447	rs901107	5.08	rs1060286	0.0766	5.18	4.565	420	8	lasso	0.086	1e-07	4.58327	4.58e-06
	GTEx v8.sCCA3	ENSG00000099999.14	22	30421770	30421771	0.2497	rs5997653	3.89	rs5753103	0.128	-6.45	-3.746	444	3	lasso	0.14	9.2e-12	3.9798	6.9e-05
	GTEx v8.sCCA3	ENSG00000113758.13	5	177474400	177474401	0.0351	rs6886255	-4.856	rs9885210	0.00511	-3.61	-4.301	254	1	top1	0.0051	0.11	4.301	1.7e-05
Hip pain for ≥3 months
	GTEx v8.sCCA1	ENSG00000088387.18	13	99086624	99086625	0.3085	rs7987131	3.97	rs7987131	0.221484	-8.68	3.973	545	15	lasso	0.28	7.2e-24	-4.26925	1.96e-05
	GTEx v8.sCCA1	ENSG00000182944.17	22	29268008	29268009	0.0787	rs5752905	-3.42	rs6006108	0.006914	4.28	-3.382	419	13	enet	0.015	0.02	-3.92623	8.63e-05
	GTEx v8.sCCA1	ENSG00000261366.1	6	95577449	95577450	0.131	rs1133503	-4.03	rs7774322	0.0674	-5.9	-4.025	292	6	lasso	0.078	4e-07	4.0398	5.35e-05
	GTEx v8.sCCA2	ENSG00000223508.5	8	232135	232136	0.2365	rs12541287	-4.66	rs3752670	0.175	-7.84	2.346	324	6	lasso	0.27	1.2e-22	-3.92051	8.84e-05
	GTEx v8.sCCA3	ENSG00000172469.15	6	95577542	95577543	0.5175	rs1133503	-4.03	rs4549624	0.399	-11.06	-2.894	292	30	enet	0.53	2.8e-52	3.9867	6.7e-05
	GTEx v8.sCCA3	ENSG00000223508.5	8	232135	232136	0.2474	rs12541287	-4.66	rs10087419	0.142495	7.19	-3.808	324	8	lasso	0.2	5.3e-17	-4.0648	4.81e-05
eQTL: expression Quantitative Trait Locus; GTEx: Genotype-Tissue Expression; GWAS: genome-wide association study; TWAS: Transcriptome-Wide Association Study.
