# Supplementary material for: Screen Time and Chronic Pain Health: Mendelian Randomization Study
Source: J Med Internet Res. 2026 Feb 9;28:e78233. doi: 10.2196/78233 (PMC12930148; doi:10.2196/78233)
Supplement: Multimedia Appendix 15 [file jmir_v28i1e78233_app15.xlsx]

## Sheet: Multimedia Appendix 15
Multimedia Appendix 15. The results of the jointly significant genes for screen time.
Traits	PANEL	ID	CHR	Gene	TWAS.Z	TWAS.P	JOINT.BETA	JOINT.BETA.SE	JOINT.Z	JOINT.P
Time spent watching television
	GTEx v8.sCCA1	ENSG00000171735.18	1	CAMTA1	4.4	1.3e-05	4.4	1	4.4	1.3e-05
	GTEx v8.sCCA1	ENSG00000075151.20	1	EIF4G3	-4.2	2.1e-05	-4.2	1	-4.2	2.1e-05
	GTEx v8.sCCA1	ENSG00000066135.12	1	KDM4A	4.9	1.2e-06	4.9	1	4.9	1.2e-06
	GTEx v8.sCCA1	ENSG00000134709.10	1	HOOK1	4.5	5.6e-06	4.5	1	4.5	5.6e-06
	GTEx v8.sCCA1	ENSG00000162613.16	1	FUBP1	6.6	4.9e-11	6.6	1	6.6	4.9e-11
	GTEx v8.sCCA1	ENSG00000142875.19	1	PRKACB	4.8	1.9e-06	4.8	1	4.8	1.9e-06
	GTEx v8.sCCA1	ENSG00000117500.12	1	TMED5	6.2	4.3e-10	6.2	1	6.2	4.3e-10
	GTEx v8.sCCA1	ENSG00000162692.10	1	VCAM1	4.6	5.3e-06	4.6	1	4.6	5.3e-06
	GTEx v8.sCCA1	ENSG00000198890.7	1	PRMT6	5.5	4e-08	5.5	1	5.5	4e-08
	GTEx v8.sCCA1	ENSG00000174151.14	1	CYB561D1	-5.9	4.7e-09	-5.9	1	-5.9	4.7e-09
	GTEx v8.sCCA1	ENSG00000143578.15	1	CREB3L4	-5.1	3.9e-07	-5.1	1	-5.1	3.9e-07
	GTEx v8.sCCA1	ENSG00000160803.7	1	UBQLN4	-4.9	1.1e-06	-4.9	1	-4.9	1.1e-06
	GTEx v8.sCCA1	ENSG00000116406.18	1	EDEM3	5.8	5.8e-09	5.8	1	5.8	5.7e-09
	GTEx v8.sCCA1	ENSG00000163431.12	1	LMOD1	4.7	2.4e-06	4.7	1	4.7	2.4e-06
	GTEx v8.sCCA1	ENSG00000054282.15	1	SDCCAG8	-4.5	7.4e-06	-4.5	1	-4.5	7.4e-06
	GTEx v8.sCCA1	ENSG00000179456.10	1	ZBTB18	-5.2	1.9e-07	-5.2	1	-5.2	1.9e-07
	GTEx v8.sCCA1	ENSG00000119778.14	2	ATAD2B	-4.2	2.9e-05	-4.2	1	-4.2	2.9e-05
	GTEx v8.sCCA1	ENSG00000163798.13	2	SLC4A1AP	4.1	4.3e-05	4.1	1	4.1	4.3e-05
	GTEx v8.sCCA1	ENSG00000243244.5	2	STON1	-4.1	4.1e-05	-4.1	1	-4.1	4.1e-05
	GTEx v8.sCCA1	ENSG00000273306.1	2	novel gene	-4.1	4.2e-05	-4.1	1	-4.1	4.2e-05
	GTEx v8.sCCA1	ENSG00000144218.18	2	AFF3	6.6	5.2e-11	6.6	1	6.6	5.2e-11
	GTEx v8.sCCA1	ENSG00000170035.15	2	UBE2E3	5.1	4.1e-07	5.1	1	5.1	4.1e-07
	GTEx v8.sCCA1	ENSG00000189362.11	2	NEMP2	5	5.8e-07	5	1	5	5.8e-07
	GTEx v8.sCCA1	ENSG00000055044.10	2	NOP58	4.6	3.9e-06	4.6	1	4.6	3.9e-06
	GTEx v8.sCCA1	ENSG00000225697.12	3	SLC26A6	5.4	6.9e-08	20.4	1.9	10.9	8.4e-28
	GTEx v8.sCCA1	ENSG00000173402.11	3	DAG1	6.4	1.2e-10	38.7	2.4	16.2	9.2e-59
	GTEx v8.sCCA1	ENSG00000164061.4	3	BSN	-11	5.2e-28	107.4	7.2	14.9	2.5e-50
	GTEx v8.sCCA1	ENSG00000164062.12	3	APEH	8.7	3e-18	25.6	2.1	12.3	1.1e-34
	GTEx v8.sCCA1	ENSG00000164078.12	3	MST1R	-12.2	3.7e-34	-38.9	6	-6.4	1.3e-10
	GTEx v8.sCCA1	ENSG00000001617.11	3	SEMA3F	12.5	9e-36	46.4	3.5	13.4	3.6e-41
	GTEx v8.sCCA1	ENSG00000068001.13	3	HYAL2	9.3	2.1e-20	10	1.8	5.6	2.6e-08
	GTEx v8.sCCA1	ENSG00000068028.17	3	RASSF1	-6	2.7e-09	13.4	1.5	9	2.9e-19
	GTEx v8.sCCA1	ENSG00000114388.12	3	NPRL2	6.5	1.1e-10	23.8	2.4	9.9	4.9e-23
	GTEx v8.sCCA1	ENSG00000114738.10	3	MAPKAPK3	-6.1	9.4e-10	29	5.3	5.5	3.6e-08
	GTEx v8.sCCA1	ENSG00000088538.12	3	DOCK3	-5.4	6e-08	-16.4	4	-4.1	4.5e-05
	GTEx v8.sCCA1	ENSG00000271843.1	3	novel gene	4	6.3e-05	4	1	4	6.3e-05
	GTEx v8.sCCA1	ENSG00000213300.5	3	HNRNPA3P6	-4.5	7.2e-06	-4.5	1	-4.5	7.1e-06
	GTEx v8.sCCA1	ENSG00000174912.7	3	METTL15P1	4.7	3e-06	4.7	1	4.7	3e-06
	GTEx v8.sCCA1	ENSG00000073792.15	3	IGF2BP2	4.6	4.4e-06	4.6	1	4.6	4.4e-06
	GTEx v8.sCCA1	ENSG00000145220.13	4	LYAR	4	5.1e-05	4	1	4	5.1e-05
	GTEx v8.sCCA1	ENSG00000163257.10	4	DCAF16	5.7	1.5e-08	5.7	1	5.7	1.5e-08
	GTEx v8.sCCA1	ENSG00000109184.14	4	DCUN1D4	-3.9	9.3e-05	-3.9	1	-3.9	9.2e-05
	GTEx v8.sCCA1	ENSG00000157404.15	4	KIT	5.1	3.3e-07	5.1	1	5.1	3.2e-07
	GTEx v8.sCCA1	ENSG00000278978.1	4	NA	-8.1	5.7e-16	-8.1	1	-8.1	6e-16
	GTEx v8.sCCA1	ENSG00000049167.13	5	ERCC8	-5.8	5.1e-09	-5.8	1	-5.8	5.1e-09
	GTEx v8.sCCA1	ENSG00000145675.14	5	PIK3R1	-4.2	2.5e-05	-4.2	1	-4.2	2.5e-05
	GTEx v8.sCCA1	ENSG00000132842.13	5	AP3B1	4.1	4.1e-05	4.1	1	4.1	4.1e-05
	GTEx v8.sCCA1	ENSG00000175745.11	5	NR2F1	-4.3	1.5e-05	-4.3	1	-4.3	1.5e-05
	GTEx v8.sCCA1	ENSG00000249947.2	5	NA	-5.8	7.2e-09	-5.8	1	-5.8	7.2e-09
	GTEx v8.sCCA1	ENSG00000133835.14	5	HSD17B4	4.3	2e-05	4.3	1	4.3	2e-05
	GTEx v8.sCCA1	ENSG00000228672.3	5	PROB1	-5.4	8.7e-08	-5.4	1	-5.4	8.7e-08
	GTEx v8.sCCA1	ENSG00000156453.13	5	PCDH1	4	5.8e-05	4	1	4	5.8e-05
	GTEx v8.sCCA1	ENSG00000204758.7	5	RPL26L1-AS1	4.7	3.2e-06	4.7	1	4.7	3.2e-06
	GTEx v8.sCCA1	ENSG00000196670.13	5	ZFP62	-4.4	1.2e-05	-4.4	1	-4.4	1.2e-05
	GTEx v8.sCCA1	ENSG00000272269.1	6	NUP153-AS1	-4.6	4.2e-06	-4.6	1	-4.6	4.2e-06
	GTEx v8.sCCA1	ENSG00000272462.2	6	LINC02980	-4.2	3.3e-05	-4.2	1	-4.2	3.3e-05
	GTEx v8.sCCA1	ENSG00000154548.8	6	SRSF12	4.4	1e-05	4.4	1	4.4	1.1e-05
	GTEx v8.sCCA1	ENSG00000112320.11	6	SOBP	-5.2	1.8e-07	-5.2	1	-5.2	1.8e-07
	GTEx v8.sCCA1	ENSG00000203760.8	6	CENPW	-4.1	3.7e-05	-4.1	1	-4.1	3.7e-05
	GTEx v8.sCCA1	ENSG00000130338.12	6	TULP4	-4.5	6.2e-06	-4.5	1	-4.5	6.2e-06
	GTEx v8.sCCA1	ENSG00000127957.17	7	PMS2P3	4.3	2e-05	4.3	1	4.3	2e-05
	GTEx v8.sCCA1	ENSG00000173114.12	7	LRRN3	4.3	1.7e-05	4.3	1	4.3	1.7e-05
	GTEx v8.sCCA1	ENSG00000269918.1	8	novel gene	5.4	5.6e-08	5.4	1	5.4	5.6e-08
	GTEx v8.sCCA1	ENSG00000147592.8	8	LACTB2	-3.9	0.0001	-3.9	1	-3.9	0.0001
	GTEx v8.sCCA1	ENSG00000147650.11	8	LRP12	4	7.6e-05	4	1	4	7.6e-05
	GTEx v8.sCCA1	ENSG00000167656.4	8	LY6D	4	7.3e-05	4	1	4	7.3e-05
	GTEx v8.sCCA1	ENSG00000044459.14	9	CNTLN	4.3	2.1e-05	4.3	1	4.3	2.1e-05
	GTEx v8.sCCA1	ENSG00000187742.14	9	SECISBP2	4.1	3.5e-05	4.1	1	4.1	3.5e-05
	GTEx v8.sCCA1	ENSG00000188938.15	9	FAM120AOS	4.6	3.7e-06	4.6	1	4.6	3.7e-06
	GTEx v8.sCCA1	ENSG00000148110.15	9	MFSD14B	4.3	2e-05	4.3	1	4.3	2e-05
	GTEx v8.sCCA1	ENSG00000196597.11	9	ZNF782	5.4	7.7e-08	5.4	1	5.4	7.7e-08
	GTEx v8.sCCA1	ENSG00000136874.10	9	STX17	-4.7	2.7e-06	-4.7	1	-4.7	2.7e-06
	GTEx v8.sCCA1	ENSG00000165209.18	9	STRBP	4.7	2.7e-06	4.7	1	4.7	2.7e-06
	GTEx v8.sCCA1	ENSG00000224020.1	9	MIR181A2HG	4.2	2.9e-05	4.2	1	4.2	2.9e-05
	GTEx v8.sCCA1	ENSG00000165698.15	9	SPACA9	5.2	1.8e-07	5.2	1	5.2	1.8e-07
	GTEx v8.sCCA1	ENSG00000235138.1	9	novel gene	4.6	5.3e-06	4.6	1	4.6	5.3e-06
	GTEx v8.sCCA1	ENSG00000107833.10	10	NPM3	-5.7	9.8e-09	-5.7	1	-5.7	9.8e-09
	GTEx v8.sCCA1	ENSG00000165832.5	10	TRUB1	-5.1	3.2e-07	-5.1	1	-5.1	3.2e-07
	GTEx v8.sCCA1	ENSG00000273599.1	10	novel gene	6.3	2.7e-10	6.3	1	6.3	2.7e-10
	GTEx v8.sCCA1	ENSG00000168569.7	11	TMEM223	4.7	3e-06	4.7	1	4.7	3e-06
	GTEx v8.sCCA1	ENSG00000175550.7	11	DRAP1	-6.2	5.9e-10	-6.2	1	-6.2	5.9e-10
	GTEx v8.sCCA1	ENSG00000186635.14	11	ARAP1	4.9	9e-07	4.9	1	4.9	9e-07
	GTEx v8.sCCA1	ENSG00000166037.10	11	CEP57	6.7	2.2e-11	6.7	1	6.7	2.2e-11
	GTEx v8.sCCA1	ENSG00000152404.15	11	CWF19L2	-4.9	8.6e-07	-4.9	1	-4.9	8.6e-07
	GTEx v8.sCCA1	ENSG00000150764.13	11	DIXDC1	4.3	2.1e-05	4.3	1	4.3	2.1e-05
	GTEx v8.sCCA1	ENSG00000111652.9	12	COPS7A	4.1	4.6e-05	4.1	1	4.1	4.6e-05
	GTEx v8.sCCA1	ENSG00000258057.5	12	BCDIN3D-AS1	4	7.2e-05	4	1	4	7.2e-05
	GTEx v8.sCCA1	ENSG00000111540.15	12	RAB5B	-4.8	1.5e-06	-4.8	1	-4.8	1.5e-06
	GTEx v8.sCCA1	ENSG00000271614.1	12	ATP2B1-AS1	-4.4	9.2e-06	-4.4	1	-4.4	9.2e-06
	GTEx v8.sCCA1	ENSG00000258136.1	12	PRDM4-AS1	4.3	1.8e-05	4.3	1	4.3	1.8e-05
	GTEx v8.sCCA1	ENSG00000123066.7	12	MED13L	-4.9	1e-06	-4.9	1	-4.9	1e-06
	GTEx v8.sCCA1	ENSG00000167272.10	12	POP5	5.6	2.2e-08	5.6	1	5.6	2.3e-08
	GTEx v8.sCCA1	ENSG00000188735.12	12	TMEM120B	4	6.5e-05	4	1	4	6.5e-05
	GTEx v8.sCCA1	ENSG00000183955.12	12	KMT5A	6.6	5.4e-11	6.6	1	6.6	5.5e-11
	GTEx v8.sCCA1	ENSG00000023516.8	13	AKAP11	-4	7.1e-05	-4	1	-4	7.1e-05
	GTEx v8.sCCA1	ENSG00000175198.15	13	PCCA	5.9	3.5e-09	5.9	1	5.9	3.5e-09
	GTEx v8.sCCA1	ENSG00000257285.5	14	PRMT5-DT	-5.4	7.9e-08	-5.4	1	-5.4	7.9e-08
	GTEx v8.sCCA1	ENSG00000258940.2	14	MIA2-AS1	3.9	9.5e-05	3.9	1	3.9	9.5e-05
	GTEx v8.sCCA1	ENSG00000081177.18	14	EXD2	-4.8	1.6e-06	-4.8	1	-4.8	1.6e-06
	GTEx v8.sCCA1	ENSG00000126214.21	14	KLC1	4.3	1.5e-05	4.3	1	4.3	1.5e-05
	GTEx v8.sCCA1	ENSG00000187446.11	15	CHP1	4.5	7.2e-06	4.5	1	4.5	7.2e-06
	GTEx v8.sCCA1	ENSG00000278769.1	15	novel gene	4.1	3.5e-05	4.1	1	4.1	3.5e-05
	GTEx v8.sCCA1	ENSG00000166963.12	15	MAP1A	5	4.8e-07	5	1	5	4.8e-07
	GTEx v8.sCCA1	ENSG00000075131.9	15	TIPIN	-4	5.8e-05	-4	1	-4	5.8e-05
	GTEx v8.sCCA1	ENSG00000169375.15	15	SIN3A	4.2	3e-05	4.2	1	4.2	3e-05
	GTEx v8.sCCA1	ENSG00000136379.11	15	ABHD17C	-4.5	7.8e-06	-4.5	1	-4.5	7.8e-06
	GTEx v8.sCCA1	ENSG00000255769.7	15	GOLGA2P10	-3.9	0.00011	-3.9	1	-3.9	0.00011
	GTEx v8.sCCA1	ENSG00000187555.14	16	USP7	5	4.9e-07	5	1	5	4.9e-07
	GTEx v8.sCCA1	ENSG00000169682.17	16	SPNS1	-4.9	1.1e-06	-4.9	1	-4.9	1.1e-06
	GTEx v8.sCCA1	ENSG00000232748.3	16	novel gene	6.7	1.6e-11	6.7	1	6.7	1.6e-11
	GTEx v8.sCCA1	ENSG00000103479.15	16	RBL2	-5.6	1.8e-08	-5.6	1	-5.6	1.8e-08
	GTEx v8.sCCA1	ENSG00000102904.14	16	TSNAXIP1	-4.7	2.1e-06	-4.7	1	-4.7	2.1e-06
	GTEx v8.sCCA1	ENSG00000182149.20	16	IST1	-4.8	1.7e-06	-4.8	1	-4.8	1.7e-06
	GTEx v8.sCCA1	ENSG00000070444.14	17	MNT	4.8	1.4e-06	4.8	1	4.8	1.4e-06
	GTEx v8.sCCA1	ENSG00000132507.17	17	EIF5A	4.7	2.6e-06	4.7	1	4.7	2.6e-06
	GTEx v8.sCCA1	ENSG00000108599.14	17	AKAP10	-4.3	1.7e-05	-4.3	1	-4.3	1.7e-05
	GTEx v8.sCCA1	ENSG00000273559.4	17	CWC25	4.2	3e-05	4.2	1	4.2	3e-05
	GTEx v8.sCCA1	ENSG00000278627.1	17	novel gene	-4.3	1.8e-05	-4.3	1	-4.3	1.8e-05
	GTEx v8.sCCA1	ENSG00000136463.7	17	TACO1	-4.8	1.3e-06	-4.8	1	-4.8	1.3e-06
	GTEx v8.sCCA1	ENSG00000266074.8	17	BAHCC1	-4.5	6.5e-06	-4.5	1	-4.5	6.5e-06
	GTEx v8.sCCA1	ENSG00000141560.14	17	FN3KRP	-4.3	2e-05	-4.3	1	-4.3	2e-05
	GTEx v8.sCCA1	ENSG00000141452.9	18	RMC1	5.1	2.9e-07	5.1	1	5.1	2.9e-07
	GTEx v8.sCCA1	ENSG00000141425.17	18	RPRD1A	4.7	2.1e-06	4.7	1	4.7	2.1e-06
	GTEx v8.sCCA1	ENSG00000226742.3	18	HSBP1L1	4.4	1.3e-05	4.4	1	4.4	1.3e-05
	GTEx v8.sCCA1	ENSG00000129911.8	19	KLF16	-4.7	3.1e-06	-4.7	1	-4.7	3.1e-06
	GTEx v8.sCCA1	ENSG00000129351.17	19	ILF3	-7	2.2e-12	-7	1	-7	2.2e-12
	GTEx v8.sCCA1	ENSG00000240616.1	19	RPS6P25	4.3	2e-05	4.3	1	4.3	2e-05
	GTEx v8.sCCA1	ENSG00000072062.13	19	PRKACA	4.1	4.5e-05	4.1	1	4.1	4.5e-05
	GTEx v8.sCCA1	ENSG00000099308.10	19	MAST3	5.1	3.7e-07	5.1	1	5.1	3.7e-07
	GTEx v8.sCCA1	ENSG00000105656.12	19	ELL	-5.5	4.1e-08	-5.5	1	-5.5	4.1e-08
	GTEx v8.sCCA1	ENSG00000185019.16	20	UBOX5	4.7	2.3e-06	4.7	1	4.7	2.3e-06
	GTEx v8.sCCA1	ENSG00000132640.14	20	BTBD3	4.8	1.7e-06	4.8	1	4.8	1.7e-06
	GTEx v8.sCCA1	ENSG00000198646.13	20	NCOA6	-4	6e-05	-4	1	-4	6e-05
	GTEx v8.sCCA1	ENSG00000124177.14	20	CHD6	5.2	2.5e-07	5.2	1	5.2	2.5e-07
	GTEx v8.sCCA1	ENSG00000166913.12	20	YWHAB	4.7	2.3e-06	4.7	1	4.7	2.3e-06
	GTEx v8.sCCA1	ENSG00000101109.11	20	STK4	-4.4	1.2e-05	-4.4	1	-4.4	1.2e-05
	GTEx v8.sCCA1	ENSG00000124198.8	20	ARFGEF2	-4.2	2.8e-05	-4.2	1	-4.2	2.8e-05
	GTEx v8.sCCA1	ENSG00000197457.9	20	STMN3	4.2	3e-05	4.2	1	4.2	3e-05
	GTEx v8.sCCA1	ENSG00000183527.11	21	PSMG1	-6.4	1.2e-10	-6.4	1	-6.4	1.2e-10
	GTEx v8.sCCA1	ENSG00000070010.18	22	UFD1	-4	5.4e-05	-4	1	-4	5.4e-05
	GTEx v8.sCCA1	ENSG00000100296.13	22	THOC5	3.9	8.7e-05	3.9	1	3.9	8.7e-05
	GTEx v8.sCCA1	ENSG00000100330.15	22	MTMR3	-4	6.8e-05	-4	1	-4	6.8e-05
	GTEx v8.sCCA1	ENSG00000253352.8	22	TUG1	-5.3	9.9e-08	-5.3	1	-5.3	9.9e-08
	GTEx v8.sCCA1	ENSG00000158373.8	6	H2BC5	-8.4	4.7e-17	-6	1.1	-5.5	4.6e-08
	GTEx v8.sCCA1	ENSG00000158406.4	6	H4C8	5.5	4.1e-08	3.6	1.1	3.4	0.00072
	GTEx v8.sCCA1	ENSG00000146109.4	6	ABT1	-6.4	1.8e-10	-4.8	1	-4.6	3.8e-06
	GTEx v8.sCCA1	ENSG00000204394.12	6	VARS1	6	2.1e-09	6	1	6	2.1e-09
	GTEx v8.sCCA1	ENSG00000237441.9	6	RGL2	3.7	0.00018	3.7	1	3.7	0.00018
	GTEx v8.sCCA2	ENSG00000236200.5	1	KDM4A-AS1	-4.1	3.7e-05	-4.1	1	-4.1	3.7e-05
	GTEx v8.sCCA2	ENSG00000196517.11	1	SLC6A9	4.4	1.1e-05	4.4	1	4.4	1.1e-05
	GTEx v8.sCCA2	ENSG00000162613.16	1	FUBP1	7.1	1.2e-12	7.1	1	7.1	1.2e-12
	GTEx v8.sCCA2	ENSG00000137941.16	1	TTLL7	-4.7	3e-06	-4.7	1	-4.7	3e-06
	GTEx v8.sCCA2	ENSG00000117500.12	1	TMED5	7	1.8e-12	7	1	7	1.8e-12
	GTEx v8.sCCA2	ENSG00000188641.12	1	DPYD	6	1.9e-09	6	1	6	1.9e-09
	GTEx v8.sCCA2	ENSG00000198890.7	1	PRMT6	5.3	1.2e-07	5.3	1	5.3	1.2e-07
	GTEx v8.sCCA2	ENSG00000085433.15	1	WDR47	-5.8	7.5e-09	-5.8	1	-5.8	7.5e-09
	GTEx v8.sCCA2	ENSG00000023902.13	1	PLEKHO1	4.5	7.3e-06	4.5	1	4.5	7.3e-06
	GTEx v8.sCCA2	ENSG00000143578.15	1	CREB3L4	5.4	8.1e-08	5.4	1	5.4	8.1e-08
	GTEx v8.sCCA2	ENSG00000116406.18	1	EDEM3	5.7	9.6e-09	5.7	1	5.7	9.6e-09
	GTEx v8.sCCA2	ENSG00000151414.14	1	NEK7	-4.2	2.4e-05	-4.2	1	-4.2	2.4e-05
	GTEx v8.sCCA2	ENSG00000163431.12	1	LMOD1	4.5	6.9e-06	4.5	1	4.5	6.9e-06
	GTEx v8.sCCA2	ENSG00000117020.16	1	AKT3	-4.7	2.7e-06	-4.7	1	-4.7	2.7e-06
	GTEx v8.sCCA2	ENSG00000134308.13	2	YWHAQ	5.4	6.7e-08	5.4	1	5.4	6.7e-08
	GTEx v8.sCCA2	ENSG00000115129.13	2	TP53I3	4.5	5.7e-06	3.7	1	3.6	0.00036
	GTEx v8.sCCA2	ENSG00000176732.6	2	PFN4	-4.1	3.4e-05	-3.2	1	-3.1	0.0023
	GTEx v8.sCCA2	ENSG00000163798.13	2	SLC4A1AP	4.1	4.3e-05	4.1	1	4.1	4.3e-05
	GTEx v8.sCCA2	ENSG00000221823.10	2	PPP3R1	6.3	3.4e-10	6.3	1	6.3	3.4e-10
	GTEx v8.sCCA2	ENSG00000115866.10	2	DARS1	4.6	4.7e-06	4.6	1	4.6	4.7e-06
	GTEx v8.sCCA2	ENSG00000136560.13	2	TANK	-6	1.5e-09	-6	1	-6	1.5e-09
	GTEx v8.sCCA2	ENSG00000170035.15	2	UBE2E3	-5.8	5.2e-09	-5.8	1	-5.8	5.2e-09
	GTEx v8.sCCA2	ENSG00000138386.16	2	NAB1	-5.4	6.1e-08	-5.4	1	-5.4	6.1e-08
	GTEx v8.sCCA2	ENSG00000155760.2	2	FZD7	-4.4	1.2e-05	-4.4	1	-4.4	1.2e-05
	GTEx v8.sCCA2	ENSG00000114316.12	3	USP4	-10.8	2.1e-27	3	4.2	0.71	0.48
	GTEx v8.sCCA2	ENSG00000164061.4	3	BSN	-6.8	9.3e-12	-21.2	2.3	-9.21	3.2e-20
	GTEx v8.sCCA2	ENSG00000164062.12	3	APEH	-10.1	6.9e-24	-31.5	3.9	-8.16	3.4e-16
	GTEx v8.sCCA2	ENSG00000164068.15	3	RNF123	11	3.1e-28	-4.6	3.7	-1.22	0.22
	GTEx v8.sCCA2	ENSG00000176095.11	3	IP6K1	9	1.9e-19	16.8	2.7	6.18	6.5e-10
	GTEx v8.sCCA2	ENSG00000003756.16	3	RBM5	11.2	5.7e-29	-95.1	7.2	-13.27	3.3e-40
	GTEx v8.sCCA2	ENSG00000281691.1	3	RBM5-AS1	8.6	8.7e-18	24.8	3	8.36	6.3e-17
	GTEx v8.sCCA2	ENSG00000001617.11	3	SEMA3F	-9.7	3e-22	138.5	7.1	19.41	6.8e-84
	GTEx v8.sCCA2	ENSG00000114383.9	3	TUSC2	-11.3	1.8e-29	-81.9	6	-13.67	1.6e-42
	GTEx v8.sCCA2	ENSG00000114388.12	3	NPRL2	-11.5	8.5e-31	114.5	7	16.28	1.5e-59
	GTEx v8.sCCA2	ENSG00000126062.3	3	TMEM115	-12.3	7.4e-35	-189.9	9.3	-20.47	4.2e-93
	GTEx v8.sCCA2	ENSG00000114738.10	3	MAPKAPK3	-6.1	1.4e-09	-17.7	1.9	-9.1	9.3e-20
	GTEx v8.sCCA2	ENSG00000164081.12	3	TEX264	6.3	4e-10	46	2.3	20.18	1.4e-90
	GTEx v8.sCCA2	ENSG00000178700.7	3	DHFR2	-4.8	1.5e-06	-4.8	1	-4.81	1.5e-06
	GTEx v8.sCCA2	ENSG00000243759.1	3	ST13P15	4.5	5.7e-06	4.5	1	4.54	5.7e-06
	GTEx v8.sCCA2	ENSG00000181467.4	3	RAP2B	4.3	1.5e-05	4.3	1	4.34	1.5e-05
	GTEx v8.sCCA2	ENSG00000240875.5	3	NA	4.5	7.9e-06	4.5	1	4.47	7.9e-06
	GTEx v8.sCCA2	ENSG00000168826.15	4	ZBTB49	4.5	5.7e-06	4.5	1	4.5	5.7e-06
	GTEx v8.sCCA2	ENSG00000163257.10	4	DCAF16	-5.3	1.2e-07	-5.3	1	-5.3	1.2e-07
	GTEx v8.sCCA2	ENSG00000168769.13	4	TET2	-4.3	1.6e-05	-4.3	1	-4.3	1.6e-05
	GTEx v8.sCCA2	ENSG00000145349.16	4	CAMK2D	4	7.3e-05	4	1	4	7.3e-05
	GTEx v8.sCCA2	ENSG00000278978.1	4	NA	-6.2	5.9e-10	-6.2	1	-6.2	5.9e-10
	GTEx v8.sCCA2	ENSG00000049167.13	5	ERCC8	-4.8	1.9e-06	-4.8	1	-4.8	1.9e-06
	GTEx v8.sCCA2	ENSG00000189045.13	5	ANKDD1B	-3.9	8.8e-05	-3.9	1	-3.9	8.8e-05
	GTEx v8.sCCA2	ENSG00000113391.18	5	FAM172A	4.4	9.4e-06	4.4	1	4.4	9.5e-06
	GTEx v8.sCCA2	ENSG00000164307.12	5	ERAP1	-4	6.8e-05	-4	1	-4	6.8e-05
	GTEx v8.sCCA2	ENSG00000184349.12	5	EFNA5	-4.7	2.4e-06	-4.7	1	-4.7	2.5e-06
	GTEx v8.sCCA2	ENSG00000153037.13	5	SRP19	5.4	8.5e-08	5.4	1	5.4	8.5e-08
	GTEx v8.sCCA2	ENSG00000133835.14	5	HSD17B4	-4.2	2.2e-05	-4.2	1	-4.2	2.2e-05
	GTEx v8.sCCA2	ENSG00000168916.15	5	ZNF608	-4.9	8.6e-07	-4.9	1	-4.9	8.6e-07
	GTEx v8.sCCA2	ENSG00000228672.3	5	PROB1	-5.8	5.9e-09	-5.8	1	-5.8	5.9e-09
	GTEx v8.sCCA2	ENSG00000164620.8	5	RELL2	4	7.8e-05	4	1	4	7.8e-05
	GTEx v8.sCCA2	ENSG00000196923.13	5	PDLIM7	-3.9	8.9e-05	-3.9	1	-3.9	8.9e-05
	GTEx v8.sCCA2	ENSG00000050393.11	6	MCUR1	-4.3	1.8e-05	-4.3	1	-4.3	1.8e-05
	GTEx v8.sCCA2	ENSG00000187566.5	6	NHLRC1	4.2	3.1e-05	4.2	1	4.2	3.1e-05
	GTEx v8.sCCA2	ENSG00000272462.2	6	LINC02980	-4.2	2.6e-05	-4.2	1	-4.2	2.6e-05
	GTEx v8.sCCA2	ENSG00000124574.14	6	ABCC10	-4.4	1.2e-05	-4.4	1	-4.4	1.2e-05
	GTEx v8.sCCA2	ENSG00000164414.17	6	SLC35A1	-4	5.6e-05	-4	1	-4	5.6e-05
	GTEx v8.sCCA2	ENSG00000154548.8	6	SRSF12	5.1	4.3e-07	5.1	1	5.1	4.3e-07
	GTEx v8.sCCA2	ENSG00000203760.8	6	CENPW	4.2	2.9e-05	4.2	1	4.2	2.9e-05
	GTEx v8.sCCA2	ENSG00000228010.5	7	novel gene	4	6.2e-05	4	1	4	6.2e-05
	GTEx v8.sCCA2	ENSG00000272391.5	7	POM121C	4.5	8.3e-06	4.5	1	4.5	8.3e-06
	GTEx v8.sCCA2	ENSG00000135211.5	7	TMEM60	-4.1	4.8e-05	-4.1	1	-4.1	4.8e-05
	GTEx v8.sCCA2	ENSG00000164603.11	7	BMT2	5.4	8e-08	5.4	1	5.4	8e-08
	GTEx v8.sCCA2	ENSG00000269918.1	8	novel gene	-5.4	5.4e-08	-5.4	1	-5.4	5.4e-08
	GTEx v8.sCCA2	ENSG00000197265.8	8	GTF2E2	4.4	1.2e-05	4.4	1	4.4	1.2e-05
	GTEx v8.sCCA2	ENSG00000164764.10	8	SBSPON	3.9	0.00011	3.9	1	3.9	0.00011
	GTEx v8.sCCA2	ENSG00000234616.8	8	JRK	-4.3	1.5e-05	-4.3	1	-4.3	1.5e-05
	GTEx v8.sCCA2	ENSG00000167656.4	8	LY6D	4.7	2.9e-06	4.7	1	4.7	2.9e-06
	GTEx v8.sCCA2	ENSG00000044459.14	9	CNTLN	4.1	4e-05	4.1	1	4.1	4e-05
	GTEx v8.sCCA2	ENSG00000187764.11	9	SEMA4D	-4.2	2.9e-05	-4.2	1	-4.2	2.9e-05
	GTEx v8.sCCA2	ENSG00000157303.10	9	SUSD3	4.8	1.8e-06	4.8	1	4.8	1.8e-06
	GTEx v8.sCCA2	ENSG00000130956.13	9	HABP4	5	4.9e-07	5	1	5	4.9e-07
	GTEx v8.sCCA2	ENSG00000241697.4	9	TMEFF1	4.7	2.3e-06	4.7	1	4.7	2.3e-06
	GTEx v8.sCCA2	ENSG00000119328.11	9	ABITRAM	3.9	8.7e-05	3.9	1	3.9	8.7e-05
	GTEx v8.sCCA2	ENSG00000136869.13	9	TLR4	5	5.8e-07	5	1	5	5.8e-07
	GTEx v8.sCCA2	ENSG00000106804.7	9	C5	4.5	7.6e-06	4.5	1	4.5	7.6e-06
	GTEx v8.sCCA2	ENSG00000136942.14	9	RPL35	-4.4	9e-06	-4.4	1	-4.4	9e-06
	GTEx v8.sCCA2	ENSG00000196358.10	9	NTNG2	5.1	3.1e-07	5.1	1	5.1	3.1e-07
	GTEx v8.sCCA2	ENSG00000165698.15	9	SPACA9	5.2	1.8e-07	5.2	1	5.2	1.8e-07
	GTEx v8.sCCA2	ENSG00000169925.16	9	BRD3	-4.6	5.3e-06	-4.6	1	-4.6	5.3e-06
	GTEx v8.sCCA2	ENSG00000165886.4	10	UBTD1	-3.9	8.9e-05	-3.9	1	-3.9	8.9e-05
	GTEx v8.sCCA2	ENSG00000166167.17	10	BTRC	4	6.9e-05	4	1	4	6.9e-05
	GTEx v8.sCCA2	ENSG00000107833.10	10	NPM3	5.7	1e-08	5.7	1	5.7	1e-08
	GTEx v8.sCCA2	ENSG00000151553.14	10	FHIP2A	-5	6.8e-07	-5	1	-5	6.8e-07
	GTEx v8.sCCA2	ENSG00000197771.12	10	MCMBP	-4.1	4.9e-05	-4.1	1	-4.1	4.9e-05
	GTEx v8.sCCA2	ENSG00000165660.7	10	ABRAXAS2	-4.8	1.4e-06	-4.8	1	-4.8	1.4e-06
	GTEx v8.sCCA2	ENSG00000273599.1	10	novel gene	4.7	3e-06	4.7	1	4.7	3e-06
	GTEx v8.sCCA2	ENSG00000168569.7	11	TMEM223	4.3	1.9e-05	4.3	1	4.3	1.9e-05
	GTEx v8.sCCA2	ENSG00000173039.18	11	RELA	6.9	6.2e-12	6.9	1	6.9	6.2e-12
	GTEx v8.sCCA2	ENSG00000172732.11	11	MUS81	-4.8	2e-06	-3.3	1	-3.2	0.0012
	GTEx v8.sCCA2	ENSG00000175573.6	11	C11orf68	6.9	5.7e-12	6.1	1	5.9	2.8e-09
	GTEx v8.sCCA2	ENSG00000166037.10	11	CEP57	6.7	2.4e-11	6.7	1	6.7	2.4e-11
	GTEx v8.sCCA2	ENSG00000152404.15	11	CWF19L2	-5.4	5.1e-08	-5.4	1	-5.4	5.1e-08
	GTEx v8.sCCA2	ENSG00000137710.14	11	RDX	5.5	4.3e-08	5.5	1	5.5	4.3e-08
	GTEx v8.sCCA2	ENSG00000109846.7	11	CRYAB	-4.2	2.5e-05	-4.2	1	-4.2	2.5e-05
	GTEx v8.sCCA2	ENSG00000082805.19	12	ERC1	-4.6	4.6e-06	-4.6	1	-4.6	4.6e-06
	GTEx v8.sCCA2	ENSG00000110888.17	12	CAPRIN2	-4.2	2.3e-05	-4.2	1	-4.2	2.3e-05
	GTEx v8.sCCA2	ENSG00000089163.4	12	SIRT4	-4	5.8e-05	-4	1	-4	5.9e-05
	GTEx v8.sCCA2	ENSG00000257218.5	12	GATC	-4.8	1.4e-06	-4.8	1	-4.8	1.4e-06
	GTEx v8.sCCA2	ENSG00000170633.16	12	RNF34	-4	6.9e-05	-4	1	-4	6.9e-05
	GTEx v8.sCCA2	ENSG00000150967.17	12	ABCB9	6.9	4.6e-12	11.5	2.2	5.1	2.7e-07
	GTEx v8.sCCA2	ENSG00000182196.13	12	ARL6IP4	4.8	1.3e-06	-15.1	3.2	-4.8	1.8e-06
	GTEx v8.sCCA2	ENSG00000130921.7	12	MTRFR	6.2	6e-10	10.4	2.7	3.8	0.00015
	GTEx v8.sCCA2	ENSG00000102781.13	13	KATNAL1	-3.9	0.00012	-3.9	1	-3.9	0.00012
	GTEx v8.sCCA2	ENSG00000023516.8	13	AKAP11	3.9	8.1e-05	3.9	1	3.9	8.1e-05
	GTEx v8.sCCA2	ENSG00000092036.18	14	HAUS4	4.6	3.8e-06	4.6	1	4.6	3.8e-06
	GTEx v8.sCCA2	ENSG00000139990.17	14	DCAF5	5	7.1e-07	5	1	5	7.1e-07
	GTEx v8.sCCA2	ENSG00000166165.12	14	CKB	4.6	3.7e-06	4.6	1	4.6	3.7e-06
	GTEx v8.sCCA2	ENSG00000137880.5	15	GCHFR	-4.2	3.1e-05	-4.2	1	-4.2	3.1e-05
	GTEx v8.sCCA2	ENSG00000214013.9	15	GANC	4.5	7.4e-06	4.5	1	4.5	7.4e-06
	GTEx v8.sCCA2	ENSG00000166963.12	15	MAP1A	5	4.8e-07	5	1	5	4.8e-07
	GTEx v8.sCCA2	ENSG00000169032.9	15	MAP2K1	-4.5	8.4e-06	-4.5	1	-4.5	8.4e-06
	GTEx v8.sCCA2	ENSG00000169410.9	15	PTPN9	-4.2	2.2e-05	-4.2	1	-4.2	2.1e-05
	GTEx v8.sCCA2	ENSG00000166503.8	15	HDGFL3	4.1	4.7e-05	4.1	1	4.1	4.7e-05
	GTEx v8.sCCA2	ENSG00000198901.13	15	PRC1	-4.1	4.2e-05	-4.1	1	-4.1	4.2e-05
	GTEx v8.sCCA2	ENSG00000131653.12	16	TRAF7	4.1	4.3e-05	4.1	1	4.1	4.2e-05
	GTEx v8.sCCA2	ENSG00000178952.10	16	TUFM	-4.7	2.9e-06	-4.7	1	-4.7	2.9e-06
	GTEx v8.sCCA2	ENSG00000140688.16	16	RUSF1	6.5	6.5e-11	6.5	1	6.5	6.5e-11
	GTEx v8.sCCA2	ENSG00000103479.15	16	RBL2	-5.6	2.2e-08	-5.6	1	-5.6	2.2e-08
	GTEx v8.sCCA2	ENSG00000103066.12	16	PLA2G15	4	5.9e-05	4	1	4	5.9e-05
	GTEx v8.sCCA2	ENSG00000157429.15	16	ZNF19	4.7	2.7e-06	4.7	1	4.7	2.7e-06
	GTEx v8.sCCA2	ENSG00000167193.7	17	CRK	-4.3	1.4e-05	-4.3	1	-4.3	1.4e-05
	GTEx v8.sCCA2	ENSG00000070444.14	17	MNT	4.2	2.9e-05	4.2	1	4.2	2.9e-05
	GTEx v8.sCCA2	ENSG00000132507.17	17	EIF5A	4.4	9.7e-06	4.4	1	4.4	9.7e-06
	GTEx v8.sCCA2	ENSG00000108599.14	17	AKAP10	-4.2	2.8e-05	-4.2	1	-4.2	2.8e-05
	GTEx v8.sCCA2	ENSG00000034152.18	17	MAP2K3	4.7	3.2e-06	4.7	1	4.7	3.2e-06
	GTEx v8.sCCA2	ENSG00000273559.4	17	CWC25	4.1	3.9e-05	4.1	1	4.1	3.9e-05
	GTEx v8.sCCA2	ENSG00000136485.14	17	DCAF7	-4.8	1.6e-06	-4.8	1	-4.8	1.6e-06
	GTEx v8.sCCA2	ENSG00000262877.4	17	novel gene	-4.1	4.3e-05	-4.1	1	-4.1	4.3e-05
	GTEx v8.sCCA2	ENSG00000141452.9	18	RMC1	-5.6	2.6e-08	-5.6	1	-5.6	2.6e-08
	GTEx v8.sCCA2	ENSG00000267397.1	18	novel gene	4.2	2.7e-05	4.2	1	4.2	2.7e-05
	GTEx v8.sCCA2	ENSG00000101546.12	18	RBFA	-4.7	2.2e-06	-4.7	1	-4.7	2.2e-06
	GTEx v8.sCCA2	ENSG00000127616.17	19	SMARCA4	6	2e-09	6	1	6	2e-09
	GTEx v8.sCCA2	ENSG00000105514.7	19	RAB3D	4.4	1.3e-05	4.4	1	4.4	1.3e-05
	GTEx v8.sCCA2	ENSG00000224543.4	19	SNRPGP15	4.7	2.8e-06	4.7	1	4.7	2.8e-06
	GTEx v8.sCCA2	ENSG00000130479.10	19	MAP1S	4.6	4.6e-06	4.6	1	4.6	4.6e-06
	GTEx v8.sCCA2	ENSG00000105705.15	19	SUGP1	-4.6	4.3e-06	-4.6	1	-4.6	4.3e-06
	GTEx v8.sCCA2	ENSG00000237440.8	19	ZNF737	-4.1	3.7e-05	-4.1	1	-4.1	3.7e-05
	GTEx v8.sCCA2	ENSG00000185019.16	20	UBOX5	-4.7	2.9e-06	-4.7	1	-4.7	2.9e-06
	GTEx v8.sCCA2	ENSG00000078804.12	20	TP53INP2	4.8	1.8e-06	4.8	1	4.8	1.8e-06
	GTEx v8.sCCA2	ENSG00000124181.14	20	PLCG1	-5.2	2.5e-07	-5.2	1	-5.2	2.5e-07
	GTEx v8.sCCA2	ENSG00000166913.12	20	YWHAB	-4.9	1.2e-06	-4.9	1	-4.9	1.2e-06
	GTEx v8.sCCA2	ENSG00000124126.13	20	PREX1	-4.1	3.6e-05	-4.1	1	-4.1	3.6e-05
	GTEx v8.sCCA2	ENSG00000132825.6	20	PPP1R3D	4.8	2e-06	4.8	1	4.8	2e-06
	GTEx v8.sCCA2	ENSG00000101210.10	20	EEF1A2	-4.6	3.6e-06	-4.6	1	-4.6	3.6e-06
	GTEx v8.sCCA2	ENSG00000183527.11	21	PSMG1	6.3	2.2e-10	6.3	1	6.3	2.2e-10
	GTEx v8.sCCA2	ENSG00000100263.13	22	RHBDD3	4.5	8.5e-06	4.5	1	4.5	8.5e-06
	GTEx v8.sCCA2	ENSG00000184076.13	22	UQCR10	-3.9	0.00011	-3.9	1	-3.9	0.00011
	GTEx v8.sCCA2	ENSG00000138942.15	22	RNF185	4.4	8.7e-06	4.4	1	4.4	8.7e-06
	GTEx v8.sCCA2	ENSG00000202058.1	22	RN7SKP80	4.8	1.3e-06	4.8	1	4.8	1.3e-06
	GTEx v8.sCCA2	ENSG00000158373.8	6	H2BC5	-9	3.1e-19	-9	1	-9	3.1e-19
	GTEx v8.sCCA2	ENSG00000213722.8	6	DDAH2	5.1	3e-07	5.1	1	5.1	3e-07
	GTEx v8.sCCA2	ENSG00000204267.13	6	TAP2	3.7	0.00023	3.7	1	3.7	0.00023
	GTEx v8.sCCA2	ENSG00000204209.11	6	DAXX	-4.3	1.9e-05	-4.3	1	-4.3	1.9e-05
	GTEx v8.sCCA3	ENSG00000142634.12	1	EFHD2	4.3	1.4e-05	4.3	1	4.3	1.4e-05
	GTEx v8.sCCA3	ENSG00000237938.5	1	novel gene	-4.1	3.6e-05	-4.1	1	-4.1	3.6e-05
	GTEx v8.sCCA3	ENSG00000132768.13	1	DPH2	-4.7	2.3e-06	-4.7	1	-4.7	2.3e-06
	GTEx v8.sCCA3	ENSG00000162613.16	1	FUBP1	5.6	2.8e-08	5.6	1	5.6	2.7e-08
	GTEx v8.sCCA3	ENSG00000117500.12	1	TMED5	6.2	7.7e-10	6.2	1	6.2	7.7e-10
	GTEx v8.sCCA3	ENSG00000162695.11	1	SLC30A7	4.5	5.7e-06	4.5	1	4.5	5.7e-06
	GTEx v8.sCCA3	ENSG00000198890.7	1	PRMT6	-5.4	6.5e-08	-5.4	1	-5.4	6.5e-08
	GTEx v8.sCCA3	ENSG00000143028.8	1	SYPL2	-4.8	1.4e-06	-4.8	1	-4.8	1.4e-06
	GTEx v8.sCCA3	ENSG00000131778.18	1	CHD1L	-4.1	3.8e-05	-4.1	1	-4.1	3.8e-05
	GTEx v8.sCCA3	ENSG00000143368.9	1	SF3B4	-4.4	1e-05	-4.4	1	-4.4	1e-05
	GTEx v8.sCCA3	ENSG00000143578.15	1	CREB3L4	-5.4	8.1e-08	-5.4	1	-5.4	8.1e-08
	GTEx v8.sCCA3	ENSG00000160803.7	1	UBQLN4	-4.4	1.2e-05	-4.4	1	-4.4	1.2e-05
	GTEx v8.sCCA3	ENSG00000117523.15	1	PRRC2C	5.2	2.2e-07	5.2	1	5.2	2.2e-07
	GTEx v8.sCCA3	ENSG00000116406.18	1	EDEM3	5.8	5.4e-09	5.8	1	5.8	5.4e-09
	GTEx v8.sCCA3	ENSG00000163431.12	1	LMOD1	4.6	4.5e-06	4.6	1	4.6	4.5e-06
	GTEx v8.sCCA3	ENSG00000054282.15	1	SDCCAG8	-5.2	2.4e-07	-5.2	1	-5.2	2.4e-07
	GTEx v8.sCCA3	ENSG00000119778.14	2	ATAD2B	4.7	3e-06	4.7	1	4.7	3e-06
	GTEx v8.sCCA3	ENSG00000163798.13	2	SLC4A1AP	-4.1	4.3e-05	-4.1	1	-4.1	4.3e-05
	GTEx v8.sCCA3	ENSG00000115421.12	2	PAPOLG	-4.6	3.6e-06	-4.6	1	-4.6	3.6e-06
	GTEx v8.sCCA3	ENSG00000115526.10	2	CHST10	-5.7	1e-08	-5.7	1	-5.7	1e-08
	GTEx v8.sCCA3	ENSG00000135974.9	2	C2orf49	4.4	1.3e-05	4.4	1	4.4	1.3e-05
	GTEx v8.sCCA3	ENSG00000170035.15	2	UBE2E3	4.9	1.2e-06	4.9	1	4.9	1.2e-06
	GTEx v8.sCCA3	ENSG00000115419.12	2	GLS	-4.5	5.8e-06	-4.5	1	-4.5	5.8e-06
	GTEx v8.sCCA3	ENSG00000155760.2	2	FZD7	-4.5	6.6e-06	-4.5	1	-4.5	6.6e-06
	GTEx v8.sCCA3	ENSG00000144401.14	2	METTL21A	-4.2	2.5e-05	-4.2	1	-4.2	2.6e-05
	GTEx v8.sCCA3	ENSG00000177352.9	3	CCDC71	9.4	6.8e-21	-103.3	7.6	-13.6	3.2e-42
	GTEx v8.sCCA3	ENSG00000145022.4	3	TCTA	5.4	8.5e-08	43.3	2.9	15	5.4e-51
	GTEx v8.sCCA3	ENSG00000164062.12	3	APEH	8.4	6.3e-17	54.2	4.6	11.8	6.3e-32
	GTEx v8.sCCA3	ENSG00000164078.12	3	MST1R	-12.2	3.7e-34	-79.4	5	-15.8	3.8e-56
	GTEx v8.sCCA3	ENSG00000001617.11	3	SEMA3F	10.6	2.8e-26	-21.6	2.6	-8.3	1e-16
	GTEx v8.sCCA3	ENSG00000114735.9	3	HEMK1	-6.2	4.4e-10	65.4	4.4	14.9	6.8e-50
	GTEx v8.sCCA3	ENSG00000273356.1	3	LINC02019	6.3	3e-10	59.2	3.9	15.1	1.5e-51
	GTEx v8.sCCA3	ENSG00000145050.15	3	MANF	5	5.9e-07	6.2	1.7	3.7	0.00023
	GTEx v8.sCCA3	ENSG00000213300.5	3	HNRNPA3P6	-4.3	1.5e-05	-4.3	1	-4.3	1.5e-05
	GTEx v8.sCCA3	ENSG00000169379.15	3	ARL13B	-4.1	4.3e-05	-4.1	1	-4.1	4.3e-05
	GTEx v8.sCCA3	ENSG00000181722.16	3	ZBTB20	4.1	4.6e-05	4.1	1	4.1	4.6e-05
	GTEx v8.sCCA3	ENSG00000163257.10	4	DCAF16	-5.2	1.6e-07	-5.2	1	-5.2	1.6e-07
	GTEx v8.sCCA3	ENSG00000168228.14	4	ZCCHC4	-4.6	4.4e-06	-4.6	1	-4.6	4.4e-06
	GTEx v8.sCCA3	ENSG00000163291.14	4	PAQR3	-4	6.4e-05	-4	1	-4	6.4e-05
	GTEx v8.sCCA3	ENSG00000278978.1	4	NA	7.8	8.8e-15	7.8	1	7.8	8.8e-15
	GTEx v8.sCCA3	ENSG00000272308.1	5	NA	-4.6	3.6e-06	-4.6	1	-4.6	3.6e-06
	GTEx v8.sCCA3	ENSG00000049167.13	5	ERCC8	5.8	5.1e-09	5.8	1	5.8	5.1e-09
	GTEx v8.sCCA3	ENSG00000113391.18	5	FAM172A	-4	5.9e-05	-4	1	-4	5.9e-05
	GTEx v8.sCCA3	ENSG00000249947.2	5	NA	-5.7	1.1e-08	-5.7	1	-5.7	1.1e-08
	GTEx v8.sCCA3	ENSG00000133835.14	5	HSD17B4	-3.9	8.6e-05	-3.9	1	-3.9	8.6e-05
	GTEx v8.sCCA3	ENSG00000170464.9	5	DNAJC18	-5.2	2.3e-07	-5.2	1	-5.2	2.3e-07
	GTEx v8.sCCA3	ENSG00000196670.13	5	ZFP62	4.3	1.4e-05	4.3	1	4.3	1.4e-05
	GTEx v8.sCCA3	ENSG00000272462.2	6	LINC02980	4.1	3.9e-05	4.1	1	4.1	3.9e-05
	GTEx v8.sCCA3	ENSG00000013375.15	6	PGM3	4.1	4.8e-05	4.1	1	4.1	4.8e-05
	GTEx v8.sCCA3	ENSG00000154548.8	6	SRSF12	-4.9	1e-06	-4.9	1	-4.9	1e-06
	GTEx v8.sCCA3	ENSG00000112320.11	6	SOBP	4	6.5e-05	4	1	4	6.5e-05
	GTEx v8.sCCA3	ENSG00000136237.18	7	RAPGEF5	-4	6.8e-05	-4	1	-4	6.8e-05
	GTEx v8.sCCA3	ENSG00000127957.17	7	PMS2P3	4.6	4.9e-06	4.6	1	4.6	4.9e-06
	GTEx v8.sCCA3	ENSG00000237821.1	7	ST13P7	-4.1	3.7e-05	-4.1	1	-4.1	3.7e-05
	GTEx v8.sCCA3	ENSG00000255310.2	8	novel gene	-5.7	1.4e-08	-5.7	1	-5.7	1.4e-08
	GTEx v8.sCCA3	ENSG00000147592.8	8	LACTB2	4.1	3.4e-05	4.1	1	4.1	3.4e-05
	GTEx v8.sCCA3	ENSG00000164933.11	8	SLC25A32	-4	6.2e-05	-4	1	-4	6.2e-05
	GTEx v8.sCCA3	ENSG00000044459.14	9	CNTLN	3.9	8.5e-05	3.9	1	3.9	8.5e-05
	GTEx v8.sCCA3	ENSG00000158079.14	9	PTPDC1	4.4	9.1e-06	4.4	1	4.4	9.1e-06
	GTEx v8.sCCA3	ENSG00000148110.15	9	MFSD14B	4	7.8e-05	4	1	4	7.8e-05
	GTEx v8.sCCA3	ENSG00000241697.4	9	TMEFF1	-4.4	1.3e-05	-4.4	1	-4.4	1.3e-05
	GTEx v8.sCCA3	ENSG00000261094.2	9	novel gene	-5.5	3.5e-08	-5.5	1	-5.5	3.5e-08
	GTEx v8.sCCA3	ENSG00000136950.13	9	ARPC5L	-5.1	3.4e-07	-5.1	1	-5.1	3.4e-07
	GTEx v8.sCCA3	ENSG00000169925.16	9	BRD3	4.4	9.1e-06	4.4	1	4.4	9.1e-06
	GTEx v8.sCCA3	ENSG00000148444.15	10	COMMD3	-5.6	2.2e-08	-5.6	1	-5.6	2.1e-08
	GTEx v8.sCCA3	ENSG00000099251.14	10	HSD17B7P2	4	5.8e-05	4	1	4	5.8e-05
	GTEx v8.sCCA3	ENSG00000165887.11	10	ANKRD2	4	5.8e-05	4	1	4	5.8e-05
	GTEx v8.sCCA3	ENSG00000148840.10	10	PPRC1	5.8	8.8e-09	5.8	1	5.8	8.9e-09
	GTEx v8.sCCA3	ENSG00000166197.16	10	NOLC1	-4.2	2.4e-05	-4.2	1	-4.2	2.4e-05
	GTEx v8.sCCA3	ENSG00000151553.14	10	FHIP2A	-5.1	2.7e-07	-5.1	1	-5.1	2.7e-07
	GTEx v8.sCCA3	ENSG00000189319.13	10	FAM53B	-4.1	4.4e-05	-4.1	1	-4.1	4.5e-05
	GTEx v8.sCCA3	ENSG00000273599.1	10	novel gene	-5.3	8.7e-08	-5.3	1	-5.3	8.8e-08
	GTEx v8.sCCA3	ENSG00000203780.10	10	FANK1	4.9	9.1e-07	4.9	1	4.9	9.1e-07
	GTEx v8.sCCA3	ENSG00000172803.17	11	SNX32	-5.2	1.5e-07	-5.2	1	-5.2	1.5e-07
	GTEx v8.sCCA3	ENSG00000175315.2	11	CST6	-4.5	5.7e-06	-3.4	1	-3.3	0.00099
	GTEx v8.sCCA3	ENSG00000254461.1	11	novel gene	5.4	5.3e-08	4.6	1	4.5	8.4e-06
	GTEx v8.sCCA3	ENSG00000186635.14	11	ARAP1	4.7	2.1e-06	4.7	1	4.7	2.1e-06
	GTEx v8.sCCA3	ENSG00000214391.3	11	TUBAP2	-4.1	3.5e-05	-4.1	1	-4.1	3.5e-05
	GTEx v8.sCCA3	ENSG00000166037.10	11	CEP57	6.7	2.2e-11	6.7	1	6.7	2.2e-11
	GTEx v8.sCCA3	ENSG00000170962.12	11	PDGFD	-4.8	1.4e-06	-4.8	1	-4.8	1.4e-06
	GTEx v8.sCCA3	ENSG00000152404.15	11	CWF19L2	5.2	2.4e-07	5.2	1	5.2	2.4e-07
	GTEx v8.sCCA3	ENSG00000110660.14	11	SLC35F2	-4	5.1e-05	-4	1	-4	5.1e-05
	GTEx v8.sCCA3	ENSG00000111247.14	12	RAD51AP1	5.1	3e-07	5.1	1	5.1	3e-07
	GTEx v8.sCCA3	ENSG00000170473.16	12	PYM1	-4	6e-05	-4	1	-4	6e-05
	GTEx v8.sCCA3	ENSG00000139323.13	12	POC1B	4.4	1.1e-05	4.4	1	4.4	1.1e-05
	GTEx v8.sCCA3	ENSG00000167272.10	12	POP5	-5.3	1.4e-07	-5.3	1	-5.3	1.3e-07
	GTEx v8.sCCA3	ENSG00000158104.11	12	HPD	5.1	4.4e-07	5.1	1	5.1	4.4e-07
	GTEx v8.sCCA3	ENSG00000111325.16	12	OGFOD2	6.7	2.2e-11	6.7	1	6.7	2.2e-11
	GTEx v8.sCCA3	ENSG00000023516.8	13	AKAP11	-3.9	9.3e-05	-3.9	1	-3.9	9.3e-05
	GTEx v8.sCCA3	ENSG00000187498.14	13	COL4A1	-3.9	0.00011	-3.9	1	-3.9	0.00011
	GTEx v8.sCCA3	ENSG00000100842.12	14	EFS	4.7	2.3e-06	4.7	1	4.7	2.3e-06
	GTEx v8.sCCA3	ENSG00000072110.13	14	ACTN1	-5.6	1.8e-08	-5.6	1	-5.6	1.8e-08
	GTEx v8.sCCA3	ENSG00000126214.21	14	KLC1	-4.3	1.5e-05	-4.3	1	-4.3	1.5e-05
	GTEx v8.sCCA3	ENSG00000187446.11	15	CHP1	4.2	2.9e-05	4.2	1	4.2	2.9e-05
	GTEx v8.sCCA3	ENSG00000278769.1	15	novel gene	-4.4	9.6e-06	-4.4	1	-4.4	9.6e-06
	GTEx v8.sCCA3	ENSG00000067369.13	15	TP53BP1	-5.5	3.7e-08	-5.5	1	-5.5	3.8e-08
	GTEx v8.sCCA3	ENSG00000075131.9	15	TIPIN	3.9	9.4e-05	3.9	1	3.9	9.4e-05
	GTEx v8.sCCA3	ENSG00000140332.15	15	TLE3	-3.9	0.0001	-3.9	1	-3.9	0.0001
	GTEx v8.sCCA3	ENSG00000260274.1	15	novel gene	-3.9	0.00012	-3.9	1	-3.9	0.00012
	GTEx v8.sCCA3	ENSG00000169682.17	16	SPNS1	-4.9	1.1e-06	-4.9	1	-4.9	1.1e-06
	GTEx v8.sCCA3	ENSG00000167394.12	16	ZNF668	7	2.2e-12	7	1	7	2.2e-12
	GTEx v8.sCCA3	ENSG00000103479.15	16	RBL2	-5.6	1.8e-08	-5.6	1	-5.6	1.8e-08
	GTEx v8.sCCA3	ENSG00000102904.14	16	TSNAXIP1	-4.3	1.8e-05	-4.3	1	-4.3	1.8e-05
	GTEx v8.sCCA3	ENSG00000182149.20	16	IST1	-5.6	2.1e-08	-5.6	1	-5.6	2.1e-08
	GTEx v8.sCCA3	ENSG00000070444.14	17	MNT	-4.8	1.4e-06	-4.8	1	-4.8	1.4e-06
	GTEx v8.sCCA3	ENSG00000132507.17	17	EIF5A	-4.5	7.3e-06	-4.5	1	-4.5	7.3e-06
	GTEx v8.sCCA3	ENSG00000277161.1	17	PIGW	-4.6	3.5e-06	-4.6	1	-4.6	3.5e-06
	GTEx v8.sCCA3	ENSG00000273559.4	17	CWC25	4.1	3.5e-05	4.1	1	4.1	3.5e-05
	GTEx v8.sCCA3	ENSG00000198231.12	17	DDX42	4.8	1.3e-06	4.8	1	4.8	1.3e-06
	GTEx v8.sCCA3	ENSG00000262877.4	17	novel gene	-4.3	1.6e-05	-4.3	1	-4.3	1.6e-05
	GTEx v8.sCCA3	ENSG00000141560.14	17	FN3KRP	-4.3	2e-05	-4.3	1	-4.3	2e-05
	GTEx v8.sCCA3	ENSG00000176105.13	18	YES1	-3.7	0.00018	-3.7	1	-3.7	0.00018
	GTEx v8.sCCA3	ENSG00000141452.9	18	RMC1	4.2	3.3e-05	4.2	1	4.2	3.3e-05
	GTEx v8.sCCA3	ENSG00000226742.3	18	HSBP1L1	4.2	2.2e-05	4.2	1	4.2	2.2e-05
	GTEx v8.sCCA3	ENSG00000105397.13	19	TYK2	-5.2	2.1e-07	-4	1	-3.9	8.7e-05
	GTEx v8.sCCA3	ENSG00000130733.10	19	YIPF2	-5.9	3.1e-09	-5	1	-4.9	1.2e-06
	GTEx v8.sCCA3	ENSG00000105612.8	19	DNASE2	5	4.6e-07	5	1	5	4.6e-07
	GTEx v8.sCCA3	ENSG00000132002.7	19	DNAJB1	-4.8	2e-06	-4.8	1	-4.8	2e-06
	GTEx v8.sCCA3	ENSG00000254858.9	19	MPV17L2	4.8	1.7e-06	4.8	1	4.8	1.7e-06
	GTEx v8.sCCA3	ENSG00000130511.15	19	SSBP4	-4.7	2.2e-06	-3.7	1	-3.5	0.00046
	GTEx v8.sCCA3	ENSG00000105656.12	19	ELL	-4.9	1.2e-06	-3.8	1	-3.7	0.00024
	GTEx v8.sCCA3	ENSG00000185019.16	20	UBOX5	4.8	1.8e-06	4.8	1	4.8	1.8e-06
	GTEx v8.sCCA3	ENSG00000132640.14	20	BTBD3	-5	5.4e-07	-5	1	-5	5.4e-07
	GTEx v8.sCCA3	ENSG00000101444.12	20	AHCY	4.7	2.6e-06	4.7	1	4.7	2.6e-06
	GTEx v8.sCCA3	ENSG00000198900.5	20	TOP1	-4.2	2.6e-05	-4.2	1	-4.2	2.6e-05
	GTEx v8.sCCA3	ENSG00000166913.12	20	YWHAB	4.7	2.3e-06	4.7	1	4.7	2.3e-06
	GTEx v8.sCCA3	ENSG00000203896.9	20	LIME1	-4.3	1.9e-05	-4.3	1	-4.3	1.9e-05
	GTEx v8.sCCA3	ENSG00000183527.11	21	PSMG1	-6.5	8e-11	-6.5	1	-6.5	8e-11
	GTEx v8.sCCA3	ENSG00000100280.16	22	AP1B1	-4.2	2.7e-05	-4.2	1	-4.2	2.7e-05
	GTEx v8.sCCA3	ENSG00000184076.13	22	UQCR10	4.1	5.1e-05	4.1	1	4.1	5.1e-05
	GTEx v8.sCCA3	ENSG00000250318.1	22	RPL13AP26	-3.8	0.00013	-3.8	1	-3.8	0.00013
	GTEx v8.sCCA3	ENSG00000138942.15	22	RNF185	5	6.8e-07	5	1	5	6.8e-07
	GTEx v8.sCCA3	ENSG00000124508.16	6	BTN2A2	3.9	8.2e-05	5.7	1.1	4.9	8.7e-07
	GTEx v8.sCCA3	ENSG00000146109.4	6	ABT1	6	1.7e-09	9.9	1.6	6.1	1e-09
	GTEx v8.sCCA3	ENSG00000276180.1	6	H4C9	4	6.4e-05	-5.2	1.7	-3	0.0025
	GTEx v8.sCCA3	ENSG00000213719.8	6	CLIC1	4.8	1.8e-06	4.8	1	4.8	1.8e-06
	GTEx v8.sCCA3	ENSG00000213676.10	6	ATF6B	4.4	1.1e-05	4.4	1	4.4	1.1e-05
Time spent using computer
	GTEx v8.sCCA1	ENSG00000178821.12	1	TMEM52	6.4	1.9e-10	6.4	1	6.4	1.9e-10
	GTEx v8.sCCA1	ENSG00000171735.18	1	CAMTA1	-4.6	4.8e-06	-4.6	1	-4.6	4.8e-06
	GTEx v8.sCCA1	ENSG00000142599.17	1	RERE	6.2	5.7e-10	6.2	1	6.2	5.7e-10
	GTEx v8.sCCA1	ENSG00000125944.18	1	HNRNPR	5.2	1.8e-07	5.2	1	5.2	1.8e-07
	GTEx v8.sCCA1	ENSG00000117500.12	1	TMED5	-5	6.2e-07	-5	1	-5	6.2e-07
	GTEx v8.sCCA1	ENSG00000174151.14	1	CYB561D1	7.5	4.4e-14	7.5	1	7.5	4.4e-14
	GTEx v8.sCCA1	ENSG00000116473.14	1	RAP1A	-4.2	3e-05	-4.2	1	-4.2	3e-05
	GTEx v8.sCCA1	ENSG00000213047.12	1	DENND1B	6.2	5.8e-10	6.2	1	6.2	5.8e-10
	GTEx v8.sCCA1	ENSG00000163431.12	1	LMOD1	-4.2	2.4e-05	-4.2	1	-4.2	2.4e-05
	GTEx v8.sCCA1	ENSG00000221823.10	2	PPP3R1	-4.5	7.3e-06	-4.5	1	-4.5	7.3e-06
	GTEx v8.sCCA1	ENSG00000075292.18	2	ZNF638	5.4	7.9e-08	5.4	1	5.4	7.9e-08
	GTEx v8.sCCA1	ENSG00000071082.10	2	RPL31	5.1	4e-07	5.1	1	5.1	4e-07
	GTEx v8.sCCA1	ENSG00000271151.1	2	novel gene	-4.4	1e-05	-4.4	1	-4.4	1e-05
	GTEx v8.sCCA1	ENSG00000247626.4	2	MARS2	-4.7	2.8e-06	-4.7	1	-4.7	2.8e-06
	GTEx v8.sCCA1	ENSG00000178074.5	2	C2orf69	5.9	4.8e-09	5.9	1	5.9	4.7e-09
	GTEx v8.sCCA1	ENSG00000270441.1	3	LAMB2P1	-5.5	4.5e-08	-5.5	1	-5.5	4.5e-08
	GTEx v8.sCCA1	ENSG00000164062.12	3	APEH	-7.9	3.7e-15	-7.9	1	-7.9	3.7e-15
	GTEx v8.sCCA1	ENSG00000241506.1	3	PSMC1P1	-4.2	3.2e-05	-4.2	1	-4.2	3.2e-05
	GTEx v8.sCCA1	ENSG00000177311.11	3	ZBTB38	-5	5.5e-07	-5	1	-5	5.5e-07
	GTEx v8.sCCA1	ENSG00000121897.14	4	LIAS	5	7.1e-07	4	1	3.9	9.6e-05
	GTEx v8.sCCA1	ENSG00000249348.1	4	UGDH-AS1	-5.1	3.9e-07	-4.2	1	-4	5.1e-05
	GTEx v8.sCCA1	ENSG00000251455.1	4	novel gene	-5.5	4e-08	-5.5	1	-5.5	4e-08
	GTEx v8.sCCA1	ENSG00000052795.12	4	FNIP2	-6.3	3.3e-10	-6.3	1	-6.3	3.3e-10
	GTEx v8.sCCA1	ENSG00000188725.7	5	SMIM15	-4.8	2e-06	-4.8	1	-4.8	2e-06
	GTEx v8.sCCA1	ENSG00000085365.17	5	SCAMP1	-4.3	1.4e-05	-4.3	1	-4.3	1.4e-05
	GTEx v8.sCCA1	ENSG00000081189.15	5	MEF2C	4.5	6e-06	4.5	1	4.5	6e-06
	GTEx v8.sCCA1	ENSG00000145725.19	5	PPIP5K2	4.2	2.4e-05	4.2	1	4.2	2.4e-05
	GTEx v8.sCCA1	ENSG00000131435.12	5	PDLIM4	-4.6	4e-06	-4.6	1	-4.6	4e-06
	GTEx v8.sCCA1	ENSG00000120725.12	5	SIL1	-4.2	3.2e-05	-10.7	1.5	-7.1	1e-12
	GTEx v8.sCCA1	ENSG00000170464.9	5	DNAJC18	-4.1	3.6e-05	-20.8	3.6	-5.8	5.3e-09
	GTEx v8.sCCA1	ENSG00000249751.3	5	ECSCR	-4.5	8.5e-06	-2.7	2.6	-1	0.31
	GTEx v8.sCCA1	ENSG00000171604.11	5	CXXC5	4.2	3.2e-05	-17.1	4	-4.3	1.6e-05
	GTEx v8.sCCA1	ENSG00000113141.17	5	IK	4.4	9e-06	4.4	1	4.4	9e-06
	GTEx v8.sCCA1	ENSG00000112701.17	6	SENP6	4.4	1e-05	4.4	1	4.4	1e-05
	GTEx v8.sCCA1	ENSG00000111885.6	6	MAN1A1	4.3	1.9e-05	4.3	1	4.3	1.9e-05
	GTEx v8.sCCA1	ENSG00000106066.14	7	CPVL	-4.2	2.5e-05	-4.2	1	-4.2	2.5e-05
	GTEx v8.sCCA1	ENSG00000158321.15	7	AUTS2	4.2	2.1e-05	4.2	1	4.2	2.1e-05
	GTEx v8.sCCA1	ENSG00000127995.16	7	CASD1	4	5.1e-05	4	1	4	5.1e-05
	GTEx v8.sCCA1	ENSG00000006453.13	7	BAIAP2L1	-5.3	1.2e-07	-5.3	1	-5.3	1.2e-07
	GTEx v8.sCCA1	ENSG00000184903.9	7	IMMP2L	-4.5	6.1e-06	-4.5	1	-4.5	6.1e-06
	GTEx v8.sCCA1	ENSG00000128604.19	7	IRF5	4	6.1e-05	4	1	4	6.1e-05
	GTEx v8.sCCA1	ENSG00000104325.6	8	DECR1	-3.9	9.3e-05	-3.9	1	-3.9	9.3e-05
	GTEx v8.sCCA1	ENSG00000253250.2	8	C8orf88	-4.1	4.4e-05	-4.1	1	-4.1	4.4e-05
	GTEx v8.sCCA1	ENSG00000104517.12	8	UBR5	-4.3	1.7e-05	-4.3	1	-4.3	1.7e-05
	GTEx v8.sCCA1	ENSG00000181790.10	8	ADGRB1	-7	2.5e-12	-7	1	-7	2.5e-12
	GTEx v8.sCCA1	ENSG00000167653.4	8	PSCA	-5.2	1.7e-07	-4.4	1	-4.2	2.4e-05
	GTEx v8.sCCA1	ENSG00000160932.10	8	LY6E	-4.4	8.7e-06	-3.3	1	-3.2	0.0013
	GTEx v8.sCCA1	ENSG00000048828.16	9	FAM120A	4.2	2.8e-05	4.2	1	4.2	2.8e-05
	GTEx v8.sCCA1	ENSG00000185920.15	9	PTCH1	-5.1	3e-07	-5.1	1	-5.1	3e-07
	GTEx v8.sCCA1	ENSG00000171448.8	9	ZBTB26	-4	6.9e-05	-4	1	-4	6.9e-05
	GTEx v8.sCCA1	ENSG00000181915.4	10	ADO	-5.1	2.9e-07	-5.1	1	-5.1	2.9e-07
	GTEx v8.sCCA1	ENSG00000107949.16	10	BCCIP	4	6.2e-05	4	1	4	6.2e-05
	GTEx v8.sCCA1	ENSG00000109919.9	11	MTCH2	-5.1	3.1e-07	-5.1	1	-5.1	3.1e-07
	GTEx v8.sCCA1	ENSG00000214391.3	11	TUBAP2	-4.3	1.9e-05	-4.3	1	-4.3	1.9e-05
	GTEx v8.sCCA1	ENSG00000109971.13	11	HSPA8	4	5.2e-05	4	1	4	5.2e-05
	GTEx v8.sCCA1	ENSG00000089248.6	12	ERP29	-5	4.7e-07	-5	1	-5	4.7e-07
	GTEx v8.sCCA1	ENSG00000275936.1	12	novel gene	4	7e-05	4	1	4	7e-05
	GTEx v8.sCCA1	ENSG00000022840.15	12	RNF10	4.9	1.1e-06	4.9	1	4.9	1.1e-06
	GTEx v8.sCCA1	ENSG00000122971.8	12	ACADS	4.2	2.8e-05	4.2	1	4.2	2.8e-05
	GTEx v8.sCCA1	ENSG00000172458.4	13	IL17D	3.8	0.00015	3.8	1	3.8	0.00015
	GTEx v8.sCCA1	ENSG00000119669.4	14	IRF2BPL	4.2	2.8e-05	4.2	1	4.2	2.8e-05
	GTEx v8.sCCA1	ENSG00000140153.17	14	WDR20	-5	4.5e-07	-5	1	-5	4.5e-07
	GTEx v8.sCCA1	ENSG00000166166.12	14	TRMT61A	-4.8	1.7e-06	-4.8	1	-4.8	1.7e-06
	GTEx v8.sCCA1	ENSG00000136404.15	15	TM6SF1	5.6	2.3e-08	5.6	1	5.6	2.3e-08
	GTEx v8.sCCA1	ENSG00000140564.11	15	FURIN	-4.5	7.1e-06	-4.5	1	-4.5	7.1e-06
	GTEx v8.sCCA1	ENSG00000233024.7	16	NPIPA9	-4.9	1e-06	-4.9	1	-4.9	1e-06
	GTEx v8.sCCA1	ENSG00000280214.1	16	novel gene	-5.4	6.6e-08	-4.3	1.1	-4.1	4.6e-05
	GTEx v8.sCCA1	ENSG00000103067.13	16	ESRP2	4.8	1.3e-06	3.5	1.1	3.3	0.001
	GTEx v8.sCCA1	ENSG00000103066.12	16	PLA2G15	-4.6	5.2e-06	-4.6	1	-4.6	5.2e-06
	GTEx v8.sCCA1	ENSG00000132612.15	16	VPS4A	4.7	3.1e-06	4.7	1	4.7	3.1e-06
	GTEx v8.sCCA1	ENSG00000182149.20	16	IST1	4.9	8.3e-07	4.9	1	4.9	8.3e-07
	GTEx v8.sCCA1	ENSG00000141026.5	17	MED9	-4.7	2.7e-06	-4.7	1	-4.7	2.7e-06
	GTEx v8.sCCA1	ENSG00000072134.15	17	EPN2	4.4	9e-06	4.4	1	4.4	9e-06
	GTEx v8.sCCA1	ENSG00000128487.16	17	SPECC1	5.6	2.1e-08	5.6	1	5.6	2.1e-08
	GTEx v8.sCCA1	ENSG00000273559.4	17	CWC25	-4.2	2.5e-05	-4.2	1	-4.2	2.5e-05
	GTEx v8.sCCA1	ENSG00000186834.3	17	HEXIM1	-5.3	9.6e-08	-5.3	1	-5.3	9.6e-08
	GTEx v8.sCCA1	ENSG00000108654.13	17	DDX5	4.6	3.8e-06	4.6	1	4.6	3.8e-06
	GTEx v8.sCCA1	ENSG00000161533.11	17	ACOX1	-4.2	2.3e-05	-4.2	1	-4.2	2.3e-05
	GTEx v8.sCCA1	ENSG00000070495.14	17	JMJD6	-4.4	1e-05	-4.4	1	-4.4	1e-05
	GTEx v8.sCCA1	ENSG00000262877.4	17	novel gene	5.8	7.7e-09	4.3	1.1	4.1	4.2e-05
	GTEx v8.sCCA1	ENSG00000266074.8	17	BAHCC1	5.9	4e-09	4.5	1.1	4.2	2.2e-05
	GTEx v8.sCCA1	ENSG00000141452.9	18	RMC1	-3.7	0.00022	-3.7	1	-3.7	0.00022
	GTEx v8.sCCA1	ENSG00000101695.8	18	RNF125	-3.9	0.00012	-3.9	1	-3.9	0.00011
	GTEx v8.sCCA1	ENSG00000134758.13	18	RNF138	4.1	3.6e-05	4.1	1	4.1	3.5e-05
	GTEx v8.sCCA1	ENSG00000249115.8	19	HAUS5	4.4	1.3e-05	4.4	1	4.4	1.3e-05
	GTEx v8.sCCA1	ENSG00000185019.16	20	UBOX5	-5.5	3.2e-08	-5.5	1	-5.5	3.2e-08
	GTEx v8.sCCA1	ENSG00000254419.1	20	novel gene	4.4	1.3e-05	4.4	1	4.4	1.3e-05
	GTEx v8.sCCA1	ENSG00000130699.18	20	TAF4	-4.1	3.8e-05	-4.1	1	-4.1	3.8e-05
	GTEx v8.sCCA1	ENSG00000101191.16	20	DIDO1	-4.8	1.4e-06	-4.8	1	-4.8	1.4e-06
	GTEx v8.sCCA1	ENSG00000159055.3	21	MIS18A	3.7	0.00018	3.7	1	3.7	0.00018
	GTEx v8.sCCA1	ENSG00000198832.10	22	SELENOM	4.6	5e-06	4.6	1	4.6	5e-06
	GTEx v8.sCCA1	ENSG00000128268.11	22	MGAT3	-4	5.2e-05	-4	1	-4	5.2e-05
	GTEx v8.sCCA1	ENSG00000100207.18	22	TCF20	4.7	2.4e-06	4.7	1	4.7	2.4e-06
	GTEx v8.sCCA1	ENSG00000241549.8	6	GUSBP2	5	5e-07	5	1	5	5e-07
	GTEx v8.sCCA1	ENSG00000187626.8	6	ZKSCAN4	3.8	0.00012	3.8	1	3.8	0.00012
	GTEx v8.sCCA1	ENSG00000204428.12	6	LY6G5C	4.3	1.7e-05	4.3	1	4.3	1.7e-05
	GTEx v8.sCCA2	ENSG00000078369.17	1	GNB1	6.4	1.4e-10	6.4	1	6.4	1.4e-10
	GTEx v8.sCCA2	ENSG00000116285.12	1	ERRFI1	4.5	8.5e-06	4.5	1	4.5	8.5e-06
	GTEx v8.sCCA2	ENSG00000142599.17	1	RERE	-6.1	8.5e-10	-6.1	1	-6.1	8.5e-10
	GTEx v8.sCCA2	ENSG00000117500.12	1	TMED5	-4.8	1.7e-06	-4.8	1	-4.8	1.8e-06
	GTEx v8.sCCA2	ENSG00000085433.15	1	WDR47	7.5	4.7e-14	7.5	1	7.5	4.7e-14
	GTEx v8.sCCA2	ENSG00000162775.14	1	RBM15	5.2	1.9e-07	5.2	1	5.2	1.8e-07
	GTEx v8.sCCA2	ENSG00000221823.10	2	PPP3R1	-4.8	1.8e-06	-4.8	1	-4.8	1.8e-06
	GTEx v8.sCCA2	ENSG00000075292.18	2	ZNF638	-4.3	1.4e-05	-4.3	1	-4.3	1.4e-05
	GTEx v8.sCCA2	ENSG00000115350.11	2	POLE4	-4.3	1.5e-05	-4.3	1	-4.3	1.4e-05
	GTEx v8.sCCA2	ENSG00000236859.6	2	NIFK-AS1	4.1	3.8e-05	4.1	1	4.1	3.8e-05
	GTEx v8.sCCA2	ENSG00000162944.10	2	RFTN2	4.5	7.7e-06	4.5	1	4.5	7.7e-06
	GTEx v8.sCCA2	ENSG00000162971.10	2	TYW5	6.8	1.2e-11	6.8	1	6.8	1.2e-11
	GTEx v8.sCCA2	ENSG00000088727.12	3	KIF9	4.1	3.5e-05	4.1	1	4.1	3.5e-05
	GTEx v8.sCCA2	ENSG00000183763.8	3	TRAIP	-8.4	5.1e-17	-8.4	1	-8.4	5.1e-17
	GTEx v8.sCCA2	ENSG00000114480.12	3	GBE1	-4.2	2.7e-05	-4.2	1	-4.2	2.7e-05
	GTEx v8.sCCA2	ENSG00000177311.11	3	ZBTB38	5	6.2e-07	5	1	5	6.2e-07
	GTEx v8.sCCA2	ENSG00000113790.10	3	EHHADH	4.1	3.3e-05	4.1	1	4.1	3.3e-05
	GTEx v8.sCCA2	ENSG00000249348.1	4	UGDH-AS1	6	2.6e-09	6	1	6	2.6e-09
	GTEx v8.sCCA2	ENSG00000084092.6	4	NOA1	-4	6.9e-05	-4	1	-4	6.9e-05
	GTEx v8.sCCA2	ENSG00000168769.13	4	TET2	4.2	2.9e-05	4.2	1	4.2	2.9e-05
	GTEx v8.sCCA2	ENSG00000145349.16	4	CAMK2D	-4.5	6.3e-06	-4.5	1	-4.5	6.3e-06
	GTEx v8.sCCA2	ENSG00000109686.17	4	SH3D19	4.7	2.3e-06	4.7	1	4.7	2.3e-06
	GTEx v8.sCCA2	ENSG00000205208.4	4	C4orf46	-4.6	3.9e-06	-4.6	1	-4.6	3.9e-06
	GTEx v8.sCCA2	ENSG00000164181.13	5	ELOVL7	4.3	1.6e-05	4.3	1	4.3	1.6e-05
	GTEx v8.sCCA2	ENSG00000185261.14	5	KIAA0825	4	5.6e-05	4	1	4	5.6e-05
	GTEx v8.sCCA2	ENSG00000145725.19	5	PPIP5K2	-3.9	9.3e-05	-3.9	1	-3.9	9.3e-05
	GTEx v8.sCCA2	ENSG00000234290.2	5	NA	4.5	6.6e-06	4.5	1	4.5	6.6e-06
	GTEx v8.sCCA2	ENSG00000170469.10	5	SPATA24	4.3	1.7e-05	2.6	1.1	2.5	0.013
	GTEx v8.sCCA2	ENSG00000249751.3	5	ECSCR	4.2	2.2e-05	3.6	1	3.5	0.00054
	GTEx v8.sCCA2	ENSG00000146005.3	5	PSD2	4	6.5e-05	3.4	1	3.3	0.00094
	GTEx v8.sCCA2	ENSG00000113119.12	5	TMCO6	-3.9	8.6e-05	-3.9	1	-3.9	8.6e-05
	GTEx v8.sCCA2	ENSG00000131504.15	5	DIAPH1	-4	5.4e-05	-4	1	-4	5.4e-05
	GTEx v8.sCCA2	ENSG00000112701.17	6	SENP6	3.9	9e-05	3.9	1	3.9	9e-05
	GTEx v8.sCCA2	ENSG00000152661.7	6	GJA1	-3.9	8.1e-05	-3.9	1	-3.9	8.1e-05
	GTEx v8.sCCA2	ENSG00000158321.15	7	AUTS2	4.7	2.8e-06	4.7	1	4.7	2.8e-06
	GTEx v8.sCCA2	ENSG00000214544.7	7	GTF2IRD2P1	-4.1	3.6e-05	-4.1	1	-4.1	3.6e-05
	GTEx v8.sCCA2	ENSG00000272950.1	7	novel gene	5	6.2e-07	5	1	5	6.2e-07
	GTEx v8.sCCA2	ENSG00000184903.9	7	IMMP2L	4	7.2e-05	4	1	4	7.2e-05
	GTEx v8.sCCA2	ENSG00000169085.11	8	VXN	3.9	0.00011	3.9	1	3.9	0.00011
	GTEx v8.sCCA2	ENSG00000067167.7	8	TRAM1	-4.7	2.6e-06	-4.7	1	-4.7	2.6e-06
	GTEx v8.sCCA2	ENSG00000155099.7	8	PIP4P2	4.5	6.7e-06	4.5	1	4.5	6.7e-06
	GTEx v8.sCCA2	ENSG00000234616.8	8	JRK	5.6	1.7e-08	5.6	1	5.6	1.7e-08
	GTEx v8.sCCA2	ENSG00000185920.15	9	PTCH1	4.5	6.9e-06	4.5	1	4.5	6.9e-06
	GTEx v8.sCCA2	ENSG00000120616.15	10	EPC1	-5.1	3.7e-07	-5.1	1	-5.1	3.7e-07
	GTEx v8.sCCA2	ENSG00000148572.15	10	NRBF2	-5.4	5.4e-08	-5.4	1	-5.4	5.4e-08
	GTEx v8.sCCA2	ENSG00000109919.9	11	MTCH2	5.1	3.1e-07	5.1	1	5.1	3.1e-07
	GTEx v8.sCCA2	ENSG00000250073.2	11	ESAM-AS1	-4.2	3e-05	-4.2	1	-4.2	3e-05
	GTEx v8.sCCA2	ENSG00000215021.8	12	PHB2	4	6.3e-05	4	1	4	6.3e-05
	GTEx v8.sCCA2	ENSG00000171681.12	12	ATF7IP	-4	5.8e-05	-4	1	-4	5.8e-05
	GTEx v8.sCCA2	ENSG00000182199.10	12	SHMT2	4.1	3.6e-05	4.1	1	4.1	3.6e-05
	GTEx v8.sCCA2	ENSG00000070961.15	12	ATP2B1	4.8	1.4e-06	4.8	1	4.8	1.4e-06
	GTEx v8.sCCA2	ENSG00000234608.7	12	MAPKAPK5-AS1	4.9	1e-06	4.9	1	4.9	1e-06
	GTEx v8.sCCA2	ENSG00000167272.10	12	POP5	4	7.6e-05	4	1	4	7.5e-05
	GTEx v8.sCCA2	ENSG00000157837.15	12	SPPL3	4.9	1e-06	4.9	1	4.9	1.1e-06
	GTEx v8.sCCA2	ENSG00000132963.7	13	POMP	-4.7	3e-06	-4.7	1	-4.7	3e-06
	GTEx v8.sCCA2	ENSG00000126804.13	14	ZBTB1	4.1	4.6e-05	4.1	1	4.1	4.6e-05
	GTEx v8.sCCA2	ENSG00000089902.9	14	RCOR1	-5	4.5e-07	-5	1	-5	4.5e-07
	GTEx v8.sCCA2	ENSG00000166165.12	14	CKB	-4.9	1.1e-06	-4.9	1	-4.9	1.1e-06
	GTEx v8.sCCA2	ENSG00000138614.14	15	INTS14	-3.9	0.00011	-3.9	1	-3.9	0.00011
	GTEx v8.sCCA2	ENSG00000259315.1	15	ACTG1P17	5.9	3.9e-09	5.9	1	5.9	3.9e-09
	GTEx v8.sCCA2	ENSG00000103549.21	16	RNF40	4	7.2e-05	4	1	4	7.2e-05
	GTEx v8.sCCA2	ENSG00000103066.12	16	PLA2G15	-6.2	7.2e-10	-6.2	1	-6.2	7.2e-10
	GTEx v8.sCCA2	ENSG00000103061.12	16	SLC7A6OS	4	5.7e-05	4	1	4	5.7e-05
	GTEx v8.sCCA2	ENSG00000258429.1	16	PDF	4.6	5.3e-06	4.6	1	4.6	5.3e-06
	GTEx v8.sCCA2	ENSG00000157429.15	16	ZNF19	-5.5	4.5e-08	-5.5	1	-5.5	4.5e-08
	GTEx v8.sCCA2	ENSG00000072134.15	17	EPN2	5	6.8e-07	5	1	5	6.8e-07
	GTEx v8.sCCA2	ENSG00000270091.1	17	novel gene	-5.2	2.1e-07	-5.2	1	-5.2	2.1e-07
	GTEx v8.sCCA2	ENSG00000273559.4	17	CWC25	-4.1	4.2e-05	-4.1	1	-4.1	4.2e-05
	GTEx v8.sCCA2	ENSG00000136448.11	17	NMT1	-4.6	3.6e-06	-3.8	1	-3.7	0.00024
	GTEx v8.sCCA2	ENSG00000181513.14	17	ACBD4	4.2	2.8e-05	3.2	1	3.1	0.002
	GTEx v8.sCCA2	ENSG00000108654.13	17	DDX5	4.5	6.5e-06	4.5	1	4.5	6.5e-06
	GTEx v8.sCCA2	ENSG00000163597.14	17	SNHG16	4.2	2.5e-05	4.2	1	4.2	2.5e-05
	GTEx v8.sCCA2	ENSG00000262877.4	17	novel gene	5.9	2.8e-09	5.9	1	5.9	2.9e-09
	GTEx v8.sCCA2	ENSG00000141452.9	18	RMC1	4.2	2.3e-05	4.2	1	4.2	2.2e-05
	GTEx v8.sCCA2	ENSG00000263823.1	18	novel gene	4	7.3e-05	4	1	4	7.3e-05
	GTEx v8.sCCA2	ENSG00000101493.10	18	ZNF516	-3.8	0.00014	-3.8	1	-3.8	0.00014
	GTEx v8.sCCA2	ENSG00000239382.10	19	ALKBH6	4.4	8.6e-06	4.4	1	4.4	8.6e-06
	GTEx v8.sCCA2	ENSG00000215251.3	20	FASTKD5	6.1	8.8e-10	6.1	1	6.1	8.8e-10
	GTEx v8.sCCA2	ENSG00000101337.15	20	TM9SF4	4	6.7e-05	4	1	4	6.6e-05
	GTEx v8.sCCA2	ENSG00000149639.14	20	MTCL2	-4	6.3e-05	-4	1	-4	6.2e-05
	GTEx v8.sCCA2	ENSG00000124107.5	20	SLPI	4.1	4.8e-05	4.1	1	4.1	4.8e-05
	GTEx v8.sCCA2	ENSG00000254419.1	20	novel gene	4.7	2.5e-06	4.7	1	4.7	2.5e-06
	GTEx v8.sCCA2	ENSG00000101191.16	20	DIDO1	-5	5.9e-07	-5	1	-5	5.9e-07
	GTEx v8.sCCA2	ENSG00000198832.10	22	SELENOM	4	5.3e-05	2.9	1.1	2.8	0.0058
	GTEx v8.sCCA2	ENSG00000138942.15	22	RNF185	-4.5	5.8e-06	-3.6	1.1	-3.4	0.0006
	GTEx v8.sCCA2	ENSG00000100316.15	22	RPL3	-4.7	2.6e-06	-4.7	1	-4.7	2.6e-06
	GTEx v8.sCCA2	ENSG00000100197.20	22	CYP2D6	-4.6	5.1e-06	-4.6	1	-4.6	5.1e-06
	GTEx v8.sCCA2	ENSG00000158406.4	6	H4C8	-4.8	1.8e-06	-4.8	1	-4.8	1.8e-06
	GTEx v8.sCCA2	ENSG00000241549.8	6	GUSBP2	-5.1	3.6e-07	-5.1	1	-5.1	3.6e-07
	GTEx v8.sCCA2	ENSG00000269293.2	6	ZSCAN16-AS1	4.3	1.7e-05	4.3	1	4.3	1.7e-05
	GTEx v8.sCCA2	ENSG00000204428.12	6	LY6G5C	-4.3	2e-05	-4.3	1	-4.3	2e-05
	GTEx v8.sCCA3	ENSG00000175756.13	1	AURKAIP1	6.3	3.6e-10	6.3	1	6.3	3.6e-10
	GTEx v8.sCCA3	ENSG00000142599.17	1	RERE	5.5	3e-08	5.5	1	5.5	3e-08
	GTEx v8.sCCA3	ENSG00000117500.12	1	TMED5	-5.6	1.9e-08	-5.6	1	-5.6	1.9e-08
	GTEx v8.sCCA3	ENSG00000143028.8	1	SYPL2	6.1	8.9e-10	4.8	1.1	4.4	1e-05
	GTEx v8.sCCA3	ENSG00000181754.6	1	AMIGO1	5.4	8e-08	3.5	1.1	3.3	0.0011
	GTEx v8.sCCA3	ENSG00000143367.15	1	TUFT1	4.3	2.1e-05	4.3	1	4.3	2.1e-05
	GTEx v8.sCCA3	ENSG00000213047.12	1	DENND1B	4.1	3.6e-05	4.1	1	4.1	3.6e-05
	GTEx v8.sCCA3	ENSG00000143702.15	1	CEP170	4.1	3.4e-05	4.1	1	4.1	3.4e-05
	GTEx v8.sCCA3	ENSG00000115128.6	2	SF3B6	4.3	1.4e-05	4.3	1	4.3	1.4e-05
	GTEx v8.sCCA3	ENSG00000138430.15	2	OLA1	4.5	5.8e-06	4.5	1	4.5	5.9e-06
	GTEx v8.sCCA3	ENSG00000115896.15	2	PLCL1	-4.6	3.5e-06	-4.6	1	-4.6	3.5e-06
	GTEx v8.sCCA3	ENSG00000178074.5	2	C2orf69	-5.8	7.3e-09	-5.8	1	-5.8	7.3e-09
	GTEx v8.sCCA3	ENSG00000114648.11	3	KLHL18	-4.8	1.5e-06	-4.8	1	-4.8	1.5e-06
	GTEx v8.sCCA3	ENSG00000224424.7	3	PRKAR2A-AS1	-4.9	7.9e-07	-26.7	2.4	-11.2	6.5e-29
	GTEx v8.sCCA3	ENSG00000198218.10	3	QRICH1	-5.6	2.4e-08	-25.8	3.1	-8.4	3.6e-17
	GTEx v8.sCCA3	ENSG00000177352.9	3	CCDC71	-8.6	9.2e-18	-25.3	3.7	-6.9	7e-12
	GTEx v8.sCCA3	ENSG00000185909.14	3	KLHDC8B	-5.1	2.7e-07	23	3.4	6.7	1.7e-11
	GTEx v8.sCCA3	ENSG00000164061.4	3	BSN	8	1.2e-15	-14	5.2	-2.7	0.0073
	GTEx v8.sCCA3	ENSG00000001617.11	3	SEMA3F	-4.8	1.7e-06	12.3	2.8	4.3	1.6e-05
	GTEx v8.sCCA3	ENSG00000249348.1	4	UGDH-AS1	-5.8	5.9e-09	-5.8	1	-5.8	5.9e-09
	GTEx v8.sCCA3	ENSG00000128059.8	4	PPAT	-4.4	9e-06	-4.4	1	-4.4	9e-06
	GTEx v8.sCCA3	ENSG00000196951.10	4	SCOC-AS1	4.5	8.1e-06	4.5	1	4.5	8.1e-06
	GTEx v8.sCCA3	ENSG00000278978.1	4	NA	-4.8	1.3e-06	-4.8	1	-4.8	1.3e-06
	GTEx v8.sCCA3	ENSG00000052795.12	4	FNIP2	6.2	4.6e-10	6.2	1	6.2	4.6e-10
	GTEx v8.sCCA3	ENSG00000049167.13	5	ERCC8	-3.9	8.8e-05	-3.9	1	-3.9	8.8e-05
	GTEx v8.sCCA3	ENSG00000145685.13	5	LHFPL2	3.9	8.6e-05	3.9	1	3.9	8.5e-05
	GTEx v8.sCCA3	ENSG00000145725.19	5	PPIP5K2	4.3	1.7e-05	4.3	1	4.3	1.7e-05
	GTEx v8.sCCA3	ENSG00000131437.15	5	KIF3A	5.1	3.9e-07	5.1	1	5.1	3.9e-07
	GTEx v8.sCCA3	ENSG00000170464.9	5	DNAJC18	4.1	3.6e-05	4.1	1	4.1	3.6e-05
	GTEx v8.sCCA3	ENSG00000131495.8	5	NDUFA2	4.4	9.4e-06	4.4	1	4.4	9.4e-06
	GTEx v8.sCCA3	ENSG00000198055.10	5	GRK6	-4.2	2.3e-05	-4.2	1	-4.2	2.3e-05
	GTEx v8.sCCA3	ENSG00000279821.1	5	novel gene	-3.9	9.5e-05	-3.9	1	-3.9	9.5e-05
	GTEx v8.sCCA3	ENSG00000112701.17	6	SENP6	4.6	4.2e-06	4.6	1	4.6	4.3e-06
	GTEx v8.sCCA3	ENSG00000197442.9	6	MAP3K5	-4.3	1.7e-05	-4.3	1	-4.3	1.7e-05
	GTEx v8.sCCA3	ENSG00000112406.4	6	HECA	-4.5	6.1e-06	-4.5	1	-4.5	6.1e-06
	GTEx v8.sCCA3	ENSG00000106066.14	7	CPVL	-4.6	4.8e-06	-4.6	1	-4.6	4.8e-06
	GTEx v8.sCCA3	ENSG00000175741.5	7	RWDD4P2	4	5.9e-05	4	1	4	5.9e-05
	GTEx v8.sCCA3	ENSG00000272950.1	7	novel gene	-5.2	1.7e-07	-5.2	1	-5.2	1.7e-07
	GTEx v8.sCCA3	ENSG00000184903.9	7	IMMP2L	-4	7.2e-05	-4	1	-4	7.2e-05
	GTEx v8.sCCA3	ENSG00000128604.19	7	IRF5	4	7.5e-05	4	1	4	7.5e-05
	GTEx v8.sCCA3	ENSG00000169085.11	8	VXN	-4	6.3e-05	-4	1	-4	6.3e-05
	GTEx v8.sCCA3	ENSG00000214954.8	8	LRRC69	4.5	8.6e-06	4.5	1	4.5	8.6e-06
	GTEx v8.sCCA3	ENSG00000130193.7	8	THEM6	5	6.6e-07	5	1	5	6.6e-07
	GTEx v8.sCCA3	ENSG00000106976.20	9	DNM1	4.5	6.7e-06	4.5	1	4.5	6.7e-06
	GTEx v8.sCCA3	ENSG00000181915.4	10	ADO	-5.2	2.4e-07	-5.2	1	-5.2	2.4e-07
	GTEx v8.sCCA3	ENSG00000277959.1	10	novel gene	-4.3	2.1e-05	-4.3	1	-4.3	2.1e-05
	GTEx v8.sCCA3	ENSG00000109919.9	11	MTCH2	5.2	2.6e-07	5.2	1	5.2	2.6e-07
	GTEx v8.sCCA3	ENSG00000214391.3	11	TUBAP2	4.8	1.8e-06	4.8	1	4.8	1.8e-06
	GTEx v8.sCCA3	ENSG00000110013.12	11	SIAE	-4	7e-05	-4	1	-4	7e-05
	GTEx v8.sCCA3	ENSG00000269892.1	12	novel gene	-4.3	2.1e-05	-4.3	1	-4.3	2e-05
	GTEx v8.sCCA3	ENSG00000271614.1	12	ATP2B1-AS1	5	6.3e-07	5	1	5	6.3e-07
	GTEx v8.sCCA3	ENSG00000120868.13	12	APAF1	4	6.2e-05	4	1	4	6.2e-05
	GTEx v8.sCCA3	ENSG00000089248.6	12	ERP29	-5	4.5e-07	-5	1	-5	4.5e-07
	GTEx v8.sCCA3	ENSG00000157837.15	12	SPPL3	4.9	9.5e-07	4.9	1	4.9	9.5e-07
	GTEx v8.sCCA3	ENSG00000150456.10	13	EEF1AKMT1	-4	6.1e-05	-4	1	-4	6.1e-05
	GTEx v8.sCCA3	ENSG00000139946.9	14	PELI2	-3.9	0.0001	-3.9	1	-3.9	0.0001
	GTEx v8.sCCA3	ENSG00000126804.13	14	ZBTB1	4.1	3.5e-05	4.1	1	4.1	3.5e-05
	GTEx v8.sCCA3	ENSG00000166166.12	14	TRMT61A	4.3	1.6e-05	4.3	1	4.3	1.6e-05
	GTEx v8.sCCA3	ENSG00000169410.9	15	PTPN9	-4.1	3.9e-05	-4.1	1	-4.1	3.9e-05
	GTEx v8.sCCA3	ENSG00000140598.13	15	EFL1	-4.3	1.4e-05	-2.9	1.1	-2.7	0.0062
	GTEx v8.sCCA3	ENSG00000166503.8	15	HDGFL3	-5.3	1.4e-07	-4.3	1.1	-4	5.5e-05
	GTEx v8.sCCA3	ENSG00000007520.3	16	TSR3	4.2	3.3e-05	4.2	1	4.2	3.3e-05
	GTEx v8.sCCA3	ENSG00000048471.13	16	SNX29	4	6.5e-05	4	1	4	6.5e-05
	GTEx v8.sCCA3	ENSG00000103489.11	16	XYLT1	-4.5	5.5e-06	-4.5	1	-4.5	5.5e-06
	GTEx v8.sCCA3	ENSG00000102981.9	16	PARD6A	-5.9	4.6e-09	-5.9	1	-5.9	4.6e-09
	GTEx v8.sCCA3	ENSG00000103066.12	16	PLA2G15	4.3	1.4e-05	4.3	1	4.3	1.4e-05
	GTEx v8.sCCA3	ENSG00000258429.1	16	PDF	-4.2	2.4e-05	-4.2	1	-4.2	2.4e-05
	GTEx v8.sCCA3	ENSG00000182149.20	16	IST1	5.3	1e-07	5.3	1	5.3	1e-07
	GTEx v8.sCCA3	ENSG00000108591.9	17	DRG2	4.1	4.7e-05	4.1	1	4.1	4.7e-05
	GTEx v8.sCCA3	ENSG00000128482.15	17	RNF112	-5.1	3.1e-07	-5.1	1	-5.1	3.1e-07
	GTEx v8.sCCA3	ENSG00000125691.12	17	RPL23	-4.2	3.1e-05	-4.2	1	-4.2	3.1e-05
	GTEx v8.sCCA3	ENSG00000186834.3	17	HEXIM1	5.4	7.2e-08	5.4	1	5.4	7.2e-08
	GTEx v8.sCCA3	ENSG00000108654.13	17	DDX5	4.4	1.3e-05	4.4	1	4.4	1.3e-05
	GTEx v8.sCCA3	ENSG00000262877.4	17	novel gene	6.3	4e-10	6.3	1	6.3	4e-10
	GTEx v8.sCCA3	ENSG00000272333.5	19	KMT2B	-4.4	1.3e-05	-4.4	1	-4.4	1.3e-05
	GTEx v8.sCCA3	ENSG00000198453.12	19	ZNF568	4.2	2.8e-05	4.2	1	4.2	2.8e-05
	GTEx v8.sCCA3	ENSG00000185019.16	20	UBOX5	-5.9	4.4e-09	-5.9	1	-5.9	4.4e-09
	GTEx v8.sCCA3	ENSG00000101898.5	20	MCTS2	4.1	3.8e-05	4.1	1	4.1	3.8e-05
	GTEx v8.sCCA3	ENSG00000118707.9	20	TGIF2	4.2	3e-05	4.2	1	4.2	2.9e-05
	GTEx v8.sCCA3	ENSG00000054793.13	20	ATP9A	3.9	0.00011	3.9	1	3.9	0.00011
	GTEx v8.sCCA3	ENSG00000254419.1	20	novel gene	-4.4	1.2e-05	-4.4	1	-4.4	1.2e-05
	GTEx v8.sCCA3	ENSG00000149657.19	20	LSM14B	4.1	3.8e-05	4.1	1	4.1	3.8e-05
	GTEx v8.sCCA3	ENSG00000226332.2	20	novel gene	3.9	8.8e-05	3.9	1	3.9	8.9e-05
	GTEx v8.sCCA3	ENSG00000101190.12	20	TCFL5	-4	6.1e-05	-4	1	-4	6.1e-05
	GTEx v8.sCCA3	ENSG00000232442.1	20	MHENCR	3.9	9.5e-05	3.9	1	3.9	9.6e-05
	GTEx v8.sCCA3	ENSG00000189060.5	22	H1-0	4	6.6e-05	4	1	4	6.6e-05
	GTEx v8.sCCA3	ENSG00000128268.11	22	MGAT3	4	5.2e-05	4	1	4	5.2e-05
	GTEx v8.sCCA3	ENSG00000198951.11	22	NAGA	4.6	3.5e-06	4.6	1	4.6	3.5e-06
	GTEx v8.sCCA3	ENSG00000168298.6	6	H1-4	-3.8	0.00013	-3.8	1	-3.8	0.00013
	GTEx v8.sCCA3	ENSG00000241549.8	6	GUSBP2	5.1	3.8e-07	5.1	1	5.1	3.8e-07
	GTEx v8.sCCA3	ENSG00000204390.9	6	HSPA1L	4	6.2e-05	4	1	4	6.2e-05
	GTEx v8.sCCA3	ENSG00000237649.7	6	KIFC1	-3.8	0.00014	-3.8	1	-3.8	0.00014
Length of mobile phone use
	GTEx v8.sCCA1	ENSG00000281207.1	1	SLFNL1-AS1	-6.1	1.3e-09	-4.7	1.1	-4.3	1.4e-05
	GTEx v8.sCCA1	ENSG00000204060.6	1	FOXO6	-5.4	6.7e-08	-3.6	1.1	-3.3	0.00084
	GTEx v8.sCCA1	ENSG00000159214.12	1	CCDC24	-4.2	2.3e-05	-4.2	1	-4.2	2.3e-05
	GTEx v8.sCCA1	ENSG00000143458.11	1	GABPB2	-4.8	1.8e-06	-4.8	1	-4.8	1.8e-06
	GTEx v8.sCCA1	ENSG00000213047.12	1	DENND1B	4.6	4.5e-06	4.6	1	4.6	4.5e-06
	GTEx v8.sCCA1	ENSG00000143919.14	2	CAMKMT	4.2	2.4e-05	4.2	1	4.2	2.4e-05
	GTEx v8.sCCA1	ENSG00000136689.18	2	IL1RN	4.4	1e-05	4.4	1	4.4	1e-05
	GTEx v8.sCCA1	ENSG00000115159.15	2	GPD2	4	5.6e-05	4	1	4	5.6e-05
	GTEx v8.sCCA1	ENSG00000115520.8	2	COQ10B	-4.4	1.2e-05	-4.4	1	-4.4	1.2e-05
	GTEx v8.sCCA1	ENSG00000118257.16	2	NRP2	-5.3	1e-07	-5.3	1	-5.3	1e-07
	GTEx v8.sCCA1	ENSG00000123989.13	2	CHPF	-4.5	7e-06	-4.5	1	-4.5	7e-06
	GTEx v8.sCCA1	ENSG00000222020.2	2	HDAC4-AS1	4.5	6e-06	4.5	1	4.5	6e-06
	GTEx v8.sCCA1	ENSG00000001617.11	3	SEMA3F	4	5.3e-05	4	1	4	5.3e-05
	GTEx v8.sCCA1	ENSG00000109180.14	4	OCIAD1	-4.1	4e-05	-4.1	1	-4.1	4e-05
	GTEx v8.sCCA1	ENSG00000172348.14	6	RCAN2	-4.1	3.4e-05	-4.1	1	-4.1	3.4e-05
	GTEx v8.sCCA1	ENSG00000186625.13	6	KATNA1	4.4	9.7e-06	4.4	1	4.4	9.7e-06
	GTEx v8.sCCA1	ENSG00000112531.16	6	QKI	3.9	9.9e-05	3.9	1	3.9	9.9e-05
	GTEx v8.sCCA1	ENSG00000106460.18	7	TMEM106B	-4.4	1e-05	-4.4	1	-4.4	1.1e-05
	GTEx v8.sCCA1	ENSG00000158321.15	7	AUTS2	4.3	1.9e-05	4.3	1	4.3	1.9e-05
	GTEx v8.sCCA1	ENSG00000241468.7	7	ATP5MF	-4.8	1.8e-06	-4.8	1	-4.8	1.8e-06
	GTEx v8.sCCA1	ENSG00000239569.3	7	KMT2E-AS1	-4.2	2.2e-05	-4.2	1	-4.2	2.2e-05
	GTEx v8.sCCA1	ENSG00000197157.10	7	SND1	-4.3	1.4e-05	-4.3	1	-4.3	1.4e-05
	GTEx v8.sCCA1	ENSG00000269918.1	8	novel gene	-5.6	2.2e-08	-5.6	1	-5.6	2.2e-08
	GTEx v8.sCCA1	ENSG00000178966.16	9	RMI1	4.9	9.2e-07	4.9	1	4.9	9.2e-07
	GTEx v8.sCCA1	ENSG00000187764.11	9	SEMA4D	4.2	3.2e-05	4.2	1	4.2	3.2e-05
	GTEx v8.sCCA1	ENSG00000185009.12	10	AP3M1	4.5	6.4e-06	4.5	1	4.5	6.4e-06
	GTEx v8.sCCA1	ENSG00000149179.13	11	CSTPP1	5	5.6e-07	5	1	5	5.6e-07
	GTEx v8.sCCA1	ENSG00000186652.9	11	PRG2	-4.8	1.9e-06	-4.8	1	-4.8	1.9e-06
	GTEx v8.sCCA1	ENSG00000048028.11	11	USP28	4.5	7.5e-06	4.5	1	4.5	7.5e-06
	GTEx v8.sCCA1	ENSG00000050130.17	14	JKAMP	-4.9	8.3e-07	-4.9	1	-4.9	8.3e-07
	GTEx v8.sCCA1	ENSG00000257365.7	14	FNTB	4.6	4.1e-06	4.6	1	4.6	4.1e-06
	GTEx v8.sCCA1	ENSG00000133985.2	14	TTC9	-4	7.4e-05	-4	1	-4	7.4e-05
	GTEx v8.sCCA1	ENSG00000090863.11	16	GLG1	4	5.1e-05	4	1	4	5.1e-05
	GTEx v8.sCCA1	ENSG00000263050.1	17	DPH1-AS1	4.7	2.7e-06	3.5	1.1	3.4	0.00075
	GTEx v8.sCCA1	ENSG00000132361.16	17	CLUH	4.8	1.7e-06	3.7	1.1	3.5	0.00046
	GTEx v8.sCCA1	ENSG00000154229.11	17	PRKCA	-4.3	1.6e-05	-4.3	1	-4.3	1.6e-05
	GTEx v8.sCCA1	ENSG00000141570.10	17	CBX8	-6.7	1.8e-11	-6.7	1	-6.7	1.8e-11
	GTEx v8.sCCA1	ENSG00000259985.1	18	novel gene	3.7	0.00018	3.7	1	3.7	0.00018
	GTEx v8.sCCA1	ENSG00000124198.8	20	ARFGEF2	-8.2	2e-16	-8.2	1	-8.2	2e-16
	GTEx v8.sCCA1	ENSG00000183527.11	21	PSMG1	5.2	1.8e-07	5.2	1	5.2	1.8e-07
	GTEx v8.sCCA1	ENSG00000182541.17	22	LIMK2	4.1	3.9e-05	4.1	1	4.1	3.9e-05
	GTEx v8.sCCA1	ENSG00000188130.13	22	MAPK12	4	6.6e-05	4	1	4	6.6e-05
	GTEx v8.sCCA1	ENSG00000204348.9	6	DXO	-3.7	0.00019	-3.7	1	-3.7	0.00019
	GTEx v8.sCCA1	ENSG00000223501.8	6	VPS52	4.8	1.8e-06	3	1.1	2.7	0.0079
	GTEx v8.sCCA1	ENSG00000204209.11	6	DAXX	-5.4	6.7e-08	-4.1	1.1	-3.7	0.00025
	GTEx v8.sCCA2	ENSG00000142676.12	1	RPL11	4.5	6.9e-06	4.5	1	4.5	6.9e-06
	GTEx v8.sCCA2	ENSG00000010803.16	1	SCMH1	-4.9	9.1e-07	-4.9	1	-4.9	9.1e-07
	GTEx v8.sCCA2	ENSG00000188641.12	1	DPYD	4.3	1.7e-05	4.3	1	4.3	1.7e-05
	GTEx v8.sCCA2	ENSG00000143458.11	1	GABPB2	-4.1	3.4e-05	-3	1	-2.9	0.0037
	GTEx v8.sCCA2	ENSG00000163154.5	1	TNFAIP8L2	-4.6	3.6e-06	-3.7	1	-3.6	0.00036
	GTEx v8.sCCA2	ENSG00000115159.15	2	GPD2	5	5.1e-07	5	1	5	5.1e-07
	GTEx v8.sCCA2	ENSG00000115568.15	2	ZNF142	4.1	5e-05	4.1	1	4.1	5e-05
	GTEx v8.sCCA2	ENSG00000222020.2	2	HDAC4-AS1	4.4	9.1e-06	4.4	1	4.4	9.1e-06
	GTEx v8.sCCA2	ENSG00000114054.13	3	PCCB	-4	6.5e-05	-4	1	-4	6.5e-05
	GTEx v8.sCCA2	ENSG00000109180.14	4	OCIAD1	-4.1	4e-05	-4.1	1	-4.1	4e-05
	GTEx v8.sCCA2	ENSG00000112972.14	5	HMGCS1	-4	6.8e-05	-4	1	-4	6.8e-05
	GTEx v8.sCCA2	ENSG00000170482.16	5	SLC23A1	4.1	3.4e-05	4.1	1	4.1	3.4e-05
	GTEx v8.sCCA2	ENSG00000231760.4	6	novel gene	-4.4	1.3e-05	-4.4	1	-4.4	1.3e-05
	GTEx v8.sCCA2	ENSG00000197343.10	7	ZNF655	-4.9	9e-07	-4.9	1	-4.9	9e-07
	GTEx v8.sCCA2	ENSG00000135249.7	7	RINT1	-4	6.5e-05	-4	1	-4	6.5e-05
	GTEx v8.sCCA2	ENSG00000197157.10	7	SND1	-4.3	1.4e-05	-4.3	1	-4.3	1.4e-05
	GTEx v8.sCCA2	ENSG00000269918.1	8	novel gene	5.6	2.2e-08	5.6	1	5.6	2.2e-08
	GTEx v8.sCCA2	ENSG00000123975.4	9	CKS2	5.2	2e-07	5.2	1	5.2	2e-07
	GTEx v8.sCCA2	ENSG00000119522.16	9	DENND1A	4.8	2e-06	4.8	1	4.8	2e-06
	GTEx v8.sCCA2	ENSG00000122861.15	10	PLAU	4.5	7.1e-06	4.5	1	4.5	7.1e-06
	GTEx v8.sCCA2	ENSG00000149179.13	11	CSTPP1	-4.6	4.8e-06	-4.6	1	-4.6	4.8e-06
	GTEx v8.sCCA2	ENSG00000186907.7	11	RTN4RL2	-5.1	3e-07	-5.1	1	-5.1	3e-07
	GTEx v8.sCCA2	ENSG00000231856.2	13	novel gene	-4.1	3.4e-05	-4.1	1	-4.1	3.4e-05
	GTEx v8.sCCA2	ENSG00000181619.11	14	GPR135	4.3	2.1e-05	4.3	1	4.3	2.1e-05
	GTEx v8.sCCA2	ENSG00000140259.6	15	MFAP1	4.1	3.9e-05	4.1	1	4.1	3.9e-05
	GTEx v8.sCCA2	ENSG00000229474.6	15	PATL2	4	7.7e-05	4	1	4	7.7e-05
	GTEx v8.sCCA2	ENSG00000136381.12	15	IREB2	4.9	1.2e-06	4.9	1	4.9	1.2e-06
	GTEx v8.sCCA2	ENSG00000189423.11	17	USP32P3	4	5.2e-05	4	1	4	5.2e-05
	GTEx v8.sCCA2	ENSG00000005243.9	17	COPZ2	4.3	1.5e-05	4.3	1	4.3	1.5e-05
	GTEx v8.sCCA2	ENSG00000141570.10	17	CBX8	6.7	2.2e-11	6.7	1	6.7	2.2e-11
	GTEx v8.sCCA2	ENSG00000060069.16	18	CTDP1	-4.2	2.2e-05	-4.2	1	-4.2	2.2e-05
	GTEx v8.sCCA2	ENSG00000124126.13	20	PREX1	-6.8	1.1e-11	2.4	1.9	1.3	0.2
	GTEx v8.sCCA2	ENSG00000124198.8	20	ARFGEF2	-5.5	3e-08	-7	1.5	-4.6	5e-06
	GTEx v8.sCCA2	ENSG00000124207.16	20	CSE1L	-4.6	5e-06	13.1	3.7	3.6	0.00036
	GTEx v8.sCCA2	ENSG00000124214.19	20	STAU1	-6.2	7e-10	-19.5	4.1	-4.7	2.2e-06
	GTEx v8.sCCA2	ENSG00000154723.12	21	ATP5PF	4.5	8.1e-06	4.5	1	4.5	8.1e-06
	GTEx v8.sCCA2	ENSG00000205758.11	21	CRYZL1	-3.8	0.00014	-3.8	1	-3.8	0.00014
	GTEx v8.sCCA2	ENSG00000183527.11	21	PSMG1	-5	5.5e-07	-5	1	-5	5.5e-07
	GTEx v8.sCCA2	ENSG00000182541.17	22	LIMK2	4.1	3.9e-05	4.1	1	4.1	3.9e-05
	GTEx v8.sCCA2	ENSG00000188130.13	22	MAPK12	4.1	3.6e-05	4.1	1	4.1	3.6e-05
	GTEx v8.sCCA2	ENSG00000204348.9	6	DXO	-3.8	0.00017	-3.8	1	-3.8	0.00017
	GTEx v8.sCCA2	ENSG00000231925.11	6	TAPBP	5.4	6.7e-08	5.4	1	5.4	6.7e-08
	GTEx v8.sCCA3	ENSG00000162430.16	1	SELENON	4.1	3.9e-05	4.1	1	4.1	4e-05
	GTEx v8.sCCA3	ENSG00000010803.16	1	SCMH1	5.6	1.8e-08	5.6	1	5.6	1.7e-08
	GTEx v8.sCCA3	ENSG00000143458.11	1	GABPB2	4.2	2.6e-05	4.2	1	4.2	2.6e-05
	GTEx v8.sCCA3	ENSG00000143612.19	1	C1orf43	-5	6.4e-07	-5	1	-5	6.4e-07
	GTEx v8.sCCA3	ENSG00000151414.14	1	NEK7	4.4	9.7e-06	4.4	1	4.4	9.7e-06
	GTEx v8.sCCA3	ENSG00000115159.15	2	GPD2	4	5.6e-05	4	1	4	5.6e-05
	GTEx v8.sCCA3	ENSG00000222020.2	2	HDAC4-AS1	-4.6	4.4e-06	-4.6	1	-4.6	4.4e-06
	GTEx v8.sCCA3	ENSG00000109180.14	4	OCIAD1	-3.9	8.1e-05	-3.9	1	-3.9	8.1e-05
	GTEx v8.sCCA3	ENSG00000163291.14	4	PAQR3	5	6.3e-07	5	1	5	6.3e-07
	GTEx v8.sCCA3	ENSG00000146005.3	5	PSD2	-4.1	4.5e-05	-4.1	1	-4.1	4.5e-05
	GTEx v8.sCCA3	ENSG00000120265.16	6	PCMT1	4.3	1.5e-05	4.3	1	4.3	1.5e-05
	GTEx v8.sCCA3	ENSG00000196652.11	7	ZKSCAN5	4.3	1.4e-05	3.1	1.1	2.9	0.0039
	GTEx v8.sCCA3	ENSG00000106261.16	7	ZKSCAN1	4.9	8.9e-07	3.9	1.1	3.7	0.00023
	GTEx v8.sCCA3	ENSG00000106348.16	7	IMPDH1	4.1	4.6e-05	4.1	1	4.1	4.6e-05
	GTEx v8.sCCA3	ENSG00000105894.11	7	PTN	4	7.7e-05	4	1	4	7.7e-05
	GTEx v8.sCCA3	ENSG00000269918.1	8	novel gene	-5.5	4.2e-08	-5.5	1	-5.5	4.2e-08
	GTEx v8.sCCA3	ENSG00000178966.16	9	RMI1	-4.3	1.8e-05	-4.3	1	-4.3	1.8e-05
	GTEx v8.sCCA3	ENSG00000187764.11	9	SEMA4D	-4.2	2.4e-05	-4.2	1	-4.2	2.4e-05
	GTEx v8.sCCA3	ENSG00000224195.1	10	CAMK2G-AS1	4.5	5.4e-06	4.5	1	4.5	5.4e-06
	GTEx v8.sCCA3	ENSG00000149179.13	11	CSTPP1	-4.1	3.6e-05	-4.1	1	-4.1	3.6e-05
	GTEx v8.sCCA3	ENSG00000186907.7	11	RTN4RL2	5	5.5e-07	3.3	1.1	2.9	0.0037
	GTEx v8.sCCA3	ENSG00000149150.8	11	SLC43A1	4	5.2e-05	4	1.2	3.4	0.00062
	GTEx v8.sCCA3	ENSG00000156587.15	11	UBE2L6	-4.6	5.2e-06	-5.5	1	-5.3	1e-07
	GTEx v8.sCCA3	ENSG00000180008.8	14	SOCS4	-4.7	2.3e-06	-4.7	1	-4.7	2.3e-06
	GTEx v8.sCCA3	ENSG00000050130.17	14	JKAMP	-5	5.1e-07	-5	1	-5	5.1e-07
	GTEx v8.sCCA3	ENSG00000139998.14	14	RAB15	3.9	8.7e-05	3.9	1	3.9	8.7e-05
	GTEx v8.sCCA3	ENSG00000140265.12	15	ZSCAN29	-3.8	0.00012	-3.8	1	-3.8	0.00012
	GTEx v8.sCCA3	ENSG00000156642.16	15	NPTN	-3.9	9.3e-05	-3.9	1	-3.9	9.3e-05
	GTEx v8.sCCA3	ENSG00000103035.10	16	PSMD7	4.8	1.8e-06	4.8	1	4.8	1.8e-06
	GTEx v8.sCCA3	ENSG00000186532.11	17	SMYD4	-4.5	7.8e-06	-4.5	1	-4.5	7.8e-06
	GTEx v8.sCCA3	ENSG00000279369.1	17	novel gene	4.2	2.6e-05	4.2	1	4.2	2.6e-05
	GTEx v8.sCCA3	ENSG00000141570.10	17	CBX8	6.7	2.2e-11	6.7	1	6.7	2.2e-11
	GTEx v8.sCCA3	ENSG00000141401.11	18	IMPA2	3.7	0.00023	3.7	1	3.7	0.00023
	GTEx v8.sCCA3	ENSG00000126254.11	19	RBM42	-4.6	3.5e-06	-4.6	1	-4.6	3.5e-06
	GTEx v8.sCCA3	ENSG00000101337.15	20	TM9SF4	4.2	2.2e-05	4.2	1	4.2	2.2e-05
	GTEx v8.sCCA3	ENSG00000124207.16	20	CSE1L	4.3	1.5e-05	4.3	1	4.3	1.5e-05
	GTEx v8.sCCA3	ENSG00000177410.12	20	ZFAS1	5	5.4e-07	5	1	5	5.4e-07
	GTEx v8.sCCA3	ENSG00000183527.11	21	PSMG1	5.2	1.5e-07	5.2	1	5.2	1.5e-07
	GTEx v8.sCCA3	ENSG00000188130.13	22	MAPK12	4	6.4e-05	4	1	4	6.4e-05
	GTEx v8.sCCA3	ENSG00000204348.9	6	DXO	-3.9	9.8e-05	-3.9	1	-3.9	9.8e-05
	GTEx v8.sCCA3	ENSG00000231925.11	6	TAPBP	-5.4	6.7e-08	-5.4	1	-5.4	6.7e-08
GTEx: Genotype-Tissue Expression; TWAS: Transcriptome-Wide Association Study.
