# Supplementary material for: Screen Time and Chronic Pain Health: Mendelian Randomization Study
Source: J Med Internet Res. 2026 Feb 9;28:e78233. doi: 10.2196/78233 (PMC12930148; doi:10.2196/78233)
Supplement: Multimedia Appendix 16 [file jmir_v28i1e78233_app16.xlsx]

## Sheet: Multimedia Appendix 16
Multimedia Appendix 16. The results of the jointly significant genes for chronic pain.
Traits	PANEL	ID	CHR	Gene	TWAS.Z	TWAS.P	JOINT.BETA	JOINT.BETA.SE	JOINT.Z	JOINT.P
MCP
	GTEx v8.sCCA1	ENSG00000030110.12	6	BAK1	-4	7.3e-05	-3.1	1.1	-2.9	0.0043
	GTEx v8.sCCA1	ENSG00000096433.10	6	ITPR3	-3.6	0.00027	-2.6	1.1	-2.4	0.0171
	GTEx v8.sCCA2	ENSG00000181817.5	1	LSM10	-4.2	2.2e-05	-4.2	1	-4.2	2.2e-05
	GTEx v8.sCCA2	ENSG00000162623.15	1	TYW3	4.1	3.6e-05	4.1	1	4.1	3.6e-05
	GTEx v8.sCCA2	ENSG00000162613.16	1	FUBP1	4.6	4.2e-06	4.6	1	4.6	4.2e-06
	GTEx v8.sCCA2	ENSG00000099260.10	1	PALMD	-4.2	3.2e-05	-4.2	1	-4.2	3.2e-05
	GTEx v8.sCCA2	ENSG00000085433.15	1	WDR47	-4.3	2.1e-05	-4.3	1	-4.3	2.1e-05
	GTEx v8.sCCA2	ENSG00000023902.13	1	PLEKHO1	5.5	4.9e-08	5.5	1	5.5	4.9e-08
	GTEx v8.sCCA2	ENSG00000143570.17	1	SLC39A1	-4.2	2.6e-05	-4.2	1	-4.2	2.6e-05
	GTEx v8.sCCA2	ENSG00000185278.15	1	ZBTB37	4.5	7.7e-06	4.5	1	4.5	7.7e-06
	GTEx v8.sCCA2	ENSG00000121481.10	1	RNF2	-4.7	2.1e-06	-4.7	1	-4.7	2.1e-06
	GTEx v8.sCCA2	ENSG00000143702.15	1	CEP170	-5.7	1.4e-08	-5.7	1	-5.7	1.4e-08
	GTEx v8.sCCA2	ENSG00000168542.14	2	COL3A1	-4.3	1.9e-05	-4.3	1	-4.3	2e-05
	GTEx v8.sCCA2	ENSG00000162944.10	2	RFTN2	-4.3	1.7e-05	-4.3	1	-4.3	1.7e-05
	GTEx v8.sCCA2	ENSG00000118263.14	2	KLF7	4.2	2.3e-05	4.2	1	4.2	2.3e-05
	GTEx v8.sCCA2	ENSG00000115365.11	2	LANCL1	4.3	1.5e-05	4.3	1	4.3	1.5e-05
	GTEx v8.sCCA2	ENSG00000163788.13	3	SNRK	4.1	3.8e-05	4.1	1	4.1	3.8e-05
	GTEx v8.sCCA2	ENSG00000186448.14	3	ZNF197	4.4	1e-05	4.4	1	4.4	1e-05
	GTEx v8.sCCA2	ENSG00000173540.12	3	GMPPB	-5.8	5.4e-09	-5.8	1	-5.8	5.4e-09
	GTEx v8.sCCA2	ENSG00000163412.12	3	EIF4E3	4.5	6.9e-06	4.5	1	4.5	6.9e-06
	GTEx v8.sCCA2	ENSG00000158092.6	3	NCK1	5.1	3.9e-07	5.1	1	5.1	3.9e-07
	GTEx v8.sCCA2	ENSG00000175166.16	3	PSMD2	-4.2	2.3e-05	-4.2	1	-4.2	2.3e-05
	GTEx v8.sCCA2	ENSG00000163882.9	3	POLR2H	4	5.7e-05	4	1	4	5.7e-05
	GTEx v8.sCCA2	ENSG00000053900.10	4	ANAPC4	4	7e-05	4	1	4	7e-05
	GTEx v8.sCCA2	ENSG00000113391.18	5	FAM172A	4.5	5.9e-06	4.5	1	4.5	5.9e-06
	GTEx v8.sCCA2	ENSG00000181163.13	5	NPM1	4.3	2e-05	4.3	1	4.3	2e-05
	GTEx v8.sCCA2	ENSG00000146197.8	6	SCUBE3	-5.9	4.2e-09	-5.9	1	-5.9	4.2e-09
	GTEx v8.sCCA2	ENSG00000085382.11	6	HACE1	-4.6	4.7e-06	-4.6	1	-4.6	4.7e-06
	GTEx v8.sCCA2	ENSG00000231760.4	6	novel gene	4.6	4.3e-06	4.6	1	4.6	4.3e-06
	GTEx v8.sCCA2	ENSG00000105866.13	7	SP4	4.9	1.2e-06	4.9	1	4.9	1.2e-06
	GTEx v8.sCCA2	ENSG00000147471.11	8	PLPBP	-4.4	9.2e-06	-4.4	1	-4.4	9.2e-06
	GTEx v8.sCCA2	ENSG00000280303.2	8	ERICD	4.8	1.8e-06	4.8	1	4.8	1.8e-06
	GTEx v8.sCCA2	ENSG00000157303.10	9	SUSD3	5.7	9.7e-09	5.7	1	5.7	9.7e-09
	GTEx v8.sCCA2	ENSG00000136942.14	9	RPL35	-4.4	9.2e-06	-3.3	1.1	-3	0.0024
	GTEx v8.sCCA2	ENSG00000173611.17	9	SCAI	4.1	3.5e-05	2.8	1.1	2.6	0.0099
	GTEx v8.sCCA2	ENSG00000167112.9	9	TRUB2	4.1	3.7e-05	4.1	1	4.1	3.7e-05
	GTEx v8.sCCA2	ENSG00000272140.2	10	novel gene	4	6.8e-05	4	1	4	6.8e-05
	GTEx v8.sCCA2	ENSG00000119953.12	10	SMNDC1	-3.9	9.5e-05	-3.9	1	-3.9	9.4e-05
	GTEx v8.sCCA2	ENSG00000278831.1	10	novel gene	4.7	2.3e-06	4.7	1	4.7	2.3e-06
	GTEx v8.sCCA2	ENSG00000110492.15	11	MDK	-4.1	3.7e-05	-4.1	1	-4.1	3.7e-05
	GTEx v8.sCCA2	ENSG00000025434.18	11	NR1H3	4	5.5e-05	4	1	4	5.5e-05
	GTEx v8.sCCA2	ENSG00000173039.18	11	RELA	4.3	1.8e-05	4.3	1	4.3	1.8e-05
	GTEx v8.sCCA2	ENSG00000275560.1	12	NA	4.2	2.4e-05	4.2	1	4.2	2.4e-05
	GTEx v8.sCCA2	ENSG00000139218.17	12	SCAF11	-4	6.8e-05	-4	1	-4	6.8e-05
	GTEx v8.sCCA2	ENSG00000102837.6	13	OLFM4	-3.9	0.00011	-3.9	1	-3.9	0.00011
	GTEx v8.sCCA2	ENSG00000088808.16	14	PPP1R13B	4.7	2.6e-06	4.7	1	4.7	2.6e-06
	GTEx v8.sCCA2	ENSG00000137824.15	15	RMDN3	-4.5	6.8e-06	-4.5	1	-4.5	6.8e-06
	GTEx v8.sCCA2	ENSG00000179335.18	15	CLK3	4.8	2e-06	22.6	3.7	6.2	7e-10
	GTEx v8.sCCA2	ENSG00000140497.16	15	SCAMP2	-3.9	8.5e-05	-10.5	1.8	-5.8	5.1e-09
	GTEx v8.sCCA2	ENSG00000178718.6	15	RPP25	4.2	2.2e-05	-26.2	4.7	-5.6	2.2e-08
	GTEx v8.sCCA2	ENSG00000276744.1	15	novel gene	-4.4	9.1e-06	-5.9	1.5	-3.9	9.2e-05
	GTEx v8.sCCA2	ENSG00000184056.14	15	VPS33B	4.7	2.1e-06	4.7	1	4.7	2.1e-06
	GTEx v8.sCCA2	ENSG00000185615.15	16	PDIA2	-4.1	4.8e-05	-4.1	1	-4.1	4.8e-05
	GTEx v8.sCCA2	ENSG00000196557.12	16	CACNA1H	4.1	4.6e-05	4.1	1	4.1	4.6e-05
	GTEx v8.sCCA2	ENSG00000040199.18	16	PHLPP2	-4.7	2.9e-06	-4.7	1	-4.7	2.9e-06
	GTEx v8.sCCA2	ENSG00000136448.11	17	NMT1	5.9	4.6e-09	5.9	1	5.9	4.6e-09
	GTEx v8.sCCA2	ENSG00000166260.10	17	COX11	4.2	2.6e-05	4.2	1	4.2	2.6e-05
	GTEx v8.sCCA2	ENSG00000277476.1	17	novel gene	4.8	1.7e-06	4.8	1	4.8	1.7e-06
	GTEx v8.sCCA2	ENSG00000141452.9	18	RMC1	-4	7.6e-05	-4	1	-4	7.6e-05
	GTEx v8.sCCA2	ENSG00000178342.4	18	KCNG2	4	5.5e-05	4	1	4	5.5e-05
	GTEx v8.sCCA2	ENSG00000215251.3	20	FASTKD5	-4.4	1e-05	-4.4	1	-4.4	1e-05
	GTEx v8.sCCA2	ENSG00000101337.15	20	TM9SF4	4.6	3.5e-06	4.6	1	4.6	3.5e-06
	GTEx v8.sCCA2	ENSG00000061656.9	20	SPAG4	4.2	2.9e-05	4.2	1	4.2	2.9e-05
	GTEx v8.sCCA2	ENSG00000243649.8	6	CFB	4.4	1.3e-05	4.4	1	4.4	1.3e-05
	GTEx v8.sCCA2	ENSG00000204256.12	6	BRD2	4.2	2.5e-05	4.2	1	4.2	2.6e-05
	GTEx v8.sCCA2	ENSG00000197283.14	6	SYNGAP1	5.8	7.2e-09	5.8	1	5.8	7.2e-09
	GTEx v8.sCCA3	ENSG00000160055.19	1	TMEM234	-5.3	1.3e-07	-5.3	1	-5.3	1.3e-07
	GTEx v8.sCCA3	ENSG00000085831.15	1	TTC39A	-5.3	1.1e-07	-5.3	1	-5.3	1.1e-07
	GTEx v8.sCCA3	ENSG00000162613.16	1	FUBP1	4.9	9.7e-07	4.9	1	4.9	9.7e-07
	GTEx v8.sCCA3	ENSG00000143028.8	1	SYPL2	-4.8	1.3e-06	-4.8	1	-4.8	1.3e-06
	GTEx v8.sCCA3	ENSG00000143368.9	1	SF3B4	-6.3	2.9e-10	-13.2	2.3	-5.8	8.4e-09
	GTEx v8.sCCA3	ENSG00000117360.12	1	PRPF3	4.2	2.6e-05	-7.6	2.3	-3.3	0.00084
	GTEx v8.sCCA3	ENSG00000143624.13	1	INTS3	-4.4	9.7e-06	-4.4	1	-4.4	9.7e-06
	GTEx v8.sCCA3	ENSG00000143702.15	1	CEP170	-5.6	2.4e-08	-5.6	1	-5.6	2.4e-08
	GTEx v8.sCCA3	ENSG00000232713.2	2	RPS12P3	4.4	1e-05	4.4	1	4.4	1e-05
	GTEx v8.sCCA3	ENSG00000115183.14	2	TANC1	-4.1	4e-05	-4.1	1	-4.1	4e-05
	GTEx v8.sCCA3	ENSG00000197713.14	2	RPE	4.3	1.6e-05	4.3	1	4.3	1.6e-05
	GTEx v8.sCCA3	ENSG00000115365.11	2	LANCL1	-4.1	4.7e-05	-4.1	1	-4.1	4.7e-05
	GTEx v8.sCCA3	ENSG00000186448.14	3	ZNF197	-4.5	6.3e-06	-4.5	1	-4.5	6.2e-06
	GTEx v8.sCCA3	ENSG00000008300.16	3	CELSR3	5	6.8e-07	5	1	5	6.8e-07
	GTEx v8.sCCA3	ENSG00000281691.1	3	RBM5-AS1	-6.2	5.1e-10	-6.2	1	-6.2	5.1e-10
	GTEx v8.sCCA3	ENSG00000163412.12	3	EIF4E3	-4.6	4.5e-06	-4.6	1	-4.6	4.5e-06
	GTEx v8.sCCA3	ENSG00000273486.1	3	NA	-4.7	2.9e-06	-4.7	1	-4.7	2.9e-06
	GTEx v8.sCCA3	ENSG00000175166.16	3	PSMD2	-4.2	2.4e-05	-4.2	1	-4.2	2.5e-05
	GTEx v8.sCCA3	ENSG00000159733.13	4	ZFYVE28	4.4	1.2e-05	4.4	1	4.4	1.2e-05
	GTEx v8.sCCA3	ENSG00000053900.10	4	ANAPC4	3.9	7.8e-05	3.9	1	3.9	7.8e-05
	GTEx v8.sCCA3	ENSG00000196951.10	4	SCOC-AS1	3.9	0.0001	3.9	1	3.9	0.0001
	GTEx v8.sCCA3	ENSG00000113391.18	5	ARB2A	-4.4	9.5e-06	-4.4	1	-4.4	9.5e-06
	GTEx v8.sCCA3	ENSG00000085382.11	6	HACE1	-4.5	8.4e-06	-4.5	1	-4.5	8.4e-06
	GTEx v8.sCCA3	ENSG00000055211.12	6	GINM1	4.7	2.2e-06	4.7	1	4.7	2.2e-06
	GTEx v8.sCCA3	ENSG00000157778.8	7	PSMG3	4.3	1.6e-05	4.3	1	4.3	1.6e-05
	GTEx v8.sCCA3	ENSG00000105866.13	7	SP4	4.6	4.5e-06	4.6	1	4.6	4.5e-06
	GTEx v8.sCCA3	ENSG00000128595.16	7	CALU	-4.1	4.8e-05	-4.1	1	-4.1	4.7e-05
	GTEx v8.sCCA3	ENSG00000164867.10	7	NOS3	-4.2	3.1e-05	-4.2	1	-4.2	3.1e-05
	GTEx v8.sCCA3	ENSG00000164944.11	8	VIRMA	-4.2	2.7e-05	-4.2	1	-4.2	2.7e-05
	GTEx v8.sCCA3	ENSG00000158079.14	9	PTPDC1	5.8	5e-09	5.8	1	5.8	5e-09
	GTEx v8.sCCA3	ENSG00000136950.13	9	ARPC5L	-4.9	8.5e-07	-4.9	1	-4.9	8.6e-07
	GTEx v8.sCCA3	ENSG00000166507.17	10	NDST2	-4.6	5.1e-06	-4.6	1	-4.6	5.1e-06
	GTEx v8.sCCA3	ENSG00000198728.10	10	LDB1	-3.9	0.0001	-3.9	1	-3.9	0.0001
	GTEx v8.sCCA3	ENSG00000189319.13	10	FAM53B	-4.2	2.9e-05	-4.2	1	-4.2	2.9e-05
	GTEx v8.sCCA3	ENSG00000273599.1	10	novel gene	-3.9	8.8e-05	-3.9	1	-3.9	8.8e-05
	GTEx v8.sCCA3	ENSG00000026508.17	11	CD44	4.5	6.4e-06	4.5	1	4.5	6.3e-06
	GTEx v8.sCCA3	ENSG00000149179.13	11	CSTPP1	4.6	4.8e-06	4.6	1	4.6	4.8e-06
	GTEx v8.sCCA3	ENSG00000182704.7	11	TSKU	4.1	5.1e-05	4.1	1	4.1	5.1e-05
	GTEx v8.sCCA3	ENSG00000126215.13	14	XRCC3	-4.4	9.5e-06	-4.4	1	-4.4	9.5e-06
	GTEx v8.sCCA3	ENSG00000213578.5	15	CPLX3	3.9	0.00011	2.7	1.1	2.5	0.0113
	GTEx v8.sCCA3	ENSG00000140497.16	15	SCAMP2	-4.4	9.9e-06	-3.5	1.1	-3.3	0.00094
	GTEx v8.sCCA3	ENSG00000103260.8	16	METRN	5.2	1.8e-07	5.2	1	5.2	1.8e-07
	GTEx v8.sCCA3	ENSG00000040199.18	16	PHLPP2	-4.4	1.3e-05	-4.4	1	-4.4	1.3e-05
	GTEx v8.sCCA3	ENSG00000136448.11	17	NMT1	-5.8	8e-09	-5.8	1	-5.8	8e-09
	GTEx v8.sCCA3	ENSG00000166260.10	17	COX11	4.3	2.1e-05	4.3	1	4.3	2.1e-05
	GTEx v8.sCCA3	ENSG00000267731.1	17	novel gene	-4.4	1.1e-05	-4.4	1	-4.4	1.1e-05
	GTEx v8.sCCA3	ENSG00000267543.1	17	novel gene	-4.3	1.4e-05	-4.3	1	-4.3	1.4e-05
	GTEx v8.sCCA3	ENSG00000134490.13	18	TMEM241	-4	5.3e-05	-4	1	-4	5.3e-05
	GTEx v8.sCCA3	ENSG00000186496.10	18	ZNF396	3.8	0.00014	3.8	1	3.8	0.00014
	GTEx v8.sCCA3	ENSG00000215251.3	20	FASTKD5	4.4	1.3e-05	4.4	1	4.4	1.3e-05
	GTEx v8.sCCA3	ENSG00000101337.15	20	TM9SF4	5.1	4.2e-07	5.1	1	5.1	4.2e-07
	GTEx v8.sCCA3	ENSG00000078804.12	20	TP53INP2	4.3	1.4e-05	4.3	1	4.3	1.4e-05
	GTEx v8.sCCA3	ENSG00000156273.15	21	BACH1	3.8	0.00013	3.8	1	3.8	0.00013
	GTEx v8.sCCA3	ENSG00000173276.13	21	ZBTB21	-3.6	0.00028	-3.6	1	-3.6	0.00028
	GTEx v8.sCCA3	ENSG00000204304.11	6	PBX2	3.6	0.0003	3.6	1	3.6	0.0003
	GTEx v8.sCCA3	ENSG00000204220.11	6	PFDN6	-5	4.6e-07	-4	1.1	-3.8	0.00016
	GTEx v8.sCCA3	ENSG00000030110.12	6	BAK1	4.4	1e-05	3.1	1.1	2.9	0.00402
Back pain for ≥3 months
	GTEx v8.sCCA1	ENSG00000272870.1	4	SAP30-DT	3.9	9.3e-05	3.9	1	3.9	9.3e-05
	GTEx v8.sCCA1	ENSG00000127957.17	7	PMS2P3	4.1	3.7e-05	4.1	1	4.1	3.7e-05
	GTEx v8.sCCA1	ENSG00000138166.5	10	DUSP5	4.3	1.7e-05	4.3	1	4.3	1.7e-05
	GTEx v8.sCCA1	ENSG00000100105.17	22	PATZ1	4.4	1.4e-05	4.4	1	4.4	1.4e-05
	GTEx v8.sCCA2	ENSG00000101213.6	20	PTK6	-4.2	3e-05	-4.2	1	-4.2	3.1e-05
	GTEx v8.sCCA3	ENSG00000127957.17	7	PMS2P3	4.3	1.6e-05	4.3	1	4.3	1.5e-05
	GTEx v8.sCCA3	ENSG00000109089.7	17	CDR2L	4.7	2.3e-06	4.7	1	4.7	2.3e-06
	GTEx v8.sCCA3	ENSG00000213888.3	22	LINC01521	-4.2	3.1e-05	-3.1	1.1	-2.9	0.004
	GTEx v8.sCCA3	ENSG00000198089.15	22	SFI1	4	5.5e-05	2.9	1.1	2.7	0.0075
Knee pain for ≥3 months
	GTEx v8.sCCA1	ENSG00000002933.7	7	TMEM176A	4.4	1.3e-05	4.4	1	4.4	1.3e-05
	GTEx v8.sCCA1	ENSG00000257218.5	12	GATC	4.2	2.4e-05	4.2	1	4.2	2.5e-05
	GTEx v8.sCCA1	ENSG00000101019.21	20	UQCC1	-3.9	8.7e-05	-3.9	1	-3.9	8.7e-05
	GTEx v8.sCCA1	ENSG00000174306.21	20	ZHX3	-3.8	0.00013	-3.8	1	-3.8	0.00013
	GTEx v8.sCCA1	ENSG00000198743.6	21	SLC5A3	-3.9	8.1e-05	-3.9	1	-3.9	8.1e-05
	GTEx v8.sCCA2	ENSG00000106565.17	7	TMEM176B	4.1	4.3e-05	4.1	1	4.1	4.3e-05
	GTEx v8.sCCA2	ENSG00000257218.5	12	GATC	-4.1	4.8e-05	-4.1	1	-4.1	4.8e-05
	GTEx v8.sCCA2	ENSG00000177732.8	20	SOX12	3.9	8.8e-05	3.9	1	3.9	8.8e-05
	GTEx v8.sCCA2	ENSG00000101019.21	20	UQCC1	3.9	8.6e-05	3.9	1	3.9	8.6e-05
	GTEx v8.sCCA3	ENSG00000112715.21	6	VEGFA	4.2	2.2e-05	4.2	1	4.2	2.2e-05
	GTEx v8.sCCA3	ENSG00000257218.5	12	GATC	-4.3	1.9e-05	-4.3	1	-4.3	1.9e-05
	GTEx v8.sCCA3	ENSG00000101019.21	20	UQCC1	-4	5.9e-05	-4	1	-4	5.8e-05
Neck or shoulder pain for ≥3 months
	GTEx v8.sCCA1	ENSG00000269918.1	8	novel gene	-4.5	8e-06	-4.5	1	-4.5	7.8e-06
	GTEx v8.sCCA1	ENSG00000128789.20	18	PSMG2	-3.6	0.00027	-3.6	1	-3.6	0.00027
	GTEx v8.sCCA2	ENSG00000269918.1	8	novel gene	4.5	7.8e-06	4.5	1	4.5	7.8e-06
	GTEx v8.sCCA2	ENSG00000137288.9	6	UQCC2	4.1	4.2e-05	4.1	1	4.1	4.2e-05
	GTEx v8.sCCA3	ENSG00000126254.11	19	RBM42	-4.6	3.5e-06	-4.6	1	-4.6	3.5e-06
Headaches for ≥3 months
	GTEx v8.sCCA1	ENSG00000116604.17	1	MEF2D	-4.6	4.8e-06	-4.6	1	-4.6	4.8e-06
	GTEx v8.sCCA1	ENSG00000180667.10	1	YOD1	4.5	5.6e-06	4.5	1	4.5	5.6e-06
	GTEx v8.sCCA1	ENSG00000014123.9	6	UFL1	-4.4	8.7e-06	-4.4	1	-4.4	8.7e-06
	GTEx v8.sCCA1	ENSG00000123384.13	12	LRP1	-9	1.7e-19	-9	1	-9	1.7e-19
	GTEx v8.sCCA1	ENSG00000162104.9	16	ADCY9	4	6.3e-05	4	1	4	6.3e-05
	GTEx v8.sCCA2	ENSG00000143382.14	1	ADAMTSL4	4.3	1.8e-05	4.3	1	4.3	1.8e-05
	GTEx v8.sCCA2	ENSG00000082781.11	3	ITGB5	4.3	1.8e-05	4.3	1	4.3	1.8e-05
	GTEx v8.sCCA2	ENSG00000131188.11	5	PRR7	-4.3	1.7e-05	-4.3	1	-4.3	1.7e-05
	GTEx v8.sCCA2	ENSG00000182199.10	12	SHMT2	6.2	5.9e-10	6.2	1	6.2	5.9e-10
	GTEx v8.sCCA2	ENSG00000267040.6	18	ATP8B1-AS1	4.1	5e-05	4.1	1	4.1	5e-05
	GTEx v8.sCCA2	ENSG00000166619.12	20	BLCAP	4.5	7.6e-06	4.5	1	4.5	7.7e-06
	GTEx v8.sCCA2	ENSG00000279699.1	22	novel gene	4.5	7.3e-06	4.5	1	4.5	7.3e-06
	GTEx v8.sCCA3	ENSG00000123836.14	1	PFKFB2	4.6	4.6e-06	4.6	1	4.6	4.6e-06
	GTEx v8.sCCA3	ENSG00000113758.13	5	DBN1	4.3	1.7e-05	4.3	1	4.3	1.7e-05
	GTEx v8.sCCA3	ENSG00000123384.13	12	LRP1	7.3	2.1e-13	5.5	1.1	4.8	1.6e-06
	GTEx v8.sCCA3	ENSG00000185482.7	12	STAC3	6.6	5e-11	4	1.1	3.5	0.00046
	GTEx v8.sCCA3	ENSG00000099999.14	22	RNF215	4	6.9e-05	4	1	4	6.9e-05
Hip pain for ≥3 months
	GTEx v8.sCCA1	ENSG00000261366.1	6	MANEA-DT	4	5.3e-05	4	1	4	5.3e-05
	GTEx v8.sCCA1	ENSG00000088387.18	13	DOCK9	-4.3	2e-05	-4.3	1	-4.3	2e-05
	GTEx v8.sCCA1	ENSG00000182944.17	22	EWSR1	-3.9	8.6e-05	-3.9	1	-3.9	8.6e-05
	GTEx v8.sCCA2	ENSG00000223508.5	8	RPL23AP53	-3.9	8.8e-05	-3.9	1	-3.9	8.8e-05
	GTEx v8.sCCA3	ENSG00000172469.15	6	MANEA	4	6.7e-05	4	1	4	6.7e-05
	GTEx v8.sCCA3	ENSG00000223508.5	8	RPL23AP53	-4.1	4.8e-05	-4.1	1	-4.1	4.8e-05
GTEx: Genotype-Tissue Expression; MCP: multisite chronic pain; TWAS: Transcriptome-Wide Association Study.
