# Supplementary material for: Screen Time and Chronic Pain Health: Mendelian Randomization Study
Source: J Med Internet Res. 2026 Feb 9;28:e78233. doi: 10.2196/78233 (PMC12930148; doi:10.2196/78233)
Supplement: Multimedia Appendix 17 [file jmir_v28i1e78233_app17.xlsx]

## Sheet: Multimedia Appendix 17
Multimedia Appendix 17. Overlapping genes by both transcriptome-wide association study and summary data–based Mendelian randomization methods.
Exposure	Outcome	ID	Gene
Time spent watching television	MCP	ENSG00000143028	SYPL2
Time spent watching television	MCP	ENSG00000141452	RMC1
Time spent watching television	MCP	ENSG00000162613	FUBP1
Time spent watching television	MCP	ENSG00000136950	ARPC5L
Time spent using computer	MCP	ENSG00000162944	RFTN2
Time spent using computer	MCP	ENSG00000136448	NMT1
Time spent using computer	MCP	ENSG00000143028	SYPL2
Time spent using computer	MCP	ENSG00000143702	CEP170
Genes overlapping in SMR, TWAS and co-localizationare are highlighted in red. MCP: multisite chronic pain.
