# Supplementary material for: Screen Time and Chronic Pain Health: Mendelian Randomization Study
Source: J Med Internet Res. 2026 Feb 9;28:e78233. doi: 10.2196/78233 (PMC12930148; doi:10.2196/78233)
Supplement: Multimedia Appendix 18 [file jmir_v28i1e78233_app18.xlsx]

## Sheet: Multimedia Appendix 18
Multimedia Appendix 18. Results of the colocalization analysis for genes identified in the exposure and outcome traits.
Traits	SNP	Position	ID	Gene	p.x	b.x	SE.x	p.y	b.y	SE.y	PPH4
Time spent watching television	rs1267076	2:162022657	ENSG00000136560	TANK	1.09999e-06	0.0104151	0.00213645	4.27282e-37	0.137384	0.0107961	0.994062
	rs1267076	2:162022657	ENSG00000227403	LINC01806	1.09999e-06	0.0104151	0.00213645	2.35792e-104	0.536281	0.0247207	0.994062
	rs2321295	3:156662345	ENSG00000240875	LINC00886	1.09999e-06	0.00809806	0.0016621	0	0.705448	0.0171941	0.930725
	rs555556	11:95618425	ENSG00000077458	FAM76B	1.09999e-06	-0.00773916	0.00159075	0	0.370394	0.00768327	0.601724
	rs555556	11:95618425	ENSG00000087053	MTMR2	1.09999e-06	-0.00773916	0.00159075	1.41151e-19	-0.072201	0.00797678	0.601724
	rs555556	11:95618425	ENSG00000149212	SESN3	1.09999e-06	-0.00773916	0.00159075	6.3826e-05	0.031819	0.00795832	0.601724
	rs555556	11:95618425	ENSG00000166037	CEP57	1.09999e-06	-0.00773916	0.00159075	1.48533e-99	-0.167407	0.00790432	0.601724
	rs11673604	19:18540988	ENSG00000006015	REX1BD	1.2e-06	0.00804001	0.00165781	1.6392e-07	-0.0480858	0.00918334	0.789763
	rs11673604	19:18540988	ENSG00000105655	ISYNA1	1.2e-06	0.00804001	0.00165781	2.7161e-06	0.039287	0.00837461	0.789763
	rs11673604	19:18540988	ENSG00000105656	ELL	1.2e-06	0.00804001	0.00165781	0	0.423083	0.00800077	0.789763
	rs11673604	19:18540988	ENSG00000105662	CRTC1	1.2e-06	0.00804001	0.00165781	7.9398e-06	0.0372809	0.00834621	0.789763
	rs11673604	19:18540988	ENSG00000105700	KXD1	1.2e-06	0.00804001	0.00165781	5.4789e-05	-0.0374213	0.00927602	0.789763
	rs11673604	19:18540988	ENSG00000130511	SSBP4	1.2e-06	0.00804001	0.00165781	5.01241e-22	-0.133303	0.0138167	0.789763
	rs11673604	19:18540988	ENSG00000130513	GDF15	1.2e-06	0.00804001	0.00165781	1.5421e-16	-0.0694899	0.00841976	0.789763
	rs11673604	19:18540988	ENSG00000130517	PGPEP1	1.2e-06	0.00804001	0.00165781	3.2587e-06	-0.0425777	0.00914901	0.789763
	rs11673604	19:18540988	ENSG00000175489	LRRC25	1.2e-06	0.00804001	0.00165781	1.1887e-193	-0.245247	0.00826155	0.789763
	rs7919649	10:116609576	ENSG00000151553	FHIP2A	1.40001e-06	0.00768374	0.00159319	8.54756e-173	-0.220816	0.00787984	0.903479
	rs11164870	1:93552187	ENSG00000067208	EVI5	1.6e-06	-0.0078537	0.00163728	1.4884e-05	-0.0355199	0.00820246	0.884095
	rs11164870	1:93552187	ENSG00000117500	TMED5	1.6e-06	-0.0078537	0.00163728	0	-0.397343	0.00788123	0.884095
	rs11164870	1:93552187	ENSG00000117505	DR1	1.6e-06	-0.0078537	0.00163728	0	0.43837	0.00781202	0.884095
	rs11164870	1:93552187	ENSG00000122483	CCDC18	1.6e-06	-0.0078537	0.00163728	7.86872e-21	-0.0768455	0.00820876	0.884095
	rs11164870	1:93552187	ENSG00000137942	FNBP1L	1.6e-06	-0.0078537	0.00163728	1.9812e-12	0.0575958	0.0081861	0.884095
	rs11164870	1:93552187	ENSG00000229635	LOC100421273	1.6e-06	-0.0078537	0.00163728	3.14541e-11	-0.148942	0.0224324	0.884095
	rs11196966	10:116650433	ENSG00000151553	FHIP2A	1.7e-06	0.00804602	0.00168288	1.9234e-05	-0.0365302	0.00854786	0.903478
	rs11196966	10:116650433	ENSG00000165832	TRUB1	1.7e-06	0.00804602	0.00168288	1.2919e-09	0.0518575	0.00854549	0.903478
	rs1727153	11:95468019	ENSG00000077458	FAM76B	1.89998e-06	0.00758	0.00159262	2.26605e-267	0.276756	0.00792226	0.601724
	rs1727153	11:95468019	ENSG00000087053	MTMR2	1.89998e-06	0.00758	0.00159262	1.9898e-12	-0.0569836	0.00809979	0.601724
	rs1727153	11:95468019	ENSG00000149212	SESN3	1.89998e-06	0.00758	0.00159262	3.25621e-12	0.0562307	0.00807194	0.601724
	rs1727153	11:95468019	ENSG00000166037	CEP57	1.89998e-06	0.00758	0.00159262	1.3577e-97	-0.168161	0.00802086	0.601724
	rs10418051	19:19397789	ENSG00000064490	RFXANK	2e-06	0.00978157	0.00205908	1.4675e-30	0.118099	0.0102777	0.507911
	rs10418051	19:19397789	ENSG00000105726	ATP13A1	2e-06	0.00978157	0.00205908	4.43501e-142	0.259604	0.0102296	0.507911
	rs10418051	19:19397789	ENSG00000129933	MAU2	2e-06	0.00978157	0.00205908	0	-0.846497	0.00996696	0.507911
	rs10418051	19:19397789	ENSG00000167491	GATAD2A	2e-06	0.00978157	0.00205908	2.62069e-186	0.295867	0.0101635	0.507911
	rs10418051	19:19397789	ENSG00000250067	YJEFN3	2e-06	0.00978157	0.00205908	1.408e-07	0.0541932	0.0102947	0.507911
	rs10418051	19:19397789	ENSG00000254901	BORCS8	2e-06	0.00978157	0.00205908	2.7086e-10	-0.12678	0.0200773	0.507911
	rs23766	1:94032097	ENSG00000117500	TMED5	2.39999e-06	-0.00890718	0.00188778	7.62566e-29	-0.103352	0.00927386	0.884095
	rs23766	1:94032097	ENSG00000117505	DR1	2.39999e-06	-0.00890718	0.00188778	1.48261e-74	0.168862	0.00924349	0.884095
	rs23766	1:94032097	ENSG00000137942	FNBP1L	2.39999e-06	-0.00890718	0.00188778	9.88839e-06	0.0410559	0.00928951	0.884095
	rs2815419	1:93545157	ENSG00000117500	TMED5	2.5e-06	-0.0140958	0.00299361	2.81271e-28	-0.164893	0.0149528	0.884095
	rs2815419	1:93545157	ENSG00000117505	DR1	2.5e-06	-0.0140958	0.00299361	5.86888e-71	0.265484	0.0149061	0.884095
	rs2815419	1:93545157	ENSG00000122483	CCDC18	2.5e-06	-0.0140958	0.00299361	7.98699e-16	0.120966	0.0150187	0.884095
	rs2815419	1:93545157	ENSG00000137942	FNBP1L	2.5e-06	-0.0140958	0.00299361	6.47839e-95	0.307569	0.0148801	0.884095
	rs8049439	16:28837515	ENSG00000169180	XPO6	2.90001e-06	0.00758568	0.00162128	3.8895e-10	-0.0510415	0.00815568	0.749037
	rs8049439	16:28837515	ENSG00000169682	SPNS1	2.90001e-06	0.00758568	0.00162128	0	0.45925	0.00773707	0.749037
	rs8049439	16:28837515	ENSG00000176476	SGF29	2.90001e-06	0.00758568	0.00162128	0	-0.409587	0.00785254	0.749037
	rs8049439	16:28837515	ENSG00000178188	SH2B1	2.90001e-06	0.00758568	0.00162128	1.3666e-11	-0.0553281	0.00818294	0.749037
	rs8049439	16:28837515	ENSG00000178952	TUFM	2.90001e-06	0.00758568	0.00162128	0	0.845536	0.00661508	0.749037
	rs8049439	16:28837515	ENSG00000184110	EIF3C	2.90001e-06	0.00758568	0.00162128	9.45112e-56	0.299519	0.0190415	0.749037
	rs8049439	16:28837515	ENSG00000184110	EIF3CL	2.90001e-06	0.00758568	0.00162128	9.45112e-56	0.299519	0.0190415	0.749037
	rs8049439	16:28837515	ENSG00000184730	APOBR	2.90001e-06	0.00758568	0.00162128	8.76513e-48	0.131259	0.00903852	0.749037
	rs8049439	16:28837515	ENSG00000188322	SBK1	2.90001e-06	0.00758568	0.00162128	9.98725e-45	-0.124633	0.00888231	0.749037
	rs8049439	16:28837515	ENSG00000188603	CLN3	2.90001e-06	0.00758568	0.00162128	7.02762e-42	-0.120955	0.00892079	0.749037
	rs8049439	16:28837515	ENSG00000196296	ATP2A1	2.90001e-06	0.00758568	0.00162128	1.93361e-23	0.0815675	0.00817604	0.749037
	rs8049439	16:28837515	ENSG00000196502	SULT1A1	2.90001e-06	0.00758568	0.00162128	1.13971e-25	0.0985046	0.00940486	0.749037
	rs8049439	16:28837515	ENSG00000197165	SULT1A2	2.90001e-06	0.00758568	0.00162128	9.92648e-215	0.365773	0.011695	0.749037
	rs8049439	16:28837515	ENSG00000197272	IL27	2.90001e-06	0.00758568	0.00162128	1.6504e-21	0.084776	0.00890036	0.749037
	rs8049439	16:28837515	ENSG00000198156	NPIPB6	2.90001e-06	0.00758568	0.00162128	5.4374e-18	0.187408	0.0216812	0.749037
	rs8049439	16:28837515	ENSG00000205609	EIF3CL	2.90001e-06	0.00758568	0.00162128	1.00551e-114	0.423627	0.0186082	0.749037
	rs8049439	16:28837515	ENSG00000246465	LOC124903670	2.90001e-06	0.00758568	0.00162128	1.51361e-10	-0.131963	0.0206063	0.749037
	rs2284871	2:162888055	ENSG00000115233	PSMD14	4.20001e-06	-0.00797646	0.00173434	8.5752e-07	-0.0617159	0.0125393	0.994057
	rs2284871	2:162888055	ENSG00000197635	DPP4	4.20001e-06	-0.00797646	0.00173434	3.3929e-07	0.043009	0.00843281	0.994057
	rs2284871	2:162888055	ENSG00000227403	LINC01806	4.20001e-06	-0.00797646	0.00173434	4.79849e-07	0.101495	0.0201611	0.994057
	rs1898263	3:143689858	ENSG00000181744	DIPK2A	4.20001e-06	0.00739396	0.00160768	2.73317e-100	0.168726	0.00793678	0.800921
	rs1898263	3:143689858	ENSG00000181804	SLC9A9	4.20001e-06	0.00739396	0.00160768	5.95684e-52	0.120788	0.00796448	0.800921
	rs7937967	11:95719251	ENSG00000077458	FAM76B	5.39995e-06	0.00874385	0.00192302	8.70733e-31	0.10675	0.00925384	0.601724
	rs7937967	11:95719251	ENSG00000166037	CEP57	5.39995e-06	0.00874385	0.00192302	7.14721e-20	-0.0845103	0.00926099	0.601724
	rs76189881	1:94081263	ENSG00000067208	EVI5	7.90005e-06	-0.0161455	0.00361298	6.5875e-06	-0.168507	0.0373911	0.884096
	rs76189881	1:94081263	ENSG00000117500	TMED5	7.90005e-06	-0.0161455	0.00361298	1.7626e-15	0.19057	0.0239499	0.884096
	rs76189881	1:94081263	ENSG00000117505	DR1	7.90005e-06	-0.0161455	0.00361298	5.5538e-10	-0.148625	0.0239617	0.884096
	rs76189881	1:94081263	ENSG00000122483	CCDC18	7.90005e-06	-0.0161455	0.00361298	1.6606e-07	0.125974	0.0240694	0.884096
	rs111608611	11:95480866	ENSG00000077458	FAM76B	9.09997e-06	0.0239773	0.00540257	6.05291e-12	0.182816	0.0265782	0.601724
	rs111608611	11:95480866	ENSG00000166037	CEP57	9.09997e-06	0.0239773	0.00540257	1.1606e-10	-0.171288	0.0265793	0.601724
	rs1921310	2:162049201	ENSG00000136560	TANK	1e-05	0.00828072	0.00187823	4.27152e-172	-0.273627	0.00978446	0.994062
	rs1921310	2:162049201	ENSG00000227403	LINC01806	1e-05	0.00828072	0.00187823	6.46486e-117	-0.51482	0.0223973	0.994062
	rs2046273	3:156777127	ENSG00000240875	LINC00886	1e-05	0.00776933	0.00176124	5.0079e-128	0.486019	0.0201909	0.930865
	rs10745504	12:89910274	ENSG00000257594	GALNT4	1.2e-05	0.00757494	0.00173253	0	-0.636575	0.00895297	0.699707
	rs62027209	15:75871626	ENSG00000140400	MAN2C1	1.6e-05	-0.00792189	0.00183392	0	0.861164	0.00787634	0.851106
	rs62027209	15:75871626	ENSG00000169371	SNUPN	1.6e-05	-0.00792189	0.00183392	0	0.37495	0.00980951	0.851106
	rs62027209	15:75871626	ENSG00000169410	PTPN9	1.6e-05	-0.00792189	0.00183392	3e-09	0.0547149	0.00922432	0.851106
	rs62027209	15:75871626	ENSG00000173548	SNX33	1.6e-05	-0.00792189	0.00183392	9.16009e-11	-0.059766	0.00922287	0.851106
	rs62027209	15:75871626	ENSG00000177971	IMP3	1.6e-05	-0.00792189	0.00183392	1.09631e-55	-0.144518	0.00919302	0.851106
	rs2280251	17:80675105	ENSG00000141556	TBCD	1.79999e-05	-0.00700528	0.00163375	4.9253e-07	0.0456311	0.00907324	0.918584
	rs2280251	17:80675105	ENSG00000141560	FN3KRP	1.79999e-05	-0.00700528	0.00163375	0	-0.802337	0.00687288	0.918584
	rs2280251	17:80675105	ENSG00000141580	WDR45B	1.79999e-05	-0.00700528	0.00163375	1.9004e-12	0.111688	0.0158611	0.918584
	rs2280251	17:80675105	ENSG00000167363	FN3K	1.79999e-05	-0.00700528	0.00163375	9.56181e-117	-0.188538	0.00820843	0.918584
	rs2280251	17:80675105	ENSG00000175711	B3GNTL1	1.79999e-05	-0.00700528	0.00163375	5.10168e-24	0.0835499	0.00826589	0.918584
	rs2280251	17:80675105	ENSG00000175711	LOC128966610	1.79999e-05	-0.00700528	0.00163375	5.10168e-24	0.0835499	0.00826589	0.918584
	rs34041593	1:93427662	ENSG00000122484	RPAP2	1.89998e-05	0.00769354	0.00179973	1.0241e-07	0.0487362	0.00915682	0.884095
	rs34041593	1:93427662	ENSG00000143033	MTF2	1.89998e-05	0.00769354	0.00179973	3.6308e-05	0.0378219	0.00915828	0.884095
	rs34041593	1:93427662	ENSG00000154511	DIPK1A	1.89998e-05	0.00769354	0.00179973	3.03641e-15	-0.0794438	0.0100697	0.884095
	rs34041593	1:93427662	ENSG00000162676	GFI1	1.89998e-05	0.00769354	0.00179973	2.4355e-11	-0.061124	0.00915414	0.884095
	rs34041593	1:93427662	ENSG00000207523	SNORA66	1.89998e-05	0.00769354	0.00179973	9.3797e-06	-0.0493057	0.0111274	0.884095
Time spent using computer	rs12139009	1:93573493	ENSG00000067208	EVI5	1.09999e-06	0.00917652	0.00188202	2.6857e-05	-0.0346422	0.00825088	0.87766
	rs12139009	1:93573493	ENSG00000117500	TMED5	1.09999e-06	0.00917652	0.00188202	0	-0.41185	0.0079075	0.87766
	rs12139009	1:93573493	ENSG00000117505	DR1	1.09999e-06	0.00917652	0.00188202	0	0.430184	0.00787652	0.87766
	rs12139009	1:93573493	ENSG00000122483	CCDC18	1.09999e-06	0.00917652	0.00188202	1.88511e-22	-0.0804761	0.00825582	0.87766
	rs12139009	1:93573493	ENSG00000137942	FNBP1L	1.09999e-06	0.00917652	0.00188202	2.3724e-06	0.0388704	0.00823734	0.87766
	rs12139009	1:93573493	ENSG00000229635	LOC100421273	1.09999e-06	0.00917652	0.00188202	6.92471e-12	-0.154665	0.0225485	0.87766
	rs1679175	3:138182227	ENSG00000051382	PIK3CB	1.09999e-06	0.00894915	0.00183979	2.5469e-05	0.0338209	0.00803233	0.83391
	rs1679175	3:138182227	ENSG00000114107	CEP70	1.09999e-06	0.00894915	0.00183979	3.72392e-40	-0.106273	0.0080119	0.83391
	rs1679175	3:138182227	ENSG00000158186	MRAS	1.09999e-06	0.00894915	0.00183979	1.1901e-05	0.0351751	0.00803196	0.83391
	rs1679175	3:138182227	ENSG00000158234	FAIM	1.09999e-06	0.00894915	0.00183979	1.9408e-123	-0.188812	0.0079907	0.83391
	rs7777627	7:29182273	ENSG00000106066	CPVL	3.50002e-06	-0.00877853	0.00189275	0	-0.519509	0.00759999	0.558259
	rs7777627	7:29182273	ENSG00000106069	CHN2	3.50002e-06	-0.00877853	0.00189275	3.73036e-25	0.0842282	0.00812935	0.558259
	rs76463821	2:178212016	ENSG00000018510	AGPS	4.39997e-06	-0.0105636	0.00230166	1.16139e-178	0.290028	0.0101763	0.957425
	rs76463821	2:178212016	ENSG00000213963	LOC100130691	4.39997e-06	-0.0105636	0.00230166	5.94971e-22	-0.100434	0.0104289	0.957425
	rs2171973	1:243383636	ENSG00000054282	SDCCAG8	1.79999e-05	-0.00811305	0.00188973	0	0.504382	0.0113376	0.788061
	rs2171973	1:243383636	ENSG00000143702	CEP170	1.79999e-05	-0.00811305	0.00188973	2.92717e-92	0.269722	0.0132394	0.788061
	rs2171973	1:243383636	ENSG00000143702	CEP170P1	1.79999e-05	-0.00811305	0.00188973	2.92717e-92	0.269722	0.0132394	0.788061
	rs138578962	19:58898176	ENSG00000198131	ZNF544	1.89998e-05	0.0323806	0.00756547	9.55931e-10	0.299057	0.0488927	0.537916
	rs74560420	5:61340788	ENSG00000068796	KIF2A	2.19999e-05	-0.0131831	0.00310344	2.144e-07	0.0644105	0.0124191	0.760917
	rs74560420	5:61340788	ENSG00000086200	IPO11	2.19999e-05	-0.0131831	0.00310344	1.8241e-05	-0.0532261	0.0124203	0.760917
	rs74560420	5:61340788	ENSG00000086200	IPO11-LRRC70	2.19999e-05	-0.0131831	0.00310344	1.8241e-05	-0.0532261	0.0124203	0.760917
	rs4427983	2:183785598	ENSG00000061676	NCKAP1	4.09996e-05	-0.00861708	0.00209942	2.21699e-143	0.224395	0.0088014	0.585156
	rs4427983	2:183785598	ENSG00000162999	DUSP19	4.09996e-05	-0.00861708	0.00209942	8.1807e-06	0.0588726	0.013199	0.585156
	rs77886090	1:93810269	ENSG00000117500	TMED5	4.20001e-05	-0.0142752	0.00348625	4.7063e-28	-0.172009	0.015664	0.87766
	rs77886090	1:93810269	ENSG00000117505	DR1	4.20001e-05	-0.0142752	0.00348625	1.22859e-70	0.277471	0.0156154	0.87766
	rs77886090	1:93810269	ENSG00000122483	CCDC18	4.20001e-05	-0.0142752	0.00348625	2.3466e-13	0.115303	0.0157359	0.87766
	rs77886090	1:93810269	ENSG00000137942	FNBP1L	4.20001e-05	-0.0142752	0.00348625	7.87127e-79	0.293358	0.015606	0.87766
	rs3757387	7:128576086	ENSG00000064419	TNPO3	5.30005e-05	-0.00740276	0.00183207	0	-0.35947	0.00782793	0.521204
	rs3757387	7:128576086	ENSG00000128604	IRF5	5.30005e-05	-0.00740276	0.00183207	0	-0.30456	0.00797537	0.521204
	rs78623258	5:130628103	ENSG00000158985	CDC42SE2	5.60003e-05	0.00944089	0.00234397	0	-0.465892	0.0105495	0.967285
	rs78623258	5:130628103	ENSG00000158987	RAPGEF6	5.60003e-05	0.00944089	0.00234397	1.3826e-10	-0.0769298	0.0119869	0.967285
	rs78623258	5:130628103	ENSG00000169567	HINT1	5.60003e-05	0.00944089	0.00234397	2.1263e-05	0.0724637	0.0170455	0.967285
	rs11720007	3:142134712	ENSG00000114127	XRN1	8.99995e-05	0.0105058	0.00268359	2.39199e-60	0.188737	0.0115179	0.982279
	rs11720007	3:142134712	ENSG00000144935	TRPC1	8.99995e-05	0.0105058	0.00268359	1.1213e-11	-0.0782158	0.0115193	0.982279
	rs11720007	3:142134712	ENSG00000175066	GK5	8.99995e-05	0.0105058	0.00268359	2.6644e-05	0.0721264	0.0171713	0.982279
Length of mobile phone use	rs150784973	1:22074348	ENSG00000076864	RAP1GAP	1.09999e-06	-0.048596	0.00997754	4.73034e-47	-0.395955	0.027485	0.969109
	rs150784973	1:22074348	ENSG00000090686	USP48	1.09999e-06	-0.048596	0.00997754	6.23944e-74	-0.498876	0.0274265	0.969109
	rs150784973	1:22074348	ENSG00000218510	LINC00339	1.09999e-06	-0.048596	0.00997754	3.2209e-18	0.338061	0.0388424	0.969109
	rs747786	20:47414303	ENSG00000124198	ARFGEF2	1.09999e-06	-0.0164025	0.00336021	1.4749e-19	-0.0849448	0.0093897	0.938578
	rs747786	20:47414303	ENSG00000124201	ZNFX1	1.09999e-06	-0.0164025	0.00336021	7.28382e-13	-0.0673955	0.00939441	0.938578
	rs747786	20:47414303	ENSG00000124207	CSE1L	1.09999e-06	-0.0164025	0.00336021	9.00221e-24	-0.0954929	0.00949989	0.938578
	rs747786	20:47414303	ENSG00000158445	KCNB1	1.09999e-06	-0.0164025	0.00336021	4.98731e-07	-0.0735963	0.0146408	0.938578
	rs747786	20:47414303	ENSG00000177410	ZFAS1	1.09999e-06	-0.0164025	0.00336021	6.4577e-07	-0.058626	0.0117794	0.938578
	rs747786	20:47414303	ENSG00000222365	SNORD12B	1.09999e-06	-0.0164025	0.00336021	2.98551e-56	-0.271766	0.0171975	0.938578
	rs6125597	20:47840772	ENSG00000124198	ARFGEF2	1.2e-06	0.0138498	0.00285526	7.0784e-07	-0.0397584	0.0080171	0.938577
	rs6125597	20:47840772	ENSG00000124201	ZNFX1	1.2e-06	0.0138498	0.00285526	1.2932e-16	-0.0662889	0.00801151	0.938577
	rs6125597	20:47840772	ENSG00000124207	CSE1L	1.2e-06	0.0138498	0.00285526	3.5763e-120	-0.18756	0.00804661	0.938577
	rs6125597	20:47840772	ENSG00000124214	STAU1	1.2e-06	0.0138498	0.00285526	4.7701e-09	0.0469339	0.00801604	0.938577
	rs6125597	20:47840772	ENSG00000158445	KCNB1	1.2e-06	0.0138498	0.00285526	5.0092e-06	-0.0570105	0.0124902	0.938577
	rs6125597	20:47840772	ENSG00000177410	ZFAS1	1.2e-06	0.0138498	0.00285526	9.57756e-14	0.0747711	0.010041	0.938577
	rs6125597	20:47840772	ENSG00000222365	SNORD12B	1.2e-06	0.0138498	0.00285526	4.1162e-121	-0.337977	0.0144425	0.938577
	rs12617426	2:198200739	ENSG00000065413	ANKRD44	1.29999e-06	0.0141701	0.0029322	5.66111e-24	-0.0827676	0.00819676	0.735547
	rs12617426	2:198200739	ENSG00000115520	COQ10B	1.29999e-06	0.0141701	0.0029322	2.1975e-07	0.0424984	0.00820147	0.735547
	rs12617426	2:198200739	ENSG00000115524	SF3B1	1.29999e-06	0.0141701	0.0029322	6.69069e-40	0.108175	0.0081824	0.735547
	rs12617426	2:198200739	ENSG00000115541	HSPE1	1.29999e-06	0.0141701	0.0029322	1.3374e-13	0.090198	0.012185	0.735547
	rs12617426	2:198200739	ENSG00000115896	PLCL1	1.29999e-06	0.0141701	0.0029322	9.11203e-165	0.221979	0.00811441	0.735547
	rs12617426	2:198200739	ENSG00000119041	GTF3C3	1.29999e-06	0.0141701	0.0029322	7.2914e-06	0.0367875	0.00820235	0.735547
	rs12617426	2:198200739	ENSG00000162944	RFTN2	1.29999e-06	0.0141701	0.0029322	1.6638e-05	0.0356069	0.00826951	0.735547
	rs12617426	2:198200739	ENSG00000197121	PGAP1	1.29999e-06	0.0141701	0.0029322	2.8335e-07	0.0626227	0.0121972	0.735547
	rs12617426	2:198200739	ENSG00000231621	ANKRD44-AS1	1.29999e-06	0.0141701	0.0029322	0	0.769673	0.0166983	0.735547
	rs12617426	2:198200739	ENSG00000236977	ANKRD44-IT1	1.29999e-06	0.0141701	0.0029322	1.6203e-06	-0.0957693	0.0199694	0.735547
	rs12617426	2:198200739	ENSG00000247626	MARS2	1.29999e-06	0.0141701	0.0029322	4.7804e-27	-0.0882596	0.0081951	0.735547
	rs6012558	20:47531286	ENSG00000124198	ARFGEF2	1.29999e-06	-0.0140005	0.00289118	1.44519e-34	-0.0991358	0.00808466	0.938578
	rs6012558	20:47531286	ENSG00000124201	ZNFX1	1.29999e-06	-0.0140005	0.00289118	3.82068e-76	-0.148854	0.00806063	0.938578
	rs6012558	20:47531286	ENSG00000124207	CSE1L	1.29999e-06	-0.0140005	0.00289118	8.80921e-155	-0.21494	0.00810985	0.938578
	rs6012558	20:47531286	ENSG00000124214	STAU1	1.29999e-06	-0.0140005	0.00289118	2.3561e-12	0.0567772	0.00809761	0.938578
	rs6012558	20:47531286	ENSG00000158445	KCNB1	1.29999e-06	-0.0140005	0.00289118	3.88868e-18	-0.109543	0.0126172	0.938578
	rs6012558	20:47531286	ENSG00000177410	ZFAS1	1.29999e-06	-0.0140005	0.00289118	1.1576e-29	-0.114431	0.0101168	0.938578
	rs6012558	20:47531286	ENSG00000222365	SNORD12B	1.29999e-06	-0.0140005	0.00289118	4.30316e-112	-0.329614	0.0146506	0.938578
	rs79333383	20:47958434	ENSG00000124198	ARFGEF2	1.40001e-06	-0.0298211	0.00617307	6.43067e-14	-0.125568	0.0167446	0.938577
	rs79333383	20:47958434	ENSG00000124201	ZNFX1	1.40001e-06	-0.0298211	0.00617307	1.53818e-42	-0.228416	0.0167096	0.938577
	rs79333383	20:47958434	ENSG00000124207	CSE1L	1.40001e-06	-0.0298211	0.00617307	1.3613e-22	-0.165677	0.0169391	0.938577
	rs79333383	20:47958434	ENSG00000158445	KCNB1	1.40001e-06	-0.0298211	0.00617307	2.2896e-12	-0.182683	0.0260395	0.938577
	rs79333383	20:47958434	ENSG00000177410	ZFAS1	1.40001e-06	-0.0298211	0.00617307	8.98341e-20	-0.190853	0.0209715	0.938577
	rs79333383	20:47958434	ENSG00000222365	SNORD12B	1.40001e-06	-0.0298211	0.00617307	7.50423e-57	-0.483081	0.0304027	0.938577
	rs10775275	16:25369532	ENSG00000155592	ZKSCAN2	2.80001e-06	0.0146326	0.00312216	1.9624e-21	0.0882832	0.00928613	0.563702
	rs61984498	14:59810480	ENSG00000050130	JKAMP	4.70002e-06	0.0208058	0.0045466	3.19558e-167	0.357512	0.0129713	0.922042
	rs61984498	14:59810480	ENSG00000100592	DAAM1	4.70002e-06	0.0208058	0.0045466	6.9917e-71	0.232654	0.01307	0.922042
	rs61984498	14:59810480	ENSG00000126790	L3HYPDH	4.70002e-06	0.0208058	0.0045466	4.03408e-41	-0.195498	0.0145568	0.922042
	rs61984498	14:59810480	ENSG00000139970	RTN1	4.70002e-06	0.0208058	0.0045466	1.105e-15	0.105105	0.0131142	0.922042
	rs61984498	14:59810480	ENSG00000181619	GPR135	4.70002e-06	0.0208058	0.0045466	1.6809e-08	0.075403	0.0133646	0.922042
	rs761383	20:47981208	ENSG00000124201	ZNFX1	8.40001e-06	-0.0145975	0.00327685	4.5975e-05	-0.0376398	0.00923631	0.938577
	rs761383	20:47981208	ENSG00000124207	CSE1L	8.40001e-06	-0.0145975	0.00327685	4.49131e-23	-0.0923605	0.00933652	0.938577
	rs761383	20:47981208	ENSG00000158445	KCNB1	8.40001e-06	-0.0145975	0.00327685	7.9733e-05	-0.057218	0.0145032	0.938577
	rs761383	20:47981208	ENSG00000177410	ZFAS1	8.40001e-06	-0.0145975	0.00327685	3.33821e-13	0.0844675	0.0116027	0.938577
	rs761383	20:47981208	ENSG00000222365	SNORD12B	8.40001e-06	-0.0145975	0.00327685	1.3145e-64	-0.289882	0.0170796	0.938577
	rs333173	1:22032570	ENSG00000076864	RAP1GAP	8.70001e-06	-0.0135805	0.00305373	0	-0.431174	0.00835937	0.96911
	rs333173	1:22032570	ENSG00000090686	USP48	8.70001e-06	-0.0135805	0.00305373	1.2534e-25	-0.0909217	0.00868833	0.96911
	rs12043791	1:22012526	ENSG00000070831	CDC42	9.20005e-06	0.0170568	0.0038463	7.72051e-28	0.115575	0.0105679	0.969111
	rs12043791	1:22012526	ENSG00000076864	RAP1GAP	9.20005e-06	0.0170568	0.0038463	1.87726e-192	0.30906	0.0104439	0.969111
	rs12043791	1:22012526	ENSG00000090686	USP48	9.20005e-06	0.0170568	0.0038463	5.87967e-62	0.175104	0.010542	0.969111
	rs12043791	1:22012526	ENSG00000117298	ECE1	9.20005e-06	0.0170568	0.0038463	1.2291e-09	0.0643004	0.010582	0.969111
	rs12043791	1:22012526	ENSG00000142798	HSPG2	9.20005e-06	0.0170568	0.0038463	6.57642e-09	0.113693	0.0195975	0.969111
	rs12043791	1:22012526	ENSG00000218510	LINC00339	9.20005e-06	0.0170568	0.0038463	1.4561e-19	-0.129044	0.0142622	0.969111
	rs3792157	2:198416859	ENSG00000115520	COQ10B	2.59998e-05	-0.0155824	0.00370133	3.92031e-16	-0.0881686	0.0108302	0.735859
	rs3792157	2:198416859	ENSG00000115524	SF3B1	2.59998e-05	-0.0155824	0.00370133	1.0449e-09	-0.0661194	0.010835	0.735859
	rs3792157	2:198416859	ENSG00000115541	HSPE1	2.59998e-05	-0.0155824	0.00370133	8.76729e-09	-0.092853	0.0161399	0.735859
	rs3792157	2:198416859	ENSG00000115896	PLCL1	2.59998e-05	-0.0155824	0.00370133	1.49643e-145	0.275838	0.010737	0.735859
	rs3792157	2:198416859	ENSG00000162944	RFTN2	2.59998e-05	-0.0155824	0.00370133	2.17601e-34	-0.133336	0.0109033	0.735859
	rs3792157	2:198416859	ENSG00000231621	ANKRD44-AS1	2.59998e-05	-0.0155824	0.00370133	2.06788e-57	-0.406177	0.0254338	0.735859
	rs3792157	2:198416859	ENSG00000247626	MARS2	2.59998e-05	-0.0155824	0.00370133	1.0957e-40	-0.144481	0.0108178	0.735859
	rs112896393	20:47923375	ENSG00000124207	CSE1L	2.99999e-05	0.0304175	0.00729439	3.3247e-18	0.21238	0.024412	0.938577
	rs112896393	20:47923375	ENSG00000124214	STAU1	2.99999e-05	0.0304175	0.00729439	3.931e-06	-0.111096	0.0240729	0.938577
	rs112896393	20:47923375	ENSG00000222365	SNORD12B	2.99999e-05	0.0304175	0.00729439	4.326e-08	0.287687	0.0525265	0.938577
	rs4898978	14:59585932	ENSG00000050130	JKAMP	3.2e-05	0.0166659	0.00400947	3.79719e-72	0.194536	0.0108298	0.922072
	rs4898978	14:59585932	ENSG00000100592	DAAM1	3.2e-05	0.0166659	0.00400947	8.76711e-26	0.11415	0.0108729	0.922072
	rs4898978	14:59585932	ENSG00000126790	L3HYPDH	3.2e-05	0.0166659	0.00400947	9.48991e-17	-0.100407	0.0120812	0.922072
	rs4898978	14:59585932	ENSG00000139970	RTN1	3.2e-05	0.0166659	0.00400947	8.5927e-07	0.0535498	0.010881	0.922072
	rs664088	3:136036986	ENSG00000073711	PPP2R3A	4.90004e-05	0.0118434	0.00291673	2.46959e-08	-0.0452271	0.0081119	0.768043
	rs664088	3:136036986	ENSG00000114054	PCCB	4.90004e-05	0.0118434	0.00291673	0	0.427903	0.00771663	0.768043
	rs664088	3:136036986	ENSG00000118007	STAG1	4.90004e-05	0.0118434	0.00291673	1.1285e-06	-0.0394909	0.00811269	0.768043
	rs664088	3:136036986	ENSG00000174579	MSL2	4.90004e-05	0.0118434	0.00291673	2.91069e-20	-0.0820368	0.00889558	0.768043
	rs2231284	1:44455871	ENSG00000117408	IPO13	8.19993e-05	0.0161898	0.00411006	5.99849e-09	0.0695044	0.0119489	0.879124
	rs2231284	1:44455871	ENSG00000117410	ATP6V0B	8.19993e-05	0.0161898	0.00411006	1.2842e-47	0.172678	0.0119121	0.879124
	rs2231284	1:44455871	ENSG00000159214	CCDC24	8.19993e-05	0.0161898	0.00411006	0	0.628847	0.0113626	0.879124
MCP	rs6779941	3:44621494	ENSG00000075914	EXOSC7	0.00011	-0.0100085	0.00259352	1.9474e-21	0.121355	0.0127637	0.909931
	rs6779941	3:44621494	ENSG00000144792	ZNF660	0.00011	-0.0100085	0.00259352	1.1225e-20	-0.0888823	0.00953285	0.909931
	rs6779941	3:44621494	ENSG00000163807	KIAA1143	0.00011	-0.0100085	0.00259352	3.68838e-101	0.209884	0.00982944	0.909931
	rs6779941	3:44621494	ENSG00000163815	CLEC3B	0.00011	-0.0100085	0.00259352	4.54378e-29	-0.102863	0.00919206	0.909931
	rs6779941	3:44621494	ENSG00000169964	TMEM42	0.00011	-0.0100085	0.00259352	5.86039e-17	-0.0751933	0.00898582	0.909931
	rs6779941	3:44621494	ENSG00000186446	ZNF501	0.00011	-0.0100085	0.00259352	3.21152e-32	-0.101306	0.00857334	0.909931
	rs6779941	3:44621494	ENSG00000186448	ZNF197	0.00011	-0.0100085	0.00259352	4.65174e-181	-0.244189	0.00851038	0.909931
	rs6779941	3:44621494	ENSG00000186448	ZNF660-ZNF197	0.00011	-0.0100085	0.00259352	4.65174e-181	-0.244189	0.00851038	0.909931
	rs6779941	3:44621494	ENSG00000196345	ZKSCAN7	0.00011	-0.0100085	0.00259352	9.35178e-64	-0.16008	0.00949645	0.909931
	rs6779941	3:44621494	ENSG00000196653	ZNF502	0.00011	-0.0100085	0.00259352	0	-0.358505	0.0083514	0.909931
	rs6766379	3:45560844	ENSG00000011376	LARS2	0.00013	-0.0146681	0.00383108	3.72743e-67	0.233106	0.0134639	0.947207
	rs6766379	3:45560844	ENSG00000144791	LIMD1	0.00013	-0.0146681	0.00383108	7.0161e-06	-0.0609843	0.0135726	0.947207
	rs6766379	3:45560844	ENSG00000183625	CCR3	0.00013	-0.0146681	0.00383108	1.1727e-05	0.0594868	0.0135734	0.947207
	rs6766379	3:45560844	ENSG00000249992	TMEM158	0.00013	-0.0146681	0.00383108	6.0624e-10	-0.0836788	0.013521	0.947207
	rs13120295	4:2965611	ENSG00000087269	NOP14	0.00013	0.00959661	0.00250571	6.23014e-24	-0.082763	0.00820394	0.960168
	rs13120295	4:2965611	ENSG00000087274	ADD1	0.00013	0.00959661	0.00250571	5.42939e-17	0.0685733	0.0081859	0.960168
	rs13120295	4:2965611	ENSG00000109736	MFSD10	0.00013	0.00959661	0.00250571	3.22598e-49	-0.120023	0.0081389	0.960168
	rs13120295	4:2965611	ENSG00000125388	GRK4	0.00013	0.00959661	0.00250571	2.11064e-211	-0.254987	0.00821737	0.960168
	rs13120295	4:2965611	ENSG00000159788	RGS12	0.00013	0.00959661	0.00250571	2.89818e-29	0.0915355	0.00815083	0.960168
	rs13120295	4:2965611	ENSG00000163956	LRPAP1	0.00013	0.00959661	0.00250571	1.9436e-06	0.0388548	0.00816413	0.960168
	rs4256916	10:125855817	ENSG00000182022	CHST15	0.00013	0.00978345	0.00256086	3.07684e-58	0.153861	0.0095635	0.846576
	rs363096	4:3180021	ENSG00000063978	RNF4	0.00015	0.00932787	0.00246183	2.1639e-09	0.0503129	0.00840651	0.96005
	rs363096	4:3180021	ENSG00000159788	RGS12	0.00015	0.00932787	0.00246183	1.08619e-56	-0.126527	0.00797465	0.96005
	rs363096	4:3180021	ENSG00000163956	LRPAP1	0.00015	0.00932787	0.00246183	2.8122e-09	-0.0475467	0.00800154	0.96005
	rs10926975	1:243397782	ENSG00000054282	SDCCAG8	0.00017	-0.0104475	0.00277622	1.32797e-309	0.471553	0.012537	0.801883
	rs10926975	1:243397782	ENSG00000143702	CEP170	0.00017	-0.0104475	0.00277622	3.10882e-61	0.238906	0.0144704	0.801883
	rs10926975	1:243397782	ENSG00000143702	CEP170P1	0.00017	-0.0104475	0.00277622	3.10882e-61	0.238906	0.0144704	0.801883
	rs66922431	3:44474551	ENSG00000144792	ZNF660	0.00017	0.010762	0.00286643	2.93809e-17	0.0892939	0.0105686	0.901251
	rs66922431	3:44474551	ENSG00000163807	KIAA1143	0.00017	0.010762	0.00286643	1.5371e-43	-0.151591	0.010956	0.901251
	rs66922431	3:44474551	ENSG00000163812	ZDHHC3	0.00017	0.010762	0.00286643	7.78748e-10	-0.058693	0.00954483	0.901251
	rs66922431	3:44474551	ENSG00000163815	CLEC3B	0.00017	0.010762	0.00286643	9.41539e-44	-0.141115	0.010173	0.901251
	rs66922431	3:44474551	ENSG00000169964	TMEM42	0.00017	0.010762	0.00286643	3.78781e-30	0.113465	0.00994559	0.901251
	rs66922431	3:44474551	ENSG00000169981	ZNF35	0.00017	0.010762	0.00286643	3.75463e-85	0.185002	0.00946071	0.901251
	rs66922431	3:44474551	ENSG00000178917	ZNF852	0.00017	0.010762	0.00286643	2.6635e-06	0.05635	0.0120016	0.901251
	rs66922431	3:44474551	ENSG00000179152	TCAIM	0.00017	0.010762	0.00286643	2.81931e-10	0.0667125	0.0105752	0.901251
	rs66922431	3:44474551	ENSG00000186446	ZNF501	0.00017	0.010762	0.00286643	2.82876e-112	0.212609	0.00944213	0.901251
	rs66922431	3:44474551	ENSG00000186448	ZNF197	0.00017	0.010762	0.00286643	3.5999e-219	0.297086	0.00940123	0.901251
	rs66922431	3:44474551	ENSG00000186448	ZNF660-ZNF197	0.00017	0.010762	0.00286643	3.5999e-219	0.297086	0.00940123	0.901251
	rs66922431	3:44474551	ENSG00000196345	ZKSCAN7	0.00017	0.010762	0.00286643	1.14823e-109	0.233205	0.0104815	0.901251
	rs66922431	3:44474551	ENSG00000196653	ZNF502	0.00017	0.010762	0.00286643	0	0.617489	0.00885631	0.901251
	rs66922431	3:44474551	ENSG00000249992	TMEM158	0.00017	0.010762	0.00286643	4.5068e-07	0.0480118	0.00951445	0.901251
	rs9939182	16:86566596	ENSG00000103248	MTHFSD	0.00017	-0.0218937	0.00583361	0	-0.881874	0.019072	0.642458
	rs144008029	1:243255821	ENSG00000054282	SDCCAG8	0.00018	-0.0150938	0.004034	7.48387e-36	0.274477	0.0219585	0.801887
	rs144008029	1:243255821	ENSG00000143702	CEP170	0.00018	-0.0150938	0.004034	2.9459e-10	0.139151	0.0220819	0.801887
	rs144008029	1:243255821	ENSG00000143702	CEP170P1	0.00018	-0.0150938	0.004034	2.9459e-10	0.139151	0.0220819	0.801887
	rs71537329	1:243265100	ENSG00000054282	SDCCAG8	0.00018	-0.00939761	0.00250673	8.69607e-41	0.240725	0.0180008	0.801887
Back pain for ≥3 months	rs11206812	1:56913729	ENSG00000162407	PLPP3	0.000189998	0.00713927	0.00191059	5.3549e-33	0.095496	0.00798061	0.680511
Knee pain for ≥3 months	rs3858534	12:75947084	ENSG00000139278	GLIPR1	0.000129999	0.00856688	0.00223792	9.72309e-05	0.0526046	0.0134974	0.883556
	rs3858534	12:75947084	ENSG00000173401	GLIPR1L1	0.000129999	0.00856688	0.00223792	1.2285e-07	-0.0500815	0.00946862	0.883556
	rs3858534	12:75947084	ENSG00000180481	GLIPR1L2	0.000129999	0.00856688	0.00223792	3.88971e-28	0.101118	0.00919387	0.883556
	rs3858534	12:75947084	ENSG00000180881	CAPS2	0.000129999	0.00856688	0.00223792	1.8823e-07	-0.0479788	0.00920792	0.883556
	rs12368471	12:76014349	ENSG00000180481	GLIPR1L2	0.000140001	0.0100824	0.00264438	4.1088e-06	0.0573384	0.0124492	0.883566
Neck or shoulder pain for ≥3 months	rs7909152	10:118558383	ENSG00000165650	PDZD8	0.000140001	0.00768418	0.00201881	5.9933e-08	0.0432276	0.00797704	0.696198
	rs7909152	10:118558383	ENSG00000187164	SHTN1	0.000140001	0.00768418	0.00201881	0	-0.297521	0.00780307	0.696198
	rs474859	1:11929172	ENSG00000011021	CLCN6	0.000179999	0.00917536	0.00244686	4.08662e-29	-0.110251	0.00984405	0.650209
	rs474859	1:11929172	ENSG00000083444	PLOD1	0.000179999	0.00917536	0.00244686	0	0.366058	0.00963153	0.650209
	rs474859	1:11929172	ENSG00000116685	KIAA2013	0.000179999	0.00917536	0.00244686	9.09406e-159	0.558128	0.0207891	0.650209
	rs474859	1:11929172	ENSG00000116688	MFN2	0.000179999	0.00917536	0.00244686	0	0.480518	0.00945911	0.650209
	rs474859	1:11929172	ENSG00000175206	NPPA	0.000179999	0.00917536	0.00244686	2.6952e-05	-0.0462941	0.0110282	0.650209
	rs474859	1:11929172	ENSG00000177000	MTHFR	0.000179999	0.00917536	0.00244686	9.90922e-92	-0.199712	0.00983184	0.650209
	rs4845886	1:11948660	ENSG00000083444	PLOD1	0.000430002	0.00737017	0.00209459	0	-0.347324	0.00789224	0.65034
	rs4845886	1:11948660	ENSG00000116685	KIAA2013	0.000430002	0.00737017	0.00209459	5.47937e-115	-0.39523	0.0173406	0.65034
	rs4845886	1:11948660	ENSG00000116688	MFN2	0.000430002	0.00737017	0.00209459	0	-0.357235	0.00787822	0.65034
	rs4845886	1:11948660	ENSG00000162490	DRAXIN	0.000430002	0.00737017	0.00209459	1.2054e-05	-0.0395966	0.00904733	0.65034
	rs4845886	1:11948660	ENSG00000175206	NPPA	0.000430002	0.00737017	0.00209459	3.8189e-06	0.0416505	0.00901331	0.65034
	rs4845886	1:11948660	ENSG00000177000	MTHFR	0.000430002	0.00737017	0.00209459	3.90494e-85	-0.158556	0.0081091	0.65034
Headaches for ≥3 months	rs10056655	5:176676351	ENSG00000087206	UIMC1	0.000109999	0.0140954	0.00364406	1.0228e-06	-0.0609795	0.0124774	0.65418
	rs10056655	5:176676351	ENSG00000165671	NSD1	0.000109999	0.0140954	0.00364406	8.9881e-05	0.0446784	0.011408	0.65418
	rs10056655	5:176676351	ENSG00000169220	RGS14	0.000109999	0.0140954	0.00364406	2.866e-06	-0.053385	0.0114066	0.65418
	rs10056655	5:176676351	ENSG00000169223	LMAN2	0.000109999	0.0140954	0.00364406	3.65831e-08	-0.063197	0.0114766	0.65418
	rs10056655	5:176676351	ENSG00000169228	RAB24	0.000109999	0.0140954	0.00364406	4.17546e-37	-0.14535	0.0114204	0.65418
	rs10056655	5:176676351	ENSG00000169230	PRELID1	0.000109999	0.0140954	0.00364406	2.7216e-255	-0.832024	0.0243787	0.65418
	rs2731674	5:176839890	ENSG00000113758	DBN1	0.00012	0.0102102	0.00265868	3.0178e-13	0.0737747	0.010115	0.65391
	rs2731674	5:176839890	ENSG00000131187	F12	0.00012	0.0102102	0.00265868	1.56e-22	-0.0987059	0.0101061	0.65391
	rs2731674	5:176839890	ENSG00000146067	FAM193B	0.00012	0.0102102	0.00265868	5.41481e-07	0.0571068	0.0113963	0.65391
	rs2731674	5:176839890	ENSG00000169220	RGS14	0.00012	0.0102102	0.00265868	1.7967e-14	-0.0775144	0.0101136	0.65391
	rs2731674	5:176839890	ENSG00000169223	LMAN2	0.00012	0.0102102	0.00265868	1.3368e-06	-0.0493191	0.0102021	0.65391
	rs2731674	5:176839890	ENSG00000169228	RAB24	0.00012	0.0102102	0.00265868	1.9251e-08	-0.0569723	0.0101399	0.65391
	rs2731674	5:176839890	ENSG00000169230	PRELID1	0.00012	0.0102102	0.00265868	2.664e-48	-0.28978	0.0198431	0.65391
	rs2731674	5:176839890	ENSG00000170074	FAM153A	0.00012	0.0102102	0.00265868	1.6634e-08	-0.113637	0.0201348	0.65391
	rs2731674	5:176839890	ENSG00000184840	TMED9	0.00012	0.0102102	0.00265868	5.76569e-05	-0.0462667	0.0115028	0.65391
	rs2302114	14:74983841	ENSG00000119655	NPC2	0.00015	-0.00887172	0.0023422	1.37203e-89	0.163211	0.00813241	0.724528
	rs2302114	14:74983841	ENSG00000119681	LTBP2	0.00015	-0.00887172	0.0023422	7.95305e-24	0.0905198	0.00899423	0.724528
	rs2302114	14:74983841	ENSG00000119718	EIF2B2	0.00015	-0.00887172	0.0023422	7.069e-06	-0.0367572	0.00818354	0.724528
	rs2302114	14:74983841	ENSG00000165898	ISCA2	0.00015	-0.00887172	0.0023422	0	0.373519	0.00792698	0.724528
	rs194229	5:158667709	ENSG00000145860	RNF145	0.000179999	-0.00880434	0.00235373	5.61732e-54	-0.125299	0.00810002	0.69145
	rs194229	5:158667709	ENSG00000164332	UBLCP1	0.000179999	-0.00880434	0.00235373	6.1132e-05	0.0482722	0.0120428	0.69145
	rs194229	5:158667709	ENSG00000245812	LINC02202	0.000179999	-0.00880434	0.00235373	1.0491e-05	-0.085357	0.0193694	0.69145
Hip pain for ≥3 months	rs6939933	6:96016508	ENSG00000172469	MANEA	0.000109999	0.0101471	0.00261801	0	0.609948	0.00725854	0.595936
	rs6939933	6:96016508	ENSG00000261366	MANEA-DT	0.000109999	0.0101471	0.00261801	6.59729e-21	-0.12856	0.0137058	0.595936
	rs6650796	2:23924780	ENSG00000115129	TP53I3	0.00012	-0.00996742	0.0025867	8.45723e-195	-0.236057	0.00792826	0.544173
	rs6650796	2:23924780	ENSG00000163026	WDCP	0.00012	-0.00996742	0.0025867	4.99019e-06	0.0365703	0.00801066	0.544173
	rs6650796	2:23924780	ENSG00000173960	UBXN2A	0.00012	-0.00996742	0.0025867	6.55833e-240	0.26052	0.00787639	0.544173
	rs6650796	2:23924780	ENSG00000219626	FAM228B	0.00012	-0.00996742	0.0025867	2.76879e-10	-0.100102	0.015861	0.544173
	rs748857	2:23755208	ENSG00000119771	KLHL29	0.00017	0.0101942	0.00270771	2.7581e-10	0.0579937	0.00918814	0.545106
	rs57173847	3:128553336	ENSG00000177646	ACAD9	0.000189998	-0.0331438	0.00888141	1.57087e-139	0.577401	0.0229621	0.6165
	rs57173847	3:128553336	ENSG00000184897	H1-10	0.000189998	-0.0331438	0.00888141	1.2496e-06	0.131972	0.0272243	0.6165
	rs13182402	5:125918148	ENSG00000164902	PHAX	0.00025	-0.0158217	0.0043225	1.585e-21	0.12239	0.0128437	0.66765
	rs13182402	5:125918148	ENSG00000164904	ALDH7A1	0.00025	-0.0158217	0.0043225	4.36029e-145	0.477505	0.018617	0.66765
	rs9922666	16:29698625	ENSG00000013364	MVP	0.000269998	0.0105464	0.00289197	4.6868e-08	0.0496721	0.00909279	0.600639
	rs9922666	16:29698625	ENSG00000102882	MAPK3	0.000269998	0.0105464	0.00289197	6.03486e-26	-0.0959815	0.00911176	0.600639
	rs9922666	16:29698625	ENSG00000103485	QPRT	0.000269998	0.0105464	0.00289197	6.06273e-29	0.101712	0.00911002	0.600639
	rs9922666	16:29698625	ENSG00000103502	CDIPT	0.000269998	0.0105464	0.00289197	2.7039e-08	0.0505505	0.00909247	0.600639
	rs9922666	16:29698625	ENSG00000169592	INO80E	0.000269998	0.0105464	0.00289197	5.5961e-09	-0.052992	0.00909202	0.600639
	rs9922666	16:29698625	ENSG00000169682	SPNS1	0.000269998	0.0105464	0.00289197	6.86599e-06	0.0409031	0.00909401	0.600639
	rs9922666	16:29698625	ENSG00000178952	TUFM	0.000269998	0.0105464	0.00289197	1.0708e-20	0.0847479	0.00908455	0.600639
	rs9922666	16:29698625	ENSG00000185905	C16orf54	0.000269998	0.0105464	0.00289197	5.83798e-218	0.282234	0.00895623	0.600639
	rs6790721	3:128632454	ENSG00000177646	ACAD9	0.000280001	-0.0238107	0.00655263	3.85037e-136	0.519347	0.0209128	0.616111
MCP: multisite chronic pain; PP: posterior probability; SNP: single-nucleotide polymorphism.
