# Supplementary material for: Screen Time and Chronic Pain Health: Mendelian Randomization Study
Source: J Med Internet Res. 2026 Feb 9;28:e78233. doi: 10.2196/78233 (PMC12930148; doi:10.2196/78233)
Supplement: Multimedia Appendix 19 [file jmir_v28i1e78233_app19.xlsx]

## Sheet: Multimedia Appendix 19
Multimedia Appendix 19. Overlapping genes in colocalization.
Exposure	Outcome	ID	Gene
Time spent watching television	Hip pain for ≥3 months	ENSG00000169682	SPNS1
Time spent watching television	Hip pain for ≥3 months	ENSG00000178952	TUFM
Time spent using computer	MCP	ENSG00000054282	SDCCAG8
Time spent using computer	MCP	ENSG00000143702	CEP170
Genes overlapping in SMR, TWAS and co-localizationare are highlighted in red. MCP: multisite chronic pain.
